# Supplementary material for: Transcriptional regulatory control of mammalian nephron progenitors revealed by multi-factor cistromic analysis and genetic studies
Source: PLoS Genet. 2018 Jan 29;14(1):e1007181. doi: 10.1371/journal.pgen.1007181 (PMC5805373; doi:10.1371/journal.pgen.1007181)
Supplement: S1 Table — Genomic coordinates of regulatory hotspots as identified by co-binding of Six2, Hoxd11, Osr1, and Wt1. Coordinates are listed for each transcription factor bound peak. (XLSX) [file pgen.1007181.s006.xlsx]

## Sheet: S1 Table revised - regulatory h
Putative target	Six2_peak_ID	chr	coordinate	Six2_e.f.	control_e.f.	Six2_to_background	Hoxd11BF_peak_ID	chr	coordinate	Hoxd11BF_e.f.	control_e.f.	Hoxd11BF_to_background	Osr1BF_peak_ID	chr	coordinate	Osr1BF_e.f.	control_e.f.	Osr1BF_to_background	Wt1_peak_ID	chr	coordinate	Wt1_e.f.	control_e.f.	Wt1_to_background
Fgf9	P-2-1	chr14	58516815	3091.3	0.970482	3091.3	P-535-1	chr14	58516646	146.223	2.2348	65.4298	P-446-1	chr14	58516758	30.6508	3.9879	7.68595	P-949-2	chr14	58516698	39.0566	0.869425	39.0566
	P-4-3	chr11	96408838	2343.57	0.670837	2343.57	P-1580-1	chr11	96408796	88.8646	2.16373	41.0701	P-4854-1	chr11	96408891	10.6707	1.29508	8.23941	P-986-1	chr11	96408823	38.4557	0.692925	38.4557
	P-3-3	chr6	22000297	2385.85	1.09799	2172.92	P-64-1	chr6	22000246	282.751	4.36694	64.748	P-1537-1	chr6	22000267	15.8084	3.2298	4.89455	P-591-1	chr6	22000255	47.8693	1.69309	28.2733
Mgat5	P-5-1	chr1	127400921	1947.25	0.0207556	1947.25	P-445-1	chr1	127401000	156.725	4.12214	38.0202	P-857-1	chr1	127400930	20.4631	5.7252	3.57422	P-224-2	chr1	127400829	73.7067	1.70617	43.2002
Tsc22d1	P-13-4	chr14	76698895	1603.78	0.583706	1603.78	P-1651-4	chr14	76699119	86.441	3.31667	26.0626	P-1636-1	chr14	76698859	15.4132	0.82127	15.4132	P-2410-1	chr14	76698823	25.2365	2.34026	10.7837
	P-15-1	chr7	96636113	1545.65	0.942147	1545.65	P-3546-1	chr7	96636146	51.1375	2.36115	21.6579	P-475-1	chr7	96636251	28.9821	1.89524	15.2921	P-219-1	chr7	96636137	74.7082	0.0047655	74.7082
	P-17-2	chr9	35474268	1532.44	0.793387	1532.44	P-4894-1	chr9	35474260	42.1703	1.61885	26.0496	P-829-1	chr9	35474243	20.7705	2.01369	10.3147	P-1929-2	chr9	35474232	28.2409	0.745222	28.2409
	P-23-2	chr3	8717652	1416.19	0.00857141	1416.19	P-1376-2	chr3	8717720	96.1354	2.47171	38.8943	P-702-1	chr3	8717766	22.8344	2.66123	8.58039	P-110-1	chr3	8717668	101.146	2.24874	44.9792
Fam19a2	P-27-1	chr10	123682987	1400.33	0.67367	1400.33	P-4187-1	chr10	123682936	46.3712	2.83496	16.3569	P-1670-2	chr10	123682994	15.2815	1.12135	13.6278	P-1182-1	chr10	123682972	35.8519	1.68002	21.3402
Pax8	P-30-1	chr2	24554124	1373.91	0.704839	1373.91	P-3210-1	chr2	24554195	54.369	0.022348	54.369	P-1773-1	chr2	24554113	14.9302	2.47171	6.04043	P-71-1	chr2	24554152	118.171	2.33372	50.6364
	P-31-2	chr5	32941580	1371.27	0.757968	1371.27	P-1615-1	chr5	32941395	87.2489	0.116083	87.2489	P-582-1	chr5	32941646	25.2057	0.428798	25.2057	P-579-1	chr5	32941606	48.2699	0.751759	48.2699
	P-16-2	chr4	9220978	1540.37	1.14049	1350.61	P-734-1	chr4	9220905	127.642	1.2556	101.658	P-211-1	chr4	9220943	68.0641	2.13214	31.9228	P-9-1	chr4	9220915	236.342	0.261481	236.342
	P-39-2	chr19	10317138	1299.93	0	1299.93	P-867-1	chr19	10317088	119.563	1.12135	106.625	P-428-1	chr19	10317166	32.0121	0.829167	32.0121	P-2162-1	chr19	10317196	26.6386	2.0657	12.8956
	P-42-1	chr10	117021239	1278.79	0.722549	1278.79	P-1709-1	chr10	117021220	84.8253	3.2219	26.3277	P-427-1	chr10	117021294	32.056	2.59806	12.3384	P-5057-1	chr10	117021254	17.7056	0.908648	17.7056
	P-45-5	chr16	43361266	1255.01	0.963398	1255.01	P-600-1	chr16	43361302	139.76	2.70861	51.5983	P-1126-1	chr16	43361259	17.9601	2.94552	6.09745	P-4772-1	chr16	43361288	18.1463	1.75846	10.3194
	P-50-2	chr13	59916809	1204.81	0.34144	1204.81	P-2367-1	chr13	59916369	67.0524	0.963413	67.0524	P-4962-1	chr13	59916877	10.5829	3.49829	3.02515	P-4719-1	chr13	59916869	18.2264	0.0810592	18.2264
	P-66-1	chr1	179207450	1122.91	0.689255	1122.91	P-156-2	chr1	179207486	215.699	1.80048	119.801	P-1250-1	chr1	179207431	17.1258	2.64544	6.47371	P-889-1	chr1	179207491	40.058	0.00136624	40.058
	P-67-2	chr2	178967865	1117.62	0.288311	1117.62	P-525-2	chr2	178968039	147.031	0.0231377	147.031	P-3697-1	chr2	178967934	11.6368	2.18742	5.31985	P-539-1	chr2	178967789	50.0725	0.399413	50.0725
	P-85-1	chr5	92900771	1075.35	0.489491	1075.35	P-2765-1	chr5	92900775	59.6201	1.27929	46.6042	P-1644-1	chr5	92900780	15.3693	0.892341	15.3693	P-1374-1	chr5	92900750	33.0479	1.01978	32.4069
	P-93-2	chr16	30034295	1046.29	0.614166	1046.29	P-1908-1	chr16	30034274	78.8471	5.90683	13.3485	P-65-1	chr16	30034272	240.2	6.7202	35.743	P-5-2	chr16	30034295	462.67	0.987092	462.67
	P-92-2	chr4	45922216	1046.29	0.019268	1046.29	P-5338-2	chr4	45922282	40.2314	0.309556	40.2314	P-2327-1	chr4	45922288	13.6128	0.575679	13.6128	P-943-2	chr4	45922299	39.0566	0.712537	39.0566
	P-52-1	chr17	14165735	1186.32	1.15466	1027.42	P-4259-1	chr17	14165694	45.8865	2.59806	17.6618	P-300-1	chr17	14165722	46.547	3.45881	13.4575	P-1200-2	chr17	14165720	35.4513	1.38585	25.5809
	P-49-1	chr8	127582826	1210.1	1.19008	1016.82	P-408-1	chr8	127582789	160.764	1.05028	153.068	P-2199-1	chr8	127582890	13.8324	0.536194	13.8324	P-2894-2	chr8	127582820	22.8331	2.00687	11.3775
	P-106-2	chr18	55816015	1014.58	0.221723	1014.58	P-2350-1	chr18	55815824	67.4563	6.2069	10.8679	P-5499-1	chr18	55815962	10.2316	2.05317	4.98329	P-95-1	chr18	55815971	106.154	2.41216	44.0076
	P-43-1	chr11	81369645	1276.15	1.28217	995.306	P-4034-1	chr11	81369691	47.2598	1.86365	25.3587	P-3584-1	chr11	81369631	11.7685	1.82417	6.45144	P-3065-2	chr11	81369659	22.4325	1.92189	11.6721
	P-115-4	chr2	52936105	990.801	0.0269185	990.801	P-2775-3	chr2	52936152	59.4585	2.21111	26.8908	P-853-1	chr2	52936133	20.4631	1.29508	15.8007	P-427-1	chr2	52936139	54.8795	2.18337	25.1352
	P-132-3	chr2	128364287	972.306	0.0225265	972.306	P-1645-1	chr2	128364156	86.441	2.39274	36.1264	P-639-1	chr2	128364364	23.9761	2.55067	9.39991	P-286-3	chr2	128364361	65.4948	0.967481	65.4948
	P-32-1	chr4	137217350	1360.7	1.41676	960.429	P-24-1	chr4	137217362	347.38	0.955516	347.38	P-103-1	chr4	137217360	144.911	0.908135	144.911	P-388-2	chr4	137217371	57.2829	0.921722	57.2829
	P-142-6	chr12	84847649	953.811	0.544745	953.811	P-478-1	chr12	84847616	151.878	3.2377	46.9092	P-737-1	chr12	84847643	22.2635	2.90603	7.66115	P-3746-1	chr12	84847743	20.2293	1.49044	13.5727
	P-163-3	chr10	30328146	914.179	0.00438488	914.179	P-594-1	chr10	30328013	140.568	1.57937	89.0026	P-821-1	chr10	30328114	20.9462	2.66913	7.84757	P-102-1	chr10	30328089	104.952	0.143815	104.952
	P-170-1	chr11	116621601	906.253	0.942147	906.253	P-2527-1	chr11	116621578	63.9017	2.02159	31.6097	P-100-1	chr11	116621580	155.01	2.09266	74.0734	P-2311-2	chr11	116621484	25.8374	0.0420985	25.8374
	P-168-2	chr5	139572694	906.253	0.885476	906.253	P-1268-1	chr5	139572678	100.175	0.0114504	100.175	P-802-1	chr5	139572719	21.2096	0.074625	21.2096	P-179-1	chr5	139572733	81.7183	1.31394	62.1932
	P-165-1	chr15	93434117	911.537	1.0059	906.189	P-282-2	chr15	93433904	182.576	0.22348	182.576	P-754-2	chr15	93434124	22.0001	1.65044	13.3298	P-244-1	chr15	93434120	69.9012	0.823666	69.9012
	P-172-2	chr4	95861341	903.611	0.0294687	903.611	P-3152-1	chr4	95861292	54.9345	1.38194	39.7516	P-1161-1	chr4	95861392	17.7406	2.2506	7.88261	P-4403-1	chr4	95861255	18.7271	0.11832	18.7271
	P-101-1	chr16	30215910	1022.51	1.14758	891.013	P-5327-1	chr16	30215983	40.3122	1.69782	23.7436	P-916-1	chr16	30215970	19.7166	2.03738	9.67743	P-187-1	chr16	30215958	80.7169	2.16376	37.304
	P-186-1	chr9	115391059	890.4	0.356316	890.4	P-5497-1	chr9	115391086	39.5851	3.4746	11.3927	P-289-1	chr9	115391034	48.7426	2.68492	18.1542	P-1666-2	chr9	115391079	30.2438	2.2945	13.181
	P-202-2	chr7	107521654	863.979	0.00949231	863.979	P-4987-1	chr7	107521632	41.7664	1.14504	36.4759	P-773-1	chr7	107521658	21.5609	1.19242	18.0817	P-139-1	chr7	107521700	91.5325	0.528846	91.5325
	P-203-2	chr10	91327177	858.694	0.757968	858.694	P-112-1	chr10	91326968	229.432	0.601738	229.432	P-4692-1	chr10	91326926	10.8024	1.17663	9.18084	P-1236-1	chr10	91326974	35.0508	0.777907	35.0508
	P-166-1	chr4	76387236	908.895	1.06257	855.373	P-1304-1	chr4	76387187	98.5589	1.20032	82.1107	P-4434-1	chr4	76387165	10.9781	1.91103	5.74458	P-732-1	chr4	76387239	43.6632	0.575259	43.6632
	P-224-2	chr12	77638408	840.199	0.98465	840.199	P-2807-2	chr12	77638425	59.1354	1.0029	58.9646	P-340-1	chr12	77638443	40.4432	0.315873	40.4432	P-5418-1	chr12	77638429	17.1849	2.78478	6.17101
	P-227-1	chr12	69434490	837.557	0.800471	837.557	P-1896-1	chr12	69434511	79.0895	3.19032	24.7905	P-3505-1	chr12	69434521	11.8563	2.29008	5.17725	P-100-1	chr12	69434513	105.152	1.87613	56.0475
	P-234-1	chr8	86967969	829.631	0.729633	829.631	P-8093-2	chr8	86968079	31.1834	1.69782	18.3668	P-175-1	chr8	86968076	79.4813	2.82706	28.1144	P-2084-1	chr8	86968007	27.0392	1.90881	14.1654
	P-126-2	chr7	71406432	974.948	1.17591	829.099	P-2127-2	chr7	71406481	72.7074	4.32746	16.8014	P-542-1	chr7	71406421	26.3035	3.44302	7.63966	P-5354-1	chr7	71406199	17.265	1.63426	10.5644
	P-245-1	chr5	129208439	816.42	0.942147	816.42	P-1221-1	chr5	129208421	101.79	1.10556	92.0717	P-4531-1	chr5	129208441	10.8902	1.27929	8.51276	P-5584-2	chr5	129208485	16.9646	0.797518	16.9646
	P-20-1	chr6	100725777	1432.04	1.78512	802.208	P-1241-1	chr6	100725835	100.983	1.52409	66.2577	P-396-1	chr6	100725762	34.2516	4.35115	7.87185	P-53-1	chr6	100725802	135.396	0.77137	135.396
	P-266-1	chr14	74218211	792.641	0.165761	792.641	P-2424-1	chr14	74218171	66.083	0.108187	66.083	P-1194-1	chr14	74218185	17.4771	0.616742	17.4771	P-2273-1	chr14	74218183	26.0377	1.68655	15.4384
	P-303-1	chr5	48035133	763.577	0.0722549	763.577	P-6989-1	chr5	48035150	34.2533	0.10029	34.2533	P-5195-1	chr5	48035163	10.4072	0.0639643	10.4072	P-275-1	chr5	48035117	66.4963	2.02648	32.8137
	P-316-1	chr14	76912673	755.651	0.368358	755.651	P-415-1	chr14	76912502	160.764	0.559885	160.764	P-1153-2	chr14	76912849	17.7845	2.19532	8.1011	P-384-2	chr14	76912842	57.6835	1.37278	42.0196
	P-315-1	chr17	83204066	755.651	0	755.651	P-3341-1	chr17	83203866	53.1572	2.36905	22.4382	P-4316-1	chr17	83203882	11.0659	3.09556	3.57477	P-1962-1	chr17	83203894	28.0406	0.692925	28.0406
	P-334-2	chr9	61714730	737.156	0.871309	737.156	P-2851-3	chr9	61714631	58.2467	1.60306	36.3348	P-547-1	chr9	61714513	26.1717	1.34246	19.4953	P-270-1	chr9	61714623	67.2974	0.987092	67.2974
	P-337-1	chr2	160507922	734.514	0.942147	734.514	P-252-3	chr2	160508028	188.231	4.74599	39.6611	P-884-1	chr2	160508016	19.9801	3.67992	5.42949	P-383-2	chr2	160507933	57.6835	0.869425	57.6835
	P-335-1	chr2	33629189	737.156	1.0059	732.831	P-2827-1	chr2	33629046	58.7314	1.16083	50.5942	P-4883-1	chr2	33629154	10.6268	1.99	5.34009	P-350-1	chr2	33629119	60.087	1.83691	32.711
	P-347-1	chr11	78374299	726.587	0.697755	726.587	P-899-1	chr11	78374315	117.948	1.01869	115.784	P-1448-1	chr11	78374384	16.1597	0.0590683	16.1597	P-1804-2	chr11	78374396	29.2423	0.186305	29.2423
	P-352-2	chr3	21938161	721.303	0.198347	721.303	P-1995-1	chr3	21938170	76.0196	1.39774	54.3876	P-1528-1	chr3	21938153	15.8523	2.40063	6.60339	P-1553-1	chr3	21938153	31.4455	1.64733	19.0888
	P-216-2	chr1	52627476	848.126	1.17591	721.249	P-5695-1	chr1	52627459	38.8581	2.19532	17.7004	P-1891-1	chr1	52627475	14.6228	2.2269	6.56642	P-288-1	chr1	52627452	65.2945	1.00017	65.2837
	P-60-1	chr11	76849794	1141.4	1.60094	712.957	P-5292-1	chr11	76849726	40.4738	2.78758	14.5193	P-243-1	chr11	76849868	57.5251	0.434325	57.5251	P-1249-2	chr11	76849849	34.8505	0.882499	34.8505
	P-371-1	chr7	34938735	710.735	0.592207	710.735	P-1787-1	chr7	34938706	81.5939	2.83496	28.7813	P-536-1	chr7	34938690	26.523	2.32956	11.3854	P-907-1	chr7	34938659	39.6574	0.339926	39.6574
	P-9-2	chr1	16294071	1775.52	2.50059	710.04	P-45-2	chr1	16294061	302.948	1.99	152.235	P-2317-1	chr1	16293404	13.6567	2.84286	4.80387	P-964-2	chr1	16294144	38.8563	0.15362	38.8563
	P-199-1	chr6	53615890	866.621	1.2255	707.157	P-2337-1	chr6	53615836	67.6179	0.923929	67.6179	P-334-1	chr6	53615912	41.1458	0.199	41.1458	P-843-2	chr6	53615931	41.2597	1.42507	28.9527
	P-382-1	chr11	109188026	702.808	0.0206847	702.808	P-1705-1	chr11	109188028	84.8253	2.06107	41.1559	P-990-1	chr11	109187978	19.1018	1.42933	13.3642	P-1247-1	chr11	109188004	34.8505	2.35333	14.809
	P-217-1	chr7	74332471	845.484	1.20425	702.084	P-5437-1	chr7	74331518	39.8275	1.12925	35.2691	P-583-2	chr7	74332536	25.1617	0.971309	25.1617	P-441-2	chr7	74332339	53.878	0.797518	53.878
	P-388-2	chr7	142526080	700.166	0.722549	700.166	P-3666-1	chr7	142526033	50.0873	3.4825	14.3826	P-2626-1	chr7	142526097	13.042	0.868651	13.042	P-2509-1	chr7	142526088	24.6357	1.94804	12.6464
	P-100-2	chr1	92681090	1027.79	1.47343	697.549	P-41-1	chr1	92681069	311.026	4.09056	76.0352	P-914-1	chr1	92681055	19.7605	3.51409	5.62323	P-183-1	chr1	92681170	81.518	2.14415	38.0189
	P-398-1	chr11	84661146	694.882	0.00291145	694.882	P-6435-1	chr11	84661042	36.1113	2.06897	17.4538	P-2086-1	chr11	84661051	14.0958	1.91893	7.34569	P-3064-1	chr11	84661032	22.4325	1.21589	18.4495
	P-420-1	chr7	74480931	679.029	7.93387e-06	679.029	P-6763-1	chr7	74480943	34.9803	1.12135	31.1949	P-365-1	chr7	74480918	37.5011	1.63464	22.9415	P-1698-1	chr7	74480926	30.0435	1.43161	20.9858
	P-419-2	chr8	12667493	679.029	0.779219	679.029	P-3642-1	chr8	12667541	50.2489	1.53198	32.7999	P-5401-1	chr8	12667493	10.2755	1.08976	9.4291	P-4701-1	chr8	12667529	18.2464	1.24204	14.6907
	P-421-1	chr19	15340336	679.029	0.342148	679.029	P-70-1	chr19	15340335	271.441	2.26639	119.768	P-1042-1	chr19	15340356	18.6627	2.7323	6.8304	P-5594-2	chr19	15340276	16.9445	1.59504	10.6233
	P-479-1	chr4	114843435	647.323	0.675087	647.323	P-8315-1	chr4	114842789	30.6987	2.17163	14.1363	P-591-1	chr4	114843435	24.8983	4.52488	5.50253	P-115-3	chr4	114843444	99.7444	1.13744	87.6918
	P-299-2	chr9	98300753	766.22	1.21133	632.543	P-778-1	chr9	98300769	124.41	2.31377	53.7696	P-4052-1	chr9	98300840	11.2855	1.68202	6.70945	P-3119-1	chr9	98300699	22.0319	0.0784444	22.0319
	P-515-1	chr10	39430556	628.828	0.00793387	628.828	P-435-2	chr10	39430538	157.533	2.21111	71.246	P-3322-1	chr10	39430570	12.0759	1.38984	8.68868	P-2279-1	chr10	39430497	26.0377	0.122896	26.0377
	P-538-2	chr2	75324259	612.976	0.471073	612.976	P-759-1	chr2	75324313	126.026	0.688603	126.026	P-1275-1	chr2	75324286	16.9501	1.13714	14.9059	P-2123-1	chr2	75324288	26.8389	0.777907	26.8389
	P-462-3	chr13	109915695	660.534	1.08382	609.448	P-1274-1	chr13	109915071	100.175	0.00275599	100.175	P-1657-1	chr13	109915045	15.3254	0.0931825	15.3254	P-1997-1	chr13	109915017	27.8403	0.457592	27.8403
	P-545-1	chr17	10515072	607.691	0.722549	607.691	P-4375-1	chr17	10514875	45.0786	3.19032	14.1298	P-751-1	chr17	10515031	22.044	1.41353	15.595	P-312-1	chr17	10515048	63.2916	0.804055	63.2916
	P-594-1	chr4	135292747	578.628	0.970482	578.628	P-3587-1	chr4	135292684	50.8144	0.908135	50.8144	P-4118-1	chr4	135292679	11.2415	1.68992	6.65212	P-1452-3	chr4	135292725	32.2467	1.68002	19.1943
	P-605-2	chr2	92392562	575.986	0.708381	575.986	P-3078-1	chr2	92392529	55.8231	0.860754	55.8231	P-209-1	chr2	92392519	68.9423	2.00579	34.3716	P-155-1	chr2	92392548	88.7285	1.75192	50.6463
	P-615-1	chr11	96421641	573.344	0.425737	573.344	P-138-1	chr11	96421560	222.162	1.42933	155.431	P-378-1	chr11	96421627	35.9642	0.638063	35.9642	P-213-1	chr11	96421664	75.5093	1.52967	49.3633
	P-618-5	chr17	85748876	570.701	0.977566	570.701	P-39-3	chr17	85748456	311.834	6.17532	50.4968	P-895-2	chr17	85748414	19.8923	5.63833	3.52804	P-1349-2	chr17	85748416	33.4484	1.54274	21.6812
	P-640-1	chr3	134240442	560.133	0.325855	560.133	P-2900-1	chr3	134240424	57.5196	3.71151	15.4976	P-4880-1	chr3	134240470	10.6268	2.4875	4.27207	P-853-5	chr3	134240427	41.0595	1.64733	24.9248
	P-171-2	chr6	126002022	903.611	1.61511	559.473	P-2944-2	chr6	126002114	57.0349	0.34825	57.0349	P-1739-1	chr6	126003012	15.018	1.17663	12.7636	P-3127-1	chr6	126001983	22.0319	3.75879	5.86143
	P-649-1	chr11	84659531	557.491	0.927979	557.491	P-887-1	chr11	84659670	118.755	1.81627	65.3842	P-445-1	chr11	84659497	30.8264	1.59516	19.325	P-334-1	chr11	84659469	61.2887	1.84998	33.1294
	P-661-1	chr13	44158509	552.206	0.22739	552.206	P-191-1	chr13	44158491	203.581	0.703607	203.581	P-2701-1	chr13	44158525	12.9541	0.805476	12.9541	P-1576-1	chr13	44158437	31.2452	0.625594	31.2452
	P-137-1	chr7	115510316	964.38	1.75679	548.946	P-5297-1	chr7	115510391	40.393	0.709135	40.393	P-248-1	chr7	115510323	56.6469	1.58726	35.6884	P-3767-1	chr7	115510346	20.029	0.875962	20.029
	P-530-1	chr2	163661654	618.26	1.12633	548.917	P-7694-2	chr2	163661721	32.2336	2.87444	11.2139	P-2455-1	chr2	163661689	13.3493	2.91393	4.58122	P-580-1	chr2	163661709	48.2699	0.254944	48.2699
	P-117-3	chr9	23041863	988.159	1.84887	534.465	P-2139-2	chr9	23041670	72.1419	2.07686	34.736	P-1508-2	chr9	23041893	15.8963	2.06897	7.68318	P-263-3	chr9	23041850	68.0986	3.16392	21.5235
	P-322-1	chr16	74514715	747.725	1.41676	527.77	P-35-1	chr16	74514616	322.336	1.4846	217.119	P-3458-1	chr16	74514670	11.9002	1.90313	6.25296	P-1351-1	chr16	74514646	33.4484	0.609905	33.4484
	P-40-1	chr12	79944942	1292	2.55017	506.634	P-4292-1	chr12	79944932	45.7249	4.10635	11.1352	P-2215-1	chr12	79944882	13.8324	2.92972	4.72139	P-621-1	chr12	79945001	46.8679	1.51005	31.0372
	P-752-2	chr8	26627606	499.364	0.473199	499.364	P-1444-2	chr8	26626735	93.7118	6.12794	15.2926	P-5635-1	chr8	26627625	10.1437	1.31087	7.73816	P-7244-1	chr8	26627590	15.3823	1.1832	13.0005
	P-758-2	chr9	46636829	496.722	0.662336	496.722	P-5280-1	chr9	46636826	40.4738	1.38984	29.1212	P-250-1	chr9	46636824	56.2077	1.47671	38.0629	P-612-1	chr9	46636823	47.0682	0.882499	47.0682
	P-765-1	chr2	155879364	494.079	0.350649	494.079	P-2491-1	chr2	155879356	64.6288	0.813373	64.6288	P-2142-1	chr2	155879366	13.9641	0.774679	13.9641	P-1454-1	chr2	155879374	32.2467	1.09168	29.5385
	P-764-1	chr2	174113163	494.079	0.89256	494.079	P-3538-1	chr2	174113171	51.2183	0.0164254	51.2183	P-604-1	chr2	174113058	24.6348	2.05317	11.9984	P-559-2	chr2	174113184	49.0711	3.37965	14.5196
	P-181-4	chr18	76466155	895.684	1.87721	477.136	P-5687-1	chr18	76466230	38.8581	1.01079	38.4431	P-331-1	chr18	76466191	41.8045	0.172151	41.8045	P-346-1	chr18	76466198	60.2873	1.49044	40.4492
	P-830-1	chr14	101568983	462.374	0.550412	462.374	P-2978-1	chr14	101569011	56.7118	0.0327718	56.7118	P-1059-1	chr14	101569005	18.4432	0.00315873	18.4432	P-664-2	chr14	101569008	45.6661	2.69979	16.9147
	P-837-1	chr16	90421297	459.732	0.750884	459.732	P-593-5	chr16	90421720	140.568	2.67702	52.5089	P-208-1	chr16	90421370	69.3814	1.64254	42.2403	P-432-1	chr16	90421394	54.6792	0.117013	54.6792
	P-838-2	chr16	43800611	459.732	0.195513	459.732	P-321-2	chr16	43800614	173.69	0.995	173.69	P-1967-1	chr16	43800615	14.4032	1.30298	11.0541	P-195-2	chr16	43800655	79.3148	1.52967	51.8511
	P-896-3	chr16	95894128	435.952	0.757968	435.952	P-2114-1	chr16	95894158	73.0306	3.07186	23.774	P-3358-1	chr16	95894155	12.032	3.15083	3.81866	P-4083-1	chr16	95893975	19.3881	1.5885	12.2053
	P-903-1	chr5	119563755	433.31	0.432821	433.31	P-2176-1	chr5	119563601	71.2533	3.13504	22.728	P-1143-1	chr5	119564006	17.8284	1.46881	12.138	P-1983-1	chr5	119563751	27.8403	0.738685	27.8403
	P-906-3	chr8	9582019	430.668	0.631876	430.668	P-6121-1	chr8	9581940	37.0808	0.257436	37.0808	P-4524-1	chr8	9581958	10.8902	0.127929	10.8902	P-630-1	chr8	9582003	46.4673	0.556955	46.4673
	P-768-1	chr12	84727239	494.079	1.17591	420.167	P-1275-2	chr12	84727661	100.175	2.57436	38.9124	P-564-1	chr12	84727286	25.7326	4.18532	6.1483	P-661-1	chr12	84727276	45.8664	0.651742	45.8664
	P-934-1	chr9	70863334	420.1	0.638251	420.1	P-2464-2	chr9	70863507	65.1943	2.84286	22.9327	P-1474-1	chr9	70863409	16.028	2.7481	5.8324	P-557-1	chr9	70863396	49.0711	0.000745222	49.0711
	P-86-1	chr5	111531282	1072.71	2.59976	412.618	P-373-1	chr5	111531312	165.611	2.18742	75.7108	P-749-1	chr5	111531370	22.044	2.11635	10.416	P-145-2	chr5	111531343	90.9317	0.928259	90.9317
	P-958-1	chr7	49152531	412.173	0.906728	412.173	P-5838-1	chr7	49152633	38.131	1.92683	19.7895	P-3209-1	chr7	49152522	12.1637	1.53988	7.89912	P-33-1	chr7	49152522	148.815	2.32718	63.9466
	P-968-1	chr5	99598619	409.531	0.00259976	409.531	P-5145-1	chr5	99598668	41.0393	0.979206	41.0393	P-2990-1	chr5	99598634	12.4711	0.995	12.4711	P-2515-1	chr5	99598569	24.6357	0.162772	24.6357
	P-737-2	chr9	56870813	507.29	1.23967	409.215	P-6073-1	chr9	56870868	37.2424	1.93472	19.2495	P-411-1	chr9	56870826	33.066	2.17952	15.1712	P-306-1	chr9	56870828	63.4919	1.14398	55.5009
	P-987-1	chr11	77841114	406.889	0.534119	406.889	P-790-1	chr11	77841107	124.41	0.000364833	124.41	P-1289-1	chr11	77841045	16.8623	0.711504	16.8623	P-1248-2	chr11	77841023	34.8505	1.75192	19.8927
	P-308-3	chr6	72714391	760.935	1.90555	399.327	P-920-1	chr6	72714437	116.332	2.21901	52.4252	P-2660-1	chr6	72714449	12.998	1.80048	7.21922	P-1766-1	chr6	72714368	29.4426	0.908648	29.4426
	P-124-1	chr2	172842604	977.59	2.46517	396.562	P-286-2	chr2	172842618	181.769	2.59016	70.1766	P-2253-1	chr2	172842670	13.7445	1.9979	6.87951	P-993-1	chr2	172842646	38.2554	0.126818	38.2554
	P-1024-2	chr7	70644233	391.036	0.349232	391.036	P-276-2	chr7	70644216	183.384	3.18242	57.6241	P-787-2	chr7	70644166	21.3853	4.4696	4.78461	P-1428-2	chr7	70644171	32.447	0.908648	32.447
	P-151-4	chr16	90408027	930.032	2.4085	386.146	P-3153-2	chr16	90408110	54.9345	1.4925	36.807	P-606-1	chr16	90408131	24.5909	1.34246	18.3178	P-3371-1	chr16	90408029	21.2307	0.560877	21.2307
	P-1044-1	chr18	57570493	385.752	0.089256	385.752	P-6675-1	chr18	57570536	35.3035	1.27929	27.5962	P-4222-1	chr18	57570544	11.1537	1.2556	8.88322	P-1880-2	chr18	57570599	28.6415	1.15052	24.8944
	P-825-2	chr6	51895961	462.374	1.21842	379.488	P-4057-1	chr6	51895996	47.0175	0.434325	47.0175	P-2662-1	chr6	51896022	12.998	0.308766	12.998	P-2038-2	chr6	51895993	27.4397	2.32065	11.8242
	P-1072-1	chr16	90139926	377.825	0.956314	377.825	P-1915-1	chr16	90139912	78.6048	3.15083	24.9473	P-739-1	chr16	90139912	22.2196	2.87444	7.73006	P-2976-2	chr16	90139960	22.6328	0.566107	22.6328
	P-1071-1	chr18	67252530	377.825	0.126092	377.825	P-1646-1	chr18	67252495	86.441	2.05317	42.1012	P-4836-1	chr18	67252478	10.6707	3.13504	3.40369	P-1611-1	chr18	67252588	30.8447	0.960944	30.8447
	P-454-1	chr2	166325200	663.176	1.75679	377.494	P-5148-2	chr2	166325143	41.0393	1.30298	31.4966	P-707-1	chr2	166325192	22.7905	1.65833	13.743	P-1554-1	chr2	166325199	31.4455	1.86959	16.8195
	P-1087-1	chr19	51860877	372.541	0.625501	372.541	P-2517-1	chr19	51860874	64.0633	3.01659	21.237	P-4163-1	chr19	51860890	11.1976	2.68492	4.17056	P-409-1	chr19	51860896	55.8809	0.882499	55.8809
	P-102-1	chr13	97607619	1022.51	2.76269	370.113	P-280-2	chr13	97607633	183.384	5.88313	31.1712	P-386-2	chr13	97607657	35.4811	5.60675	6.32829	P-216-3	chr13	97607670	75.309	0.627555	75.309
	P-1099-2	chr12	76652016	369.899	0.508618	369.899	P-4741-2	chr12	76652093	43.0589	2.51119	17.1468	P-3750-1	chr12	76652121	11.5928	0.805476	11.5928	P-1730-1	chr12	76652043	29.8432	0.0764833	29.8432
	P-1116-1	chr19	16161403	364.615	0.10484	364.615	P-4553-2	chr19	16161265	44.0284	0.649119	44.0284	P-3921-1	chr19	16161378	11.4172	1.19242	9.57481	P-7215-1	chr19	16161397	15.4223	0.00219644	15.4223
	P-653-1	chr15	12571361	554.849	1.5301	362.622	P-22-1	chr15	12571371	361.113	1.19242	302.841	P-798-1	chr15	12571367	21.2536	1.11345	19.088	P-2484-1	chr15	12571334	24.836	0.0928259	24.836
	P-138-1	chr6	5092067	961.738	2.65643	362.042	P-3950-1	chr6	5092118	47.7445	2.30587	20.7056	P-898-1	chr6	5092133	19.8484	3.31667	5.98443	P-1251-1	chr6	5092133	34.6502	0.554994	34.6502
	P-55-3	chr1	168382985	1170.47	3.35064	349.326	P-7187-1	chr1	168382115	33.6878	0.0401159	33.6878	P-2340-1	chr1	168382982	13.6128	1.92683	7.06489	P-3112-1	chr1	168382297	22.2322	0.3883	22.2322
	P-1173-2	chr2	165235860	346.12	0.821722	346.12	P-6426-1	chr2	165235918	36.1113	1.16083	31.1081	P-1444-1	chr2	165235826	16.1597	1.35036	11.967	P-707-1	chr2	165235863	44.2641	0.066024	44.2641
Wnt11	P-1169-2	chr7	98797833	346.12	0.857141	346.12	P-5397-1	chr7	98797824	39.9891	2.90603	13.7607	P-599-1	chr7	98797884	24.7226	4.4854	5.5118	P-199-1	chr7	98797863	77.9128	0.921722	77.9128
	P-1171-2	chr5	148756803	346.12	0.89256	346.12	P-3945-3	chr5	148756829	47.8253	1.9979	23.9378	P-1574-1	chr5	148757541	15.6328	3.27718	4.77019	P-3700-1	chr5	148757582	20.2293	0.0804055	20.2293
	P-703-5	chr4	153207833	525.785	1.5301	343.627	P-5809-1	chr4	153207314	38.2118	3.51409	10.8739	P-616-1	chr4	153207830	24.4591	1.38984	17.5985	P-18-1	chr4	153207800	178.458	2.471	72.2212
	P-1182-2	chr4	110125596	343.478	0.310979	343.478	P-384-3	chr4	110125634	163.188	3.26929	49.9154	P-1539-1	chr4	110125686	15.8084	1.20821	13.0841	P-4978-1	chr4	110125668	17.8058	1.1113	16.0225
	P-1185-2	chr19	44077213	343.478	0.399527	343.478	P-4465-1	chr19	44076664	44.5131	1.01079	44.0378	P-4126-1	chr19	44076693	11.2415	1.46881	7.65351	P-2764-2	chr19	44077245	23.4339	1.49044	15.7228
	P-336-1	chr10	23181777	737.156	2.16765	340.072	P-3639-1	chr10	23181772	50.3297	1.39774	36.008	P-3252-1	chr10	23181786	12.1637	0.923929	12.1637	P-6849-1	chr10	23181672	15.7027	0.00243831	15.7027
	P-76-2	chr3	148418196	1096.49	3.23022	339.447	P-1819-1	chr3	148418147	80.786	1.26349	63.9387	P-645-1	chr3	148418150	23.8883	0.788893	23.8883	P-77-2	chr3	148418190	113.164	0.403989	113.164
	P-167-1	chr2	125620709	908.895	2.7131	335.002	P-975-2	chr2	125620659	113.1	1.07397	105.311	P-3121-1	chr2	125620708	12.2954	0.400369	12.2954	P-586-2	chr2	125620769	48.0696	1.94804	24.6759
	P-75-2	chr6	124693509	1096.49	3.30814	331.451	P-7218-1	chr6	124693522	33.5262	1.7373	19.2979	P-2957-1	chr6	124693391	12.515	4.02738	3.10748	P-5212-1	chr6	124693539	17.4453	0.379802	17.4453
	P-206-2	chr4	70497245	856.052	2.58559	331.086	P-5321-1	chr4	70497237	40.3122	1.86365	21.6308	P-317-1	chr4	70497242	43.6927	1.88734	23.1504	P-992-2	chr4	70497134	38.2554	2.26181	16.9136
	P-1235-1	chr5	117622484	330.267	0.842973	330.267	P-446-1	chr5	117622450	155.917	1.76099	88.5393	P-574-1	chr5	117622527	25.513	1.16083	21.9782	P-1505-1	chr5	117622512	31.8461	1.11783	28.4892
	P-682-1	chr8	103409192	538.996	1.64344	327.967	P-581-1	chr8	103409225	141.376	7.61254	18.5714	P-1843-1	chr8	103409134	14.7106	1.20821	12.1755	P-1088-1	chr8	103409204	36.8534	1.30087	28.3298
	P-1259-2	chr11	5202319	327.625	0.217473	327.625	P-6885-3	chr11	5202362	34.6572	0.995	34.6572	P-2018-1	chr11	5201960	14.2715	2.41643	5.90603	P-1922-3	chr11	5202300	28.4412	1.24204	22.8988
	P-1217-1	chr5	131802268	335.551	1.02715	326.681	P-2907-1	chr5	131802302	57.4389	2.87444	19.9826	P-1978-1	chr5	131802222	14.3593	2.51909	5.70021	P-1252-1	chr5	131802507	34.6502	0.0706	34.6502
	P-572-2	chr17	10767257	591.839	1.83471	322.579	P-2677-1	chr17	10767211	61.155	0.559095	61.155	P-4496-1	chr17	10767209	10.9342	1.20032	9.10939	P-1995-2	chr17	10767201	27.8403	0.0586372	27.8403
	P-327-1	chr16	90423948	742.44	2.32349	319.537	P-7848-1	chr16	90423953	31.8297	2.43222	13.0867	P-273-1	chr16	90423933	51.3774	1.81627	28.2873	P-48-2	chr16	90423936	136.998	1.2355	110.885
	P-390-5	chr8	114707673	697.524	2.21015	315.6	P-1326-1	chr8	114707653	97.7511	1.30298	75.0214	P-4864-1	chr8	114707863	10.6268	2.80337	3.79071	P-576-2	chr8	114707823	48.2699	0.0011832	48.2699
	P-1323-2	chr11	33608115	309.13	0.885476	309.13	P-5693-1	chr11	33608061	38.8581	1.80837	21.4879	P-2290-1	chr11	33608060	13.7006	1.97421	6.93982	P-2537-1	chr11	33607931	24.6357	0.385685	24.6357
	P-26-2	chr12	99116790	1410.9	4.56906	308.795	P-241-1	chr12	99116718	191.463	0.884444	191.463	P-159-1	chr12	99116730	88.2637	0.270861	88.2637	P-6535-1	chr12	99116697	15.9431	0.00575913	15.9431
	P-89-1	chr6	114013096	1054.21	3.43565	306.845	P-422-1	chr6	114013100	159.148	4.76179	33.422	P-4200-1	chr6	114012993	11.1537	3.13504	3.55776	P-3423-2	chr6	114013098	21.0305	1.20281	17.4844
	P-1386-2	chr16	93962507	298.561	0.671545	298.561	P-1559-2	chr16	93962438	89.6725	0.987103	89.6725	P-1595-1	chr16	93962495	15.5889	1.84786	8.43619	P-3733-1	chr16	93962543	20.2293	1.64733	12.28
	P-1000-1	chr2	166291049	401.605	1.37426	292.234	P-250-2	chr2	166291431	189.039	0.931825	189.039	P-329-1	chr2	166291065	41.9362	2.02159	20.7442	P-1876-1	chr2	166291514	28.6415	1.68002	17.0483
	P-1207-1	chr4	144949705	338.193	1.21133	279.191	P-25-1	chr4	144949751	341.725	1.59516	214.226	P-844-1	chr4	144949700	20.5949	3.83786	5.36624	P-3775-1	chr4	144949674	20.029	2.05917	9.72676
	P-1488-2	chr1	172436928	277.424	0.460448	277.424	P-2163-1	chr1	172436952	71.738	0.680706	71.738	P-2514-1	chr1	172436921	13.2615	0.971309	13.2615	P-492-1	chr1	172436970	52.0754	1.17667	44.2567
	P-1535-2	chr2	24413833	269.498	0.935063	269.498	P-1248-2	chr2	24413747	100.983	0.184786	100.983	P-4311-1	chr2	24413865	11.0659	1.35825	8.14715	P-998-1	chr2	24413878	38.2554	0.634092	38.2554
	P-749-1	chr3	97981649	502.006	1.86304	269.455	P-427-1	chr3	97981564	158.341	0.971309	158.341	P-4073-1	chr3	97981750	11.2855	0.0129508	11.2855	P-7320-1	chr3	97981674	15.3222	1.83037	8.37109
	P-1566-2	chr16	30068460	264.214	0.383234	264.214	P-1286-1	chr16	30068351	99.3668	6.00159	16.5568	P-3705-1	chr16	30068484	11.6368	3.14294	3.70251	P-208-4	chr16	30068663	76.7111	1.39239	55.0932
	P-1573-1	chr14	61770129	263.949	0.83589	263.949	P-6218-1	chr14	61770098	36.8384	2.81127	13.1038	P-1031-1	chr14	61770120	18.7945	3.37194	5.57378	P-649-1	chr14	61770133	46.0667	2.09839	21.9534
	P-1579-1	chr17	66743521	263.157	0.000786303	263.157	P-4317-1	chr17	66743524	45.4825	1.08187	42.0408	P-4080-1	chr17	66743511	11.2855	1.35036	8.35739	P-625-1	chr17	66743540	46.6676	0.725611	46.6676
	P-984-2	chr12	31269399	406.889	1.56552	259.906	P-136-1	chr12	31269318	222.969	0.685444	222.969	P-480-1	chr12	31269420	28.4552	1.84786	15.399	P-444-1	chr12	31269481	53.878	3.05279	17.6488
	P-770-4	chr3	21564977	491.437	1.91263	256.943	P-5993-1	chr3	21564938	37.5655	3.66413	10.2522	P-5348-1	chr3	21565009	10.3194	1.30298	7.91986	P-900-1	chr3	21564984	39.8577	0.191535	39.8577
	P-1685-1	chr2	168804048	251.531	0.899644	251.531	P-157-1	chr2	168804024	214.891	2.44012	88.0657	P-570-1	chr2	168804046	25.6009	0.72098	25.6009	P-2867-2	chr2	168804102	23.0334	0.66024	23.0334
	P-1706-1	chr2	165512595	249.153	0.000153719	249.153	P-404-2	chr2	165512576	161.572	0.987103	161.572	P-1378-1	chr2	165512603	16.4232	0.262964	16.4232	P-134-1	chr2	165512597	92.3337	0.40595	92.3337
	P-1733-2	chr2	132647073	246.776	0.112633	246.776	P-1035-1	chr2	132647098	109.869	2.02948	54.1364	P-1312-1	chr2	132647088	16.7306	4.01159	4.17056	P-5414-1	chr2	132647702	17.1849	1.89574e-05	17.1849
	P-1749-1	chr13	52561683	245.719	0.066942	245.719	P-1805-2	chr13	52561782	81.5939	1.35825	60.0726	P-1885-1	chr13	52561552	14.6228	0.363254	14.6228	P-5588-2	chr13	52561716	16.9646	0.162118	16.9646
	P-1773-1	chr11	79771635	243.869	0.683588	243.869	P-6332-1	chr11	79771671	36.4345	1.92683	18.9091	P-407-1	chr11	79771624	33.7246	2.67702	12.5978	P-1661-2	chr11	79771714	30.4441	0.152313	30.4441
	P-697-1	chr4	154746748	528.427	2.16765	243.779	P-139-1	chr4	154746775	220.546	1.68992	130.507	P-1358-1	chr4	154746841	16.5549	0.638853	16.5549	P-4913-1	chr4	154746848	17.9059	1.22243	14.6479
	P-1812-1	chr5	113453638	239.378	0.119008	239.378	P-5699-1	chr5	113453637	38.7773	0.662544	38.7773	P-1742-1	chr5	113453632	15.018	1.20032	12.5117	P-1645-1	chr5	113453532	30.4441	0.90211	30.4441
	P-921-2	chr12	83071049	425.384	1.78512	238.294	P-661-1	chr12	83071012	134.105	2.19532	61.0867	P-1136-1	chr12	83071061	17.9162	2.03738	8.79375	P-952-1	chr12	83071061	39.0566	0.498776	39.0566
	P-1845-1	chr10	75098774	236.471	0.0323022	236.471	P-84-1	chr10	75098697	251.244	1.42143	176.755	P-891-1	chr10	75098659	19.9362	0.74625	19.9362	P-6116-1	chr10	75098653	16.2836	2.79785	5.82003
	P-392-3	chr3	141660560	697.524	2.96812	235.006	P-1902-3	chr3	141660960	78.9279	2.42433	32.5567	P-1561-1	chr3	141660907	15.7206	3.44302	4.56594	P-1535-1	chr3	141660913	31.6458	0.31247	31.6458
	P-695-1	chr1	61407343	531.069	2.2739	233.55	P-479-1	chr1	61407232	151.878	2.93762	51.701	P-1399-1	chr1	61407319	16.3793	0.726508	16.3793	P-788-1	chr1	61407368	42.4615	1.5362	27.6405
	P-1884-1	chr8	27162989	233.301	0.814638	233.301	P-8509-2	chr8	27163039	30.214	0.738353	30.214	P-3957-1	chr8	27163004	11.3733	1.31877	8.62416	P-842-1	chr8	27162962	41.2597	0.290898	41.2597
	P-1908-1	chr16	93808053	231.715	0.492325	231.715	P-3880-2	chr16	93808236	48.31	1.36615	35.3622	P-436-1	chr16	93808229	31.2656	1.57937	19.7963	P-2127-2	chr16	93808060	26.8389	0.777907	26.8389
	P-1910-1	chr12	81166270	231.715	0.000315938	231.715	P-1069-1	chr12	81166312	108.253	1.36615	79.2396	P-1797-1	chr12	81166220	14.8863	2.92972	5.08112	P-2132-2	chr12	81166271	26.8389	0.01059	26.8389
	P-1964-1	chr5	111571026	227.752	0.0115466	227.752	P-745-1	chr5	111570997	126.834	1.03448	122.606	P-869-1	chr5	111570969	20.1997	0.0682286	20.1997	P-5159-1	chr5	111571055	17.5254	0.475896	17.5254
	P-1981-1	chr10	121873262	225.903	0.634001	225.903	P-2304-1	chr10	121873372	68.1834	0.673599	68.1834	P-3010-2	chr10	121873428	12.4711	1.52409	8.18266	P-1967-2	chr10	121873379	28.0406	0.489624	28.0406
	P-282-1	chr16	34752267	776.788	3.47107	223.789	P-1771-1	chr16	34752225	82.4017	1.27929	64.4123	P-5022-1	chr16	34752249	10.539	1.70571	6.17861	P-491-1	chr16	34752240	52.0754	2.83707	18.3553
	P-2041-1	chr19	24242281	221.939	0.217473	221.939	P-2165-1	chr19	24242331	71.6572	2.53488	28.2685	P-531-1	chr19	24242365	26.6108	1.13714	23.4015	P-1879-1	chr19	24242292	28.6415	0.0474589	28.6415
	P-2051-1	chr2	28966557	221.147	0.119716	221.147	P-31-3	chr2	28966584	327.183	1.09766	298.074	P-247-2	chr2	28966577	57.086	0.916032	57.086	P-5856-1	chr2	28966531	16.604	0.934796	16.604
	P-721-2	chr6	51173516	517.859	2.34474	220.86	P-4603-2	chr6	51173642	43.7052	3.17452	13.7675	P-1802-1	chr6	51173579	14.8424	3.78258	3.92387	P-2557-2	chr6	51173446	24.4354	0.109822	24.4354
	P-2099-1	chr16	34472524	218.24	0.64746	218.24	P-3408-1	chr16	34472520	52.5109	0.218742	52.5109	P-1076-1	chr16	34472547	18.3553	0.0400369	18.3553	P-1615-1	chr16	34472594	30.8447	3.86339	7.98384
	P-1345-2	chr9	66733515	303.846	1.39551	217.731	P-4472-2	chr9	66733484	44.4323	2.76389	16.076	P-714-1	chr9	66733522	22.5709	2.59806	8.68762	P-598-1	chr9	66733558	47.4687	1.07207	44.2775
	P-339-2	chr13	97310894	734.514	3.38606	216.923	P-2104-2	chr13	97311006	73.1921	4.53278	16.1473	P-1873-1	chr13	97310808	14.6667	1.0029	14.6243	P-587-1	chr13	97310823	48.0696	1.85652	25.8924
	P-1380-3	chr4	145000167	298.561	1.38134	216.138	P-183-2	chr4	145000180	206.004	5.29087	38.9358	P-2370-1	chr4	144999930	13.525	3.83786	3.5241	P-3083-2	chr4	144999816	22.2322	0.0209839	22.2322
	P-2134-1	chr2	166294734	215.863	0.814638	215.863	P-1246-3	chr2	166294757	100.983	0.394841	100.983	P-4490-1	chr2	166294727	10.9342	0.615952	10.9342	P-5171-1	chr2	166294732	17.5053	1.92842	9.07754
	P-775-3	chr2	110180001	488.795	2.2739	214.959	P-4839-4	chr2	110180301	42.4934	2.28218	18.6197	P-282-1	chr2	110180016	49.6209	4.12214	12.0376	P-466-1	chr2	110180029	53.0769	0.869425	53.0769
	P-2167-2	chr6	51895100	213.749	0.154427	213.749	P-4057-1	chr6	51895996	47.0175	0.434325	47.0175	P-2662-1	chr6	51896022	12.998	0.308766	12.998	P-2038-2	chr6	51895993	27.4397	2.32065	11.8242
	P-1036-3	chr4	124989924	388.394	1.84179	210.878	P-222-1	chr4	124989828	195.502	2.55857	76.4107	P-2204-1	chr4	124989858	13.8324	1.21611	11.3743	P-47-2	chr4	124989877	138.801	0.987092	138.801
	P-2229-1	chr2	180482358	210.842	0.104132	210.842	P-1964-1	chr2	180482487	76.9083	2.13214	36.0709	P-3975-1	chr2	180482469	11.3733	1.70571	6.66775	P-2907-1	chr2	180482331	22.8331	1.30741	17.4644
	P-1581-2	chr5	103423684	262.364	1.24675	210.438	P-4254-1	chr5	103423686	45.8865	1.86365	24.6218	P-3725-1	chr5	103423665	11.5928	2.07686	5.5819	P-471-1	chr5	103423700	52.8766	0.784444	52.8766
	P-866-1	chr1	167929904	449.163	2.14639	209.264	P-76-1	chr1	167929857	258.515	2.66913	96.8539	P-524-1	chr1	167929873	26.9182	2.36115	11.4005	P-1289-1	chr1	167929872	34.4499	1.90881	18.0478
	P-2333-4	chr12	108278294	204.501	0.998817	204.501	P-7829-1	chr12	108278281	31.9105	1.83206	17.4178	P-500-1	chr12	108278288	27.5769	0.6965	27.5769	P-3670-1	chr12	108278273	20.4296	1.4643	13.9518
	P-535-4	chr17	5092236	615.618	3.02479	203.524	P-5274-1	chr17	5092293	40.5546	3.19821	12.6804	P-2167-1	chr17	5092165	13.9202	0.292183	13.9202	P-4090-1	chr17	5092120	19.368	0.732148	19.368
	P-2407-1	chr8	89046497	200.274	0.127509	200.274	P-3042-1	chr8	89046500	56.0655	0.82127	56.0655	P-3955-1	chr8	89045920	11.3733	0.67202	11.3733	P-4678-1	chr8	89046469	18.2865	1.20281	15.2031
	P-1754-1	chr8	47212985	245.19	1.23967	197.787	P-3029-1	chr8	47212992	56.1463	2.79548	20.0847	P-1572-1	chr8	47212330	15.6328	3.9879	3.92006	P-1291-1	chr8	47212372	34.2496	1.86959	18.3193
	P-2462-1	chr13	44038081	197.368	0.607083	197.368	P-1340-2	chr13	44038093	97.7511	2.4954	39.1726	P-2261-2	chr13	44038470	13.7445	0.908135	13.7445	P-3320-1	chr13	44038143	21.431	0.465437	21.431
	P-2463-2	chr8	25312052	197.103	0.675796	197.103	P-8410-2	chr8	25312128	30.4563	1.59516	19.093	P-393-2	chr8	25312312	34.7346	1.34246	25.8739	P-5820-1	chr8	25311975	16.6441	0.921722	16.6441
	P-475-1	chr4	128797065	652.608	3.32939	196.014	P-7906-1	chr4	128797059	31.6681	0.651488	31.6681	P-1463-1	chr4	128797091	16.0719	0.868651	16.0719	P-565-1	chr4	128797116	48.6705	0.279131	48.6705
	P-2591-1	chr9	56604927	190.762	0.15301	190.762	P-802-1	chr9	56604856	122.795	0.923929	122.795	P-3641-1	chr9	56604896	11.6807	1.62675	7.18039	P-6676-1	chr9	56604988	15.8229	0.0498776	15.8229
	P-2634-1	chr4	82443191	188.913	0.772135	188.913	P-215-1	chr4	82443194	197.118	1.91103	103.147	P-840-1	chr4	82443145	20.6388	2.82706	7.30043	P-969-2	chr4	82443156	38.656	2.37294	16.2903
	P-2684-1	chr11	118534388	187.063	0.595748	187.063	P-5631-1	chr11	118534510	39.1004	0.000916032	39.1004	P-3465-1	chr11	118534803	11.9002	1.87155	6.3585	P-2414-2	chr11	118534744	25.2365	0.94787	25.2365
Foxd1	P-2744-2	chr13	98365213	184.421	0.2536	184.421	P-299-1	chr13	98366181	178.537	5.05397	35.3261	P-1278-1	chr13	98366173	16.9501	4.09845	4.13574	P-1003-1	chr13	98365202	38.2554	1.0067	38.0007
	P-295-2	chr11	71987472	771.504	4.22195	182.736	P-845-1	chr11	71987301	121.179	2.985	40.596	P-254-1	chr11	71987313	55.7686	1.95841	28.4764	P-5289-1	chr11	71987306	17.3651	1.75192	9.91204
	P-2827-1	chr15	86090255	180.986	0.619125	180.986	P-2866-1	chr15	86090102	58.0851	4.99869	11.6201	P-99-1	chr15	86090110	155.45	4.09845	37.9288	P-1143-2	chr15	86090126	36.2525	1.0067	36.0111
	P-2877-2	chr14	24779041	178.608	0.44203	178.608	P-3591-1	chr14	24778980	50.8144	2.9929	16.9783	P-699-2	chr14	24779318	22.8783	2.47171	9.25608	P-4644-3	chr14	24779323	18.3466	0.358883	18.3466
	P-2639-2	chr6	55093956	188.384	1.05549	178.481	P-2862-2	chr6	55093928	58.0851	1.91893	30.2696	P-873-1	chr6	55093972	20.1557	0.772309	20.1557	P-2389-1	chr6	55093996	25.2365	3.81109	6.62187
	P-1954-1	chr3	51916391	228.545	1.28217	178.248	P-2767-1	chr3	51916409	59.6201	2.58226	23.0883	P-628-1	chr3	51916336	24.1957	3.56936	6.77871	P-125-1	chr3	51916295	94.7372	1.49044	63.5631
	P-1269-1	chr4	70536810	322.341	1.81346	177.749	P-7414-2	chr4	70536981	32.9607	2.86655	11.4984	P-5753-1	chr4	70536764	10.0998	0.963413	10.0998	P-898-2	chr4	70536789	39.8577	0.843277	39.8577
	P-2926-1	chr2	93625318	176.759	0.495867	176.759	P-126-1	chr2	93625253	226.201	5.89893	38.3461	P-1074-1	chr2	93625217	18.3553	4.01948	4.56659	P-6720-1	chr2	93625435	15.8029	0.611213	15.8029
	P-797-2	chr11	96333626	478.227	2.70602	176.727	P-1484-1	chr11	96333625	92.9039	2.92183	31.7965	P-2868-1	chr11	96332699	12.6907	2.61385	4.85516	P-2025-2	chr11	96332650	27.64	2.08531	13.2546
	P-2934-2	chr9	120885008	176.23	0.0295395	176.23	P-1122-2	chr9	120884982	105.022	1.44512	72.6735	P-5460-1	chr9	120884979	10.2316	1.81627	5.63328	P-1525-2	chr9	120885052	31.6458	1.93496	16.3548
	P-2971-3	chr13	59892594	174.909	0.0757968	174.909	P-80-2	chr13	59892505	254.476	0.908135	254.476	P-146-1	chr13	59892439	95.7288	2.46381	38.854	P-3895-1	chr13	59892636	19.7887	1.79115	11.048
	P-1820-7	chr3	129533374	238.585	1.36718	174.509	P-1693-1	chr3	129533417	84.8253	4.01948	21.1035	P-2454-1	chr3	129533138	13.3493	4.32746	3.0848	P-336-3	chr3	129533718	61.0885	2.42524	25.1886
	P-1019-3	chr8	126876937	393.678	2.25974	174.214	P-2624-4	chr8	126876926	62.1244	2.57436	24.1319	P-753-1	chr8	126876973	22.0001	2.92972	7.50926	P-1642-4	chr8	126876964	30.4441	1.72578	17.6408
	P-2990-2	chr12	110381404	173.853	0.510743	173.853	P-107-1	chr12	110381357	231.856	6.89393	33.6319	P-1658-2	chr12	110381475	15.3254	1.01869	15.0442	P-203-2	chr12	110381482	77.5122	1.47083	52.6996
	P-3065-1	chr11	81454291	171.475	0.807554	171.475	P-5554-1	chr11	81454295	39.4236	1.20032	32.8443	P-5158-1	chr11	81454330	10.4511	0.6965	10.4511	P-2104-1	chr11	81454306	27.0392	0.05295	27.0392
	P-1262-2	chr4	35123170	324.983	1.9268	168.665	P-524-1	chr4	35123113	147.031	2.05317	71.6113	P-1247-1	chr4	35123118	17.1258	2.30587	7.42703	P-970-1	chr4	35123135	38.656	0.439942	38.656
	P-3137-1	chr9	75254427	168.304	0.800471	168.304	P-7461-1	chr9	75254504	32.7991	2.29008	14.3223	P-603-1	chr9	75254302	24.6348	3.79048	6.49913	P-1387-1	chr9	75254299	32.8476	2.07224	15.8512
	P-2860-1	chr14	46226035	179.401	1.06966	167.719	P-318-1	chr14	46226080	174.498	2.34536	74.4014	P-5776-1	chr14	46226094	10.0998	1.81627	5.56075	P-1519-1	chr14	46226101	31.8461	1.69309	18.8094
	P-2079-1	chr19	45725914	219.562	1.33176	164.866	P-1535-2	chr19	45725981	90.4803	3.41933	26.4615	P-4439-1	chr19	45725951	10.9781	3.54567	3.09619	P-960-2	chr19	45725956	38.8563	2.79785	13.8879
	P-3263-1	chr11	102937025	164.077	7.93387e-06	164.077	P-936-1	chr11	102936454	115.524	1.21611	94.9946	P-1235-1	chr11	102936461	17.2575	0.923929	17.2575	P-1046-1	chr11	102936357	37.6545	1.98072	19.0105
	P-3343-2	chr5	140870538	161.17	0.375442	161.17	P-7440-1	chr5	140869700	32.8799	0.837063	32.8799	P-794-1	chr5	140870578	21.2975	4.19321	5.07903	P-5826-1	chr5	140870560	16.6441	0.980555	16.6441
	P-3380-2	chr10	9696742	160.113	0.708381	160.113	P-3357-1	chr10	9696798	52.9956	1.79258	29.5639	P-1025-1	chr10	9696800	18.8384	0.786524	18.8384	P-1734-1	chr10	9696633	29.8432	0.745222	29.8432
	P-3376-4	chr19	44670313	160.113	0.374734	160.113	P-469-3	chr19	44670415	152.686	1.7294	88.2879	P-1333-1	chr19	44670446	16.6428	2.70861	6.14439	P-5773-1	chr19	44670923	16.7042	2.86976	5.82077
	P-826-1	chr4	109229992	462.374	2.89019	159.98	P-8557-1	chr4	109230002	30.1332	1.87155	16.1007	P-502-1	chr4	109230061	27.533	1.22401	22.4941	P-226-2	chr4	109229964	73.3061	1.15052	63.7158
	P-916-1	chr9	56192263	425.384	2.67768	158.863	P-19-1	chr9	56192282	373.231	1.41353	264.042	P-2874-1	chr9	56192269	12.6467	1.7531	7.21395	P-848-1	chr9	56192196	41.0595	1.49698	27.4282
	P-3516-3	chr8	125157455	155.622	0.505784	155.622	P-54-3	chr8	125157312	293.253	2.51909	116.412	P-367-2	chr8	125157298	37.3254	1.45302	25.6883	P-375-1	chr8	125156974	58.0841	1.24857	46.5204
	P-2427-1	chr10	59588332	199.481	1.28217	155.581	P-753-1	chr10	59588345	126.834	1.52409	83.2197	P-913-1	chr10	59588393	19.7605	1.68992	11.6932	P-2462-1	chr10	59588359	25.0363	1.55581	16.0921
	P-2456-3	chr8	26626634	197.896	1.28217	154.345	P-1444-2	chr8	26626735	93.7118	6.12794	15.2926	P-5635-1	chr8	26627625	10.1437	1.31087	7.73816	P-7244-1	chr8	26627590	15.3823	1.1832	13.0005
	P-3592-3	chr19	44312037	153.772	0.715465	153.772	P-121-1	chr19	44312028	227.009	1.7294	131.264	P-1930-1	chr19	44311983	14.4911	3.11925	4.64569	P-1654-1	chr19	44312085	30.4441	0.140546	30.4441
	P-3591-3	chr19	46471904	153.772	0.017072	153.772	P-7145-1	chr19	46471903	33.7686	3.06397	11.0212	P-1647-1	chr19	46471840	15.3693	4.40643	3.48793	P-5323-2	chr19	46471973	17.3051	0.434713	17.3051
	P-2773-1	chr14	32986836	183.364	1.19716	153.166	P-297-1	chr14	32986838	178.537	1.08187	165.027	P-305-1	chr14	32986805	45.6688	0.829167	45.6688	P-3521-1	chr14	32986787	20.8302	1.07207	19.4298
	P-3638-3	chr14	25186596	152.98	0.687838	152.98	P-7668-1	chr14	25186546	32.3144	2.69282	12.0002	P-2731-1	chr14	25186591	12.9102	0.57173	12.9102	P-1029-1	chr14	25186589	37.8548	0.103285	37.8548
	P-3688-2	chr15	103035373	151.394	0.61275	151.394	P-246-1	chr15	103035341	189.847	2.85075	66.5954	P-3159-1	chr15	103035392	12.2515	2.03738	6.01337	P-4581-1	chr15	103035280	18.4467	0.632785	18.4467
	P-3694-1	chr9	63696794	151.13	0.477449	151.13	P-7126-3	chr9	63697071	33.7686	1.21611	27.7677	P-1589-1	chr9	63696772	15.5889	0.517242	15.5889	P-411-1	chr9	63696753	55.6806	2.118	26.2893
	P-2620-1	chr17	8935822	189.705	1.26092	150.45	P-48-1	chr17	8935826	298.1	0.413794	298.1	P-85-1	chr17	8935821	185.749	0.705186	185.749	P-2126-1	chr17	8935919	26.8389	2.30757	11.6308
	P-1995-1	chr5	106739765	224.846	1.49468	150.43	P-6292-1	chr5	106739745	36.5153	0.00540933	36.5153	P-5194-1	chr5	106739777	10.4072	0.0202948	10.4072	P-2042-1	chr5	106739638	27.4397	1.50352	18.2504
	P-3756-3	chr8	120264992	149.545	0.878393	149.545	P-8307-1	chr8	120264384	30.6987	1.76889	17.3548	P-2540-1	chr8	120265772	13.1737	2.16373	6.08842	P-2663-1	chr8	120264857	23.8345	2.01994	11.7996
	P-1616-1	chr13	4245485	258.929	1.73553	149.193	P-6268-1	chr13	4245502	36.6768	2.63754	13.9057	P-2844-1	chr13	4245432	12.7346	1.83996	6.92111	P-1966-1	chr13	4245427	28.0406	1.15705	24.2345
	P-1796-1	chr4	118553301	240.963	1.62219	148.541	P-2967-1	chr4	118553274	56.7926	4.92762	11.5254	P-1402-1	chr4	118553258	16.3354	5.36194	3.04654	P-759-1	chr4	118553244	43.0624	0.0298089	43.0624
	P-2635-1	chr11	62826181	188.913	1.27509	148.157	P-2342-1	chr11	62826344	67.5371	1.01869	66.298	P-3467-1	chr11	62826298	11.9002	0.552778	11.9002	P-1543-1	chr11	62826321	31.6458	0.162118	31.6458
	P-3951-2	chr12	84791075	144.261	0.425737	144.261	P-4330-1	chr12	84791079	45.4017	2.40063	18.9124	P-1226-1	chr12	84791100	17.3014	1.59516	10.8462	P-1729-1	chr12	84791050	29.8432	1.84998	16.1316
	P-3243-1	chrX	99172455	165.134	1.15466	143.015	P-4456-1	chrX	99172503	44.5131	1.01079	44.0378	P-640-1	chrX	99172458	23.9322	1.42933	16.7437	P-129-1	chrX	99172453	93.1349	0.869425	93.1349
	P-4010-2	chr10	60824426	142.675	0.0779219	142.675	P-221-2	chr10	60824315	196.31	0.659385	196.31	P-1547-1	chr10	60824310	15.8084	0.236905	15.8084	P-5241-1	chr10	60824569	17.4252	2.04609	8.51635
	P-4015-1	chr8	36041035	142.411	0.101298	142.411	P-4169-3	chr8	36041414	46.3712	3.60095	12.8775	P-2159-1	chr8	36041389	13.9202	2.85075	4.88299	P-2063-1	chr8	36041418	27.2394	1.83691	14.829
	P-4098-1	chr9	77470001	140.297	0.293978	140.297	P-6834-1	chr9	77470086	34.738	0.598579	34.738	P-4907-1	chr9	77469974	10.5829	1.05817	10.0011	P-1761-1	chr9	77470026	29.4426	0	29.4426
	P-3889-2	chr12	106401531	145.846	1.04132	140.059	P-7371-1	chr12	106401468	33.1223	3.03238	10.9229	P-2263-1	chr12	106401478	13.7445	3.32456	4.13424	P-3594-1	chr12	106401444	20.6299	1.14398	18.0334
	P-4134-1	chr13	55169206	139.505	1.01298	137.717	P-5878-1	chr13	55169137	38.0502	1.83996	20.6799	P-2508-1	chr13	55169165	13.2615	3.91683	3.38578	P-1260-1	chr13	55169189	34.6502	1.19628	28.965
	P-2541-3	chr17	28102150	193.14	1.40968	137.01	P-5512-1	chr17	28101554	39.5851	1.68992	23.4243	P-602-1	chr17	28102203	24.6787	1.12135	22.0081	P-4916-1	chr17	28101929	17.9059	0.856351	17.9059
	P-619-1	chr12	14338536	570.701	4.17236	136.781	P-915-2	chr12	14338689	117.14	2.15583	54.3362	P-1545-1	chr12	14338468	15.8084	1.81627	8.70379	P-1889-2	chr12	14338572	28.6415	0.804055	28.6415
	P-1352-1	chr14	24823356	303.846	2.2314	136.168	P-343-1	chr14	24823386	170.458	3.65623	46.6214	P-330-1	chr14	24823345	41.9362	5.7173	7.33497	P-7-1	chr14	24823346	308.447	0.712537	308.447
	P-2158-2	chr12	80084077	214.541	1.57969	135.812	P-4861-1	chr12	80084211	42.4127	3.06397	13.8424	P-3385-1	chr12	80084079	11.9881	1.52409	7.86573	P-2413-1	chr12	80084081	25.2365	0.604676	25.2365
	P-4277-1	chr11	81778303	135.806	0.970482	135.806	P-2110-1	chr11	81778341	73.1113	1.60306	45.6075	P-4574-1	chr11	81778353	10.8902	1.4925	7.29665	P-1465-2	chr11	81778378	32.2467	0.0011832	32.2467
	P-1338-1	chr13	51706225	306.488	2.2739	134.785	P-7480-1	chr13	51706323	32.7991	0.39879	32.7991	P-312-1	chr13	51706269	43.9123	2.96131	14.8287	P-7452-1	chr13	51706185	15.222	1.29433	11.7605
	P-2004-2	chr9	61216517	224.317	1.6647	134.75	P-4435-2	chr9	61216537	44.5939	0.482496	44.5939	P-1909-1	chr9	61216524	14.535	0.0516452	14.535	P-723-1	chr9	61216528	43.8635	1.68655	26.0078
	P-4398-1	chr12	70208348	133.164	0.00213223	133.164	P-2477-1	chr12	70208340	64.952	1.82417	35.6064	P-726-1	chr12	70208403	22.4831	0.327718	22.4831	P-696-1	chr12	70208474	44.6647	0.381763	44.6647
	P-1410-1	chr10	42271506	293.277	2.21015	132.696	P-3694-1	chr10	42271518	49.9258	2.93762	16.9953	P-5098-1	chr10	42271683	10.495	0.900238	10.495	P-5004-1	chr10	42271579	17.7858	0.496814	17.7858
	P-4442-4	chr7	36548155	131.843	0.191971	131.843	P-986-1	chr7	36548219	112.293	2.06107	54.4826	P-653-1	chr7	36548102	23.7126	0.00575679	23.7126	P-3557-1	chr7	36548116	20.6299	0.934796	20.6299
	P-4458-2	chr18	11142776	131.578	0.935063	131.578	P-4569-2	chr18	11142808	43.9476	0.685444	43.9476	P-934-1	chr18	11142787	19.541	0.111345	19.541	P-2767-2	chr18	11142813	23.4339	1.79768	13.0356
	P-4526-3	chr6	35381383	129.993	0.828806	129.993	P-7296-1	chr6	35381268	33.2838	1.16873	28.4786	P-581-1	chr6	35381287	25.3813	2.38484	10.6428	P-2855-1	chr6	35381497	23.0334	0.405296	23.0334
	P-760-2	chr9	77427711	494.079	3.83943	128.686	P-2490-3	chr9	77427639	64.6288	3.07186	21.0389	P-2073-1	chr9	77427637	14.0958	3.40353	4.14154	P-2424-2	chr9	77427667	25.0363	0.309202	25.0363
	P-4614-1	chr4	40818651	127.879	0.800471	127.879	P-7384-1	chr4	40818651	33.0415	0.681496	33.0415	P-3528-1	chr4	40818658	11.8124	1.03448	11.4186	P-2864-1	chr4	40818699	23.0334	0.692925	23.0334
	P-4638-3	chr13	92593306	127.615	0.736716	127.615	P-259-1	chr13	92593198	187.424	3.39563	55.1954	P-786-1	chr13	92593256	21.4292	1.91103	11.2134	P-588-1	chr13	92593225	48.0696	2.30104	20.8904
	P-4701-2	chr6	99485357	126.03	0.617	126.03	P-1267-2	chr6	99485394	100.175	1.08976	91.9234	P-1214-1	chr6	99485227	17.3454	4.09845	4.23217	P-4780-1	chr6	99485369	18.1262	0.366728	18.1262
	P-4753-1	chr11	89145500	125.237	0.000607083	125.237	P-3577-1	chr11	89145399	50.8952	1.16083	43.8437	P-889-1	chr11	89145440	19.9362	2.92183	6.82319	P-374-1	chr11	89145453	58.2844	2.14415	27.183
	P-1895-1	chr17	6073563	233.036	1.89846	122.75	P-216-3	chr17	6073527	197.118	1.04238	189.103	P-3540-1	chr17	6073596	11.8124	1.40563	8.40361	P-1851-2	chr17	6073848	28.8418	0.777907	28.8418
	P-4922-2	chr3	104675370	121.802	0.920895	121.802	P-257-2	chr3	104674439	187.424	4.41433	42.458	P-5418-1	chr3	104675376	10.2755	2.89024	3.55524	P-6691-1	chr3	104674491	15.8229	0.505313	15.8229
	P-4976-4	chr9	107699503	120.481	0.206847	120.481	P-162-1	chr9	107699565	213.275	0.316663	213.275	P-2951-1	chr9	107699584	12.515	0.316663	12.515	P-105-1	chr9	107699502	102.749	2.55598	40.1994
	P-5106-1	chr9	43253433	118.103	0.828806	118.103	P-6610-1	chr9	43253399	35.4651	3.04817	11.6349	P-3330-1	chr9	43253366	12.032	3.67202	3.27666	P-2289-1	chr9	43253541	25.8374	1.64733	15.6844
	P-5135-2	chr13	56582414	117.575	0.193388	117.575	P-2585-2	chr13	56582409	62.9323	2.4875	25.2994	P-955-1	chr13	56582392	19.4092	2.51909	7.70487	P-681-3	chr13	56582394	45.0653	1.00017	45.0578
	P-5163-2	chr4	151367160	116.782	0.0069563	116.782	P-33-1	chr4	151367111	325.568	1.87155	173.956	P-830-1	chr4	151367161	20.7705	2.06897	10.0391	P-1588-1	chr4	151367251	31.045	2.69326	11.5269
	P-2067-3	chr19	47388023	220.354	1.89138	116.505	P-2493-3	chr19	47388044	64.6288	3.65623	17.6764	P-1322-1	chr19	47388064	16.6867	3.45881	4.8244	P-1321-1	chr19	47388069	33.849	1.5362	22.0342
	P-3048-1	chr5	139538504	171.739	1.48052	115.999	P-5228-1	chr5	139538530	40.7161	2.31377	17.5973	P-5003-1	chr5	139538556	10.539	2.14004	4.92465	P-1585-1	chr5	139538560	31.045	1.06554	29.1355
	P-4812-1	chr6	51174370	124.18	1.07674	115.33	P-4603-2	chr6	51173642	43.7052	3.17452	13.7675	P-1802-1	chr6	51173579	14.8424	3.78258	3.92387	P-2557-2	chr6	51173446	24.4354	0.109822	24.4354
Foxd1	P-1175-3	chr13	98366131	346.12	3.00354	115.237	P-299-1	chr13	98366181	178.537	5.05397	35.3261	P-1278-1	chr13	98366173	16.9501	4.09845	4.13574	P-1003-1	chr13	98365202	38.2554	1.0067	38.0007
	P-3877-1	chr3	97590872	146.11	1.268	115.229	P-1532-1	chr3	97590916	90.4803	0.370361	90.4803	P-4767-1	chr3	97590862	10.7146	0.0377468	10.7146	P-1648-1	chr3	97590900	30.4441	1.20281	25.3107
	P-3257-3	chr8	120374738	164.605	1.43801	114.467	P-120-3	chr8	120374748	227.009	3.45881	65.632	P-1401-2	chr8	120374689	16.3354	0.837063	16.3354	P-2322-1	chr8	120373997	25.6371	0.921722	25.6371
	P-848-2	chr10	60812293	457.09	4.0236	113.602	P-5750-1	chr10	60812248	38.5349	2.21901	17.3658	P-1472-1	chr10	60811873	16.0719	3.15083	5.10084	P-2538-1	chr10	60812317	24.6357	0.000147737	24.6357
	P-979-1	chr7	36095460	406.889	3.60566	112.847	P-150-1	chr7	36095657	218.93	1.57147	139.316	P-2323-2	chr7	36095717	13.6128	2.46381	5.52511	P-6300-1	chr7	36095418	16.0432	0.112437	16.0432
	P-1539-4	chr17	29971959	269.498	2.43683	110.594	P-8392-1	chr17	29971947	30.5371	2.30587	13.2432	P-1022-1	chr17	29971955	18.8384	2.67702	7.03706	P-168-1	chr17	29971968	83.9215	0.329466	83.9215
	P-5579-2	chr7	136046788	109.649	0.850057	109.649	P-1175-1	chr7	136046734	103.406	2.09266	49.4137	P-2764-1	chr7	136046753	12.8224	2.84286	4.51039	P-6334-1	chr7	136046745	16.0032	0.875962	16.0032
	P-5617-2	chr2	52676776	109.12	0.871309	109.12	P-2241-1	chr2	52676765	69.7183	1.76889	39.4136	P-3084-1	chr2	52676282	12.3394	2.15583	5.72371	P-337-1	chr2	52676188	61.0885	0.823666	61.0885
	P-5185-2	chr1	62751381	116.518	1.06966	108.931	P-6569-1	chr1	62751419	35.7074	2.38484	14.9727	P-1926-1	chr1	62751381	14.535	2.2269	6.52698	P-2357-1	chr1	62751343	25.6371	1.75846	14.5793
	P-2531-1	chr7	35664196	193.669	1.78512	108.49	P-641-1	chr7	35664249	135.72	0.574889	135.72	P-1364-1	chr7	35664175	16.511	2.67702	6.16768	P-239-2	chr7	35664175	70.5021	1.40546	50.1629
	P-5758-2	chr4	148924206	106.742	0.533411	106.742	P-110-2	chr4	148924243	230.24	1.7373	132.527	P-843-1	chr4	148924154	20.5949	0.34746	20.5949	P-4115-1	chr4	148924173	19.308	0.545842	19.308
	P-5766-1	chr15	97324667	106.742	0.439196	106.742	P-1338-1	chr15	97324593	97.7511	2.09266	46.7114	P-1882-1	chr15	97324595	14.6228	1.94262	7.52736	P-1517-1	chr15	97324598	31.8461	1.40546	22.6588
	P-4032-3	chr9	97018841	141.883	1.33884	105.974	P-4753-1	chr9	97017964	42.8974	3.79048	11.3171	P-5804-1	chr9	97019019	10.0559	3.18242	3.15983	P-4061-1	chr9	97018804	19.4081	1.83037	10.6034
	P-3490-4	chr15	82989444	156.679	1.50885	103.84	P-3461-3	chr15	82989467	51.9454	0.995	51.9454	P-2486-1	chr15	82989461	13.3054	1.91893	6.93378	P-1774-1	chr15	82988854	29.4426	1.47737	19.9291
	P-4608-2	chr16	30227551	128.144	1.24675	102.782	P-5765-1	chr16	30227605	38.4541	2.7402	14.0333	P-2101-1	chr16	30227519	14.0519	2.7481	5.11334	P-5250-2	chr16	30227587	17.4052	0.915185	17.4052
	P-6104-2	chr2	28944037	102.515	0.496575	102.515	P-1379-2	chr2	28944003	96.1354	4.80917	19.99	P-654-1	chr2	28944033	23.7126	5.16452	4.59145	P-1651-1	chr2	28944075	30.4441	0.810592	30.4441
	P-6257-1	chr16	94888745	100.93	0.977566	100.93	P-2873-1	chr16	94888801	58.0044	2.44802	23.6944	P-2484-2	chr16	94888745	13.3054	1.86365	7.13944	P-1366-1	chr16	94888757	33.2481	0.258866	33.2481
	P-5512-2	chr8	47212358	110.706	1.11216	99.5411	P-3029-1	chr8	47212992	56.1463	2.79548	20.0847	P-1572-1	chr8	47212330	15.6328	3.9879	3.92006	P-1291-1	chr8	47212372	34.2496	1.86959	18.3193
	P-2244-1	chr17	27131363	210.05	2.11098	99.5037	P-2251-1	chr17	27131335	69.3952	1.80837	38.3744	P-733-1	chr17	27131356	22.3514	1.35036	16.5522	P-937-1	chr17	27131378	39.2568	0.580488	39.2568
	P-6378-1	chr6	83084192	99.3443	0.722549	99.3443	P-1918-1	chr6	83084134	78.524	1.38194	56.8214	P-3962-1	chr6	83083661	11.3733	0.52198	11.3733	P-1102-1	chr6	83084120	36.6531	1.059	34.611
	P-6410-1	chr12	107638488	99.0801	0.927979	99.0801	P-1972-1	chr12	107638560	76.7467	0.00285075	76.7467	P-2337-1	chr12	107638524	13.6128	0.278758	13.6128	P-4808-1	chr12	107638545	18.0862	0.634746	18.0862
	P-4681-2	chr15	103300113	126.558	1.28217	98.7064	P-7822-2	chr15	103300403	31.9105	1.35825	23.4937	P-4620-1	chr15	103299788	10.8463	1.83206	5.92028	P-88-2	chr15	103300189	107.355	0.294166	107.355
	P-1142-2	chr1	12692294	356.688	3.61983	98.5374	P-5555-1	chr1	12692056	39.4236	1.87944	20.9762	P-1940-1	chr1	12692334	14.4911	0.402738	14.4911	P-206-3	chr1	12692410	77.1117	2.04609	37.6873
	P-6481-3	chr19	53654262	98.2875	0.7438	98.2875	P-1516-1	chr19	53654311	91.2882	1.65044	55.3115	P-5674-1	chr19	53654252	10.1437	1.65044	6.1461	P-1188-1	chr19	53654196	35.6516	1.17013	30.4681
	P-3690-3	chr10	120764282	151.394	1.54427	98.0362	P-6030-2	chr10	120764060	37.4847	1.47671	25.384	P-3137-1	chr10	120764090	12.2954	2.29798	5.35055	P-2139-1	chr10	120764325	26.8389	1.84344	14.5591
	P-6527-1	chr1	91816757	97.759	0.540495	97.759	P-613-1	chr1	91816681	138.952	2.94552	47.1741	P-2569-1	chr1	91816689	13.1737	4.01159	3.28391	P-4279-1	chr1	91816626	18.9875	1.1113	17.0859
	P-6816-1	chr14	24205649	94.3243	0.757968	94.3243	P-2203-1	chr14	24205742	70.607	0.311925	70.607	P-2214-1	chr14	24205584	13.8324	1.05028	13.1702	P-2774-1	chr14	24205641	23.4339	0.604676	23.4339
	P-6835-1	chr4	117651942	94.0601	0.0864225	94.0601	P-15-1	chr4	117651911	395.044	2.52698	156.33	P-5068-1	chr4	117652072	10.495	1.2556	8.35862	P-1534-1	chr4	117651857	31.6458	0.0528846	31.6458
	P-6837-2	chr3	104674402	94.0601	0.440613	94.0601	P-257-2	chr3	104674439	187.424	4.41433	42.458	P-3300-1	chr3	104674344	12.0759	2.29008	5.27313	P-6691-1	chr3	104674491	15.8229	0.505313	15.8229
	P-6861-1	chr2	165195893	93.7958	0.0230932	93.7958	P-4401-2	chr2	165195928	44.8362	1.93472	23.1745	P-845-1	chr2	165195950	20.5949	3.41143	6.03702	P-608-1	chr2	165195991	47.2684	0.00336003	47.2684
	P-2032-5	chr5	131839982	222.468	2.37308	93.7466	P-1661-1	chr5	131839989	85.6332	1.55567	55.0457	P-3045-1	chr5	131840054	12.3833	0.735984	12.3833	P-1586-1	chr5	131839266	31.045	0.745222	31.045
	P-6885-1	chr4	41661080	93.5316	0.119716	93.5316	P-5505-1	chr4	41661041	39.5851	3.21401	12.3164	P-1632-1	chr4	41660992	15.4132	2.51119	6.13781	P-3566-1	chr4	41661091	20.6299	0.764833	20.6299
	P-1997-3	chr16	30870816	224.846	2.41558	93.0815	P-3968-4	chr16	30870863	47.6637	0.884444	47.6637	P-1635-2	chr16	30870722	15.4132	1.11345	13.8427	P-2599-1	chr16	30870446	24.2351	1.43815	16.8516
	P-1280-1	chr11	96319433	319.698	3.46398	92.2921	P-23-1	chr11	96319393	352.227	2.08476	168.953	P-1105-1	chr11	96319387	18.1358	2.7244	6.65679	P-10-4	chr11	96319535	234.339	0.777907	234.339
	P-1542-3	chr11	96686975	269.498	2.94687	91.4524	P-94-1	chr11	96687091	241.55	3.36405	71.8034	P-815-1	chr11	96687165	20.9901	0.117663	20.9901	P-1263-2	chr11	96687162	34.6502	1.97418	17.5516
	P-3569-1	chr3	51534201	154.301	1.70011	90.759	P-2392-1	chr3	51534279	66.5677	1.50829	44.1344	P-986-1	chr3	51534174	19.1018	1.35825	14.0635	P-2680-1	chr3	51534183	23.8345	0.551072	23.8345
	P-1466-1	chr9	16517688	280.066	3.09563	90.4717	P-691-1	chr9	16517775	130.873	2.04528	63.9881	P-4145-1	chr9	16517772	11.1976	1.77679	6.30219	P-3180-1	chr9	16517754	21.8316	0.00875962	21.8316
	P-7315-2	chr3	52444132	89.5684	0.772135	89.5684	P-5191-1	chr3	52444120	40.8777	1.18452	34.5098	P-2349-1	chr3	52444143	13.5689	0.674389	13.5689	P-2965-1	chr3	52444106	22.6328	0.895573	22.6328
	P-7371-2	chr3	98435215	89.04	0.800471	89.04	P-130-1	chr3	98434247	224.585	0.262175	224.585	P-2377-1	chr3	98434230	13.525	0.971309	13.525	P-2678-1	chr3	98434234	23.8345	3.28813	7.24866
	P-4155-1	chr13	112088517	138.976	1.57969	87.977	P-7061-2	chr13	112088590	34.0109	2.88234	11.7998	P-3162-1	chr13	112088594	12.2515	3.18242	3.84975	P-808-1	chr13	112088493	42.0609	1.52967	27.4968
	P-7518-1	chr19	45304771	87.7189	0.165053	87.7189	P-6603-1	chr19	45304717	35.5458	1.84786	19.2363	P-2838-1	chr19	45304734	12.7346	0.777048	12.7346	P-3036-1	chr19	45304697	22.4325	2.46446	9.10239
	P-3717-4	chr11	101230937	150.866	1.72137	87.6432	P-978-3	chr11	101231739	113.1	2.12425	53.2426	P-2736-1	chr11	101230970	12.9102	2.06107	6.26384	P-2535-1	chr11	101231060	24.6357	2.89591	8.50707
	P-6655-1	chr2	115859430	95.6453	1.09799	87.1094	P-7695-2	chr2	115859792	32.2336	2.18742	14.7359	P-1995-1	chr2	115859449	14.3154	3.29298	4.34726	P-85-1	chr2	115859445	108.958	0.987092	108.958
	P-7810-4	chr14	25015892	85.341	0.653836	85.341	P-6584-2	chr14	25015924	35.6266	0.639643	35.6266	P-1379-1	chr14	25015978	16.4232	1.15294	14.2447	P-452-1	chr14	25015789	53.4774	0.101978	53.4774
	P-5663-1	chr5	125218009	108.328	1.28217	84.4877	P-104-2	chr5	125217944	233.472	2.79548	83.5176	P-2574-1	chr5	125217962	13.1298	2.89024	4.5428	P-632-1	chr5	125218051	46.4673	1.059	43.8785
	P-6258-1	chr16	29827143	100.93	1.21842	82.8368	P-3067-1	chr16	29827195	55.9039	0.0207686	55.9039	P-3794-1	chr16	29827074	11.5489	2.62175	4.40505	P-1487-1	chr16	29827031	32.0464	1.62118	19.7673
	P-8278-1	chr5	74201705	81.642	0.218181	81.642	P-2582-1	chr5	74201714	63.0131	1.69782	37.1142	P-3859-1	chr5	74201652	11.4611	0.713083	11.4611	P-2671-1	chr5	74201705	23.8345	1.39892	17.0377
	P-8328-1	chr15	97518085	81.3778	0.00216056	81.3778	P-2737-1	chr15	97518147	60.1856	2.2348	26.9311	P-1776-1	chr15	97518076	14.9302	1.70571	8.75304	P-2822-1	chr15	97518165	23.2336	0.0387646	23.2336
	P-8319-1	chr3	37666984	81.3778	0.842973	81.3778	P-319-2	chr3	37667025	173.69	6.78337	25.6052	P-1850-2	chr3	37667083	14.7106	4.34325	3.387	P-426-2	chr3	37667121	54.8795	1.62772	33.7155
	P-8374-1	chr11	114795361	81.1136	0.524202	81.1136	P-2286-1	chr11	114795328	68.4258	2.35325	29.0771	P-1703-1	chr11	114795324	15.1497	2.4954	6.07108	P-436-1	chr11	114795346	54.4789	0.617096	54.4789
	P-3783-2	chr14	105483528	149.016	1.84179	80.9085	P-4448-1	chr14	105483513	44.5939	2.42433	18.3943	P-1249-1	chr14	105483538	17.1258	2.34536	7.302	P-856-1	chr14	105483553	41.0595	0.764833	41.0595
	P-1366-2	chr13	110394539	301.204	3.79692	79.3283	P-870-1	chr13	110394494	119.563	6.77548	17.6465	P-561-1	chr13	110394511	25.8643	6.7123	3.85327	P-620-1	chr13	110394499	46.8679	0.653703	46.8679
	P-4678-1	chr2	29663705	126.558	1.60094	79.0524	P-4175-2	chr2	29663725	46.3712	3.86944	11.9839	P-1413-1	chr2	29663725	16.2915	2.33746	6.96973	P-5681-2	chr2	29663679	16.8244	0.522963	16.8244
	P-4037-1	chr2	95587278	141.883	1.79929	78.8549	P-3531-1	chr2	95587236	51.2991	0.987103	51.2991	P-716-1	chr2	95587240	22.5709	1.06607	21.1721	P-4014-1	chr2	95587261	19.5082	1.94804	10.0143
	P-8753-3	chr2	27746201	78.4714	1.01298	77.4656	P-4840-2	chr2	27746164	42.4934	3.45881	12.2856	P-345-1	chr2	27746127	39.9163	1.62675	24.5375	P-287-1	chr2	27746064	65.4948	0.849814	65.4948
	P-1732-2	chr8	25495730	246.776	3.1948	77.2429	P-4126-1	chr8	25495501	46.6135	1.99	23.4239	P-123-1	chr8	25495742	112.415	1.34246	83.7384	P-381-1	chr8	25495721	57.6835	2.45139	23.531
	P-9160-1	chr2	18057003	76.0935	0.0127509	76.0935	P-4116-1	chr2	18056248	46.6943	3.67992	12.6889	P-4215-1	chr2	18056238	11.1537	3.65623	3.05061	P-60-2	chr2	18056949	129.588	1.05246	123.128
	P-9196-1	chr8	113923535	75.8293	0	75.8293	P-3176-1	chr8	113923523	54.6921	1.05028	52.074	P-2984-1	chr8	113923605	12.4711	1.2398	10.0589	P-5060-2	chr8	113923605	17.6856	1.1113	15.9144
	P-9393-1	chr3	116338832	74.7725	0.0205431	74.7725	P-4027-1	chr3	116338849	47.2598	4.28798	11.0215	P-2079-1	chr3	116338808	14.0958	3.9721	3.54871	P-1770-2	chr3	116338840	29.4426	1.77154	16.6198
	P-4840-2	chr4	106633716	123.652	1.6647	74.279	P-3978-1	chr4	106633532	47.583	1.4925	31.8814	P-3448-1	chr4	106633480	11.9002	3.90103	3.05053	P-369-1	chr4	106633482	58.685	0.447787	58.685
	P-9549-2	chr4	9079936	73.9798	0.235183	73.9798	P-4952-1	chr4	9079987	41.9279	3.38774	12.3764	P-4662-1	chr4	9079958	10.8024	2.80337	3.85337	P-3988-1	chr4	9079918	19.5483	1.02631	19.0471
	P-7296-1	chr11	102936367	89.8326	1.21842	73.7291	P-936-1	chr11	102936454	115.524	1.21611	94.9946	P-1235-1	chr11	102936461	17.2575	0.923929	17.2575	P-1046-1	chr11	102936357	37.6545	1.98072	19.0105
	P-9702-3	chr4	106827807	73.1872	0.00461156	73.1872	P-7976-1	chr4	106827740	31.5065	1.01079	31.1701	P-3609-1	chr4	106827639	11.7246	2.66123	4.4057	P-1375-2	chr4	106828094	33.0479	0.777907	33.0479
	P-9216-2	chr17	27642809	75.8293	1.04132	72.8204	P-1722-1	chr17	27642757	84.0175	1.68992	49.7168	P-4223-1	chr17	27642650	11.1537	2.30587	4.83709	P-1460-1	chr17	27642721	32.2467	0.272594	32.2467
	P-9908-1	chr11	72072520	72.3945	0.772135	72.3945	P-3118-2	chr11	72072551	55.3384	1.86365	29.6936	P-2382-1	chr11	72072596	13.525	1.41353	9.56822	P-1756-1	chr11	72072637	29.6429	0.637361	29.6429
	P-2864-1	chr6	126111047	179.137	2.55726	70.0504	P-335-1	chr6	126111080	171.266	2.4875	68.8508	P-2448-1	chr6	126110985	13.3493	3.41933	3.90409	P-5513-1	chr6	126111017	17.0647	0.24187	17.0647
	P-6992-1	chr2	28287624	92.4748	1.32467	69.8095	P-5912-1	chr2	28287633	37.8886	1.02659	36.9074	P-2379-1	chr2	28287635	13.525	0.995	13.525	P-4579-1	chr2	28287654	18.4467	1.38585	13.3107
	P-2730-4	chr15	103060894	184.685	2.79102	66.1712	P-2341-2	chr15	103060495	67.5371	2.77968	24.2967	P-3575-1	chr15	103060286	11.7685	2.10845	5.58158	P-2878-2	chr15	103060301	23.0334	1.84344	12.4947
	P-2474-1	chr11	68049467	196.575	3.0177	65.1406	P-7397-1	chr11	68049474	33.0415	1.08976	30.3199	P-3547-1	chr11	68049510	11.8124	0.805476	11.8124	P-7427-1	chr11	68049752	15.2421	0.369342	15.2421
	P-4467-1	chr7	130121702	131.314	2.01889	65.0429	P-5501-1	chr7	130121694	39.5851	0.72019	39.5851	P-2177-1	chr7	130121720	13.8763	0.319032	13.8763	P-1148-2	chr7	130121734	36.0522	1.54928	23.2703
	P-1652-1	chr18	56805779	255.23	4.00235	63.7701	P-210-1	chr18	56805927	198.734	0.110556	198.734	P-5848-1	chr18	56805819	10.0559	0.52119	10.0559	P-3038-1	chr18	56805882	22.4325	0.83674	22.4325
	P-10499-4	chr19	24372510	69.4882	1.09091	63.6976	P-7389-2	chr19	24372525	33.0415	0.813373	33.0415	P-1666-1	chr19	24372506	15.2815	0.995	15.2815	P-2870-1	chr19	24372263	23.0334	1.94804	11.8239
	P-12066-3	chr14	77673321	63.1471	0.779219	63.1471	P-3898-1	chr14	77673381	48.2292	0.971309	48.2292	P-1531-1	chr14	77673316	15.8523	2.4875	6.3728	P-1218-1	chr14	77673388	35.251	0.83674	35.251
	P-12367-3	chr18	55210087	62.0902	0.807554	62.0902	P-3574-2	chr18	55210073	50.8952	1.83996	27.661	P-1058-1	chr18	55210135	18.4432	2.27429	8.10943	P-7216-1	chr18	55210045	15.4223	2.15068	7.1709
	P-12511-1	chr8	48127182	61.5618	0.707673	61.5618	P-929-1	chr8	48127217	115.524	3.03238	38.0968	P-1328-1	chr8	48127183	16.6428	2.2427	7.42086	P-1864-1	chr8	48127198	28.6415	2.09185	13.6919
	P-8743-2	chr5	77369579	78.4714	1.30342	60.2042	P-2773-1	chr5	77369548	59.5393	2.37694	25.0487	P-3482-1	chr5	77369582	11.8563	1.34246	8.83178	P-6215-1	chr5	77369529	16.1434	3.24237e-06	16.1434
	P-10606-3	chr2	164432786	68.9598	1.17591	58.6436	P-7087-2	chr2	164432851	33.9301	2.06897	16.3995	P-3450-2	chr2	164432864	11.9002	1.7531	6.78813	P-1988-2	chr2	164432863	27.8403	1.96111	14.1962
	P-6005-3	chr5	125264985	103.572	1.77095	58.4836	P-89-3	chr5	125264898	245.589	5.38563	45.6008	P-680-1	chr5	125265017	23.0979	5.29087	4.36561	P-435-1	chr5	125264992	54.4789	0.275863	54.4789
	P-3568-1	chr8	121023795	154.301	2.64935	58.2411	P-6809-1	chr8	121023785	34.8188	0.235325	34.8188	P-3814-1	chr8	121023800	11.505	1.11345	10.3327	P-4009-1	chr8	121023823	19.5082	2.34026	8.33594
	P-9072-1	chr3	98434254	76.622	1.36009	56.3359	P-130-1	chr3	98434247	224.585	0.262175	224.585	P-2377-1	chr3	98434230	13.525	0.971309	13.525	P-2678-1	chr3	98434234	23.8345	3.28813	7.24866
	P-10652-1	chr4	130264204	68.6955	1.23967	55.4145	P-4441-3	chr4	130264316	44.5939	0.304817	44.5939	P-1513-1	chr4	130264305	15.8963	1.09766	14.482	P-7025-1	chr4	130264305	15.5625	0.40595	15.5625
	P-6834-1	chr4	140790092	94.0601	1.70011	55.3257	P-3707-1	chr4	140790166	49.7642	0.0544091	49.7642	P-3177-1	chr4	140790155	12.2076	0.00289813	12.2076	P-413-3	chr4	140790139	55.6806	0.462822	55.6806
	P-7508-1	chr6	143224203	87.7189	1.60094	54.7921	P-1788-1	chr6	143224276	81.5939	1.28718	63.3895	P-1115-1	chr6	143224265	18.004	1.30298	13.8176	P-3627-2	chr6	143224244	20.4296	0.349078	20.4296
	P-8232-2	chr11	102610806	82.1704	1.5301	53.7025	P-4669-1	chr11	102610760	43.3821	0.629377	43.3821	P-682-1	chr11	102610840	23.0979	2.25849	10.2271	P-6409-2	chr11	102610916	15.9831	1.0067	15.8767
	P-4267-2	chr4	154347019	135.806	2.536	53.5511	P-232-1	chr4	154346831	193.079	8.2127	23.5098	P-1948-1	chr4	154346873	14.4471	4.49329	3.21527	P-1907-2	chr4	154347033	28.4412	2.81746	10.0946
	P-8226-2	chr15	101098210	82.1704	1.53719	53.4551	P-5447-1	chr15	101098178	39.8275	2.37694	16.7558	P-2975-1	chr15	101098204	12.515	3.34825	3.73777	P-2921-1	chr15	101098117	22.8331	1.65387	13.8058
	P-9102-3	chr7	38228173	76.3577	1.45218	52.5814	P-1191-1	chr7	38228153	102.598	3.79048	27.0674	P-1536-1	chr7	38228160	15.8084	4.77758	3.30888	P-1583-1	chr7	38228065	31.045	0.195457	31.045
	P-3601-1	chr9	61361395	153.508	2.92561	52.4704	P-6118-2	chr9	61361469	37.0808	2.14004	17.3271	P-2471-1	chr9	61361480	13.3054	2.44012	5.45278	P-2082-1	chr9	61361264	27.0392	1.56235	17.3067
	P-7152-1	chr9	42394619	90.8895	1.74262	52.1569	P-4267-1	chr9	42394769	45.8057	0.190313	45.8057	P-4988-1	chr9	42395184	10.539	2.16373	4.87073	P-4495-1	chr9	42394767	18.5869	2.01994	9.2017
	P-4866-3	chr18	32037056	123.124	2.48642	49.5185	P-2113-2	chr18	32037053	73.0306	0.0239274	73.0306	P-398-1	chr18	32037048	34.1638	0.168992	34.1638	P-657-1	chr18	32037056	45.8664	0.190881	45.8664
	P-7356-1	chr15	82968170	89.3042	1.80637	49.4384	P-3909-1	chr15	82967990	48.1485	2.62175	18.365	P-612-1	chr15	82968147	24.5031	5.81206	4.2159	P-197-2	chr15	82968429	78.714	2.25528	34.9021
	P-4794-1	chr18	35930652	124.445	2.54309	48.9344	P-2760-1	chr18	35930620	59.7816	1.51619	39.4289	P-4948-1	chr18	35930643	10.5829	2.66123	3.97668	P-315-2	chr18	35930597	62.8911	0.441903	62.8911
	P-3559-2	chr3	38913006	154.565	3.33647	46.3258	P-3530-1	chr3	38912949	51.2991	2.7323	18.7751	P-2164-1	chr3	38912929	13.9202	2.33746	5.95527	P-1412-1	chr3	38913015	32.6473	0.856351	32.6473
	P-6973-1	chr11	101965820	92.739	2.05431	45.1437	P-2498-1	chr11	101964883	64.548	2.01369	32.0546	P-2611-1	chr11	101965828	13.0859	3.71151	3.52575	P-2457-2	chr11	101964969	25.0363	1.98726	12.5984
	P-10183-1	chr15	99249168	71.0735	1.57969	44.992	P-4960-1	chr15	99249222	41.9279	1.02659	40.8421	P-2146-1	chr15	99249257	13.9641	2.31377	6.03522	P-829-1	chr15	99249255	41.6603	1.37931	30.2037
	P-6251-2	chr9	31687946	100.93	2.25265	44.8048	P-4268-4	chr9	31688474	45.8057	0.265333	45.8057	P-1272-1	chr9	31688353	16.9501	5.50409	3.07956	P-3001-1	chr9	31688088	22.4325	0.830203	22.4325
	P-9384-3	chr5	74316145	74.7725	1.82054	41.0716	P-2014-1	chr5	74316064	75.6157	0.656226	75.6157	P-5825-1	chr5	74316006	10.0559	2.67702	3.75638	P-4815-1	chr5	74315887	18.0662	0.0692925	18.0662
	P-9750-2	chr9	49799022	72.923	1.82762	39.9004	P-3553-1	chr9	49799053	51.0568	4.54857	11.2248	P-925-1	chr9	49799005	19.5849	3.9721	4.93061	P-2083-1	chr9	49799051	27.0392	1.97418	13.6964
	P-10936-1	chr11	33294302	67.6387	1.7072	39.6197	P-463-1	chr11	33294269	153.493	2.62175	58.5463	P-261-1	chr11	33294218	54.0121	2.10845	25.617	P-3538-1	chr11	33294281	20.8302	0.00519694	20.8302
	P-6138-2	chr7	123098124	101.986	2.70602	37.6888	P-5740-1	chr7	123098217	38.5349	3.34825	11.509	P-1510-1	chr7	123098189	15.8963	4.2248	3.7626	P-142-1	chr7	123098091	91.3322	1.78461	51.1777
	P-8394-4	chr3	85341339	80.8494	2.19598	36.817	P-5562-1	chr3	85341485	39.3428	1.09766	35.8425	P-3449-1	chr3	85340773	11.9002	1.76889	6.72752	P-3255-1	chr3	85341217	21.6313	1.64733	13.1311
	P-4958-1	chr12	79949273	121.01	3.34356	36.1919	P-2195-1	chr12	79949280	70.8493	2.71651	26.081	P-413-1	chr12	79949281	32.8903	1.9979	16.4625	P-2831-1	chr12	79949321	23.2336	2.69326	8.6266
	P-8607-2	chr16	15084787	79.5283	2.40141	33.1173	P-3622-7	chr16	15085694	50.4913	4.59595	10.986	P-3055-1	chr16	15084857	12.3833	3.45881	3.58021	P-2233-1	chr16	15084876	26.238	1.00017	26.2336
	P-12529-2	chr5	74161748	61.5618	2.15348	28.5871	P-3690-1	chr5	74161708	49.9258	1.27139	39.2687	P-1524-1	chr5	74161721	15.8523	1.32667	11.949	P-3134-1	chr5	74161782	22.0319	0.90211	22.0319
	P-7679-1	chr5	72283170	86.1336	3.33647	25.8158	P-4734-2	chr5	72283196	43.0589	2.95341	14.5794	P-2828-1	chr5	72283181	12.7346	3.45881	3.68178	P-896-1	chr5	72283193	39.8577	1.15705	34.4476
	P-7495-2	chr11	98709218	87.9831	3.90318	22.5414	P-1728-1	chr11	98709120	84.0175	4.13004	20.343	P-5610-1	chr11	98709348	10.1877	2.42433	4.20226	P-1132-2	chr11	98709337	36.4528	1.2878	28.3063
	P-7730-2	chr17	79165325	85.8694	3.95277	21.7239	P-6651-1	chr17	79165020	35.3843	1.56357	22.6304	P-3422-1	chr17	79165354	11.9441	3.61675	3.30246	P-670-1	chr17	79165340	45.4658	1.03939	43.7429
