# Supplementary material for: Transcriptional regulatory control of mammalian nephron progenitors revealed by multi-factor cistromic analysis and genetic studies
Source: PLoS Genet. 2018 Jan 29;14(1):e1007181. doi: 10.1371/journal.pgen.1007181 (PMC5805373; doi:10.1371/journal.pgen.1007181)
Supplement: S2 Table — Gene expression of core targets and listing of all target-associated peaks. (XLSX) [file pgen.1007181.s007.xlsx]

## Sheet: sheet
GeneSymbol	MeanTPM_E16.5Six2+	MeanTPM_E16.5Six2-	FoldChange	Pvalue	TPM_E16.5Six2+_1	TPM_E16.5Six2+_2	TPM_E16.5Six2+_3	TPM_E16.5Six2-_1	TPM_E16.5Six2-_2	TPM_E16.5Six2-_3	GeneSymbol	MeanTPM_E16.5Cited1+	MeanTPM_P2Six2+	FoldChange	Pvalue	TPM_E16.5Cited1+_1	TPM_E16.5Cited1+_2	TPM_E16.5Cited1+_3	TPM_P2Six2+_1	TPM_P2Six2+_2	GeneSymbol	Six2_PeakID	Six2_PeakCount	Hoxd11_PeakID	Hoxd11_PeakCount	Osr1_PeakID	Osr1_PeakCount	Wt1_PeakID	Wt1_PeakCount	Sall1_PeakID	Sall1_PeakCount	ß-catenin_PeakID	ß-catenin_PeakCount
0610005C13Rik	0.405074	0.881686	0.465493	0.207726	0.48659	0.530863	0.197769	0.373891	1.27337	0.9978	0610005C13Rik	1.36308	5.56328	0.216119	0.00988436	0.863368	0.865101	2.36077	6.34336	4.7832	0610005C13Rik	NA	0	NA	0	NA	0	NA	0	NA	0	NA	0
0610007P14Rik	25.0418	28.9953	0.863698	0.106531	27.1024	25.285	22.738	30.7283	30.0651	26.1924	0610007P14Rik	21.6022	27.1186	0.772146	0.00230491	21.0312	22.0818	21.6935	27.9797	26.2575	0610007P14Rik	P-2478-1,67877,196;P-1272-1,39181,322;	2	NA	0	P-2148-1,39076,13;	1	P-5537-1,39190,17;P-5026-1,67740,17;	2	P-11173-1,5845,12;	1	NA	0
0610009B22Rik	15.0305	10.5121	1.42942	0.0911103	16.0636	16.9063	12.1216	10.8702	12.751	7.91515	0610009B22Rik	12.2893	8.41299	1.46131	0.0387809	12.8495	10.7341	13.2845	8.40664	8.41934	0610009B22Rik	P-2460-1,-14157,197;	1	NA	0	P-1888-1,147,14;	1	P-838-1,-14179,41;	1	P-589-2,-216,31;	1	NA	0
0610009L18Rik	1.71515	2.3056	0.745013	0.14866	1.76398	2.05	1.33148	2.30423	1.86846	2.74411	0610009L18Rik	1.44272	1.78855	18.1341	0.0654884	2.06288	0.784042	1.48124	0.0701097	3.50699	0610009L18Rik	NA	0	NA	0	P-3366-1,1011,12;	1	P-153-1,1735,89;	1	NA	0	NA	0
0610009O20Rik	31.4268	24.753	1.26951	0.116693	27.8842	30.8199	35.5763	22.918	21.697	29.644	0610009O20Rik	27.5436	21.5381	1.30504	0.0344812	29.8734	25.7062	27.0511	21.1032	21.9731	0610009O20Rik	NA	0	NA	0	NA	0	NA	0	NA	0	NA	0
0610010B08Rik	1.2686	1.20028	1.05645	0.84578	0.990751	1.56521	1.24983	1.13036	1.71447	0.756013	0610010B08Rik	1.44497	1.17921	1.56475	0.023209	1.6075	1.37247	1.35493	0.91984	1.43858	0610010B08Rik	NA	0	NA	0	NA	0	NA	0	NA	0	NA	0
0610010F05Rik	8.6145	5.73269	1.50182	0.0216295	9.58087	8.23821	8.02443	5.98521	5.63664	5.57622	0610010F05Rik	9.44452	10.4733	0.953457	0.107963	9.68911	9.51497	9.12948	9.90604	11.0406	0610010F05Rik	NA	0	NA	0	NA	0	NA	0	NA	0	NA	0
0610010K14Rik	35.8318	33.4706	1.07052	0.597153	30.5749	42.2351	34.6856	30.7852	37.8298	31.7969	0610010K14Rik	28.5938	38.296	0.719632	0.0103463	27.345	30.8753	27.5612	39.7379	36.8542	0610010K14Rik	NA	0	NA	0	NA	0	NA	0	NA	0	NA	0
0610011F06Rik	22.2614	9.32086	2.38685	0.0180783	20.4883	26.4397	19.8562	8.24181	10.4861	9.23463	0610011F06Rik	18.6322	8.02874	2.78286	0.00865632	18.9483	16.5564	20.392	6.68894	9.36853	0610011F06Rik	NA	0	NA	0	NA	0	NA	0	NA	0	NA	0
0610012G03Rik	18.9693	15.7675	1.20293	0.176081	17.1373	22.1646	17.6061	14.8675	16.5576	15.8775	0610012G03Rik	13.7965	12.9696	1.32072	0.0828331	13.5897	12.1248	15.675	10.4438	15.4954	0610012G03Rik	NA	0	NA	0	NA	0	NA	0	NA	0	NA	0
0610030E20Rik	8.4833	8.40718	1.00904	0.914689	8.7849	7.44381	9.22119	9.13725	8.29506	7.78923	0610030E20Rik	7.81395	8.05411	0.950366	0.467658	8.01009	6.93841	8.49334	8.22256	7.88567	0610030E20Rik	P-7549-1,-39,87;	1	NA	0	NA	0	P-6961-1,395,15;	1	NA	0	NA	0
0610031O16Rik	0	0	1	NA	0	0	0	0	0	0	0610031O16Rik	0.0315495	0	4.15495	0.19023	0.0534366	0	0.041212	0	0	0610031O16Rik	NA	0	NA	0	NA	0	NA	0	NA	0	NA	0
0610037L13Rik	16.1413	20.938	0.771018	0.119796	15.0595	19.5688	13.7957	18.3381	20.3825	24.0936	0610037L13Rik	11.8993	9.15145	1.20112	0.0851374	12.3777	10.665	12.6552	9.90513	8.39777	0610037L13Rik	NA	0	NA	0	NA	0	NA	0	NA	0	NA	0
0610038B21Rik	0.355925	0.28553	1.2382	0.527698	0.498745	0.340077	0.228953	0.165268	0.38715	0.304172	0610038B21Rik	0.747731	0.229611	4.96954	0.379101	0.202378	0.212442	1.82837	0.142475	0.316746	0610038B21Rik	NA	0	NA	0	NA	0	NA	0	NA	0	NA	0
0610039H22Rik	0.0108389	0.0383108	0.43135	0.55281	0.0325166	0	0	0.114932	0	0	0610039H22Rik	0	0.594492	0.0083404	0	0	0	0	1.18898	0	0610039H22Rik	NA	0	NA	0	NA	0	NA	0	NA	0	NA	0
0610039K10Rik	0.0840103	0.295454	0.307772	0.354456	0.124801	0.0272311	0.0999986	0.117632	0.119232	0.649498	0610039K10Rik	0.142834	0	15.2834	0.42265	0	0	0.428501	0	0	0610039K10Rik	NA	0	P-7419-1,-21389,32;	1	NA	0	NA	0	P-2965-1,64,18;	1	NA	0
0610040B10Rik	1.75171	0.546311	3.16677	0.0283676	1.5645	2.17769	1.51294	0.762736	0.876197	0	0610040B10Rik	1.37804	1.08807	3.43126	0.105975	1.60116	1.83834	0.69461	0.394527	1.78161	0610040B10Rik	NA	0	NA	0	NA	0	NA	0	NA	0	NA	0
0610040F04Rik	0.00360731	0.0070546	0.797867	0.535038	0	0.0108219	0	0.011687	0.00947682	0	0610040F04Rik	0	0.0362707	0.121151	0	0	0	0	0.0725414	0	0610040F04Rik	NA	0	NA	0	NA	0	NA	0	NA	0	NA	0
0610040J01Rik	0.49413	3.09871	0.162167	0.0408598	0.355423	0.720126	0.406839	2.24334	2.86204	4.19076	0610040J01Rik	3.06455	2.54745	1.00038	0.994734	2.8962	2.91972	3.37772	3.06338	2.03152	0610040J01Rik	P-6742-1,150569,94;	1	P-7975-1,138357,31;	1	NA	0	P-4258-1,124400,19;	1	P-9023-1,53178,13;P-6492-1,55027,14;	2	NA	0
0610043K17Rik	0	0.0517805	0.161863	0.246497	0	0	0	0.0452541	0.110088	0	0610043K17Rik	0.111006	0	12.1006	0.291289	0.0712488	0.26177	0	0	0	0610043K17Rik	NA	0	NA	0	NA	0	NA	0	NA	0	NA	0
1010001N08Rik	0.00864092	1.80659	0.0102615	0.0506391	0	0.0259228	0	2.18361	2.27007	0.96608	1010001N08Rik	0.0226618	0	3.26618	0.42265	0	0	0.0679853	0	0	1010001N08Rik	NA	0	NA	0	NA	0	NA	0	NA	0	NA	0
1110001J03Rik	27.7442	20.0248	1.3853	0.102697	25.4058	33.5308	24.2958	16.4251	20.364	23.2852	1110001J03Rik	22.237	8.19742	3.6999	0.0277433	23.1641	17.0578	26.4893	6.00288	10.392	1110001J03Rik	NA	0	NA	0	NA	0	NA	0	NA	0	NA	0
1110002L01Rik	5.14507	4.51189	1.14002	0.0550013	4.87691	5.43833	5.11995	4.50862	4.56997	4.45708	1110002L01Rik	5.84094	5.50221	1.01401	0.870667	6.59142	5.85818	5.07322	5.76009	5.24434	1110002L01Rik	NA	0	NA	0	P-2035-1,149,14;	1	NA	0	P-10158-1,544,12;	1	NA	0
Cpa5	0.818882	0.0717522	10.139	0.00890511	0.870644	0.63324	0.952763	0.0997295	0.115527	0	Cpa5	1.72148	0.0307186	173.148	0.0146525	1.61502	1.42159	2.12782	0	0.0614372	Cpa5	P-2346-3,-10923,203;	1	P-6147-1,-10946,37;	1	P-2771-1,6164,12;	1	P-6687-1,-11046,15;	1	NA	0	NA	0
1110004F10Rik	83.7867	76.2173	1.0993	0.487924	86.7254	97.6127	67.022	73.733	78.7576	76.1612	1110004F10Rik	68.8567	75.5288	0.926706	0.0344602	66.9282	70.4872	69.1545	74.3034	76.7541	1110004F10Rik	NA	0	NA	0	NA	0	NA	0	NA	0	NA	0
1110006O24Rik	2.70603	1.00522	2.67532	0.0896096	1.88537	2.39411	3.83862	1.09246	1.26973	0.653462	1110006O24Rik	1.44016	2.6987	0.441121	0.0297714	0.917328	1.36918	2.03398	3.27745	2.11994	1110006O24Rik	NA	0	NA	0	NA	0	NA	0	NA	0	NA	0
1110008F13Rik	54.5733	47.5725	1.14713	0.19217	49.8706	61.8318	52.0175	43.9215	47.5807	51.2154	1110008F13Rik	35.7187	26.7491	1.26522	0.213088	34.3448	29.3119	43.4995	28.2292	25.2689	1110008F13Rik	NA	0	NA	0	P-2835-1,-146,12;	1	NA	0	NA	0	NA	0
1110008L16Rik	6.35088	3.93015	1.61438	0.0200746	6.54162	5.98195	6.52907	3.55308	3.41953	4.81783	1110008L16Rik	7.26479	6.67785	1.0626	0.327674	6.80888	7.91483	7.07065	6.83618	6.51951	1110008L16Rik	NA	0	NA	0	NA	0	NA	0	NA	0	NA	0
1110008P14Rik	10.4169	12.2824	0.848242	0.497423	9.2853	12.2192	9.74629	10.046	10.1136	16.6875	1110008P14Rik	7.20822	3.72897	1.47369	0.194521	4.82539	8.06407	8.7352	4.88805	2.56989	1110008P14Rik	NA	0	NA	0	NA	0	NA	0	P-4697-1,19287,16;	1	NA	0
1110012L19Rik	11.59	9.74236	1.18945	0.334163	11.6552	14.0877	9.02703	9.78977	10.5988	8.8385	1110012L19Rik	8.30511	5.65905	1.33026	0.148347	7.9982	6.92552	9.99162	6.24075	5.07735	1110012L19Rik	NA	0	NA	0	NA	0	NA	0	NA	0	NA	0
1110015O18Rik	0	0.00493109	0.669744	0.42265	0	0	0	0	0.0147933	0	1110015O18Rik	0.0443036	0	5.43036	0.42265	0	0	0.132911	0	0	1110015O18Rik	NA	0	NA	0	NA	0	NA	0	NA	0	NA	0
1110017D15Rik	0.239449	0.12456	1.85382	0.467518	0.0552027	0.220826	0.442319	0.0216798	0.0527396	0.29926	1110017D15Rik	0.0322787	0.154221	0.237243	0.0173183	0.0341331	0.062703	0	0.168209	0.140234	1110017D15Rik	NA	0	NA	0	P-220-1,-28797,64;	1	NA	0	NA	0	NA	0
1110019D14Rik	0.757018	0.253991	2.90547	0.100338	0.823986	1.00268	0.444386	0.186695	0.575277	0	1110019D14Rik	0.798666	2.60569	0.470355	0.0130053	0.940598	0.593963	0.861436	1.70927	3.5021	1110019D14Rik	NA	0	NA	0	NA	0	NA	0	NA	0	NA	0
1110020A21Rik	0.787663	0.406123	1.91689	0.0950661	0.564244	0.785397	1.01335	0.343857	0.241651	0.632861	1110020A21Rik	0.56739	1.1692	0.518893	0.108121	0.324824	0.430955	0.946391	1.10273	1.23567	1110020A21Rik	NA	0	NA	0	NA	0	NA	0	NA	0	NA	0
1110025L11Rik	0	0	1	NA	0	0	0	0	0	0	1110025L11Rik	0	0	1	NA	0	0	0	0	0	1110025L11Rik	NA	0	NA	0	NA	0	NA	0	NA	0	NA	0
1110028F11Rik	0	0.00279458	0.781581	0.42265	0	0	0	0	0.00838375	0	1110028F11Rik	0.0472728	0	5.72728	0.353203	0.0162779	0	0.12554	0	0	1110028F11Rik	NA	0	NA	0	NA	0	NA	0	NA	0	NA	0
1110028F18Rik	0	0	1	NA	0	0	0	0	0	0	1110028F18Rik	0	0	1	NA	0	0	0	0	0	1110028F18Rik	NA	0	NA	0	NA	0	NA	0	NA	0	NA	0
1110032A03Rik	4.38884	3.3409	1.31273	0.117614	4.67442	4.90703	3.58507	2.96872	3.07098	3.98301	1110032A03Rik	5.207	11.0637	0.498184	0.0157273	4.49927	6.53998	4.58173	10.462	11.6653	1110032A03Rik	NA	0	NA	0	NA	0	NA	0	NA	0	P-3013-1,-96,33;	1
Matn1	1.93214	0.0148601	78.1227	0.000745772	1.84965	2.03087	1.9159	0.0139696	0.0113277	0.019283	Matn1	1.31807	0	132.807	0.00571607	1.51758	1.2323	1.20433	0	0	Matn1	P-5265-1,51839,114;P-3672-1,836816,151;P-2058-1,-23304,220;P-1151-1,784533,351;P-12944-1,829823,60;P-9203-5,544867,75;P-223-2,799691,840;P-6402-1,229221,99;	8	P-8556-1,711870,30;P-6295-1,229254,36;P-4013-3,116283,47;P-4012-1,544881,47;P-2708-1,-23199,60;	5	P-2524-1,544831,13;P-2162-1,892333,13;P-1576-1,-23260,15;P-1592-1,115096,15;P-1230-1,308984,17;P-404-1,784512,33;	6	P-82-1,799630,109;P-2396-2,784543,25;P-1432-1,436906,32;	3	NA	0	P-1818-1,517541,37;	1
Cpa1	0.315116	1.19383	0.270068	0.00146823	0.315294	0.409501	0.220554	1.04368	1.21925	1.31856	Cpa1	1.1504	0	116.04	0.0302086	1.55963	0.946495	0.945086	0	0	Cpa1	P-5726-3,4661,107;P-912-2,43443,428;P-12261-1,41570,62;	3	P-1094-3,4706,106;P-8381-1,41487,30;P-2782-1,40591,59;	3	P-2771-1,-22044,12;P-1072-1,43411,18;	2	P-212-1,43442,75;	1	P-8482-1,43003,13;	1	NA	0
1110036E04Rik	0	0	1	NA	0	0	0	0	0	0	1110036E04Rik	0	0	1	NA	0	0	0	0	0	1110036E04Rik	NA	0	NA	0	NA	0	NA	0	NA	0	NA	0
1110037F02Rik	14.9888	15.9371	0.940533	0.430589	16.0005	13.4926	15.4733	17.1575	16.1344	14.5194	1110037F02Rik	17.7841	15.6774	1.1685	0.0199819	18.5162	17.3484	17.4876	15.2182	16.1366	1110037F02Rik	NA	0	NA	0	NA	0	NA	0	NA	0	NA	0
1110038B12Rik	103.753	47.6999	2.17487	0.0827386	68.9143	135.245	107.1	30.8634	60.0644	52.1718	1110038B12Rik	64.7652	43.236	1.62762	0.0324828	68.9258	55.5498	69.8199	39.7876	46.6844	1110038B12Rik	NA	0	NA	0	NA	0	NA	0	NA	0	NA	0
1110038F14Rik	29.7858	31.3247	0.950889	0.494496	27.4359	32.1397	29.7818	29.1719	30.5146	34.2876	1110038F14Rik	19.643	15.099	1.28579	0.0863582	19.1705	17.5342	22.2242	15.2748	14.9232	1110038F14Rik	NA	0	NA	0	NA	0	NA	0	NA	0	P-3030-1,-22675,33;	1
1110046J04Rik	1.22449	1.24971	0.979982	0.961077	1.43584	1.66646	0.571163	1.6557	1.5469	0.546526	1110046J04Rik	2.19955	0.623793	2.79004	0.0411177	2.77678	2.02998	1.7919	0.781944	0.465643	1110046J04Rik	NA	0	NA	0	NA	0	NA	0	NA	0	NA	0
1110051M20Rik	6.93941	3.73017	1.85804	0.023544	6.48724	7.94418	6.38681	3.68753	3.7568	3.74619	1110051M20Rik	5.45243	7.41999	0.782554	0.0136236	5.80573	5.32582	5.22575	6.97026	7.86971	1110051M20Rik	P-3438-1,44946,158;P-7801-1,56196,85;	2	NA	0	P-207-1,-112,69;	1	NA	0	NA	0	P-3432-1,-115,32;	1
1110058D11Rik	0	0	1	NA	0	0	0	0	0	0	1110058D11Rik	0	0	1	NA	0	0	0	0	0	1110058D11Rik	NA	0	NA	0	NA	0	NA	0	NA	0	NA	0
1110059E24Rik	25.6962	20.2684	1.26766	0.217536	27.8264	29.7052	19.5569	21.6215	20.9629	18.2209	1110059E24Rik	21.5021	19.4832	1.19302	0.0586784	22.2933	19.7403	22.4726	18.0216	20.9448	1110059E24Rik	P-10846-3,7584,67;	1	NA	0	P-5930-1,-57,10;	1	NA	0	NA	0	NA	0
1110059G10Rik	3.57158	3.78623	0.943457	0.832819	3.99033	4.16846	2.55595	4.92605	4.1699	2.26275	1110059G10Rik	3.39259	3.92954	1.06785	0.376536	3.35381	3.74232	3.08165	3.1764	4.68268	1110059G10Rik	NA	0	NA	0	NA	0	NA	0	NA	0	NA	0
1110065P20Rik	19.9368	18.7019	1.06599	0.376032	18.9087	22.0565	18.8451	17.7271	19.5829	18.7957	1110065P20Rik	13.1119	7.57983	2.19063	0.110514	15.1973	7.96132	16.1772	5.98002	9.17964	1110065P20Rik	NA	0	NA	0	NA	0	P-1909-1,334,28;	1	NA	0	NA	0
1190002N15Rik	15.2616	28.8154	0.529797	0.230592	18.1003	14.6595	13.0249	41.823	30.4518	14.1713	1190002N15Rik	21.2822	25.7852	0.749147	0.0228801	19.8868	23.447	20.5129	28.4119	23.1585	1190002N15Rik	P-5509-1,657665,110;P-3005-1,433152,173;P-12415-1,129277,61;P-12085-2,436113,62;P-8703-1,308288,78;	5	P-969-1,433209,113;P-8342-1,129279,30;P-8092-1,298376,31;	3	NA	0	P-4973-1,-94763,17;P-556-2,-206,49;	2	P-9445-1,194321,12;P-11857-1,298933,12;P-235-1,429183,43;	3	NA	0
1190003K10Rik	0.00786901	0.016996	0.661912	0.661389	0	0.023607	0	0.0509881	0	0	1190003K10Rik	0.0619119	0	7.19119	0.42265	0	0	0.185736	0	0	1190003K10Rik	P-9125-1,-53993,76;	1	P-2828-1,8047,58;	1	NA	0	P-7118-1,-31415,15;	1	NA	0	NA	0
1190005I06Rik	0.349181	0.263863	1.31154	0.391229	0.396289	0.454679	0.196575	0.276439	0.216775	0.298375	1190005I06Rik	0.654231	1.36862	0.558983	0.307679	0.3908	0.157081	1.41481	1.17828	1.55896	1190005I06Rik	NA	0	P-8545-1,10019,30;	1	NA	0	NA	0	NA	0	P-3000-1,16215,33;	1
1190007I07Rik	7.4917	3.08711	2.42216	0.0911908	7.659	10.0957	4.72041	4.00063	3.24405	2.01665	1190007I07Rik	6.13251	3.90589	1.7307	0.073935	6.71072	4.64992	7.0369	3.53914	4.27264	1190007I07Rik	NA	0	NA	0	NA	0	NA	0	NA	0	NA	0
1300002E11Rik	2.62342	0.860716	3.02443	0.000702834	2.65611	2.78004	2.43411	0.777058	0.859233	0.945856	1300002E11Rik	2.36406	3.4032	0.736871	0.0703536	2.35785	2.77864	1.95569	3.21182	3.59458	1300002E11Rik	NA	0	NA	0	NA	0	NA	0	NA	0	NA	0
1300017J02Rik	0.00695593	0.163726	0.0976014	0.156577	0.0208678	0	0	0.0860523	0.0996837	0.305443	1300017J02Rik	0	0	1	NA	0	0	0	0	0	1300017J02Rik	NA	0	NA	0	NA	0	NA	0	NA	0	NA	0
1500004A13Rik	0.25473	0.111092	2.1862	0.166975	0.386802	0.150275	0.227112	0.17013	0.131231	0.0319134	1500004A13Rik	0.205404	0.222014	0.74828	0.49065	0.14805	0.0926074	0.375555	0.277865	0.166163	1500004A13Rik	NA	0	NA	0	NA	0	NA	0	NA	0	NA	0
1500009C09Rik	0	0.00489618	0.671313	0.42265	0	0	0	0.0146886	0	0	1500009C09Rik	0.0535064	0	6.35064	0.42265	0	0	0.160519	0	0	1500009C09Rik	NA	0	NA	0	NA	0	NA	0	NA	0	NA	0
1500009L16Rik	5.6565	10.9401	0.517485	0.00182236	5.20865	6.63688	5.12396	9.97818	11.0731	11.7689	1500009L16Rik	6.006	4.83432	1.51468	0.0142387	6.45357	5.96152	5.60291	3.96179	5.70685	1500009L16Rik	P-5847-1,113689,105;P-47-3,682733,1241;P-3372-1,34172,160;P-11297-3,278059,66;P-10747-1,298546,68;P-10583-1,657726,69;P-342-2,103428,734;	7	P-207-2,192132,199;P-8045-1,298471,31;P-4453-3,278153,44;	3	P-4397-1,192086,11;P-3037-1,128155,12;P-643-1,113738,23;P-576-1,126143,25;	4	NA	0	P-8847-1,270397,13;	1	P-346-2,101964,59;	1
1500011B03Rik	6.97372	4.83807	1.44051	0.0987742	6.87954	8.35431	5.68732	5.14631	4.99465	4.37326	1500011B03Rik	6.3484	6.90341	0.729214	0.0151073	5.77299	6.53514	6.73706	8.70952	5.0973	1500011B03Rik	P-11948-1,35032,63;	1	NA	0	NA	0	NA	0	NA	0	NA	0
1500011K16Rik	7.41104	4.72195	1.56828	0.116937	7.87336	9.00483	5.35492	4.34506	5.53668	4.28411	1500011K16Rik	4.47066	2.04274	1.93884	0.0693084	4.66921	3.3412	5.40156	2.30099	1.78449	1500011K16Rik	NA	0	NA	0	NA	0	NA	0	NA	0	NA	0
1500012K07Rik	0	0	1	NA	0	0	0	0	0	0	1500012K07Rik	0.015489	0	2.5489	0.253587	0.0335352	0	0.0129317	0	0	1500012K07Rik	NA	0	NA	0	NA	0	NA	0	NA	0	NA	0
1500015A07Rik	5.9719	3.4813	1.71337	0.00608089	6.18898	6.02963	5.69708	3.28583	3.07808	4.07998	1500015A07Rik	4.34994	4.36321	1.132	0.313848	4.08663	3.86209	5.1011	3.84155	4.88488	1500015A07Rik	NA	0	NA	0	NA	0	NA	0	NA	0	NA	0
1500015L24Rik	0	0	1	NA	0	0	0	0	0	0	1500015L24Rik	0	0	1	NA	0	0	0	0	0	1500015L24Rik	NA	0	NA	0	NA	0	NA	0	NA	0	NA	0
1500015O10Rik	0.0291631	2.94862	0.013237	0.0529291	0	0.0874894	0	1.6692	3.09014	4.08652	1500015O10Rik	0.177886	0.203719	18.7886	0.192134	0	0.227723	0.305935	0	0.407437	1500015O10Rik	P-6052-1,50795,103;P-3788-1,-200185,149;P-3484-2,-242002,156;P-663-1,-174886,552;P-10533-1,-181659,69;	5	P-7799-1,-137851,31;P-5496-1,-200105,39;P-2521-2,-174970,63;	3	NA	0	NA	0	NA	0	P-185-1,-65321,73;	1
1500017E21Rik	0	0.0177006	0.361002	0.301191	0	0	0	0.010506	0.0425959	0	1500017E21Rik	0.0425228	0	5.25228	0.42265	0	0	0.127568	0	0	1500017E21Rik	NA	0	NA	0	NA	0	NA	0	NA	0	NA	0
1500026H17Rik	0.0165911	0.0266499	0.725544	0.611408	0.0156422	0.034131	0	0.0276444	0.0523051	0	1500026H17Rik	0.0454517	0.118006	0.825217	0.666401	0.058032	0	0.0783232	0.0571966	0.178815	1500026H17Rik	NA	0	NA	0	NA	0	NA	0	NA	0	NA	0
1600002D24Rik	0.0495867	0.0034128	4.44252	0.11625	0.0642993	0.0701495	0.0143113	0	0.0102384	0	1600002D24Rik	0.137418	0	14.7418	0.334456	0.0596367	0	0.352618	0	0	1600002D24Rik	NA	0	NA	0	NA	0	NA	0	NA	0	NA	0
1600002H07Rik	10.8324	8.51625	1.27164	0.210795	9.62556	10.5497	12.3218	7.33433	7.15369	11.0607	1600002H07Rik	7.7421	6.44635	1.27816	0.0198823	7.91051	7.26586	8.04993	6.05505	6.83765	1600002H07Rik	NA	0	NA	0	NA	0	NA	0	NA	0	NA	0
1600002K03Rik	5.83237	3.18296	1.82977	0.0509064	5.28707	5.05208	7.15797	3.47976	2.9262	3.14292	1600002K03Rik	3.32088	2.01886	1.65723	0.292022	3.38185	1.67738	4.9034	1.9999	2.03781	1600002K03Rik	NA	0	NA	0	NA	0	NA	0	NA	0	NA	0
1600010M07Rik	0	0.036815	0.213607	0.42265	0	0	0	0	0.110445	0	1600010M07Rik	0	0	1	NA	0	0	0	0	0	1600010M07Rik	NA	0	NA	0	NA	0	NA	0	NA	0	NA	0
1600012H06Rik	6.98427	7.89299	0.885016	0.484492	8.13919	6.00441	6.80921	9.21406	8.48374	5.98116	1600012H06Rik	5.31747	5.31578	1.12536	0.141419	4.96874	5.18014	5.80351	4.72402	5.90753	1600012H06Rik	NA	0	NA	0	NA	0	NA	0	NA	0	NA	0
1600014C10Rik	3.86297	3.24422	1.19014	0.375155	4.35525	4.45879	2.77486	3.25066	3.51672	2.96528	1600014C10Rik	5.86593	2.2661	2.47421	0.0145111	6.57287	5.09939	5.92554	2.36487	2.16733	1600014C10Rik	P-616-2,6525,570;P-11514-1,22510,64;	2	NA	0	P-4472-1,22483,10;P-4018-1,7945,11;P-124-1,6554,111;P-2595-1,-8880,13;	4	P-5511-1,-8808,17;P-16-1,6543,182;P-396-1,135,56;	3	P-1488-1,18018,23;P-385-1,686,36;	2	P-3167-1,-523,32;P-652-2,643,48;P-111-1,17894,89;	3
3930402G23Rik	0.121616	0.232329	0.54313	0.345953	0.125064	0.0727695	0.167015	0.186643	0.103553	0.406791	3930402G23Rik	0.915952	0	92.5952	0.396098	0.123728	0	2.62413	0	0	3930402G23Rik	P-4746-1,240152,125;P-3350-5,2896,160;P-10020-2,321831,71;P-9754-1,480662,72;P-7038-1,457939,91;	5	P-108-2,321870,230;P-4986-1,240214,41;P-3122-2,210957,55;	3	P-5108-1,124063,10;	1	P-3810-1,28728,19;P-2803-2,2831,23;	2	P-2727-1,-49250,18;P-1274-1,-25344,24;	2	P-4029-1,-78718,30;P-1219-1,-36527,41;	2
1600015I10Rik	0	0	1	NA	0	0	0	0	0	0	1600015I10Rik	0.0364559	0	4.64559	0.42265	0	0	0.109368	0	0	1600015I10Rik	NA	0	NA	0	NA	0	NA	0	NA	0	NA	0
1600019K03Rik	0	0	1	NA	0	0	0	0	0	0	1600019K03Rik	0.0711925	0	8.11925	0.42265	0	0	0.213578	0	0	1600019K03Rik	NA	0	NA	0	NA	0	NA	0	NA	0	NA	0
1600020E01Rik	9.2714	5.78986	1.60028	0.110592	6.69241	10.2295	10.8923	5.25664	6.16069	5.95224	1600020E01Rik	4.86235	2.46958	1.17343	0.479468	5.49588	3.20697	5.88419	4.14224	0.796925	1600020E01Rik	NA	0	NA	0	NA	0	NA	0	NA	0	NA	0
1600023N17Rik	0.575107	0.241987	2.32197	0.145537	0.588719	0.822122	0.314479	0.305195	0.382467	0.0382982	1600023N17Rik	0.257726	0.386349	0.553624	0.139111	0.17473	0.16049	0.437959	0.473589	0.29911	1600023N17Rik	NA	0	NA	0	NA	0	NA	0	NA	0	NA	0
1600025M17Rik	0	0	1	NA	0	0	0	0	0	0	1600025M17Rik	0	0	1	NA	0	0	0	0	0	1600025M17Rik	NA	0	NA	0	NA	0	NA	0	NA	0	NA	0
1600027J07Rik	2.82207	0.207833	13.0011	0.00964252	3.34941	2.91274	2.20406	0.228769	0	0.394729	1600027J07Rik	3.39577	0.372276	5.39538	0.123534	4.50222	1.2406	4.44449	0.621238	0.123315	1600027J07Rik	NA	0	NA	0	NA	0	NA	0	NA	0	NA	0
1600029I14Rik	0	0.000149728	0.985248	0.42265	0	0	0	0.000449184	0	0	1600029I14Rik	0.000181806	0	1.01818	0.42265	0	0	0.000545417	0	0	1600029I14Rik	P-7251-4,47830,90;	1	P-7006-1,-11271,34;	1	NA	0	NA	0	NA	0	NA	0
1600029O15Rik	0	0.0762893	0.115889	0.382443	0	0	0	0.0154599	0	0.213408	1600029O15Rik	0	0	1	NA	0	0	0	0	0	1600029O15Rik	NA	0	NA	0	NA	0	NA	0	NA	0	NA	0
1700001C02Rik	0.024248	0	3.4248	0.42265	0	0.0727439	0	0	0	0	1700001C02Rik	0	0	1	NA	0	0	0	0	0	1700001C02Rik	NA	0	NA	0	NA	0	NA	0	NA	0	NA	0
1700001C19Rik	0.0598417	0.0365151	1.50148	0.579118	0.0131799	0.0431375	0.123208	0.0465857	0.0629596	0	1700001C19Rik	0.0251407	0.421819	0.140022	0.013299	0	0	0.075422	0.240965	0.602673	1700001C19Rik	P-6892-2,-35247,93;	1	NA	0	NA	0	NA	0	NA	0	NA	0
1700001D01Rik	0	0	1	NA	0	0	0	0	0	0	1700001D01Rik	0.0200347	0	3.00347	0.42265	0	0	0.060104	0	0	1700001D01Rik	NA	0	NA	0	NA	0	NA	0	NA	0	NA	0
1700001F09Rik	0	0	1	NA	0	0	0	0	0	0	1700001F09Rik	1.31961e-14	0.00238105	0.67741	7.67877e-24	0	0	3.95882e-14	0.00476211	0	1700001F09Rik	NA	0	NA	0	NA	0	NA	0	NA	0	NA	0
1700001G01Rik	0	0	1	NA	0	0	0	0	0	0	1700001G01Rik	0	0	1	NA	0	0	0	0	0	1700001G01Rik	NA	0	NA	0	NA	0	NA	0	NA	0	NA	0
1700001G11Rik	0.122957	0.0439055	2.46649	0.201794	0.0617351	0.101028	0.206109	0.072736	0.0589806	0	1700001G11Rik	0.660772	0.313657	67.0772	0.3707	0.171775	0	1.81054	0	0.627315	1700001G11Rik	NA	0	NA	0	NA	0	NA	0	NA	0	NA	0
1700001G17Rik	0.874154	0.777724	1.12242	0.763091	1.06804	1.01956	0.534863	0.377507	0.739779	1.21589	1700001G17Rik	0.606025	0.0678296	61.6025	0.0685545	0.742942	0.27296	0.802175	0	0.135659	1700001G17Rik	NA	0	NA	0	NA	0	NA	0	NA	0	NA	0
1700001J03Rik	0.0604497	0.0924168	0.687872	0.732728	0	0.0998593	0.0814899	0	0.0291492	0.248101	1700001J03Rik	0.127742	0.116261	13.7742	0.353755	0.339576	0	0.0436486	0	0.232522	1700001J03Rik	P-2044-1,-20491,221;	1	P-1346-1,-20485,96;	1	NA	0	NA	0	NA	0	NA	0
1700001J11Rik	0.0436079	0.0814084	0.586466	0.501546	0.0645774	0.0277136	0.0385326	0.0510023	0.0211609	0.172062	1700001J11Rik	0.0884734	1.9458e-18	9.84734	0.141482	0.107686	0.0163216	0.141413	0	3.8916e-18	1700001J11Rik	NA	0	NA	0	NA	0	NA	0	NA	0	NA	0
1700001K19Rik	0	0	1	NA	0	0	0	0	0	0	1700001K19Rik	0.015385	0.063208	2.5385	0.42265	0.0461549	0	0	0	0.126416	1700001K19Rik	P-9902-1,16835,72;P-9226-1,39836,75;	2	NA	0	NA	0	NA	0	NA	0	NA	0
1700001K23Rik	0	0	1	NA	0	0	0	0	0	0	1700001K23Rik	0	0	1	NA	0	0	0	0	0	1700001K23Rik	NA	0	NA	0	NA	0	NA	0	NA	0	NA	0
1700001L05Rik	1.17239	0.647396	1.79859	0.0610698	1.42748	0.949076	1.14061	0.684849	0.627112	0.630226	1700001L05Rik	1.12693	0.600154	1.70232	0.0328957	1.0489	1.03079	1.3011	0.657872	0.542435	1700001L05Rik	NA	0	NA	0	NA	0	NA	0	NA	0	NA	0
1700001L19Rik	0.0672928	0.0808291	0.85097	0.801491	0.0393869	0.057294	0.105198	0.154685	0.0878021	0	1700001L19Rik	0.0375649	0.152737	0.579991	0.455971	0	0	0.112695	0.0720098	0.233465	1700001L19Rik	P-3238-1,176521,165;	1	P-1480-1,242248,92;	1	P-4390-1,281879,11;	1	NA	0	NA	0	NA	0
Mc2r	0.357115	3.23033	0.113295	0.00968607	0.47219	0.292384	0.30677	3.84922	2.85304	2.98874	Mc2r	0.678051	0	68.8051	0.0459099	0.544478	0.97847	0.511205	0	0	Mc2r	P-9717-2,-5351,73;P-8679-1,83238,78;P-7431-2,-513418,88;	3	P-813-1,-442170,122;P-3799-3,-513764,48;	2	P-3268-1,-442232,12;	1	P-7350-1,-52903,15;P-7235-1,-5382,15;	2	NA	0	NA	0
1700001P01Rik	0.146403	0.271149	0.556301	0.377982	0.190202	0.249008	0	0.0896378	0.290745	0.433064	1700001P01Rik	0.361825	0	37.1825	0.0790769	0.564509	0.19444	0.326525	0	0	1700001P01Rik	NA	0	NA	0	NA	0	NA	0	NA	0	NA	0
1700003C15Rik	0	0	1	NA	0	0	0	0	0	0	1700003C15Rik	0.0478966	0	5.78966	0.42265	0	0	0.14369	0	0	1700003C15Rik	NA	0	NA	0	NA	0	NA	0	NA	0	NA	0
1700003D09Rik	0	0	1	NA	0	0	0	0	0	0	1700003D09Rik	0.00814944	0	1.81494	0.42265	0	0	0.0244483	0	0	1700003D09Rik	NA	0	NA	0	NA	0	NA	0	NA	0	NA	0
1700003E16Rik	0.0909532	0.0522373	1.62207	0.347724	0.0578955	0.0757957	0.139169	0.0682122	0.0884996	0	1700003E16Rik	0.146788	0.0529243	1.35339	0.364806	0.107394	0.217014	0.115956	0.105849	0	1700003E16Rik	NA	0	NA	0	NA	0	NA	0	NA	0	NA	0
1700003E24Rik	0	0.0405782	0.197714	0.187365	0	0	0	0.0549263	0.0668084	0	1700003E24Rik	0	0	1	NA	0	0	0	0	0	1700003E24Rik	NA	0	NA	0	NA	0	NA	0	NA	0	NA	0
1700003F12Rik	0.227872	0.107247	2.02881	0.390619	0.259069	0.03533	0.389217	0.228925	0.092816	0	1700003F12Rik	0.0463284	0	5.63284	0.42265	0	0	0.138985	0	0	1700003F12Rik	P-3643-2,-93962,152;	1	NA	0	NA	0	NA	0	NA	0	P-3072-1,-94139,32;	1
1700003G13Rik	0	0	1	NA	0	0	0	0	0	0	1700003G13Rik	0	0	1	NA	0	0	0	0	0	1700003G13Rik	NA	0	NA	0	NA	0	NA	0	NA	0	NA	0
1700003G18Rik	0.0255238	0	3.55238	0.42265	0.0765715	0	0	0	0	0	1700003G18Rik	0	0	1	NA	0	0	0	0	0	1700003G18Rik	NA	0	NA	0	NA	0	NA	0	NA	0	NA	0
1700003H04Rik	0	0	1	NA	0	0	0	0	0	0	1700003H04Rik	0	0.199144	1	NA	0	0	0	0	0.398287	1700003H04Rik	NA	0	NA	0	NA	0	NA	0	P-936-1,-52804,27;P-198-3,-52071,46;	2	NA	0
1700003I22Rik	0	0	1	NA	0	0	0	0	0	0	1700003I22Rik	0	0	1	NA	0	0	0	0	0	1700003I22Rik	NA	0	NA	0	NA	0	NA	0	NA	0	NA	0
1700003L19Rik	0	0	1	NA	0	0	0	0	0	0	1700003L19Rik	0	0	1	NA	0	0	0	0	0	1700003L19Rik	NA	0	NA	0	NA	0	NA	0	NA	0	NA	0
1700003M07Rik	0.0368801	0.115658	0.373077	0.0286824	0.0410145	0.0559327	0.0136931	0.108727	0.0881651	0.150082	1700003M07Rik	0.014669	0.212526	0.201415	0.0217611	0	0	0.044007	0.112478	0.312574	1700003M07Rik	NA	0	NA	0	NA	0	NA	0	NA	0	NA	0
1700003P14Rik	0	0	1	NA	0	0	0	0	0	0	1700003P14Rik	0.0113879	0	2.13879	0.42265	0	0	0.0341636	0	0	1700003P14Rik	NA	0	NA	0	NA	0	NA	0	NA	0	NA	0
1700006A11Rik	0	0	1	NA	0	0	0	0	0	0	1700006A11Rik	0	0	1	NA	0	0	0	0	0	1700006A11Rik	NA	0	NA	0	NA	0	NA	0	NA	0	NA	0
1700006E09Rik	0	0	1	NA	0	0	0	0	0	0	1700006E09Rik	0	0	1	NA	0	0	0	0	0	1700006E09Rik	NA	0	NA	0	P-912-1,40264,19;	1	P-1207-4,40278,35;	1	NA	0	P-577-1,-832,50;	1
1700006F04Rik	0	0	1	NA	0	0	0	0	0	0	1700006F04Rik	0.0515697	0	6.15697	0.42265	0	0	0.154709	0	0	1700006F04Rik	NA	0	NA	0	NA	0	NA	0	NA	0	NA	0
1700006H21Rik	0	0	1	NA	0	0	0	0	0	0	1700006H21Rik	0	0	1	NA	0	0	0	0	0	1700006H21Rik	NA	0	NA	0	NA	0	NA	0	NA	0	NA	0
1700007B14Rik	0.00732288	0.00349808	1.28336	0.670953	0.0219686	0	0	0	0.0104942	0	1700007B14Rik	0	0.0301235	0.142355	0	0	0	0	0.0602469	0	1700007B14Rik	P-12172-2,700245,62;	1	NA	0	NA	0	NA	0	P-3266-1,516605,17;	1	NA	0
1700007F19Rik	0	0	1	NA	0	0	0	0	0	0	1700007F19Rik	0	0.0918101	1	NA	0	0	0	0	0.18362	1700007F19Rik	NA	0	NA	0	NA	0	NA	0	NA	0	NA	0
1700007G11Rik	0.0676727	0.0588212	1.12862	0.858358	0.0827079	0.12031	0	0.097446	0.0790175	0	1700007G11Rik	0.112975	0	12.2975	0.240975	0.10228	0	0.236645	0	0	1700007G11Rik	P-4486-3,87567,130;P-7723-1,-22475,85;	2	P-7040-1,148051,34;	1	NA	0	P-7622-2,84,15;P-4576-1,87142,18;	2	P-2952-2,123658,18;P-1391-1,96772,23;P-754-1,31178,29;	3	NA	0
1700007J10Rik	0.0399422	0	4.99422	0.118583	0.0213656	0.0699285	0.0285325	0	0	0	1700007J10Rik	0.0203773	0	3.03773	0.42265	0	0	0.0611318	0	0	1700007J10Rik	NA	0	NA	0	NA	0	NA	0	NA	0	NA	0
1700007K09Rik	0	0	1	NA	0	0	0	0	0	0	1700007K09Rik	0.0601688	0	7.01688	0.253587	0.130272	0	0.0502348	0	0	1700007K09Rik	NA	0	NA	0	NA	0	NA	0	NA	0	NA	0
1700007K13Rik	0.551377	0.206009	2.59886	0.0407213	0.472381	0.708621	0.473128	0.208709	0.169239	0.240078	1700007K13Rik	0.0670706	0.766486	0.65339	0.604172	0	0.201212	0	0.107955	1.42502	1700007K13Rik	NA	0	NA	0	NA	0	NA	0	NA	0	NA	0
1700007L15Rik	0.836014	0.681838	1.22285	0.537001	0.603756	0.970698	0.933588	0.374391	0.637536	1.03359	1700007L15Rik	0.749007	0.461715	6.01466	0.0451827	0.471558	0.86626	0.909203	0.116193	0.807238	1700007L15Rik	NA	0	NA	0	NA	0	NA	0	NA	0	NA	0
1700007P06Rik	0	0.0226545	0.306236	0.42265	0	0	0	0.0679635	0	0	1700007P06Rik	0	0	1	NA	0	0	0	0	0	1700007P06Rik	NA	0	NA	0	NA	0	NA	0	NA	0	NA	0
1700008C04Rik	0	0	1	NA	0	0	0	0	0	0	1700008C04Rik	0	0	1	NA	0	0	0	0	0	1700008C04Rik	NA	0	NA	0	NA	0	NA	0	NA	0	NA	0
1700008J07Rik	3.25974	2.03945	1.59542	0.089996	3.68941	3.65239	2.43742	2.01242	1.88362	2.2223	1700008J07Rik	3.12483	7.33563	0.415739	0.00129993	3.24082	2.81042	3.32326	7.53039	7.14087	1700008J07Rik	NA	0	NA	0	NA	0	NA	0	NA	0	NA	0
1700008K24Rik	0	0	1	NA	0	0	0	0	0	0	1700008K24Rik	0.0478123	0	5.78123	0.42265	0	0	0.143437	0	0	1700008K24Rik	NA	0	NA	0	NA	0	NA	0	NA	0	NA	0
1700008O03Rik	0.328636	0.0965467	3.17829	0.0208095	0.416899	0.255841	0.313168	0.122797	0.124467	0.042376	1700008O03Rik	0.429417	0.0992877	43.9417	0.18752	0.580001	0	0.70825	0	0.198575	1700008O03Rik	NA	0	NA	0	P-1431-1,14753,16;	1	NA	0	NA	0	NA	0
1700008P02Rik	0	0	1	NA	0	0	0	0	0	0	1700008P02Rik	0.0143649	0	2.43649	0.42265	0	0	0.0430948	0	0	1700008P02Rik	P-2441-3,-637395,198;P-12707-1,834265,61;P-10975-1,865470,67;	3	P-7388-1,-637351,33;	1	NA	0	P-1309-1,-584353,34;	1	P-9585-1,858621,12;P-2493-1,403133,19;	2	NA	0
1700009C05Rik	0.0100538	0.00960525	1.02288	0.975812	0.0301615	0	0	0	0.0288158	0	1700009C05Rik	0	0.378461	0.04337	0	0	0	0	0.220574	0.536347	1700009C05Rik	NA	0	NA	0	NA	0	NA	0	NA	0	NA	0
1700009J07Rik	0	0	1	NA	0	0	0	0	0	0	1700009J07Rik	0.0371539	0	4.71539	0.42265	0	0	0.111462	0	0	1700009J07Rik	NA	0	NA	0	NA	0	NA	0	NA	0	NA	0
1700009N14Rik	0	0.0147739	0.403651	0.42265	0	0	0	0.0443217	0	0	1700009N14Rik	0	0	1	NA	0	0	0	0	0	1700009N14Rik	P-12949-1,600284,60;P-12858-1,601731,60;P-7760-5,613586,85;	3	P-5760-2,613621,38;	1	NA	0	P-3498-1,-464123,20;	1	P-8973-1,-410683,13;	1	P-4225-1,684654,30;	1
1700010B08Rik	0	0	1	NA	0	0	0	0	0	0	1700010B08Rik	0.0252669	0	3.52669	0.42265	0	0	0.0758006	0	0	1700010B08Rik	P-11468-2,6046,65;	1	NA	0	NA	0	NA	0	NA	0	NA	0
1700010D01Rik	0	0	1	NA	0	0	0	0	0	0	1700010D01Rik	0	0	1	NA	0	0	0	0	0	1700010D01Rik	NA	0	NA	0	NA	0	NA	0	NA	0	NA	0
1700010I02Rik	0	0	1	NA	0	0	0	0	0	0	1700010I02Rik	0.278698	0	28.8698	0.42265	0	0	0.836094	0	0	1700010I02Rik	NA	0	NA	0	NA	0	NA	0	NA	0	NA	0
Zfp536	0.0507383	1.53236	0.03938	0.133263	0.0914831	0.017613	0.0431188	2.61854	1.44468	0.533865	Zfp536	0.613577	0.0410116	62.3577	0.0353059	0.848492	0.522621	0.469617	0	0.0820232	Zfp536	P-5810-1,449730,105;P-4718-1,-96716,125;P-2283-2,910464,207;P-1216-1,189178,335;P-12181-2,295515,62;P-11515-1,447168,64;P-10594-2,406218,68;P-9542-1,-243713,73;P-9246-2,-201429,75;P-9103-2,-64236,76;P-7719-1,589432,85;P-6913-1,192157,93;	12	P-231-2,589413,193;P-137-1,-96706,222;P-6915-1,796133,34;P-4790-1,203744,42;P-3459-1,984299,51;	5	P-5902-1,412107,10;P-4197-1,910514,11;P-1065-1,224,18;	3	P-5914-1,258589,16;	1	P-11718-1,140992,12;P-7274-1,885379,14;P-3667-1,516,17;	3	P-4294-1,479560,30;P-2444-1,217348,34;	2
1700010J16Rik	0	0	1	NA	0	0	0	0	0	0	1700010J16Rik	0.0382849	0	4.82849	0.42265	0	0	0.114855	0	0	1700010J16Rik	NA	0	NA	0	NA	0	NA	0	NA	0	NA	0
1700010K23Rik	0	0	1	NA	0	0	0	0	0	0	1700010K23Rik	0	0	1	NA	0	0	0	0	0	1700010K23Rik	NA	0	NA	0	NA	0	NA	0	NA	0	NA	0
1700011A15Rik	0	0	1	NA	0	0	0	0	0	0	1700011A15Rik	0.0789314	0	8.89314	0.296208	0.0487616	0	0.188033	0	0	1700011A15Rik	NA	0	NA	0	NA	0	NA	0	NA	0	NA	0
1700011B04Rik	0	0	1	NA	0	0	0	0	0	0	1700011B04Rik	0	0	1	NA	0	0	0	0	0	1700011B04Rik	NA	0	NA	0	NA	0	NA	0	NA	0	NA	0
1700011C11Rik	0	0	1	NA	0	0	0	0	0	0	1700011C11Rik	0	0	1	NA	0	0	0	0	0	1700011C11Rik	NA	0	NA	0	NA	0	NA	0	NA	0	NA	0
Twist2	0.279056	18.066	0.0159911	0.00357703	0.231148	0.368569	0.237449	17.0315	16.9533	20.2132	Twist2	0.516128	0	52.6128	0.0441025	0.296844	0.666484	0.585057	0	0	Twist2	P-4140-2,10601,139;P-3863-1,-71997,146;P-11181-1,-53632,66;P-7390-1,-130362,89;P-6527-1,15296,97;P-6432-2,-115530,98;	6	P-1169-1,-53614,104;P-1055-1,116373,109;P-776-1,-115497,125;P-613-1,15220,138;P-452-2,-69541,155;P-161-2,-71976,214;P-4690-1,-130361,43;P-2738-1,-1983,60;	8	P-2569-1,15228,13;P-268-1,-71939,52;	2	P-4279-1,15165,18;	1	NA	0	P-1790-1,-71974,37;P-909-1,15203,45;	2
1700011H14Rik	0.107871	2.22613	0.052712	0.00679089	0.101702	0.22191	0	1.96511	2.66229	2.05098	1700011H14Rik	3.69511	2.24496	1.15491	0.265124	3.96173	3.04972	4.07388	3.19813	1.29178	1700011H14Rik	P-3443-3,-32339,158;	1	NA	0	NA	0	NA	0	NA	0	NA	0
Cpa2	2.91001	14.1377	0.206394	0.0425475	3.31424	2.73627	2.67951	11.4823	11.9637	18.9672	Cpa2	8.15465	0.166524	39.5347	6.95729e-05	8.04202	8.27184	8.15009	0.196519	0.136529	Cpa2	P-5467-1,-12465,111;	1	P-892-1,12761,117;	1	P-3020-1,-12601,12;	1	P-1342-1,-12527,33;	1	P-10216-1,5400,12;	1	NA	0
1700011L22Rik	0	0.00953205	0.511979	0.42265	0	0	0	0.0285961	0	0	1700011L22Rik	0	0	1	NA	0	0	0	0	0	1700011L22Rik	NA	0	NA	0	NA	0	P-1327-2,218559,33;	1	P-8995-1,217958,13;	1	P-3345-1,-9488,32;	1
1700011M02Rik	0	0	1	NA	0	0	0	0	0	0	1700011M02Rik	0	0	1	NA	0	0	0	0	0	1700011M02Rik	NA	0	NA	0	NA	0	P-6735-1,104220,15;	1	NA	0	NA	0
1700012A03Rik	0	0	1	NA	0	0	0	0	0	0	1700012A03Rik	0.053154	0	6.3154	0.240975	0.0481221	0	0.11134	0	0	1700012A03Rik	P-4116-1,308441,140;P-3825-2,512090,147;P-2750-3,-189694,184;P-2446-2,230585,198;P-9380-1,-163019,74;P-7722-2,463978,85;P-6706-1,-215559,95;P-6444-2,309603,98;	8	P-943-1,497326,114;P-6670-1,-124375,35;P-5027-1,-163054,41;P-3812-1,-171383,48;P-3765-1,-116704,49;P-3628-1,-189759,50;P-2522-1,-26826,63;	7	P-5563-1,-189698,10;P-894-1,-164850,19;P-715-1,-332553,22;	3	NA	0	NA	0	P-1313-1,-389292,40;	1
1700012B07Rik	0	0	1	NA	0	0	0	0	0	0	1700012B07Rik	0	0	1	NA	0	0	0	0	0	1700012B07Rik	P-11431-1,-55839,65;	1	NA	0	NA	0	NA	0	NA	0	NA	0
1700012B09Rik	0	0	1	NA	0	0	0	0	0	0	1700012B09Rik	0	0	1	NA	0	0	0	0	0	1700012B09Rik	NA	0	NA	0	NA	0	NA	0	NA	0	NA	0
1700012C14Rik	0.0794418	0.147235	0.56884	0.579103	0.238325	0	0	0.168476	0.273229	0	1700012C14Rik	0.197264	0.181628	20.7264	0.119119	0.0884171	0.162424	0.340951	0	0.363257	1700012C14Rik	NA	0	NA	0	NA	0	NA	0	NA	0	NA	0
1700012D01Rik	0.399654	0.420629	0.951294	0.901183	0.478158	0.44714	0.273665	0.442643	0.652605	0.166638	1700012D01Rik	0.845574	0.156108	2.65529	0.259692	0.886971	0.232769	1.41698	0.312215	0	1700012D01Rik	NA	0	NA	0	NA	0	NA	0	NA	0	NA	0
1700012D14Rik	0.226159	0.125011	1.74918	0.0964563	0.188689	0.288201	0.201586	0.133388	0.18027	0.0613745	1700012D14Rik	0.562691	0	57.2691	0.211986	0.490019	0.0642981	1.13376	0	0	1700012D14Rik	NA	0	NA	0	NA	0	NA	0	NA	0	NA	0
1700012D16Rik	0.0136656	0.0222249	0.73439	0.762463	0.0409969	0	0	0	0	0.0666746	1700012D16Rik	0.0195502	0.364512	2.95502	0.42265	0	0	0.0586505	0	0.729024	1700012D16Rik	NA	0	NA	0	NA	0	NA	0	NA	0	NA	0
1700012H19Rik	0	0	1	NA	0	0	0	0	0	0	1700012H19Rik	0	0	1	NA	0	0	0	0	0	1700012H19Rik	NA	0	NA	0	NA	0	NA	0	NA	0	NA	0
1700012I11Rik	0	0	1	NA	0	0	0	0	0	0	1700012I11Rik	0	0	1	NA	0	0	0	0	0	1700012I11Rik	NA	0	NA	0	NA	0	NA	0	NA	0	NA	0
1700012L04Rik	0.0164424	0.0305078	0.652773	0.581061	9.80098e-10	0.0493273	0	0	0.0338689	0.0576546	1700012L04Rik	0.0595373	0	6.95373	0.42265	0	0	0.178612	0	0	1700012L04Rik	NA	0	NA	0	NA	0	NA	0	NA	0	NA	0
1700012P22Rik	0	0	1	NA	0	0	0	0	0	0	1700012P22Rik	0.104811	0	11.4811	0.42265	0	0	0.314433	0	0	1700012P22Rik	NA	0	NA	0	NA	0	NA	0	NA	0	NA	0
1700013D24Rik	0	0	1	NA	0	0	0	0	0	0	1700013D24Rik	0	0	1	NA	0	0	0	0	0	1700013D24Rik	NA	0	NA	0	NA	0	NA	0	NA	0	NA	0
1700013F07Rik	0.0571101	0.0668238	0.873558	0.878744	0.0400966	0.131234	0	0.0472415	0.15323	0	1700013F07Rik	0	0.40319	0.0122492	0	0	0	0	0.80638	0	1700013F07Rik	NA	0	NA	0	P-5574-1,-9,10;	1	NA	0	NA	0	P-2179-1,17201,35;	1
1700013G24Rik	0	0	1	NA	0	0	0	0	0	0	1700013G24Rik	0.0109262	0	2.09262	0.42265	0	0	0.0327787	0	0	1700013G24Rik	NA	0	NA	0	NA	0	NA	0	NA	0	NA	0
1700013H16Rik	0	0.00617592	0.618203	0.42265	0	0	0	0	0.0185278	0	1700013H16Rik	0	0	1	NA	0	0	0	0	0	1700013H16Rik	NA	0	NA	0	NA	0	NA	0	NA	0	NA	0
1700015E13Rik	0	0	1	NA	0	0	0	0	0	0	1700015E13Rik	0	0	1	NA	0	0	0	0	0	1700015E13Rik	NA	0	P-464-1,130127,153;P-4543-1,212912,44;	2	NA	0	NA	0	P-9307-1,108786,13;	1	P-40-1,130217,131;	1
1700015F17Rik	0	0.01313	0.432338	0.42265	0	0	0	0.0393901	0	0	1700015F17Rik	0	0	1	NA	0	0	0	0	0	1700015F17Rik	NA	0	NA	0	NA	0	NA	0	P-6902-2,46806,14;	1	NA	0
1700015G11Rik	0	0	1	NA	0	0	0	0	0	0	1700015G11Rik	0	0	1	NA	0	0	0	0	0	1700015G11Rik	P-584-3,-237186,586;P-11316-2,-240968,65;	2	NA	0	NA	0	NA	0	P-3361-1,-170893,17;	1	NA	0
1700016C15Rik	0	0	1	NA	0	0	0	0	0	0	1700016C15Rik	0	0	1	NA	0	0	0	0	0	1700016C15Rik	NA	0	NA	0	NA	0	NA	0	P-7238-2,-44757,14;	1	NA	0
1700016D06Rik	0	0	1	NA	0	0	0	0	0	0	1700016D06Rik	0.0358498	0	4.58498	0.42265	0	0	0.107549	0	0	1700016D06Rik	P-10591-1,33503,68;	1	NA	0	NA	0	NA	0	NA	0	NA	0
1700016G22Rik	0	0.0127477	0.439606	0.42265	0	0	0	0	0.038243	0	1700016G22Rik	0.0454677	0.0731836	0.354728	0.156688	0	0.136403	0	0.146367	0	1700016G22Rik	NA	0	NA	0	NA	0	NA	0	NA	0	NA	0
1700016H13Rik	0.0266141	0.122425	0.27649	0.516589	0.0250921	0.0547502	0	0	0	0.367274	1700016H13Rik	0.0358972	0	4.58972	0.42265	0	0	0.107692	0	0	1700016H13Rik	P-10157-1,-22057,71;	1	NA	0	NA	0	NA	0	NA	0	NA	0
1700016K19Rik	0.197812	0.0164155	7.86705	0.267299	0.180413	0	0.413023	0	0.0492466	0	1700016K19Rik	0.225563	0.394077	0.693155	0.160064	0.286851	0.131738	0.258101	0.329842	0.458311	1700016K19Rik	NA	0	P-7121-2,-46250,33;	1	NA	0	NA	0	NA	0	NA	0
1700016L04Rik	0.0537518	0	6.37518	0.216675	0.104339	0.0569161	0	0	0	0	1700016L04Rik	0.161399	0.1378	1.11974	0.814375	0.0967731	0.0888867	0.298538	0.143071	0.132529	1700016L04Rik	NA	0	NA	0	NA	0	NA	0	NA	0	NA	0
1700016L21Rik	0	0	1	NA	0	0	0	0	0	0	1700016L21Rik	0	0	1	NA	0	0	0	0	0	1700016L21Rik	NA	0	NA	0	NA	0	NA	0	NA	0	NA	0
1700016P04Rik	0	0	1	NA	0	0	0	0	0	0	1700016P04Rik	0	0	1	NA	0	0	0	0	0	1700016P04Rik	NA	0	NA	0	NA	0	NA	0	NA	0	NA	0
1700017B05Rik	4.60704	9.50192	0.485396	0.0212713	5.07553	3.60582	5.13977	11.4555	8.57666	8.47359	1700017B05Rik	4.98774	6.28551	0.886243	0.284742	4.29251	5.8116	4.8591	5.62924	6.94179	1700017B05Rik	P-7451-2,-174957,88;	1	P-4410-1,-36983,44;	1	P-3435-1,-158513,11;P-4292-1,2656,11;	2	NA	0	NA	0	NA	0
1700017D01Rik	0	0	1	NA	0	0	0	0	0	0	1700017D01Rik	0	0	1	NA	0	0	0	0	0	1700017D01Rik	NA	0	NA	0	NA	0	P-5710-1,9539,16;	1	NA	0	NA	0
1700017G19Rik	0.00678338	0.0123975	0.749343	0.699969	0.00973233	0.0106178	0	0	0.0371924	0	1700017G19Rik	0.0185643	0.115657	0.11837	0.00752828	0	0	0.0556929	0.231313	0	1700017G19Rik	NA	0	NA	0	NA	0	NA	0	NA	0	NA	0
1700017J07Rik	0	0	1	NA	0	0	0	0	0	0	1700017J07Rik	0	0	1	NA	0	0	0	0	0	1700017J07Rik	NA	0	NA	0	NA	0	NA	0	NA	0	NA	0
1700017L05Rik	0	0	1	NA	0	0	0	0	0	0	1700017L05Rik	0.0200701	0	3.00701	0.42265	0	0	0.0602104	0	0	1700017L05Rik	NA	0	NA	0	NA	0	NA	0	NA	0	NA	0
1700017N19Rik	0	0	1	NA	0	0	0	0	0	0	1700017N19Rik	0.0200939	0.124883	3.00939	0.42265	0	0	0.0602816	0	0.249767	1700017N19Rik	P-1979-1,6213,226;P-12404-1,958473,62;	2	P-7235-1,6175,33;P-4785-1,958438,42;	2	NA	0	NA	0	NA	0	NA	0
1700018A04Rik	0	0	1	NA	0	0	0	0	0	0	1700018A04Rik	0	0	1	NA	0	0	0	0	0	1700018A04Rik	NA	0	NA	0	NA	0	NA	0	NA	0	NA	0
1700112E06Rik	0.502956	0.330477	1.50658	0.410104	0.260562	0.795952	0.452354	0.184195	0.298722	0.508512	1700112E06Rik	0.320325	0.595726	33.0325	0.240975	0.29	0	0.670974	0	1.19145	1700112E06Rik	P-5926-1,86350,104;P-5944-2,631487,104;P-5768-2,793803,106;P-5562-1,630111,110;P-3700-1,155328,151;P-1333-2,148518,306;P-12899-3,95468,60;P-12653-2,363038,61;P-11990-2,141856,63;P-11489-2,667129,65;P-10801-1,126193,68;P-10345-1,367131,70;P-9574-1,69793,73;P-338-1,780640,734;P-276-1,763651,782;P-8119-3,453829,82;	16	P-935-1,149131,115;P-726-1,797841,128;P-699-1,793982,130;P-8435-1,988156,30;P-7608-2,69796,32;P-6882-1,399975,34;P-6301-1,230365,36;P-5406-2,421174,39;P-4907-1,196333,42;P-4385-1,127840,44;P-4182-2,390967,46;P-3761-1,781479,49;P-3774-1,996123,49;P-3672-1,787811,50;P-3436-1,86377,52;P-2549-2,95526,63;P-2559-2,631556,63;P-1750-1,358660,83;P-1479-1,780520,92;P-1319-2,453856,98;	20	P-3668-1,73598,11;P-4228-1,558677,11;P-3459-1,787799,11;P-768-1,763715,21;	4	P-4631-1,95571,18;P-4085-1,141905,19;	2	P-9701-1,798152,12;P-7230-1,793588,14;P-5634-2,794093,15;P-4430-1,795070,16;P-3931-1,973091,16;P-2382-2,740712,19;P-1756-2,590000,21;P-383-2,787949,36;P-189-5,763631,46;	9	P-3973-1,996166,30;P-3774-1,763793,31;P-3963-1,793481,31;P-1422-1,631511,39;P-643-1,570080,49;P-261-1,793996,65;P-174-1,541499,75;	7
1700018B24Rik	0	0	1	NA	0	0	0	0	0	0	1700018B24Rik	0.130998	0	14.0998	0.42265	0	0	0.392994	0	0	1700018B24Rik	NA	0	NA	0	NA	0	NA	0	P-11366-1,-342688,12;P-3288-1,534083,17;P-1174-1,538773,25;	3	NA	0
1700018C11Rik	0	0	1	NA	0	0	0	0	0	0	1700018C11Rik	0	0	1	NA	0	0	0	0	0	1700018C11Rik	NA	0	NA	0	NA	0	NA	0	NA	0	NA	0
1700018F24Rik	0	0	1	NA	0	0	0	0	0	0	1700018F24Rik	4.9434e-22	0	1	0.42265	0	0	1.48302e-21	0	0	1700018F24Rik	NA	0	NA	0	NA	0	NA	0	NA	0	NA	0
1700018G05Rik	0	0	1	NA	0	0	0	0	0	0	1700018G05Rik	0.0567397	0	6.67397	0.42265	0	0	0.170219	0	0	1700018G05Rik	NA	0	NA	0	NA	0	NA	0	NA	0	NA	0
1700018L02Rik	0.322076	0.391627	0.826827	0.611669	0.418779	0.166139	0.38131	0.448549	0.200047	0.526285	1700018L02Rik	0.69675	1.03948	0.803083	0.165746	0.564962	0.681085	0.844202	0.870046	1.20891	1700018L02Rik	NA	0	NA	0	NA	0	NA	0	NA	0	NA	0
1700019A02Rik	0.0275352	0	3.75352	0.42265	0	0.0826056	0	0	0	0	1700019A02Rik	0	0	1	NA	0	0	0	0	0	1700019A02Rik	NA	0	NA	0	NA	0	NA	0	P-9713-2,24564,12;	1	NA	0
1700019B03Rik	0	0.0057795	0.633734	0.42265	0	0	0	0.0173385	0	0	1700019B03Rik	0.0489498	0	5.89498	0.00552868	0.0545961	0.0501469	0.0421063	0	0	1700019B03Rik	NA	0	NA	0	NA	0	NA	0	NA	0	NA	0
1700019B21Rik	0.0101702	0	2.01702	0.42265	0.0305105	0	0	0	0	0	1700019B21Rik	0	0	1	NA	0	0	0	0	0	1700019B21Rik	NA	0	NA	0	NA	0	NA	0	NA	0	NA	0
1700019C18Rik	0	0	1	NA	0	0	0	0	0	0	1700019C18Rik	0.0276087	0	3.76087	0.42265	0	0	0.082826	0	0	1700019C18Rik	NA	0	NA	0	NA	0	NA	0	NA	0	NA	0
1700019D03Rik	0.05871	0.378532	0.176845	0.0957529	0	0.0621027	0.114027	0.234735	0.29911	0.60175	1700019D03Rik	0.553143	0	56.3143	0.107647	0.158388	0.727401	0.773638	0	0	1700019D03Rik	NA	0	NA	0	NA	0	P-2743-1,80288,23;	1	P-2460-2,-69281,19;	1	NA	0
1700019E08Rik	0	0	1	NA	0	0	0	0	0	0	1700019E08Rik	0	0	1	NA	0	0	0	0	0	1700019E08Rik	NA	0	NA	0	NA	0	NA	0	NA	0	NA	0
1700019G17Rik	0.585153	0.595881	0.982293	0.913088	0.708634	0.592315	0.454509	0.706282	0.539624	0.541736	1700019G17Rik	0.43713	1.24549	0.584767	0.082958	0.456705	0.259094	0.595592	0.754631	1.73636	1700019G17Rik	NA	0	NA	0	NA	0	NA	0	NA	0	NA	0
1700019G24Rik	0	0	1	NA	0	0	0	0	0	0	1700019G24Rik	0	0	1	NA	0	0	0	0	0	1700019G24Rik	NA	0	NA	0	NA	0	NA	0	NA	0	NA	0
1700019M22Rik	0	0	1	NA	0	0	0	0	0	0	1700019M22Rik	0.0376065	0	4.76065	0.42265	0	0	0.11282	0	0	1700019M22Rik	P-7241-1,-462648,90;P-6729-2,299771,95;	2	P-4421-1,-189100,44;P-1808-1,302661,81;	2	NA	0	P-6478-1,-775260,15;P-3158-1,300141,22;P-2989-1,351597,22;P-1262-1,352061,34;	4	P-6738-1,-378619,14;P-2780-1,-571423,18;P-1443-2,-537989,23;P-1262-1,-195263,24;	4	P-4180-1,-189110,30;P-3242-1,-462671,32;	2
1700019N19Rik	0	0.0101	0.497512	0.42265	0	0	0	0.0303001	0	0	1700019N19Rik	0.0876348	0	9.76348	0.42265	0	0.262904	0	0	0	1700019N19Rik	NA	0	NA	0	NA	0	NA	0	NA	0	NA	0
Gm4791	0	0	1	NA	0	0	0	0	0	0	Gm4791	0.299342	0	30.9342	0.42265	0	0	0.898026	0	0	Gm4791	P-91-1,-378,1046;P-3602-2,-326699,153;P-3222-1,-372634,165;P-2548-4,-529205,192;P-990-2,219316,404;P-758-2,-362102,496;P-12922-1,324255,60;P-10761-1,469000,68;P-10535-4,255481,69;P-10253-3,405122,70;P-9813-1,274926,72;P-9634-2,-286887,73;P-8860-2,58025,77;P-8659-1,-151127,78;P-8441-2,511213,80;P-8049-1,-388969,83;P-7471-1,264624,87;	17	P-275-1,469085,183;P-273-1,-380,184;P-7837-1,511199,31;P-7437-1,-503403,32;P-6912-1,406804,34;P-6570-1,-154971,35;P-5280-1,-362105,40;P-3489-2,-372592,51;P-3274-1,-576958,53;P-2831-1,-326710,58;P-2356-1,507239,67;	11	P-4144-1,-386,11;P-250-1,-362107,56;	2	P-612-1,-362108,47;	1	NA	0	P-912-1,405061,44;P-168-1,-461,76;P-141-1,-555227,80;	3
1700020A23Rik	0.0107945	0	2.07945	0.42265	0.0323836	0	0	0	0	0	1700020A23Rik	0.0463284	0	5.63284	0.42265	0	0	0.138985	0	0	1700020A23Rik	NA	0	NA	0	NA	0	NA	0	NA	0	NA	0
1700020D05Rik	0.641503	0.162209	3.78321	0.115873	0.465891	0.432038	1.02658	0.219564	0.267063	0	1700020D05Rik	0.516648	0.532587	52.6648	0.024265	0.475318	0.67472	0.399907	0	1.06517	1700020D05Rik	NA	0	NA	0	NA	0	NA	0	NA	0	NA	0
1700020D14Rik	0	0	1	NA	0	0	0	0	0	0	1700020D14Rik	0	0	1	NA	0	0	0	0	0	1700020D14Rik	NA	0	NA	0	NA	0	NA	0	NA	0	NA	0
1700020G17Rik	0	0	1	NA	0	0	0	0	0	0	1700020G17Rik	0	0	1	NA	0	0	0	0	0	1700020G17Rik	NA	0	NA	0	NA	0	NA	0	NA	0	NA	0
1700020I14Rik	14.4078	17.2002	0.837744	0.470756	20.0746	12.589	10.5597	18.4159	19.6768	13.5079	1700020I14Rik	28.1651	18.5905	1.75091	0.00860577	30.4158	27.18	26.8995	16.0817	21.0994	1700020I14Rik	NA	0	NA	0	NA	0	NA	0	NA	0	NA	0
1700020L24Rik	0	0	1	NA	0	0	0	0	0	0	1700020L24Rik	0.157511	0	16.7511	0.186148	0	0.217205	0.255328	0	0	1700020L24Rik	NA	0	NA	0	P-1339-1,2814,16;	1	NA	0	NA	0	NA	0
1700020M21Rik	0	0	1	NA	0	0	0	0	0	0	1700020M21Rik	0	0	1	NA	0	0	0	0	0	1700020M21Rik	NA	0	NA	0	NA	0	NA	0	NA	0	NA	0
1700020N01Rik	0	0	1	NA	0	0	0	0	0	0	1700020N01Rik	0	0	1	NA	0	0	0	0	0	1700020N01Rik	P-2883-1,-17147,178;P-10751-1,-117025,68;P-7414-1,-132402,88;	3	P-8088-1,-151817,31;P-1710-1,-17159,84;P-1293-2,-116966,99;	3	P-577-1,-17173,25;	1	NA	0	NA	0	P-2998-1,-31680,33;	1
1700020N15Rik	0	0.00255912	0.796234	0.42265	0	0	0	0.00767735	0	0	1700020N15Rik	0	0	1	NA	0	0	0	0	0	1700020N15Rik	P-10876-1,144171,67;P-6528-1,61021,97;	2	P-5983-1,60968,37;	1	NA	0	NA	0	NA	0	NA	0
1700020N18Rik	0	0	1	NA	0	0	0	0	0	0	1700020N18Rik	0	0	1	NA	0	0	0	0	0	1700020N18Rik	NA	0	NA	0	NA	0	NA	0	NA	0	NA	0
1700021F05Rik	15.1398	14.5479	1.04066	0.788729	14.8292	18.3412	12.2492	14.5441	16.2888	12.8108	1700021F05Rik	19.4549	29.9104	0.54487	0.0456344	17.7991	26.3468	14.2188	35.7139	24.1069	1700021F05Rik	NA	0	NA	0	NA	0	P-3393-2,-67,21;	1	NA	0	NA	0
1700021F07Rik	0	0	1	NA	0	0	0	0	0	0	1700021F07Rik	0	0	1	NA	0	0	0	0	0	1700021F07Rik	P-7858-3,-90062,84;P-7160-1,43010,90;	2	P-824-1,-113020,121;P-552-1,-182161,144;P-7597-1,-137423,32;P-6130-1,-115698,37;P-4159-1,-146311,46;P-1938-1,-79124,77;P-1427-1,-214815,94;	7	P-5668-1,43083,10;P-3080-1,-187111,12;P-2550-1,23934,13;	3	NA	0	NA	0	P-2370-1,32076,35;	1
1700021N21Rik	0.0233514	0	3.33514	0.42265	0	0	0.0700542	0	0	0	1700021N21Rik	0.0574515	0	6.74515	0.19023	0.0973077	0	0.0750468	0	0	1700021N21Rik	NA	0	NA	0	NA	0	NA	0	NA	0	NA	0
1700022A21Rik	0	0	1	NA	0	0	0	0	0	0	1700022A21Rik	0.0312695	0	4.12695	0.42265	0	0	0.0938086	0	0	1700022A21Rik	NA	0	NA	0	NA	0	NA	0	NA	0	NA	0
1700022A22Rik	0	0	1	NA	0	0	0	0	0	0	1700022A22Rik	0	0	1	NA	0	0	0	0	0	1700022A22Rik	NA	0	NA	0	NA	0	NA	0	NA	0	NA	0
1700022E09Rik	0	0	1	NA	0	0	0	0	0	0	1700022E09Rik	0	0	1	NA	0	0	0	0	0	1700022E09Rik	NA	0	NA	0	NA	0	NA	0	NA	0	NA	0
1700022H01Rik	0	0.0136291	0.423206	0.42265	0	0	0	0.0408874	0	0	1700022H01Rik	0.0545561	0	6.45561	0.201477	0.0643739	0	0.0992945	0	0	1700022H01Rik	NA	0	NA	0	NA	0	NA	0	NA	0	NA	0
1700022H16Rik	0	0	1	NA	0	0	0	0	0	0	1700022H16Rik	0	0	1	NA	0	0	0	0	0	1700022H16Rik	NA	0	NA	0	NA	0	NA	0	NA	0	NA	0
1700022I11Rik	0	0	1	NA	0	0	0	0	0	0	1700022I11Rik	0.0486079	0	5.86079	0.42265	0	0	0.145824	0	0	1700022I11Rik	NA	0	NA	0	NA	0	NA	0	NA	0	NA	0
1700023C21Rik	0	0	1	NA	0	0	0	0	0	0	1700023C21Rik	0	0	1	NA	0	0	0	0	0	1700023C21Rik	NA	0	NA	0	NA	0	NA	0	NA	0	NA	0
1700023F02Rik	0	0	1	NA	0	0	0	0	0	0	1700023F02Rik	0	0	1	NA	0	0	0	0	0	1700023F02Rik	NA	0	NA	0	NA	0	NA	0	NA	0	NA	0
1700023F06Rik	0.0335962	0.0592599	0.629458	0.628341	0.0791899	0.0215987	0	0.139951	0.0378283	0	1700023F06Rik	0.158836	0	16.8836	0.14297	0.0367237	0.269848	0.169935	0	0	1700023F06Rik	NA	0	NA	0	NA	0	P-4609-1,15946,18;	1	NA	0	NA	0
1700024B18Rik	0	0	1	NA	0	0	0	0	0	0	1700024B18Rik	0	0	1	NA	0	0	0	0	0	1700024B18Rik	NA	0	NA	0	NA	0	NA	0	NA	0	NA	0
1700024F13Rik	0.0967696	0.267573	0.384654	0.209461	0.212889	0.0774195	0	0.0836083	0.372882	0.346229	1700024F13Rik	0.143611	0.555152	0.38478	0.0927078	0.0658173	0.0604537	0.304563	0.389218	0.721085	1700024F13Rik	NA	0	NA	0	NA	0	NA	0	NA	0	NA	0
1700024G13Rik	0	0	1	NA	0	0	0	0	0	0	1700024G13Rik	0	0	1	NA	0	0	0	0	0	1700024G13Rik	NA	0	P-388-1,-40938,163;P-1842-4,-21846,80;	2	NA	0	NA	0	NA	0	NA	0
1700024I08Rik	0	0	1	NA	0	0	0	0	0	0	1700024I08Rik	0	0	1	NA	0	0	0	0	0	1700024I08Rik	NA	0	NA	0	NA	0	NA	0	NA	0	NA	0
1700024N05Rik	0	0	1	NA	0	0	0	0	0	0	1700024N05Rik	0.0459678	0	5.59678	0.42265	0	0	0.137903	0	0	1700024N05Rik	NA	0	NA	0	NA	0	NA	0	NA	0	NA	0
1700024P04Rik	0	0	1	NA	0	0	0	0	0	0	1700024P04Rik	0	0	1	NA	0	0	0	0	0	1700024P04Rik	P-5071-1,-101750,118;P-12655-2,-69709,61;P-11223-1,-178689,66;P-9272-1,-40781,75;P-9041-2,-99667,76;P-8228-1,-107834,82;P-6370-1,-189532,99;	7	P-8290-1,-162251,30;	1	NA	0	P-3269-1,-71304,21;P-1287-1,-189495,34;	2	NA	0	P-4341-1,-128345,30;P-2129-1,-107865,36;	2
1700024P16Rik	0.00750677	0.0109044	0.83747	0.723494	0.0145716	0.0079487	0	0.0257523	0.00696072	0	1700024P16Rik	0.101841	0.0599418	0.861086	0.70049	0.0270299	0.111722	0.166771	0.119884	0	1700024P16Rik	NA	0	NA	0	NA	0	NA	0	NA	0	NA	0
1700025B11Rik	0	0	1	NA	0	0	0	0	0	0	1700025B11Rik	0	0	1	NA	0	0	0	0	0	1700025B11Rik	NA	0	NA	0	NA	0	NA	0	NA	0	NA	0
Bcl2l14	0.103306	0.0386053	2.33115	0.0265136	0.128309	0.0816567	0.0999536	0.050391	0.030646	0.0347788	Bcl2l14	0.29044	0.0407437	30.044	0.0883915	0.178507	0.218614	0.474197	0	0.0814875	Bcl2l14	P-5778-1,156786,106;P-4808-1,32323,124;P-4234-1,-153023,136;P-2849-1,-304559,179;P-12430-3,-147126,61;P-10773-1,93463,68;P-9819-1,125265,72;P-9694-1,-313039,73;P-9020-3,113815,76;P-300-2,130668,766;P-7097-2,168697,91;	11	P-371-2,-147333,165;P-4548-1,156853,44;P-1658-1,130668,85;	3	P-5331-1,-176007,10;P-5185-1,-147374,10;	2	P-6154-1,-238621,16;P-5662-1,-153021,16;P-4949-1,-352499,17;P-5107-1,130982,17;P-4626-1,130678,18;	5	P-10799-1,-62541,12;P-2061-1,113977,20;	2	P-2080-1,131091,36;	1
1700025F22Rik	0	0	1	NA	0	0	0	0	0	0	1700025F22Rik	0	0	1	NA	0	0	0	0	0	1700025F22Rik	NA	0	NA	0	NA	0	NA	0	NA	0	NA	0
1700025F24Rik	0	0	1	NA	0	0	0	0	0	0	1700025F24Rik	0	0	1	NA	0	0	0	0	0	1700025F24Rik	NA	0	NA	0	NA	0	NA	0	NA	0	NA	0
Pla2g2c	0.0502679	0.00576164	3.82371	0.00443137	0.044012	0.0480165	0.0587754	0.0172849	0	0	Pla2g2c	0.228446	0	23.8446	0.239062	0.081641	0.0999839	0.503714	0	0	Pla2g2c	P-8135-3,1319,82;	1	P-3508-2,-27397,51;P-1958-1,-632,77;	2	P-2477-1,-566,13;	1	P-5693-1,179,16;	1	NA	0	NA	0
1700025J12Rik	0	0	1	NA	0	0	0	0	0	0	1700025J12Rik	0	0	1	NA	0	0	0	0	0	1700025J12Rik	NA	0	NA	0	NA	0	NA	0	NA	0	NA	0
1700025K24Rik	0	0	1	NA	0	0	0	0	0	0	1700025K24Rik	0	0	1	NA	0	0	0	0	0	1700025K24Rik	NA	0	NA	0	NA	0	NA	0	NA	0	NA	0
1700025M24Rik	0	0	1	NA	0	0	0	0	0	0	1700025M24Rik	0	0	1	NA	0	0	0	0	0	1700025M24Rik	NA	0	NA	0	NA	0	NA	0	NA	0	NA	0
1700025N23Rik	0	0	1	NA	0	0	0	0	0	0	1700025N23Rik	0.062747	0	7.2747	0.42265	0	0	0.188241	0	0	1700025N23Rik	NA	0	NA	0	NA	0	NA	0	NA	0	NA	0
1700026D11Rik	0	0	1	NA	0	0	0	0	0	0	1700026D11Rik	0	0	1	NA	0	0	0	0	0	1700026D11Rik	NA	0	NA	0	NA	0	NA	0	NA	0	NA	0
1700026F02Rik	0	0	1	NA	0	0	0	0	0	0	1700026F02Rik	0	0	1	NA	0	0	0	0	0	1700026F02Rik	NA	0	NA	0	NA	0	NA	0	NA	0	NA	0
1700026J14Rik	0.031709	0	4.1709	0.234603	0.0298956	0.0652314	0	0	0	0	1700026J14Rik	0.0697118	0	7.97118	0.297082	0.166366	0	0.0427691	0	0	1700026J14Rik	NA	0	NA	0	NA	0	NA	0	NA	0	NA	0
1700026L06Rik	0.74891	0.494947	1.50295	0.434723	0.530637	1.19643	0.519665	0.250078	0.371771	0.862993	1700026L06Rik	1.33394	0.323382	2.0463	0.0588218	1.2468	1.08492	1.6701	0.646765	0	1700026L06Rik	NA	0	NA	0	P-3122-1,-465,12;	1	NA	0	NA	0	NA	0
1700027A15Rik	0	0	1	NA	0	0	0	0	0	0	1700027A15Rik	0	0	1	NA	0	0	0	0	0	1700027A15Rik	NA	0	NA	0	NA	0	NA	0	NA	0	NA	0
1700027F06Rik	0.0196337	0	2.96337	0.42265	0.0589012	0	0	0	0	0	1700027F06Rik	0	0	1	NA	0	0	0	0	0	1700027F06Rik	NA	0	NA	0	NA	0	NA	0	NA	0	NA	0
1700027F09Rik	0	0	1	NA	0	0	0	0	0	0	1700027F09Rik	0.029555	0	3.9555	0.42265	0	0	0.088665	0	0	1700027F09Rik	NA	0	NA	0	NA	0	NA	0	NA	0	NA	0
1700027H10Rik	0	0	1	NA	0	0	0	0	0	0	1700027H10Rik	0	0	1	NA	0	0	0	0	0	1700027H10Rik	NA	0	NA	0	NA	0	NA	0	NA	0	NA	0
1700027I24Rik	0	0	1	NA	0	0	0	0	0	0	1700027I24Rik	0	0	1	NA	0	0	0	0	0	1700027I24Rik	NA	0	NA	0	NA	0	NA	0	NA	0	NA	0
1700027J07Rik	0.0181121	0	2.81121	0.187616	0	0.0244309	0.0299052	0	0	0	1700027J07Rik	0	0	1	NA	0	0	0	0	0	1700027J07Rik	NA	0	NA	0	NA	0	NA	0	NA	0	NA	0
1700028B04Rik	0	0	1	NA	0	0	0	0	0	0	1700028B04Rik	0	0	1	NA	0	0	0	0	0	1700028B04Rik	NA	0	NA	0	NA	0	NA	0	NA	0	NA	0
1700028D13Rik	0	0	1	NA	0	0	0	0	0	0	1700028D13Rik	0.0790473	0	8.90473	0.42265	0	0	0.237142	0	0	1700028D13Rik	NA	0	NA	0	NA	0	NA	0	NA	0	NA	0
1700028E10Rik	0.0559421	0.0428289	1.24822	0.667992	0.0873331	0.0571674	0.0233257	0.0617374	0.0667492	0	1700028E10Rik	0.118519	0.164123	0.515101	0.148964	0.1134	0.0297597	0.212398	0.239503	0.0887428	1700028E10Rik	NA	0	NA	0	NA	0	NA	0	NA	0	NA	0
1700028I16Rik	0.0663797	0.0264839	2.09352	0.490767	0	0.0490471	0.150092	0.0794517	0	0	1700028I16Rik	0	0.205483	0.0237549	0	0	0	0	0.410965	0	1700028I16Rik	NA	0	NA	0	NA	0	NA	0	NA	0	NA	0
1700028J19Rik	0.407947	0.23004	1.74115	0.252645	0.199976	0.436342	0.587523	0.21205	0.152843	0.325228	1700028J19Rik	0.299564	0.519169	3.72422	0.0469048	0.259665	0.238504	0.400524	0.073122	0.965217	1700028J19Rik	NA	0	NA	0	NA	0	NA	0	NA	0	NA	0
1700028K03Rik	0.00729699	0	1.7297	0.42265	0.021891	0	0	0	0	0	1700028K03Rik	0.0636673	0	7.36673	0.380414	0.0135357	0	0.177466	0	0	1700028K03Rik	P-1928-4,7127,230;	1	NA	0	NA	0	NA	0	NA	0	NA	0
1700028M03Rik	0	0	1	NA	0	0	0	0	0	0	1700028M03Rik	0	0	1	NA	0	0	0	0	0	1700028M03Rik	NA	0	NA	0	NA	0	NA	0	NA	0	NA	0
1700028P14Rik	0.00994501	0.0563158	0.300758	0.26363	0	0.029835	0	0.0644401	0.104507	0	1700028P14Rik	0.0479718	0	5.79718	0.216876	0.0507277	0.0931878	0	0	0	1700028P14Rik	NA	0	NA	0	NA	0	NA	0	NA	0	NA	0
1700028P15Rik	0	0	1	NA	0	0	0	0	0	0	1700028P15Rik	0.0925668	0	10.2567	0.42265	0	0	0.2777	0	0	1700028P15Rik	NA	0	NA	0	NA	0	NA	0	NA	0	NA	0
1700029B22Rik	0	0	1	NA	0	0	0	0	0	0	1700029B22Rik	0	0	1	NA	0	0	0	0	0	1700029B22Rik	NA	0	NA	0	NA	0	NA	0	NA	0	NA	0
1700029F12Rik	0	0	1	NA	0	0	0	0	0	0	1700029F12Rik	0.00956853	0	1.95685	0.42265	0	0	0.0287056	0	0	1700029F12Rik	NA	0	P-7758-1,-28826,32;	1	NA	0	NA	0	NA	0	NA	0
1700029H14Rik	0.00552543	0.00650999	0.940365	0.913899	0.0165763	0	0	0.01953	0	0	1700029H14Rik	0.0237142	0	3.37142	0.42265	0	0	0.0711425	0	0	1700029H14Rik	NA	0	NA	0	NA	0	NA	0	NA	0	P-2523-1,30978,34;	1
Syne3	0.93978	0.568221	1.64259	0.0232873	1.09102	0.905548	0.822772	0.650278	0.609054	0.44533	Syne3	1.89667	0.202145	21.612	0.0206496	1.85715	1.45795	2.37491	0.0782226	0.326067	Syne3	P-6216-1,29427,101;P-4091-1,94314,140;P-11772-1,22027,64;P-6757-1,-4297,94;	4	P-6683-1,33233,35;P-2002-1,22319,75;	2	P-5701-1,-26801,10;P-5094-1,101336,10;	2	P-682-1,-11156,45;	1	NA	0	P-1779-1,44551,37;P-628-1,58780,49;	2
1700029J03Rik	0	0	1	NA	0	0	0	0	0	0	1700029J03Rik	0	0	1	NA	0	0	0	0	0	1700029J03Rik	NA	0	NA	0	NA	0	NA	0	NA	0	NA	0
1700029J07Rik	2.1952	0.980544	2.22625	0.0463326	1.672	2.18328	2.73033	0.816555	1.16701	0.958069	1700029J07Rik	1.98309	2.92616	1.06074	0.70746	2.16945	2.31738	1.46246	1.86896	3.98336	1700029J07Rik	NA	0	NA	0	NA	0	NA	0	NA	0	NA	0
1700029M20Rik	0.0169942	0.00255125	2.15072	0.286942	0.0160223	0.0349603	0	0	0.00765374	0	1700029M20Rik	0.076406	0.0407024	8.6406	0.42265	0	0	0.229218	0	0.0814048	1700029M20Rik	NA	0	NA	0	NA	0	NA	0	NA	0	NA	0
1700029N11Rik	0	0	1	NA	0	0	0	0	0	0	1700029N11Rik	0	0	1	NA	0	0	0	0	0	1700029N11Rik	NA	0	NA	0	NA	0	NA	0	NA	0	NA	0
1700029P11Rik	0	0	1	NA	0	0	0	0	0	0	1700029P11Rik	0.0994882	0	10.9488	0.42265	0	0	0.298465	0	0	1700029P11Rik	NA	0	NA	0	NA	0	P-6594-1,5213,15;	1	NA	0	NA	0
1700030A11Rik	0	0	1	NA	0	0	0	0	0	0	1700030A11Rik	0.0637363	0	7.37363	0.42265	0	0	0.191209	0	0	1700030A11Rik	NA	0	NA	0	NA	0	NA	0	NA	0	NA	0
1700030C10Rik	0.707953	0.319669	2.1778	0.23732	1.13033	0.420598	0.572931	0.601529	0.357478	0	1700030C10Rik	0.0544746	0.628793	0.139221	0.0110994	0.0255405	0	0.137883	0.453111	0.804476	1700030C10Rik	NA	0	NA	0	NA	0	NA	0	NA	0	NA	0
1700030F04Rik	0	0	1	NA	0	0	0	0	0	0	1700030F04Rik	0	0	1	NA	0	0	0	0	0	1700030F04Rik	NA	0	NA	0	NA	0	NA	0	NA	0	NA	0
1700030F18Rik	0	0	1	NA	0	0	0	0	0	0	1700030F18Rik	0	0	1	NA	0	0	0	0	0	1700030F18Rik	NA	0	NA	0	NA	0	NA	0	NA	0	NA	0
1700030J22Rik	1.00696	0.749947	1.3382	0.24201	1.04664	1.04599	0.928261	0.611866	0.572485	1.06549	1700030J22Rik	1.84704	2.1109	1.1806	0.279724	1.54133	2.20527	1.79452	1.56297	2.65883	1700030J22Rik	NA	0	NA	0	NA	0	NA	0	NA	0	NA	0
1700030K09Rik	6.58431	4.89343	1.34484	0.053884	5.76068	6.97838	7.01387	4.92044	4.92432	4.83551	1700030K09Rik	4.68915	4.0283	1.44744	0.0954236	5.29759	3.73273	5.03714	3.23652	4.82008	1700030K09Rik	NA	0	NA	0	P-2710-1,-228,12;	1	NA	0	NA	0	NA	0
1700030L20Rik	0.0026412	0.0153489	0.498688	0.496087	0	0.0079236	0	0	0.0460468	0	1700030L20Rik	0.0670708	0	7.70708	0.42265	0	0	0.201213	0	0	1700030L20Rik	NA	0	NA	0	NA	0	NA	0	NA	0	NA	0
1700030M09Rik	0	0.00784165	0.560486	0.42265	0	0	0	0	0.023525	0	1700030M09Rik	0	0	1	NA	0	0	0	0	0	1700030M09Rik	NA	0	NA	0	NA	0	NA	0	NA	0	NA	0
1700030N03Rik	0	0	1	NA	0	0	0	0	0	0	1700030N03Rik	0	0	1	NA	0	0	0	0	0	1700030N03Rik	NA	0	NA	0	NA	0	NA	0	NA	0	NA	0
1700030O20Rik	0.0145325	0	2.45325	0.42265	0	0.0435974	0	0	0	0	1700030O20Rik	0	0	1	NA	0	0	0	0	0	1700030O20Rik	NA	0	NA	0	NA	0	NA	0	NA	0	NA	0
1700031A10Rik	0.032215	0	4.2215	0.42265	0	0	0.0966449	0	0	0	1700031A10Rik	0.0172554	0	2.72554	0.42265	0	0	0.0517663	0	0	1700031A10Rik	NA	0	NA	0	NA	0	NA	0	NA	0	NA	0
1700031F05Rik	0	0	1	NA	0	0	0	0	0	0	1700031F05Rik	0	0	1	NA	0	0	0	0	0	1700031F05Rik	NA	0	NA	0	NA	0	NA	0	NA	0	NA	0
1700031M16Rik	0	0	1	NA	0	0	0	0	0	0	1700031M16Rik	0	0	1	NA	0	0	0	0	0	1700031M16Rik	NA	0	NA	0	NA	0	NA	0	NA	0	NA	0
1700031P21Rik	0	0	1	NA	0	0	0	0	0	0	1700031P21Rik	0	0	1	NA	0	0	0	0	0	1700031P21Rik	NA	0	NA	0	NA	0	NA	0	NA	0	NA	0
1700034E13Rik	0	0	1	NA	0	0	0	0	0	0	1700034E13Rik	0	0	1	NA	0	0	0	0	0	1700034E13Rik	NA	0	NA	0	NA	0	NA	0	NA	0	NA	0
1700034G24Rik	0	0	1	NA	0	0	0	0	0	0	1700034G24Rik	0.0209428	0	3.09428	0.42265	0	0	0.0628284	0	0	1700034G24Rik	NA	0	NA	0	NA	0	NA	0	NA	0	NA	0
1700034H15Rik	0.185851	0.121445	1.48999	0.13784	0.168696	0.178107	0.210749	0.0833496	0.10398	0.177004	1700034H15Rik	0.299564	0.176362	1.82974	0.20853	0.353304	0.148348	0.397041	0.159185	0.193538	1700034H15Rik	NA	0	NA	0	NA	0	NA	0	NA	0	P-2618-1,-57768,34;	1
1700034I23Rik	0.00674831	0.0079508	0.933012	0.913898	0.0202449	0	0	0.0238524	0	0	1700034I23Rik	0.0402963	0	5.02963	0.42265	0	0	0.120889	0	0	1700034I23Rik	NA	0	NA	0	NA	0	NA	0	NA	0	NA	0
1700034J05Rik	0	0	1	NA	0	0	0	0	0	0	1700034J05Rik	0.100173	0	11.0173	0.42265	0	0	0.30052	0	0	1700034J05Rik	P-3357-3,25190,160;P-1741-1,3829,246;	2	P-1220-1,48150,101;P-647-1,25254,134;P-7942-1,3800,31;	3	NA	0	NA	0	NA	0	NA	0
1700034K08Rik	0	0	1	NA	0	0	0	0	0	0	1700034K08Rik	0.0183461	0	2.83461	0.42265	0	0	0.0550383	0	0	1700034K08Rik	NA	0	NA	0	NA	0	NA	0	NA	0	NA	0
1700034O15Rik	0	0	1	NA	0	0	0	0	0	0	1700034O15Rik	0.0611043	0	7.11043	0.42265	0	0	0.183313	0	0	1700034O15Rik	NA	0	NA	0	NA	0	NA	0	NA	0	NA	0
1700034P13Rik	0.0862504	0.0923724	0.940199	0.949044	0.0794416	0.0520018	0.127308	0.0187195	0	0.258398	1700034P13Rik	0.274478	0.060543	28.4478	0.186257	0.0884171	0.189494	0.545522	0	0.121086	1700034P13Rik	NA	0	NA	0	NA	0	NA	0	NA	0	NA	0
1700036G14Rik	0	0	1	NA	0	0	0	0	0	0	1700036G14Rik	0.0420021	0	5.20021	0.42265	0	0	0.126006	0	0	1700036G14Rik	NA	0	NA	0	NA	0	NA	0	NA	0	NA	0
1700037C18Rik	2.29881	1.99303	1.15266	0.528431	1.88253	2.38431	2.62959	1.27471	2.17064	2.53375	1700037C18Rik	1.38432	1.29696	0.999784	0.999567	1.60553	0.442409	2.10501	1.38462	1.20931	1700037C18Rik	NA	0	NA	0	NA	0	NA	0	NA	0	P-1901-1,-24,37;	1
1700037H04Rik	33.0368	14.6546	2.25351	0.00312998	31.5895	36.7572	30.7636	13.3166	14.0773	16.5698	1700037H04Rik	26.3358	24.8819	1.076	0.160699	24.6325	27.1257	27.249	24.4749	25.2888	1700037H04Rik	P-10224-1,17649,70;P-7049-1,-9701,91;	2	NA	0	NA	0	NA	0	NA	0	NA	0
1700039E15Rik	0	0	1	NA	0	0	0	0	0	0	1700039E15Rik	0	0	1	NA	0	0	0	0	0	1700039E15Rik	P-1777-2,30380,243;	1	NA	0	P-4296-1,17084,11;	1	P-4037-1,30472,19;	1	NA	0	NA	0
1700039E22Rik	0	0	1	NA	0	0	0	0	0	0	1700039E22Rik	0.105713	0	11.5713	0.321291	0	0.052524	0.264614	0	0	1700039E22Rik	NA	0	NA	0	NA	0	NA	0	NA	0	NA	0
1700040L02Rik	0.31933	0.361915	0.885499	0.689494	0.383475	0.292856	0.28166	0.225905	0.329729	0.530111	1700040L02Rik	0.851334	1.17268	0.868687	0.195951	0.78247	0.784042	0.987491	0.981536	1.36383	1700040L02Rik	P-11502-1,89081,65;P-8911-1,12768,77;P-7183-1,-175990,90;	3	P-7733-1,255024,32;P-1997-1,-15221,76;	2	NA	0	NA	0	P-11289-3,189461,12;	1	NA	0
1700041A01Rik	0	0	1	NA	0	0	0	0	0	0	1700041A01Rik	0	0	1	NA	0	0	0	0	0	1700041A01Rik	NA	0	NA	0	NA	0	NA	0	NA	0	NA	0
1700041C23Rik	0	0	1	NA	0	0	0	0	0	0	1700041C23Rik	0	0	1	NA	0	0	0	0	0	1700041C23Rik	NA	0	NA	0	NA	0	NA	0	NA	0	NA	0
1700041M19Rik	0	0	1	NA	0	0	0	0	0	0	1700041M19Rik	0.0401047	0	5.01047	0.42265	0	0	0.120314	0	0	1700041M19Rik	NA	0	NA	0	NA	0	NA	0	NA	0	NA	0
1700042G07Rik	0	0	1	NA	0	0	0	0	0	0	1700042G07Rik	0.0288764	0	3.88764	0.42265	0	0	0.0866293	0	0	1700042G07Rik	P-12615-1,8011,61;	1	NA	0	NA	0	NA	0	NA	0	NA	0
1700042G15Rik	0	0	1	NA	0	0	0	0	0	0	1700042G15Rik	0.0223046	0	3.23046	0.42265	0	0	0.0669138	0	0	1700042G15Rik	NA	0	NA	0	NA	0	NA	0	NA	0	NA	0
1700042O10Rik	0.0689219	0.0508637	1.2967	0.745603	0.110405	0.0963604	0	0.0260159	0.126575	0	1700042O10Rik	0.0694258	0.0560936	7.94258	0.201477	0.0819195	0	0.126358	0	0.112187	1700042O10Rik	NA	0	NA	0	NA	0	NA	0	NA	0	NA	0
1700044C05Rik	0	0	1	NA	0	0	0	0	0	0	1700044C05Rik	0	0	1	NA	0	0	0	0	0	1700044C05Rik	NA	0	NA	0	NA	0	NA	0	NA	0	NA	0
1700044K03Rik	0	0	1	NA	0	0	0	0	0	0	1700044K03Rik	0.119784	0	12.9784	0.42265	0	0	0.359351	0	0	1700044K03Rik	NA	0	NA	0	NA	0	NA	0	NA	0	NA	0
1700045H11Rik	0	0	1	NA	0	0	0	0	0	0	1700045H11Rik	0.114532	0	12.4532	0.42265	0	0	0.343595	0	0	1700045H11Rik	NA	0	NA	0	NA	0	NA	0	NA	0	NA	0
1700046C09Rik	0	0	1	NA	0	0	0	0	0	0	1700046C09Rik	0.140991	0	15.0991	0.42265	0	0	0.422973	0	0	1700046C09Rik	NA	0	NA	0	NA	0	NA	0	NA	0	NA	0
1700047A11Rik	0	0	1	NA	0	0	0	0	0	0	1700047A11Rik	0	0	1	NA	0	0	0	0	0	1700047A11Rik	NA	0	NA	0	NA	0	NA	0	NA	0	NA	0
1700047E10Rik	0	0	1	NA	0	0	0	0	0	0	1700047E10Rik	0	0	1	NA	0	0	0	0	0	1700047E10Rik	NA	0	NA	0	NA	0	NA	0	NA	0	NA	0
1700047G03Rik	0	0	1	NA	0	0	0	0	0	0	1700047G03Rik	0	0	1	NA	0	0	0	0	0	1700047G03Rik	NA	0	NA	0	NA	0	NA	0	NA	0	NA	0
1700047I17Rik2	0.523638	0.824682	0.63933	0.391445	0.715328	0.684335	0.171249	1.03757	1.11737	0.319108	1700047I17Rik2	1.13562	1.22805	0.922729	0.505015	0.968675	1.36619	1.07198	1.23155	1.22454	1700047I17Rik2	NA	0	NA	0	NA	0	NA	0	NA	0	NA	0
1700047L14Rik	0	0	1	NA	0	0	0	0	0	0	1700047L14Rik	0.0660675	0	7.60675	0.42265	0	0	0.198203	0	0	1700047L14Rik	NA	0	NA	0	NA	0	NA	0	NA	0	NA	0
1700047M11Rik	0	0.0750332	0.117601	0.42265	0	0	0	0	0	0.225099	1700047M11Rik	0.0330016	0.0948936	0.215237	0.0415629	0	0	0.0990049	0.189787	0	1700047M11Rik	NA	0	NA	0	NA	0	NA	0	NA	0	NA	0
1700048M11Rik	0	0	1	NA	0	0	0	0	0	0	1700048M11Rik	0	0	1	NA	0	0	0	0	0	1700048M11Rik	NA	0	NA	0	NA	0	NA	0	NA	0	NA	0
1700048O20Rik	3.63296	2.67368	1.35745	0.163748	2.85154	3.58745	4.4599	2.23978	2.98201	2.79924	1700048O20Rik	3.87123	3.41023	2.87802	0.000786564	3.88375	3.74234	3.98758	1.33858	5.48188	1700048O20Rik	NA	0	NA	0	NA	0	NA	0	NA	0	NA	0
1700049E15Rik	0	0.0183297	0.352986	0.18792	0	0	0	0.0303659	0.0246232	0	1700049E15Rik	0.0368716	0	4.68716	0.42265	0	0	0.110615	0	0	1700049E15Rik	NA	0	NA	0	NA	0	NA	0	NA	0	NA	0
1700049E22Rik	0	0	1	NA	0	0	0	0	0	0	1700049E22Rik	0.0669797	0	7.69797	0.42265	0	0	0.200939	0	0	1700049E22Rik	NA	0	NA	0	NA	0	NA	0	NA	0	NA	0
1700049G17Rik	1.46604	1.17401	1.24664	0.60708	1.67407	1.47323	1.2508	1.6694	1.63237	0.220259	1700049G17Rik	2.09296	1.60407	1.44932	0.0157961	2.18243	1.92728	2.16917	1.44099	1.76716	1700049G17Rik	NA	0	NA	0	NA	0	NA	0	NA	0	P-4275-1,37,30;	1
1700049L16Rik	0	0	1	NA	0	0	0	0	0	0	1700049L16Rik	0.0983088	0	10.8309	0.42265	0	0	0.294926	0	0	1700049L16Rik	NA	0	NA	0	NA	0	NA	0	NA	0	NA	0
1700051A21Rik	0	0	1	NA	0	0	0	0	0	0	1700051A21Rik	0.0333419	0	4.33419	0.42265	0	0	0.100026	0	0	1700051A21Rik	NA	0	NA	0	NA	0	NA	0	NA	0	NA	0
1700052I22Rik	0	0	1	NA	0	0	0	0	0	0	1700052I22Rik	0.210177	0	22.0177	0.42265	0	0	0.630532	0	0	1700052I22Rik	NA	0	NA	0	NA	0	NA	0	NA	0	NA	0
1700052K11Rik	3.64884	3.88466	0.93945	0.67536	4.11194	3.32699	3.50758	4.06814	3.02624	4.55959	1700052K11Rik	2.95511	4.0706	0.834525	0.00609974	2.86489	3.01692	2.98352	3.54305	4.59815	1700052K11Rik	NA	0	NA	0	NA	0	NA	0	NA	0	NA	0
1700054A03Rik	0.0534893	0	6.34893	0.206304	0.0608645	0.0996033	0	0	0	0	1700054A03Rik	0.0145123	0.0834574	0.138554	0.00894599	0	0	0.0435368	0.166915	0	1700054A03Rik	NA	0	NA	0	NA	0	NA	0	NA	0	NA	0
1700054K19Rik	0	0	1	NA	0	0	0	0	0	0	1700054K19Rik	0	0	1	NA	0	0	0	0	0	1700054K19Rik	NA	0	NA	0	NA	0	NA	0	NA	0	NA	0
1700054M17Rik	0	0	1	NA	0	0	0	0	0	0	1700054M17Rik	0.101749	0	11.1749	0.42265	0	0	0.305246	0	0	1700054M17Rik	NA	0	NA	0	NA	0	NA	0	NA	0	NA	0
1700055C04Rik	0	0	1	NA	0	0	0	0	0	0	1700055C04Rik	0	0	1	NA	0	0	0	0	0	1700055C04Rik	NA	0	NA	0	NA	0	NA	0	NA	0	NA	0
1700056E22Rik	0.475311	0.548877	0.868368	0.666163	0.490944	0.508832	0.426157	0.780878	0.586299	0.279454	1700056E22Rik	0.310716	0.870421	0.636761	0.195449	0.273206	0.167294	0.491647	0.493667	1.24717	1700056E22Rik	P-11240-1,226815,66;	1	NA	0	NA	0	NA	0	P-9356-1,256103,13;P-900-4,316892,27;	2	NA	0
1700057G04Rik	0	0	1	NA	0	0	0	0	0	0	1700057G04Rik	0	0	1	NA	0	0	0	0	0	1700057G04Rik	P-1031-1,-4061,388;P-8200-1,-16914,82;	2	P-500-1,-4106,149;P-3266-1,-16995,53;P-1460-1,-10792,92;	3	NA	0	NA	0	NA	0	NA	0
1700057H15Rik	0	0	1	NA	0	0	0	0	0	0	1700057H15Rik	0.0231011	0	3.31011	0.42265	0	0	0.0693034	0	0	1700057H15Rik	NA	0	NA	0	NA	0	NA	0	NA	0	NA	0
1700057H21Rik	0	0	1	NA	0	0	0	0	0	0	1700057H21Rik	0	0	1	NA	0	0	0	0	0	1700057H21Rik	NA	0	NA	0	NA	0	NA	0	NA	0	NA	0
1700060C16Rik	0	0	1	NA	0	0	0	0	0	0	1700060C16Rik	0.0877485	0	9.77485	0.42265	0	0	0.263245	0	0	1700060C16Rik	NA	0	NA	0	NA	0	NA	0	NA	0	NA	0
1700060C20Rik	0.0179093	0	2.79093	0.42265	0	0	0.053728	0	0	0	1700060C20Rik	0.0191857	0	2.91857	0.42265	0	0	0.0575572	0	0	1700060C20Rik	NA	0	P-5971-1,-5643,37;P-5641-1,16014,39;	2	NA	0	P-2761-1,-12887,23;	1	NA	0	P-3916-1,-5144,31;	1
1700061F12Rik	0	0	1	NA	0	0	0	0	0	0	1700061F12Rik	0.0256389	0	3.56389	0.42265	0	0	0.0769167	0	0	1700061F12Rik	NA	0	NA	0	NA	0	NA	0	NA	0	NA	0
1700061G19Rik	0.00673917	0	1.67392	0.184275	0.00966891	0.0105486	0	0	0	0	1700061G19Rik	0.050719	0	6.0719	0.42265	0	0	0.152157	0	0	1700061G19Rik	NA	0	NA	0	NA	0	NA	0	NA	0	NA	0
1700061I17Rik	0	0	1	NA	0	0	0	0	0	0	1700061I17Rik	0.0230776	0	3.30776	0.42265	0	0	0.0692329	0	0	1700061I17Rik	NA	0	NA	0	NA	0	NA	0	NA	0	NA	0
1700061J23Rik	0	0	1	NA	0	0	0	0	0	0	1700061J23Rik	0	0	1	NA	0	0	0	0	0	1700061J23Rik	NA	0	NA	0	NA	0	NA	0	NA	0	NA	0
1700063A18Rik	0	0	1	NA	0	0	0	0	0	0	1700063A18Rik	0	0	1	NA	0	0	0	0	0	1700063A18Rik	NA	0	NA	0	NA	0	NA	0	NA	0	NA	0
1700063D05Rik	0	0	1	NA	0	0	0	0	0	0	1700063D05Rik	0.127724	0	13.7724	0.42265	0	0	0.383173	0	0	1700063D05Rik	NA	0	NA	0	NA	0	NA	0	NA	0	NA	0
1700063O14Rik	0	0	1	NA	0	0	0	0	0	0	1700063O14Rik	0	0	1	NA	0	0	0	0	0	1700063O14Rik	NA	0	NA	0	NA	0	NA	0	NA	0	NA	0
1700064J06Rik	0	0	1	NA	0	0	0	0	0	0	1700064J06Rik	0	0	1	NA	0	0	0	0	0	1700064J06Rik	NA	0	NA	0	NA	0	NA	0	NA	0	NA	0
1700064M15Rik	0	0.0117199	0.460407	0.42265	0	0	0	0	0.0351597	0	1700064M15Rik	0.0175497	0	2.75497	0.42265	0	0	0.0526491	0	0	1700064M15Rik	NA	0	NA	0	NA	0	NA	0	NA	0	NA	0
1700065D16Rik	0.125271	0.0269492	3.66098	0.515376	0	0.375812	0	0	0.0299183	0.0509295	1700065D16Rik	0.0149335	0	2.49335	0.42265	0	0	0.0448004	0	0	1700065D16Rik	NA	0	NA	0	NA	0	NA	0	P-593-2,-78883,31;	1	NA	0
1700065I16Rik	0	0	1	NA	0	0	0	0	0	0	1700065I16Rik	0.0639477	0	7.39477	0.42265	0	0	0.191843	0	0	1700065I16Rik	NA	0	NA	0	NA	0	NA	0	NA	0	NA	0
1700065J11Rik	0	0	1	NA	0	0	0	0	0	0	1700065J11Rik	0	0	1	NA	0	0	0	0	0	1700065J11Rik	NA	0	NA	0	NA	0	NA	0	NA	0	NA	0
1700065J18Rik	0	0	1	NA	0	0	0	0	0	0	1700065J18Rik	0.224149	0	23.4149	0.42265	0	0	0.672448	0	0	1700065J18Rik	NA	0	NA	0	NA	0	NA	0	NA	0	NA	0
1700065L07Rik	0	0	1	NA	0	0	0	0	0	0	1700065L07Rik	0	0	1	NA	0	0	0	0	0	1700065L07Rik	NA	0	NA	0	NA	0	NA	0	NA	0	NA	0
1700065O20Rik	0	0	1	NA	0	0	0	0	0	0	1700065O20Rik	0.080624	0	9.0624	0.42265	0	0	0.241872	0	0	1700065O20Rik	NA	0	NA	0	NA	0	NA	0	NA	0	NA	0
1700066B17Rik	0	0	1	NA	0	0	0	0	0	0	1700066B17Rik	0	0	1	NA	0	0	0	0	0	1700066B17Rik	NA	0	NA	0	NA	0	NA	0	NA	0	NA	0
1700066B19Rik	0.0736901	0.022159	2.60238	0.0627325	0.0473984	0.0723953	0.101277	0.011169	0.00905672	0.0462514	1700066B19Rik	0.0564513	0	6.64513	0.289949	0.0175846	0.0161516	0.135618	0	0	1700066B19Rik	NA	0	NA	0	NA	0	NA	0	NA	0	NA	0
1700066J03Rik	0	0	1	NA	0	0	0	0	0	0	1700066J03Rik	0.15356	0	16.356	0.42265	0	0	0.46068	0	0	1700066J03Rik	NA	0	NA	0	NA	0	NA	0	NA	0	NA	0
Kcne4	0.309716	4.02928	0.0791519	0.0833062	0.3855	0.273373	0.270276	6.32465	2.86353	2.89965	Kcne4	0.201834	0	21.1834	0.0997313	0.250282	0.0656816	0.289538	0	0	Kcne4	P-4246-4,128862,136;P-1768-5,589611,244;P-10145-1,145374,71;P-9467-1,366945,74;P-8011-1,35779,83;	5	P-1279-1,128899,100;P-8089-2,419027,31;P-1324-1,589789,98;	3	P-1549-1,91321,15;	1	P-6293-1,128940,16;P-3682-1,589471,20;	2	NA	0	NA	0
1700066N21Rik	0	0	1	NA	0	0	0	0	0	0	1700066N21Rik	0	0	1	NA	0	0	0	0	0	1700066N21Rik	NA	0	NA	0	NA	0	NA	0	NA	0	NA	0
1700066O22Rik	0	0	1	NA	0	0	0	0	0	0	1700066O22Rik	0	0	1	NA	0	0	0	0	0	1700066O22Rik	NA	0	NA	0	NA	0	NA	0	NA	0	NA	0
1700067G17Rik	0	0	1	NA	0	0	0	0	0	0	1700067G17Rik	0	0	1	NA	0	0	0	0	0	1700067G17Rik	NA	0	NA	0	NA	0	NA	0	NA	0	NA	0
1700067K01Rik	0.0420573	0.227312	0.219363	0.269102	0.0437955	0.0238901	0.0584863	0.0515996	0.167366	0.46297	1700067K01Rik	0.0750442	0.0600527	0.653656	0.44139	0.162478	0	0.0626545	0.120105	0	1700067K01Rik	NA	0	NA	0	P-5727-1,8347,10;	1	NA	0	NA	0	NA	0
Crhr1	0.0101116	0.0107153	0.970856	0.963024	0.0181893	0	0.0121454	0.032146	0	0	Crhr1	0.201782	0	21.1782	0.203629	0.371149	0	0.234198	0	0	Crhr1	P-4474-1,-2728,131;P-2762-1,-43441,183;P-8231-2,-47944,82;P-7701-1,22431,86;	4	P-2022-1,22412,75;	1	P-4509-1,38816,10;P-2791-1,-43471,12;P-267-1,-17939,53;	3	P-4569-1,25310,18;	1	NA	0	P-1914-1,-895,37;	1
1700069L16Rik	0	0	1	NA	0	0	0	0	0	0	1700069L16Rik	0.14471	0	15.471	0.42265	0	0	0.434131	0	0	1700069L16Rik	NA	0	NA	0	NA	0	P-7229-1,55784,15;	1	NA	0	NA	0
1700069P05Rik	0	0	1	NA	0	0	0	0	0	0	1700069P05Rik	0	0	1	NA	0	0	0	0	0	1700069P05Rik	NA	0	NA	0	NA	0	NA	0	NA	0	NA	0
1700071K01Rik	0	0	1	NA	0	0	0	0	0	0	1700071K01Rik	0.0218103	0	3.18103	0.42265	0	0	0.065431	0	0	1700071K01Rik	NA	0	NA	0	NA	0	NA	0	NA	0	NA	0
1700071M16Rik	0.0118871	0	2.18871	0.247198	0	0.0103422	0.0253191	0	0	0	1700071M16Rik	0.0271236	0	3.71236	0.42265	0	0	0.0813707	0	0	1700071M16Rik	NA	0	NA	0	NA	0	NA	0	NA	0	NA	0
1700072B07Rik	0	0	1	NA	0	0	0	0	0	0	1700072B07Rik	0	0	1	NA	0	0	0	0	0	1700072B07Rik	NA	0	NA	0	NA	0	NA	0	NA	0	NA	0
1700072I22Rik	0	0	1	NA	0	0	0	0	0	0	1700072I22Rik	0.0515697	0	6.15697	0.42265	0	0	0.154709	0	0	1700072I22Rik	NA	0	NA	0	NA	0	NA	0	NA	0	NA	0
1700072O05Rik	0	0	1	NA	0	0	0	0	0	0	1700072O05Rik	0	0	1	NA	0	0	0	0	0	1700072O05Rik	NA	0	NA	0	NA	0	NA	0	NA	0	NA	0
1700073E17Rik	0.00563099	0.00328739	1.17638	0.741557	0	0.016893	0	0	0.00986217	0	1700073E17Rik	0.0910687	0	10.1069	0.42265	0	0	0.273206	0	0	1700073E17Rik	NA	0	NA	0	NA	0	NA	0	NA	0	NA	0
1700074H08Rik	0	0	1	NA	0	0	0	0	0	0	1700074H08Rik	0	0	1	NA	0	0	0	0	0	1700074H08Rik	NA	0	NA	0	NA	0	NA	0	NA	0	NA	0
1700074P13Rik	0	0	1	NA	0	0	0	0	0	0	1700074P13Rik	0.0549827	0	6.49827	0.42265	0	0	0.164948	0	0	1700074P13Rik	NA	0	NA	0	NA	0	NA	0	NA	0	NA	0
1700080E11Rik	0	0	1	NA	0	0	0	0	0	0	1700080E11Rik	0.0129961	0	2.29961	0.42265	0	0	0.0389883	0	0	1700080E11Rik	NA	0	NA	0	NA	0	NA	0	NA	0	NA	0
1700080N15Rik	0	0	1	NA	0	0	0	0	0	0	1700080N15Rik	0	0	1	NA	0	0	0	0	0	1700080N15Rik	NA	0	NA	0	NA	0	NA	0	NA	0	NA	0
1700080O16Rik	0	0	1	NA	0	0	0	0	0	0	1700080O16Rik	0.0233554	0	3.33554	0.42265	0	0	0.0700661	0	0	1700080O16Rik	P-9429-1,75462,74;	1	NA	0	NA	0	NA	0	NA	0	NA	0
1700081H04Rik	0	0	1	NA	0	0	0	0	0	0	1700081H04Rik	0	0	1	NA	0	0	0	0	0	1700081H04Rik	NA	0	NA	0	NA	0	NA	0	NA	0	NA	0
1700084D21Rik	0	0	1	NA	0	0	0	0	0	0	1700084D21Rik	0	0	1	NA	0	0	0	0	0	1700084D21Rik	NA	0	NA	0	NA	0	NA	0	NA	0	NA	0
1700084E18Rik	0.543867	0.616933	0.883455	0.567573	0.656327	0.537031	0.438242	0.579961	0.470282	0.800555	1700084E18Rik	0.17419	0.0499976	1.67453	0.197123	0.101456	0.186376	0.234738	0.0999952	0	1700084E18Rik	NA	0	NA	0	NA	0	NA	0	NA	0	NA	0
1700084F23Rik	0	0	1	NA	0	0	0	0	0	0	1700084F23Rik	0	0	1	NA	0	0	0	0	0	1700084F23Rik	NA	0	NA	0	NA	0	NA	0	NA	0	NA	0
1700084J12Rik	0	0	1	NA	0	0	0	0	0	0	1700084J12Rik	0.0619402	0	7.19402	0.42265	0	0	0.18582	0	0	1700084J12Rik	NA	0	NA	0	NA	0	NA	0	NA	0	NA	0
1700084M14Rik	0	0	1	NA	0	0	0	0	0	0	1700084M14Rik	0	0	1	NA	0	0	0	0	0	1700084M14Rik	NA	0	NA	0	NA	0	NA	0	NA	0	NA	0
1700085C21Rik	0	0	1	NA	0	0	0	0	0	0	1700085C21Rik	0.0209234	0	3.09234	0.42265	0	0	0.0627701	0	0	1700085C21Rik	NA	0	NA	0	NA	0	NA	0	NA	0	NA	0
1700086L19Rik	0.193431	0.244547	0.79919	0.713318	0.0680797	0.148547	0.363667	0.427793	0.195126	0.11072	1700086L19Rik	0.0649306	0.471452	0.136396	0.0182203	0	0	0.194792	0.539362	0.403542	1700086L19Rik	NA	0	NA	0	NA	0	P-5832-2,-4520,16;	1	NA	0	NA	0
1700086O06Rik	2.15244	1.22187	1.75542	0.113586	2.1881	2.26647	2.00276	1.33245	1.77338	0.559776	1700086O06Rik	1.91748	1.11272	1.73453	0.122571	1.733	1.48705	2.5324	1.10124	1.1242	1700086O06Rik	NA	0	NA	0	NA	0	NA	0	NA	0	NA	0
1700088E04Rik	1.85997	0.721713	2.55561	0.0102867	1.58247	2.16282	1.83463	0.59417	0.863925	0.707043	1700088E04Rik	2.32692	4.37897	0.740108	0.031129	2.06449	2.57771	2.33856	3.14754	5.6104	1700088E04Rik	NA	0	NA	0	NA	0	NA	0	NA	0	NA	0
1700091H14Rik	0.0591163	0	6.91163	0.0424294	0.0342034	0.0746306	0.0685149	0	0	0	1700091H14Rik	0.0797529	0	8.97529	0.42265	0	0	0.239259	0	0	1700091H14Rik	NA	0	NA	0	NA	0	NA	0	NA	0	NA	0
1700092C02Rik	0	0	1	NA	0	0	0	0	0	0	1700092C02Rik	0	0	1	NA	0	0	0	0	0	1700092C02Rik	NA	0	NA	0	NA	0	NA	0	NA	0	NA	0
1700092C10Rik	0	0	1	NA	0	0	0	0	0	0	1700092C10Rik	0	0	1	NA	0	0	0	0	0	1700092C10Rik	NA	0	NA	0	NA	0	NA	0	NA	0	NA	0
1700092E19Rik	0	0	1	NA	0	0	0	0	0	0	1700092E19Rik	0.0137959	0	2.37959	0.42265	0	0	0.0413878	0	0	1700092E19Rik	NA	0	NA	0	NA	0	NA	0	NA	0	NA	0
1700092K14Rik	0	0	1	NA	0	0	0	0	0	0	1700092K14Rik	0	0	1	NA	0	0	0	0	0	1700092K14Rik	NA	0	NA	0	NA	0	NA	0	NA	0	NA	0
1700092M07Rik	0.318277	0.416926	0.768934	0.808115	0.249865	0.204449	0.500519	0.0735974	0.0596791	1.1175	1700092M07Rik	0.545481	0.114205	2.32994	0.278782	0.231747	0.957872	0.446824	0.22841	0	1700092M07Rik	NA	0	NA	0	P-2099-1,927,14;	1	NA	0	NA	0	NA	0
1700093K21Rik	0.0452376	0	5.52376	0.200734	0.0820219	0.0536908	0	0	0	0	1700093K21Rik	0.0304297	0	4.04297	0.42265	0.091289	0	0	0	0	1700093K21Rik	NA	0	NA	0	NA	0	NA	0	NA	0	NA	0
1700094D03Rik	2.1014	1.35652	1.54508	0.213911	1.27232	2.66746	2.36441	1.02946	1.61909	1.42102	1700094D03Rik	2.33487	0.722919	2.23971	0.0855391	2.85773	2.61178	1.53511	1.03695	0.408884	1700094D03Rik	NA	0	NA	0	NA	0	NA	0	NA	0	NA	0
1700094J05Rik	0	0	1	NA	0	0	0	0	0	0	1700094J05Rik	0.036229	0	4.6229	0.208546	0	0.0405652	0.0681217	0	0	1700094J05Rik	NA	0	NA	0	NA	0	NA	0	NA	0	NA	0
1700094M24Rik	0	0	1	NA	0	0	0	0	0	0	1700094M24Rik	0	0	1	NA	0	0	0	0	0	1700094M24Rik	NA	0	NA	0	NA	0	NA	0	NA	0	NA	0
1700095A21Rik	0	0	1	NA	0	0	0	0	0	0	1700095A21Rik	0	0	1	NA	0	0	0	0	0	1700095A21Rik	NA	0	NA	0	NA	0	NA	0	NA	0	NA	0
1700095B10Rik	0	0	1	NA	0	0	0	0	0	0	1700095B10Rik	0	0	1	NA	0	0	0	0	0	1700095B10Rik	NA	0	NA	0	NA	0	NA	0	NA	0	NA	0
1700095J12Rik	0	0	1	NA	0	0	0	0	0	0	1700095J12Rik	0.0390352	0	4.90352	0.42265	0.117106	0	0	0	0	1700095J12Rik	NA	0	NA	0	NA	0	NA	0	NA	0	NA	0
1700096J18Rik	0	0	1	NA	0	0	0	0	0	0	1700096J18Rik	0	0	1	NA	0	0	0	0	0	1700096J18Rik	NA	0	NA	0	NA	0	NA	0	NA	0	NA	0
1700096K18Rik	1.62783	1.17623	1.3807	0.14316	1.85113	1.69786	1.33448	1.21595	1.48683	0.825908	1700096K18Rik	2.24781	2.49061	0.987573	0.875797	2.06637	2.56784	2.10923	2.27622	2.705	1700096K18Rik	NA	0	NA	0	NA	0	NA	0	NA	0	NA	0
1700096P03Rik	0	0	1	NA	0	0	0	0	0	0	1700096P03Rik	0	0	1	NA	0	0	0	0	0	1700096P03Rik	NA	0	NA	0	NA	0	NA	0	NA	0	NA	0
1700097N02Rik	0	0.00894597	0.527817	0.42265	0	0	0	0	0.0268379	0	1700097N02Rik	0.0535838	0	6.35838	0.42265	0	0	0.160751	0	0	1700097N02Rik	NA	0	NA	0	NA	0	NA	0	NA	0	NA	0
1700099I09Rik	0	0	1	NA	0	0	0	0	0	0	1700099I09Rik	0.0127905	0	2.27905	0.42265	0	0	0.0383715	0	0	1700099I09Rik	NA	0	NA	0	NA	0	NA	0	NA	0	NA	0
1700100I10Rik	0	0	1	NA	0	0	0	0	0	0	1700100I10Rik	0	0	1	NA	0	0	0	0	0	1700100I10Rik	NA	0	NA	0	NA	0	NA	0	NA	0	NA	0
1700100L14Rik	0	0	1	NA	0	0	0	0	0	0	1700100L14Rik	0	0	1	NA	0	0	0	0	0	1700100L14Rik	NA	0	NA	0	NA	0	NA	0	NA	0	NA	0
1700101I11Rik	0.170583	0.194958	0.881073	0.85865	0.147252	0.12852	0.235977	0.069397	0.0844096	0.431068	1700101I11Rik	0.0702209	0.0538435	0.681646	0.647012	0	0	0.210663	0.107687	0	1700101I11Rik	NA	0	NA	0	NA	0	NA	0	NA	0	NA	0
1700101O22Rik	0	0	1	NA	0	0	0	0	0	0	1700101O22Rik	0	0	1	NA	0	0	0	0	0	1700101O22Rik	NA	0	NA	0	NA	0	NA	0	NA	0	NA	0
1700102H20Rik	0.18447	0.0631019	2.66026	0.105022	0.21081	0.22999	0.112609	0.149025	0.0402807	0	1700102H20Rik	0.144081	1.31935	0.164792	0.00333666	0.156418	0.215507	0.0603173	0.925	1.7137	1700102H20Rik	NA	0	NA	0	NA	0	NA	0	NA	0	NA	0
1700102P08Rik	0.359847	0.526243	0.6897	0.184154	0.237803	0.495294	0.346443	0.382063	0.598964	0.597702	1700102P08Rik	0.625846	0.560001	0.794321	0.474256	1.00254	0.442006	0.432989	0.79049	0.329512	1700102P08Rik	NA	0	NA	0	NA	0	NA	0	NA	0	NA	0
1700104L18Rik	0	0	1	NA	0	0	0	0	0	0	1700104L18Rik	0	0	1	NA	0	0	0	0	0	1700104L18Rik	NA	0	NA	0	NA	0	NA	0	NA	0	NA	0
1700105P06Rik	0.32737	0.14719	2.14626	0.357513	0.213848	0.139982	0.62828	0.151173	0.0817227	0.208673	1700105P06Rik	0.411716	0.117292	1.72422	0.578044	0.317345	0	0.917803	0.234584	0	1700105P06Rik	NA	0	NA	0	NA	0	NA	0	NA	0	NA	0
1700108F19Rik	1.18968	0.0992757	10.9785	0.0636651	0.90245	1.7901	0.876486	0.19332	0.104507	0	1700108F19Rik	1.08966	0.124994	4.22965	0.0216145	1.21747	0.83869	1.21281	0.249987	0	1700108F19Rik	NA	0	NA	0	NA	0	NA	0	NA	0	NA	0
1700108J01Rik	0	0	1	NA	0	0	0	0	0	0	1700108J01Rik	0	0	1	NA	0	0	0	0	0	1700108J01Rik	NA	0	NA	0	NA	0	NA	0	NA	0	NA	0
1700109G14Rik	0.0240586	0.0306279	0.838307	0.766773	0	0.0324521	0.0397237	0.0350464	0.0568372	0	1700109G14Rik	0	0	1	NA	0	0	0	0	0	1700109G14Rik	NA	0	NA	0	NA	0	NA	0	NA	0	NA	0
1700109G15Rik	0	0	1	NA	0	0	0	0	0	0	1700109G15Rik	0	0	1	NA	0	0	0	0	0	1700109G15Rik	NA	0	NA	0	NA	0	NA	0	NA	0	NA	0
1700109H08Rik	0.159787	0.0919772	1.66495	0.516142	0.132795	0.0362194	0.310345	0.117344	0.158587	0	1700109H08Rik	0.466935	0.210842	47.6935	0.0295639	0.615828	0.452514	0.332463	0	0.421683	1700109H08Rik	NA	0	NA	0	NA	0	NA	0	NA	0	NA	0
1700109I08Rik	0	0	1	NA	0	0	0	0	0	0	1700109I08Rik	0	0	1	NA	0	0	0	0	0	1700109I08Rik	NA	0	NA	0	NA	0	NA	0	NA	0	NA	0
1700109K24Rik	0	0	1	NA	0	0	0	0	0	0	1700109K24Rik	0.0550051	0	6.50051	0.272752	0.0403961	0	0.124619	0	0	1700109K24Rik	NA	0	NA	0	NA	0	NA	0	NA	0	NA	0
1700110C19Rik	0.583002	0.277438	2.06306	0.303094	0.460278	0.322814	0.965914	0.581032	0.251281	0	1700110C19Rik	1.54804	2.28158	2.13052	0.338372	2.25648	0.224064	2.16357	0.721294	3.84187	1700110C19Rik	NA	0	NA	0	NA	0	NA	0	NA	0	NA	0
1700110I01Rik	0.00324024	0.0304296	0.327489	0.290929	0.00464887	0.00507185	0	0.00547728	0.0177658	0.0680456	1700110I01Rik	0.0567381	0	6.67381	0.361599	0.017247	0	0.152967	0	0	1700110I01Rik	NA	0	NA	0	NA	0	NA	0	NA	0	NA	0
1700110I07Rik	0	0	1	NA	0	0	0	0	0	0	1700110I07Rik	0.0155917	0	2.55917	0.42265	0	0	0.0467751	0	0	1700110I07Rik	NA	0	NA	0	NA	0	NA	0	NA	0	NA	0
1700110K17Rik	0	0	1	NA	0	0	0	0	0	0	1700110K17Rik	0	0	1	NA	0	0	0	0	0	1700110K17Rik	NA	0	NA	0	NA	0	NA	0	NA	0	NA	0
1700111N16Rik	0	0	1	NA	0	0	0	0	0	0	1700111N16Rik	0	0	1	NA	0	0	0	0	0	1700111N16Rik	NA	0	NA	0	NA	0	NA	0	NA	0	NA	0
Nt5c1b	0.384676	0.0416221	7.64547	0.0136882	0.281519	0.376935	0.495573	0	0	0.124866	Nt5c1b	0.200766	0	21.0766	0.00896475	0.189895	0.174419	0.237985	0	0	Nt5c1b	P-2941-2,-241459,176;P-2280-2,-171771,207;P-1199-2,-233829,340;P-1118-3,-63900,364;P-956-1,-471432,414;P-558-2,-138244,599;P-12995-2,-77073,60;P-8612-1,-712693,79;P-8041-2,-290335,83;	9	P-7632-2,-241547,32;P-6855-1,-77102,34;P-6406-2,-321745,36;P-5979-1,-63877,37;P-4942-2,-138310,42;	5	P-1780-1,-785071,14;P-1315-1,-138670,16;	2	P-4539-1,-522569,18;	1	P-11284-1,-471148,12;	1	NA	0
1700112H15Rik	0	0	1	NA	0	0	0	0	0	0	1700112H15Rik	0	0	1	NA	0	0	0	0	0	1700112H15Rik	NA	0	NA	0	NA	0	NA	0	NA	0	NA	0
1700112J05Rik	0	0	1	NA	0	0	0	0	0	0	1700112J05Rik	0.0282989	0	3.82989	0.42265	0	0	0.0848967	0	0	1700112J05Rik	NA	0	NA	0	NA	0	NA	0	NA	0	NA	0
1700112J16Rik	0.046222	0.0135596	2.38638	0.296476	0.0762639	0.0624021	0	0.0224634	0.0182153	0	1700112J16Rik	0.0548068	0.154475	0.43369	0.0419899	0.0884171	0.0487271	0.0272761	0.139431	0.16952	1700112J16Rik	NA	0	NA	0	NA	0	NA	0	NA	0	NA	0
1700113A16Rik	1.6015	1.37928	1.15995	0.561057	1.42471	2.18661	1.19317	1.08113	1.40729	1.64944	1700113A16Rik	1.55745	2.63219	0.491566	0.0504566	1.16462	1.19315	2.31458	3.17869	2.08568	1700113A16Rik	NA	0	NA	0	NA	0	NA	0	NA	0	NA	0
1700113B09Rik	0	0	1	NA	0	0	0	0	0	0	1700113B09Rik	0	0	1	NA	0	0	0	0	0	1700113B09Rik	NA	0	NA	0	NA	0	NA	0	NA	0	NA	0
Tlx3	0.0500948	0.137655	0.406994	0.551586	0.0619769	0.0676158	0.0206916	0.383359	0.0296058	0	Tlx3	0.196938	0	20.6938	0.191001	0.086224	0.105597	0.398992	0	0	Tlx3	P-10936-1,-90714,67;P-8084-2,-18603,83;P-7145-1,-91974,91;P-6790-1,-106169,94;	4	P-463-1,-90681,153;P-8534-1,29626,30;P-7961-1,32848,31;P-6274-1,-91924,36;	4	P-2217-1,-91927,13;P-261-1,-90630,54;	2	P-3538-1,-90693,20;P-2838-1,1468,23;	2	P-5055-1,-123734,15;P-747-5,-91920,29;	2	P-1097-1,22758,42;	1
1700116B05Rik	0	0.040777	0.19694	0.18792	0	0	0	0.0675531	0.0547778	0	1700116B05Rik	0	0	1	NA	0	0	0	0	0	1700116B05Rik	NA	0	NA	0	NA	0	NA	0	NA	0	NA	0
1700119H24Rik	0	0.067508	0.129019	0.278176	0	0	0	0.0477253	0.154799	0	1700119H24Rik	0.0829965	0.074058	0.588154	0.325059	0.0751395	0	0.17385	0.148116	0	1700119H24Rik	NA	0	NA	0	NA	0	NA	0	NA	0	NA	0
1700120C14Rik	0.389334	0.135072	2.75266	0.390593	0.367069	0.800933	0	0.28832	0.116897	0	1700120C14Rik	0.433805	0.777072	44.3805	0.19752	0.113484	0.312708	0.875224	0	1.55414	1700120C14Rik	NA	0	NA	0	NA	0	NA	0	NA	0	NA	0
1700120E14Rik	0	0	1	NA	0	0	0	0	0	0	1700120E14Rik	0.0527309	0	6.27309	0.42265	0	0	0.158193	0	0	1700120E14Rik	NA	0	NA	0	NA	0	NA	0	NA	0	NA	0
1700120G07Rik	0	0	1	NA	0	0	0	0	0	0	1700120G07Rik	0	0	1	NA	0	0	0	0	0	1700120G07Rik	NA	0	NA	0	NA	0	NA	0	NA	0	NA	0
1700120K04Rik	0.0317948	0	4.17948	0.42265	0	0.0953844	0	0	0	0	1700120K04Rik	0.131262	0.31969	0.217534	0.0323563	0.0810898	0	0.312696	0.63938	0	1700120K04Rik	NA	0	NA	0	NA	0	NA	0	NA	0	NA	0
1700121L16Rik	0	0	1	NA	0	0	0	0	0	0	1700121L16Rik	0	0	1	NA	0	0	0	0	0	1700121L16Rik	NA	0	NA	0	NA	0	NA	0	NA	0	NA	0
1700121N20Rik	0	0	1	NA	0	0	0	0	0	0	1700121N20Rik	0	0	1	NA	0	0	0	0	0	1700121N20Rik	NA	0	NA	0	NA	0	NA	0	NA	0	NA	0
1700122C19Rik	0	0	1	NA	0	0	0	0	0	0	1700122C19Rik	0	0	1	NA	0	0	0	0	0	1700122C19Rik	NA	0	NA	0	NA	0	NA	0	NA	0	NA	0
1600014C23Rik	0.0972083	0.134743	0.740679	0.780364	0.0916492	0.199976	0	0.0539904	0.35024	0	1600014C23Rik	0.196672	0	20.6672	0.42265	0	0	0.590017	0	0	1600014C23Rik	P-7053-1,-139679,91;P-7082-3,-51534,91;	2	P-7150-1,-202861,33;P-1430-1,-23165,94;	2	P-3829-1,-152864,11;	1	P-5267-1,-51472,17;P-1916-1,-2888,28;P-680-1,-297190,45;	3	P-5623-1,-135637,15;	1	NA	0
1700123I01Rik	0	0	1	NA	0	0	0	0	0	0	1700123I01Rik	0.140354	0	15.0354	0.42265	0	0	0.421063	0	0	1700123I01Rik	NA	0	NA	0	NA	0	NA	0	NA	0	NA	0
1700123J17Rik	0	0.0050473	0.664571	0.42265	0	0	0	0.0151419	0	0	1700123J17Rik	0.0612862	0	7.12862	0.42265	0	0	0.183859	0	0	1700123J17Rik	NA	0	NA	0	NA	0	NA	0	NA	0	NA	0
1700123K08Rik	0	0.00722001	0.58072	0.42265	0	0	0	0	0.02166	0	1700123K08Rik	0	0	1	NA	0	0	0	0	0	1700123K08Rik	NA	0	NA	0	NA	0	NA	0	P-63-2,12119,79;	1	NA	0
1700123L14Rik	0	0	1	NA	0	0	0	0	0	0	1700123L14Rik	0.0332342	0	4.32342	0.42265	0	0	0.0997025	0	0	1700123L14Rik	P-1346-1,-333354,303;	1	NA	0	NA	0	NA	0	P-9488-1,-347206,12;	1	NA	0
1700123M08Rik	0.289113	0.243285	1.18094	0.683172	0.378547	0.340108	0.148685	0.393532	0.191465	0.144858	1700123M08Rik	0.431975	0.101778	2.0696	0.103493	0.578278	0.303516	0.41413	0.203555	0	1700123M08Rik	NA	0	NA	0	NA	0	NA	0	NA	0	NA	0
1700123O12Rik	0	0	1	NA	0	0	0	0	0	0	1700123O12Rik	0	0	1	NA	0	0	0	0	0	1700123O12Rik	NA	0	NA	0	NA	0	NA	0	NA	0	NA	0
1700123O20Rik	16.9982	12.9725	1.31009	0.129044	15.808	20.3857	14.8009	11.9923	14.6225	12.3027	1700123O20Rik	14.1202	10.2148	1.37769	0.03757	14.3121	12.6961	15.3524	10.2464	10.1831	1700123O20Rik	P-12559-3,-32389,61;	1	NA	0	NA	0	NA	0	P-2513-1,141,19;P-1909-1,-32803,21;	2	NA	0
1700123O21Rik	0	0	1	NA	0	0	0	0	0	0	1700123O21Rik	0	0	1	NA	0	0	0	0	0	1700123O21Rik	NA	0	NA	0	NA	0	NA	0	NA	0	NA	0
1700124L16Rik	0.128254	0.146373	0.884129	0.849868	0.0686045	0.22454	0.0916172	0.242488	0.196631	0	1700124L16Rik	0.309579	0.526136	0.359889	0.0100271	0.381778	0.350666	0.196293	0.877993	0.174279	1700124L16Rik	NA	0	NA	0	NA	0	NA	0	NA	0	NA	0
1700125G02Rik	0	0	1	NA	0	0	0	0	0	0	1700125G02Rik	0.109052	0	11.9052	0.42265	0	0	0.327155	0	0	1700125G02Rik	NA	0	NA	0	NA	0	NA	0	NA	0	NA	0
1700125G22Rik	0.0275693	0.0108273	1.80385	0.616915	0.0827079	0	0	0.032482	0	0	1700125G22Rik	0.052588	0	6.2588	0.42265	0	0	0.157764	0	0	1700125G22Rik	NA	0	NA	0	NA	0	NA	0	NA	0	NA	0
1700125H03Rik	0	0	1	NA	0	0	0	0	0	0	1700125H03Rik	0.0446825	0	5.46825	0.42265	0	0	0.134047	0	0	1700125H03Rik	NA	0	NA	0	NA	0	NA	0	NA	0	NA	0
1700125H20Rik	0.0243458	0.0155064	1.34656	0.777269	0.0730374	0	0	0	0.0465191	0	1700125H20Rik	0.0301072	0	4.01072	0.42265	0.0903215	0	0	0	0	1700125H20Rik	P-11565-1,29683,64;	1	NA	0	NA	0	P-7559-2,62741,15;	1	P-6023-2,62931,14;	1	NA	0
1700126H18Rik	0	0	1	NA	0	0	0	0	0	0	1700126H18Rik	0	0	1	NA	0	0	0	0	0	1700126H18Rik	NA	0	NA	0	NA	0	NA	0	NA	0	NA	0
1700128A07Rik	0	0	1	NA	0	0	0	0	0	0	1700128A07Rik	0.0789734	0	8.89734	0.42265	0	0	0.23692	0	0	1700128A07Rik	NA	0	NA	0	NA	0	NA	0	NA	0	NA	0
1700128F08Rik	0	0	1	NA	0	0	0	0	0	0	1700128F08Rik	0	0	1	NA	0	0	0	0	0	1700128F08Rik	NA	0	NA	0	NA	0	NA	0	NA	0	NA	0
1700129C05Rik	0	0	1	NA	0	0	0	0	0	0	1700129C05Rik	0.0106088	0	2.06088	0.42265	0	0	0.0318263	0	0	1700129C05Rik	P-2993-1,93909,173;P-12223-1,128288,62;P-12134-2,152901,62;	3	P-7153-1,93822,33;P-3452-1,147728,52;	2	NA	0	NA	0	NA	0	NA	0
1810006J02Rik	0	0	1	NA	0	0	0	0	0	0	1810006J02Rik	0.102639	0	11.2639	0.371866	0.0261006	0	0.281815	0	0	1810006J02Rik	NA	0	NA	0	NA	0	NA	0	NA	0	NA	0
1810007C17Rik	0	0	1	NA	0	0	0	0	0	0	1810007C17Rik	0	0	1	NA	0	0	0	0	0	1810007C17Rik	NA	0	NA	0	NA	0	NA	0	NA	0	NA	0
1810007D17Rik	0	0	1	NA	0	0	0	0	0	0	1810007D17Rik	0	0	1	NA	0	0	0	0	0	1810007D17Rik	NA	0	NA	0	NA	0	NA	0	NA	0	NA	0
1810008I18Rik	0	0	1	NA	0	0	0	0	0	0	1810008I18Rik	0	0	1	NA	0	0	0	0	0	1810008I18Rik	NA	0	NA	0	NA	0	NA	0	NA	0	NA	0
1810009A15Rik	42.3257	30.2219	1.40037	0.0952672	42.2485	50.105	34.6238	25.9374	29.8749	34.8535	1810009A15Rik	29.8041	25.2064	1.12337	0.111799	28.1631	32.1357	29.1134	26.5298	23.883	1810009A15Rik	NA	0	NA	0	NA	0	NA	0	NA	0	NA	0
1810009J06Rik	0.0340146	0.00608357	2.73662	0.499321	1.93291e-21	1.05383e-31	0.102044	0	0.0182507	0	1810009J06Rik	0.0455484	0.266906	5.55484	0.42265	0	0	0.136645	0	0.533813	1810009J06Rik	NA	0	NA	0	NA	0	NA	0	NA	0	NA	0
1810010D01Rik	0.110889	0.0927046	1.17705	0.837287	0.101549	0.0276971	0.20342	0.0598225	0.218291	0	1810010D01Rik	0.128247	0	13.8247	0.272752	0.0941856	0	0.290555	0	0	1810010D01Rik	NA	0	NA	0	NA	0	NA	0	NA	0	NA	0
1810010H24Rik	1.3098	0.910923	1.43312	0.295673	0.928751	1.15463	1.84601	0.585296	1.09366	1.05381	1810010H24Rik	1.14804	1.0105	1.31783	0.103526	1.12183	0.993607	1.32868	0.868747	1.15224	1810010H24Rik	NA	0	NA	0	NA	0	NA	0	NA	0	NA	0
1810011H11Rik	0.017581	0.439642	0.06134	0.00920486	0	0.0527431	0	0.360742	0.538854	0.419329	1810011H11Rik	0.00996418	0.102343	1.99642	0.42265	0.0298926	0	0	0	0.204686	1810011H11Rik	NA	0	NA	0	NA	0	NA	0	NA	0	NA	0
1810011O10Rik	9.5455	35.3863	0.269957	0.0149697	9.70173	8.07452	10.8603	35.2371	29.2719	41.65	1810011O10Rik	6.98561	8.71978	1.07112	0.772547	6.45093	4.86173	9.64417	6.5211	10.9185	1810011O10Rik	P-4073-3,55080,140;P-2031-1,151075,222;P-8925-2,87018,77;P-193-2,92235,877;	4	P-766-2,55230,125;P-3890-2,150804,48;P-1397-1,92068,95;	3	P-4467-1,-44904,10;P-5730-1,55295,10;	2	NA	0	P-6669-2,-58882,14;P-126-3,51725,54;	2	P-1800-1,92056,37;	1
1810012K16Rik	0	0	1	NA	0	0	0	0	0	0	1810012K16Rik	0.118595	0	12.8595	0.0270575	0.0812393	0.149237	0.125309	0	0	1810012K16Rik	NA	0	NA	0	NA	0	NA	0	NA	0	NA	0
1810013A23Rik	0.0207009	0	3.07009	0.42265	0	0.0621027	0	0	0	0	1810013A23Rik	0	0	1	NA	0	0	0	0	0	1810013A23Rik	NA	0	NA	0	NA	0	NA	0	NA	0	NA	0
Nxnl2	0.192718	0.269331	0.725728	0.568811	0.122461	0.155871	0.299824	0.312615	0.428991	0.0663879	Nxnl2	0.19359	0	20.359	0.3026	0.113581	0	0.467189	0	0	Nxnl2	P-1339-2,27277,306;P-7839-1,-38032,85;	2	P-7727-1,27292,32;	1	P-327-1,27319,42;	1	P-6978-1,24633,15;	1	NA	0	NA	0
1810014B01Rik	2.16713	2.23162	0.971228	0.91623	2.74957	2.64399	1.10781	2.27879	2.46379	1.95228	1810014B01Rik	2.83822	2.44061	1.3566	0.25301	3.6965	2.07211	2.74605	2.08953	2.7917	1810014B01Rik	NA	0	NA	0	NA	0	NA	0	NA	0	NA	0
1810018F18Rik	0	0	1	NA	0	0	0	0	0	0	1810018F18Rik	0.0312911	0	4.12911	0.42265	0	0	0.0938734	0	0	1810018F18Rik	NA	0	NA	0	NA	0	NA	0	NA	0	NA	0
1810019D21Rik	0.0201029	0.145161	0.194011	0.04895	0.0288422	0.0314664	0	0.203891	0.137777	0.0938143	1810019D21Rik	0.577043	0.448358	2.37389	0.100394	0.802523	0.515986	0.41262	0.237292	0.659424	1810019D21Rik	NA	0	NA	0	NA	0	NA	0	NA	0	NA	0
1810020O05Rik	0	0	1	NA	0	0	0	0	0	0	1810020O05Rik	0.0108114	0	2.08114	0.42265	0	0	0.0324343	0	0	1810020O05Rik	NA	0	NA	0	NA	0	NA	0	NA	0	NA	0
1810021B22Rik	0.222251	0.552586	0.412828	0.330369	0.362953	0.15839	0.14541	0.213814	0.381435	1.06251	1810021B22Rik	0.372452	0.693266	0.806004	0.43692	0.538615	0.371041	0.207699	0.464504	0.922028	1810021B22Rik	NA	0	NA	0	NA	0	NA	0	NA	0	NA	0
1810022K09Rik	60.0949	48.104	1.24922	0.490952	63.1017	80.6612	36.5216	47.6346	63.8492	32.8283	1810022K09Rik	56.4493	77.3179	0.697359	0.0728125	50.5102	70.3979	48.4398	80.9517	73.6841	1810022K09Rik	NA	0	NA	0	NA	0	NA	0	NA	0	NA	0
1810024B03Rik	0.0255683	0.0179131	1.27425	0.768712	0.0562492	0.0204556	0	0	0.0537394	0	1810024B03Rik	0.14109	0.214339	15.109	0.183583	0.208681	0	0.214589	0	0.428678	1810024B03Rik	NA	0	NA	0	P-1676-1,81,15;	1	NA	0	NA	0	NA	0
1810026B05Rik	6.42625	5.93579	1.08249	0.536018	5.36128	6.46223	7.45524	5.79294	6.64894	5.36548	1810026B05Rik	4.86022	5.31337	1.03665	0.733573	5.33534	3.98013	5.26518	4.68801	5.93873	1810026B05Rik	NA	0	NA	0	NA	0	NA	0	NA	0	NA	0
1810026J23Rik	18.0512	14.2578	1.26587	0.0407245	19.9707	17.0331	17.1497	15.5363	14.4868	12.7505	1810026J23Rik	16.3248	13.4733	1.21787	0.00562441	16.7376	15.986	16.2509	13.4027	13.5438	1810026J23Rik	NA	0	NA	0	NA	0	NA	0	NA	0	P-1101-1,200,42;	1
1810030O07Rik	13.4431	16.032	0.838616	0.276894	13.0429	14.8703	12.4161	18.1345	17.4165	12.545	1810030O07Rik	12.685	11.1222	1.20887	0.136652	13.9951	10.9446	13.1154	10.4916	11.7528	1810030O07Rik	NA	0	NA	0	NA	0	NA	0	NA	0	NA	0
1810032O08Rik	9.24731	4.92052	1.87755	0.158942	5.63415	9.44061	12.6671	3.78121	5.78023	5.20011	1810032O08Rik	4.96159	1.11758	3.98143	0.0600344	6.37215	3.13908	5.37354	1.2387	0.996456	1810032O08Rik	NA	0	NA	0	NA	0	P-1803-1,11289,29;	1	P-5190-1,-58,15;	1	NA	0
1810034E14Rik	0.0976765	0.150871	0.669333	0.589136	0.131727	0.143712	0.0175914	0.26384	0.188774	0	1810034E14Rik	0.0821695	0.297745	0.248269	0.017404	0.0733047	0.0224437	0.15076	0.361248	0.234242	1810034E14Rik	NA	0	NA	0	NA	0	NA	0	NA	0	NA	0
1810037I17Rik	25.7369	25.1275	1.02424	0.891239	25.2937	32.6894	19.2276	24.0986	26.7211	24.5629	1810037I17Rik	17.2305	23.534	0.674052	0.0194133	15.7449	19.5588	16.3879	25.5674	21.5006	1810037I17Rik	NA	0	NA	0	NA	0	P-1343-1,-65,33;	1	P-3482-2,470,17;	1	NA	0
1810041H14Rik	0.031713	0.17792	0.221972	0.296297	0.0951389	0	0	0.0560461	0.090894	0.386819	1810041H14Rik	0.472851	0	48.2851	0.0812709	0.264719	0.405245	0.748589	0	0	1810041H14Rik	NA	0	NA	0	NA	0	NA	0	NA	0	NA	0
1810041L15Rik	0.0897022	0.973676	0.101357	0.050037	0.0320935	0.113793	0.123219	1.14383	1.22263	0.554569	1810041L15Rik	0.37039	0.620689	0.527264	0.0461793	0.439052	0.218724	0.453394	0.711441	0.529937	1810041L15Rik	P-11276-1,-94402,66;P-8954-1,-68910,77;	2	P-1018-1,-68861,110;	1	NA	0	P-293-1,-3622,64;	1	NA	0	NA	0
1810043G02Rik	15.5266	8.67998	1.78787	0.000188977	15.1017	16.1703	15.3077	8.17903	8.4374	9.42352	1810043G02Rik	11.3608	9.07328	1.43628	0.0281255	12.0464	10.1824	11.8535	7.90681	10.2397	1810043G02Rik	NA	0	NA	0	NA	0	NA	0	NA	0	NA	0
1810043H04Rik	17.5567	13.726	1.27888	0.262992	17.5386	21.9127	13.2188	12.9645	15.2411	12.9724	1810043H04Rik	11.4134	6.87869	2.54399	0.0744487	12.4786	7.53198	14.2297	4.48036	9.27703	1810043H04Rik	NA	0	NA	0	P-1887-1,35,14;	1	NA	0	NA	0	NA	0
1810044D09Rik	2.57753	0.994932	2.57483	0.0586939	2.05136	3.46357	2.21766	1.09336	0.699939	1.1915	1810044D09Rik	2.22588	2.52051	0.674686	0.0379121	2.62741	2.16365	1.88659	3.30396	1.73706	1810044D09Rik	NA	0	NA	0	NA	0	NA	0	NA	0	NA	0
Btbd17	0.316801	0.229881	1.36234	0.550706	0.556667	0.183341	0.210395	0.296995	0.170587	0.222062	Btbd17	0.192047	0.0133408	20.2047	0.0237363	0.175348	0.250534	0.15026	0	0.0266817	Btbd17	P-8374-1,536,81;	1	P-2286-1,569,68;	1	P-1703-1,573,15;	1	P-436-1,551,54;	1	NA	0	NA	0
1810053B23Rik	0	0	1	NA	0	0	0	0	0	0	1810053B23Rik	0.00876466	0	1.87647	0.42265	0	0	0.026294	0	0	1810053B23Rik	NA	0	NA	0	NA	0	NA	0	NA	0	NA	0
1810055G02Rik	25.0098	21.5225	1.16196	0.347547	23.3084	21.8238	29.8973	22.4835	17.4484	24.6355	1810055G02Rik	20.3099	36.6037	0.548542	0.0167985	18.5766	24.6701	17.6831	37.0335	36.174	1810055G02Rik	NA	0	NA	0	P-940-1,36007,19;P-496-1,88,27;	2	NA	0	NA	0	NA	0
1810058I24Rik	24.4174	39.4267	0.619408	0.0186259	22.6434	28.9399	21.6688	33.5946	41.159	43.5264	1810058I24Rik	21.1268	24.8557	0.978151	0.187445	21.441	20.6566	21.2829	21.599	28.1125	1810058I24Rik	NA	0	NA	0	NA	0	NA	0	NA	0	NA	0
1810062G17Rik	0.0689952	0.296517	0.257719	0.216569	0.0521123	0.0852805	0.0695929	0.39909	0.448085	0.042376	1810062G17Rik	0.32401	0.61152	0.761297	0.625011	0.338334	0	0.633697	0.428738	0.794302	1810062G17Rik	NA	0	NA	0	NA	0	NA	0	NA	0	NA	0
1810062O18Rik	0.198271	0.413468	0.491823	0.186851	0.284466	0.310348	0	0.409637	0.573745	0.257021	1810062O18Rik	0.117262	0.200735	12.7262	0.42265	0.351785	0	0	0	0.40147	1810062O18Rik	NA	0	NA	0	NA	0	NA	0	NA	0	NA	0
1810063I02Rik	0.125196	0	13.5196	0.237755	0.259895	0	0.115692	0	0	0	1810063I02Rik	0.313694	0	32.3694	0.221665	0.3214	0	0.619683	0	0	1810063I02Rik	NA	0	NA	0	NA	0	NA	0	NA	0	NA	0
1810064F22Rik	0.00374989	0	1.37499	0.42265	0	0.0112497	0	0	0	0	1810064F22Rik	0.05409	0	6.409	0.42265	0	0	0.16227	0	0	1810064F22Rik	NA	0	NA	0	NA	0	NA	0	NA	0	NA	0
1810065E05Rik	0	0	1	NA	0	0	0	0	0	0	1810065E05Rik	0	0	1	NA	0	0	0	0	0	1810065E05Rik	NA	0	NA	0	NA	0	NA	0	NA	0	NA	0
2010001A14Rik	0.731053	0.371496	1.94249	0.309713	0.901017	1.08468	0.207458	0.36606	0.44525	0.303177	2010001A14Rik	1.01902	0.607499	0.897865	0.786834	1.32556	0.264682	1.4668	1.13607	0.0789276	2010001A14Rik	NA	0	NA	0	NA	0	NA	0	NA	0	NA	0
2010001E11Rik	0.0704195	0.03557	1.76474	0.392068	0.0727177	0.124668	0.0138729	0.0401917	0.0496237	0.0168947	2010001E11Rik	0.00495386	0	1.49539	0.42265	0	0	0.0148616	0	0	2010001E11Rik	NA	0	NA	0	NA	0	NA	0	NA	0	NA	0
2010003K11Rik	0	0	1	NA	0	0	0	0	0	0	2010003K11Rik	0	0	1	NA	0	0	0	0	0	2010003K11Rik	NA	0	NA	0	NA	0	NA	0	NA	0	NA	0
2010005H15Rik	0	0.144394	0.0647695	0.248161	0	0	0	0.124854	0.308328	0	2010005H15Rik	0	0	1	NA	0	0	0	0	0	2010005H15Rik	NA	0	NA	0	NA	0	NA	0	NA	0	NA	0
2010009K17Rik	0.0151444	0.288308	0.0842898	0.0157157	0	0.0454331	0	0.343455	0.318289	0.203182	2010009K17Rik	0.0456084	0	5.56084	0.19023	0.0772487	0	0.0595766	0	0	2010009K17Rik	NA	0	NA	0	NA	0	NA	0	NA	0	NA	0
2010010A06Rik	0	0	1	NA	0	0	0	0	0	0	2010010A06Rik	0.0940163	0	10.4016	0.42265	0	0	0.282049	0	0	2010010A06Rik	NA	0	NA	0	NA	0	NA	0	NA	0	NA	0
2010016I18Rik	0.0101571	0.0156874	0.784707	0.698081	0.0304713	0	0	0.0179505	0.0291117	0	2010016I18Rik	0.0581235	0	6.81235	0.42265	0	0	0.174371	0	0	2010016I18Rik	NA	0	NA	0	NA	0	NA	0	NA	0	P-4400-1,1311,30;	1
2010106C02Rik	0	0	1	NA	0	0	0	0	0	0	2010106C02Rik	0	0	1	NA	0	0	0	0	0	2010106C02Rik	NA	0	NA	0	NA	0	NA	0	NA	0	NA	0
2010106E10Rik	0	0	1	NA	0	0	0	0	0	0	2010106E10Rik	0	0	1	NA	0	0	0	0	0	2010106E10Rik	NA	0	NA	0	NA	0	NA	0	NA	0	NA	0
2010107E04Rik	134.069	115.158	1.1642	0.526707	123.043	180.852	98.3121	102.444	129.545	113.487	2010107E04Rik	87.268	63.4182	1.61656	0.143407	95.6634	59.6126	106.528	53.9799	72.8565	2010107E04Rik	NA	0	NA	0	NA	0	NA	0	P-11904-1,16933,12;	1	NA	0
2010107G12Rik	0.2127	0.0899377	2.22839	0.0816318	0.142995	0.216007	0.279097	0.103678	0.0945794	0.0715561	2010107G12Rik	0.215672	0.125743	22.5672	0.136078	0.122424	0.131188	0.393405	0	0.251486	2010107G12Rik	NA	0	NA	0	NA	0	NA	0	NA	0	NA	0
2010107G23Rik	0.954655	0.602694	1.57445	0.194779	0.78164	1.3315	0.750827	0.710888	0.628854	0.46834	2010107G23Rik	0.872456	0.567003	1.50427	0.369451	0.839427	0.44392	1.33402	0.576633	0.557372	2010107G23Rik	NA	0	P-1780-1,37620,82;	1	P-2220-1,37571,13;	1	NA	0	NA	0	NA	0
2010109A12Rik	0.0446297	0.0721894	0.66468	0.65085	0.0866319	0.0472571	0	0.0510347	0.165533	0	2010109A12Rik	0.243324	0	25.3324	0.222545	0.482099	0	0.247874	0	0	2010109A12Rik	NA	0	NA	0	NA	0	NA	0	P-3984-1,95,16;	1	NA	0
2010109I03Rik	0	0	1	NA	0	0	0	0	0	0	2010109I03Rik	0.00599871	0	1.59987	0.42265	0	0	0.0179961	0	0	2010109I03Rik	NA	0	NA	0	NA	0	NA	0	NA	0	P-2303-1,-41962,35;	1
2010111I01Rik	6.63336	2.57258	2.57238	0.0209583	5.34156	7.17893	7.3796	2.39559	2.48836	2.83379	2010111I01Rik	3.84561	4.21767	1.0214	0.869051	4.31599	2.98205	4.23879	3.76485	4.67049	2010111I01Rik	P-5825-1,290600,105;P-4572-2,102690,128;P-3470-3,306954,157;P-1973-3,224799,226;P-1668-4,216901,253;P-1124-2,211400,361;P-12799-1,172355,60;P-12732-1,189086,61;P-524-1,242067,623;P-11992-2,104184,63;P-11991-1,239736,63;P-11058-1,12378,67;P-10999-1,286907,67;P-10803-1,3011,68;P-184-1,299706,893;P-7238-1,166080,90;	16	P-1020-2,286849,110;P-118-3,290678,227;P-8622-1,230516,30;P-4481-2,322714,44;	4	NA	0	P-3380-1,290495,21;P-1129-2,242083,36;P-529-2,224869,50;	3	NA	0	P-600-1,286914,50;P-552-1,211438,51;P-152-1,224546,79;	3
2010204K13Rik	3.18807	4.5396	0.702934	0.114524	2.93578	4.21577	2.41265	4.6119	5.13013	3.87677	2010204K13Rik	2.77915	3.13521	0.638522	0.0116527	2.60652	2.60787	3.12306	4.35814	1.91228	2010204K13Rik	NA	0	NA	0	NA	0	NA	0	NA	0	NA	0
2010300C02Rik	1.41258	0.390623	3.55091	0.0442009	1.2519	1.11046	1.87537	0.314236	0.379614	0.47802	2010300C02Rik	1.91478	1.53325	0.867329	0.257313	2.11021	1.53946	2.09467	2.20921	0.857291	2010300C02Rik	P-915-1,97778,428;	1	P-1417-2,97790,95;	1	NA	0	P-4137-1,218,19;	1	NA	0	NA	0
2010308F09Rik	0.0338619	0.0506797	0.722843	0.749918	0.101586	0	0	0.119688	0.0323509	0	2010308F09Rik	0.0209376	0	3.09376	0.42265	0.0628128	0	0	0	0	2010308F09Rik	NA	0	NA	0	NA	0	NA	0	NA	0	NA	0
2010310C07Rik	0	0	1	NA	0	0	0	0	0	0	2010310C07Rik	0.133959	0	14.3959	0.42265	0	0	0.401878	0	0	2010310C07Rik	NA	0	NA	0	NA	0	NA	0	NA	0	NA	0
2010315B03Rik	1.7392	1.99237	0.873565	0.435761	2.06485	1.77402	1.37875	2.01719	2.35082	1.60911	2010315B03Rik	2.59367	2.86089	1.12118	0.457377	3.04822	2.72653	2.00626	2.31225	3.40953	2010315B03Rik	NA	0	NA	0	NA	0	NA	0	NA	0	NA	0
2010320M18Rik	14.4342	7.19398	2.00503	0.0212505	13.1908	16.581	13.5308	7.2076	7.27524	7.09909	2010320M18Rik	10.9435	7.37843	1.36088	0.230096	12.057	7.60012	13.1732	8.0388	6.71806	2010320M18Rik	NA	0	NA	0	NA	0	NA	0	NA	0	NA	0
2200002D01Rik	0.0743151	0.212217	0.379428	0.535314	0.0468188	0.0510786	0.125048	0.0551617	0.581488	0	2200002D01Rik	0.354766	0.416277	36.4766	0.272752	0.260543	0	0.803756	0	0.832554	2200002D01Rik	NA	0	NA	0	P-3770-1,-22734,11;	1	NA	0	NA	0	NA	0
2200002J24Rik	0.0271224	0.0967739	0.347673	0.471673	0.0389134	0.0424539	0	0	0.0371771	0.253145	2200002J24Rik	0.0185566	0	2.85566	0.42265	0	0	0.0556699	0	0	2200002J24Rik	NA	0	NA	0	NA	0	NA	0	NA	0	NA	0
2210010C04Rik	0	0	1	NA	0	0	0	0	0	0	2210010C04Rik	0.0385596	0	4.85596	0.313724	0.0205564	0	0.0951224	0	0	2210010C04Rik	P-4427-1,7316,132;P-687-1,9408,536;P-8059-2,26799,83;	3	NA	0	NA	0	P-573-1,9411,48;	1	NA	0	NA	0
2210011C24Rik	0.073758	0.314471	0.258137	0.263413	0.0785131	0.142761	0	0.493354	0.45006	0	2210011C24Rik	0.186838	0.119619	0.789759	0.550723	0.29128	0.0445904	0.224644	0.239238	0	2210011C24Rik	NA	0	NA	0	P-5727-1,1391,10;	1	NA	0	P-11757-1,-1380,12;	1	NA	0
2210013O21Rik	22.156	25.377	0.873124	0.509634	21.8515	29.2853	15.3313	25.8761	26.3076	23.9474	2210013O21Rik	19.5767	13.3375	1.25353	0.173047	20.4727	15.9223	22.335	15.6152	11.0598	2210013O21Rik	NA	0	NA	0	NA	0	NA	0	NA	0	NA	0
2210016F16Rik	6.93494	7.39405	0.937992	0.674082	6.14037	8.59864	6.06583	7.8589	8.0442	6.27905	2210016F16Rik	5.86038	5.75107	1.02989	0.608667	6.22561	5.30266	6.05288	5.69002	5.81211	2210016F16Rik	NA	0	NA	0	NA	0	NA	0	NA	0	NA	0
2210016L21Rik	27.221	22.399	1.21518	0.0871775	25.2657	30.6054	25.7919	21.4625	21.0803	24.6542	2210016L21Rik	22.4816	16.4474	1.32245	0.000279409	22.3828	22.3972	22.6648	16.9975	15.8974	2210016L21Rik	P-10896-1,19539,67;	1	P-5524-1,10066,39;P-4733-1,19508,43;	2	NA	0	NA	0	NA	0	NA	0
2210019I11Rik	0	0	1	NA	0	0	0	0	0	0	2210019I11Rik	0.0313996	0	4.13996	0.42265	0	0	0.0941989	0	0	2210019I11Rik	NA	0	NA	0	NA	0	NA	0	NA	0	NA	0
2210039B01Rik	0.140469	0.122747	1.1335	0.872758	0.0913846	0.0249248	0.305097	0.0538345	0.240094	0.074311	2210039B01Rik	0.153613	0.0208845	3.16045	0.429638	0.0847579	0	0.376082	0.041769	0	2210039B01Rik	NA	0	NA	0	NA	0	NA	0	NA	0	NA	0
2210404E10Rik	0	0	1	NA	0	0	0	0	0	0	2210404E10Rik	0	0	1	NA	0	0	0	0	0	2210404E10Rik	NA	0	NA	0	NA	0	NA	0	NA	0	NA	0
2210404O09Rik	1.42115	1.09526	1.29486	0.473342	1.67375	1.77617	0.813541	1.25921	1.47034	0.556212	2210404O09Rik	2.2563	2.31422	1.04951	0.561839	2.35919	2.45829	1.95142	2.14938	2.47907	2210404O09Rik	NA	0	NA	0	NA	0	NA	0	NA	0	NA	0
2210406O10Rik	0.165624	0.0286867	4.53965	0.128829	0.111442	0.106384	0.279046	0.0328251	0.0532349	0	2210406O10Rik	0.105255	0.271707	0.337906	0.0037508	0.0775206	0.118673	0.119573	0.331087	0.212326	2210406O10Rik	NA	0	NA	0	NA	0	NA	0	NA	0	NA	0
2210407C18Rik	0	0	1	NA	0	0	0	0	0	0	2210407C18Rik	0	0	1	NA	0	0	0	0	0	2210407C18Rik	NA	0	NA	0	NA	0	NA	0	NA	0	NA	0
2210408F21Rik	0	0.00726163	0.57932	0.42265	0	0	0	0	0.0217849	0	2210408F21Rik	0.121196	0	13.1196	0.214201	0	0.233103	0.130485	0	0	2210408F21Rik	NA	0	NA	0	NA	0	NA	0	NA	0	NA	0
2210408I21Rik	1.95183	1.40044	1.39094	0.0833761	2.24643	1.90364	1.70543	1.58904	1.57039	1.04188	2210408I21Rik	2.29871	3.34903	0.701186	0.0220006	2.3689	2.51335	2.01389	3.28258	3.41547	2210408I21Rik	P-12656-1,128043,61;P-7269-1,143367,90;	2	NA	0	P-1483-1,97,16;	1	NA	0	P-10622-1,133685,12;P-8408-2,273073,13;P-6990-1,40907,14;P-4734-2,412813,16;	4	NA	0
2210409D07Rik	0	0	1	NA	0	0	0	0	0	0	2210409D07Rik	0.0247152	0	3.47152	0.42265	0	0	0.0741457	0	0	2210409D07Rik	NA	0	NA	0	NA	0	NA	0	NA	0	NA	0
2210409E12Rik	0	0	1	NA	0	0	0	0	0	0	2210409E12Rik	0	0	1	NA	0	0	0	0	0	2210409E12Rik	NA	0	NA	0	NA	0	NA	0	NA	0	NA	0
2210414B05Rik	0	0	1	NA	0	0	0	0	0	0	2210414B05Rik	0	0	1	NA	0	0	0	0	0	2210414B05Rik	NA	0	NA	0	NA	0	NA	0	NA	0	NA	0
2210416O15Rik	0.190737	0.0955783	1.90131	0.28288	0.142417	0.154968	0.274827	0.0743803	0.212355	0	2210416O15Rik	0.215202	0.100234	22.5202	0.368199	0.0585529	0	0.587053	0	0.200467	2210416O15Rik	NA	0	NA	0	NA	0	NA	0	NA	0	NA	0
2210417A02Rik	0	0	1	NA	0	0	0	0	0	0	2210417A02Rik	0	0	1	NA	0	0	0	0	0	2210417A02Rik	NA	0	NA	0	NA	0	NA	0	NA	0	NA	0
2210418O10Rik	0.479287	0.3748	1.27154	0.0167114	0.484483	0.461337	0.492041	0.362426	0.411791	0.350183	2210418O10Rik	1.05719	1.05557	1.09359	0.448288	0.962707	1.25241	0.95646	0.965864	1.14528	2210418O10Rik	NA	0	NA	0	NA	0	NA	0	NA	0	NA	0
2210420H20Rik	0	0.0148681	0.402121	0.42265	0	0	0	0.0446044	0	0	2210420H20Rik	0	0	1	NA	0	0	0	0	0	2210420H20Rik	NA	0	NA	0	NA	0	NA	0	NA	0	NA	0
2300002M23Rik	0	0	1	NA	0	0	0	0	0	0	2300002M23Rik	0.0181403	0	2.81403	0.42265	0	0	0.0544209	0	0	2300002M23Rik	NA	0	NA	0	NA	0	NA	0	NA	0	NA	0
2300003K06Rik	0	0	1	NA	0	0	0	0	0	0	2300003K06Rik	0.0369518	0	4.69518	0.42265	0	0	0.110855	0	0	2300003K06Rik	NA	0	NA	0	NA	0	NA	0	NA	0	NA	0
2300005B03Rik	0	0	1	NA	0	0	0	0	0	0	2300005B03Rik	0	0	1	NA	0	0	0	0	0	2300005B03Rik	NA	0	NA	0	NA	0	NA	0	NA	0	NA	0
2300009A05Rik	7.76109	7.2979	1.06338	0.80201	6.39077	8.35801	8.53449	5.14443	6.48486	10.2644	2300009A05Rik	8.05597	9.97713	1.00006	0.999518	7.36316	9.53601	7.26875	8.05547	11.8988	2300009A05Rik	P-6318-1,9378,100;P-3903-1,-22030,145;	2	NA	0	NA	0	NA	0	P-9397-1,-133281,12;	1	NA	0
2310001H17Rik	0	0.209532	0.0455515	0.131413	0	0	0	0.218208	0.0589806	0.351407	2310001H17Rik	0.067612	0	7.7612	0.19023	0.114517	0	0.0883191	0	0	2310001H17Rik	NA	0	NA	0	NA	0	NA	0	NA	0	NA	0
2310001K24Rik	0	0	1	NA	0	0	0	0	0	0	2310001K24Rik	0.147968	0	15.7968	0.42265	0	0	0.443905	0	0	2310001K24Rik	NA	0	NA	0	NA	0	NA	0	P-4533-1,52,16;	1	P-2020-1,54,36;	1
2310002D06Rik	0	0.0148806	0.401919	0.42265	0	0	0	0	0.0446418	0	2310002D06Rik	0.111413	0	12.1413	0.42265	0	0	0.33424	0	0	2310002D06Rik	NA	0	NA	0	NA	0	NA	0	NA	0	NA	0
2310002F09Rik	0.0554166	0.0445147	1.19998	0.075238	0.0557646	0.0608384	0.0496469	0.0438011	0.0443971	0.0453459	2310002F09Rik	0.17297	0.356479	1.01695	0.963524	0.189643	0.0633414	0.265926	0.169921	0.543037	2310002F09Rik	NA	0	NA	0	NA	0	NA	0	NA	0	NA	0
2310002L09Rik	0	0	1	NA	0	0	0	0	0	0	2310002L09Rik	0.0382737	0	4.82737	0.313724	0.0204039	0	0.0944172	0	0	2310002L09Rik	NA	0	NA	0	NA	0	NA	0	NA	0	NA	0
2310003N18Rik	0	0	1	NA	0	0	0	0	0	0	2310003N18Rik	0	0	1	NA	0	0	0	0	0	2310003N18Rik	NA	0	NA	0	NA	0	NA	0	NA	0	NA	0
2310005A03Rik	0	0	1	NA	0	0	0	0	0	0	2310005A03Rik	0.0487212	0	5.87212	0.42265	0	0	0.146164	0	0	2310005A03Rik	NA	0	NA	0	NA	0	NA	0	NA	0	NA	0
2310005E17Rik	0	0	1	NA	0	0	0	0	0	0	2310005E17Rik	0.114532	0	12.4532	0.42265	0	0	0.343595	0	0	2310005E17Rik	NA	0	NA	0	NA	0	NA	0	NA	0	NA	0
2310007B03Rik	0.020404	0.0221964	0.944328	0.923977	0.050248	0.010964	0	0.0118404	0.0384048	0.0163441	2310007B03Rik	0.0947918	0	10.4792	0.201477	0.11185	0	0.172525	0	0	2310007B03Rik	NA	0	NA	0	P-3432-1,-13641,11;	1	P-5580-2,-15869,16;	1	NA	0	NA	0
2310008N11Rik	0.014029	0.0268062	0.652853	0.701071	0.0420871	0	0	0	0.0804186	0	2310008N11Rik	0	0	1	NA	0	0	0	0	0	2310008N11Rik	NA	0	NA	0	NA	0	NA	0	NA	0	NA	0
2310009A05Rik	13.2351	11.6466	1.13627	0.617244	13.0341	17.9046	8.76661	10.4246	13.4523	11.063	2310009A05Rik	11.7068	8.94327	1.64066	0.0587828	11.6477	9.72589	13.7468	7.13151	10.755	2310009A05Rik	NA	0	NA	0	NA	0	NA	0	NA	0	NA	0
2310009B15Rik	12.3279	13.0169	0.947105	0.817455	10.6838	16.418	9.88182	10.7264	11.5575	16.7669	2310009B15Rik	8.91299	8.82082	1.31718	0.223215	7.94268	7.43707	11.3592	6.7643	10.8774	2310009B15Rik	NA	0	NA	0	NA	0	NA	0	NA	0	NA	0
2310010G23Rik	1.59974	0.674317	2.35233	0.017771	1.30348	1.57177	1.92396	0.862181	0.677282	0.483487	2310010G23Rik	1.30258	0.564424	1.15255	0.706631	1.14533	0.701332	2.06107	1.12885	0	2310010G23Rik	NA	0	NA	0	NA	0	NA	0	NA	0	NA	0
2310010J17Rik	1.0589	0.293181	3.5256	0.0332573	1.01479	1.39593	0.765975	0.415866	0.463678	0	2310010J17Rik	0.682925	0.273413	2.08298	0.404515	0.572903	0.150347	1.32553	0.322661	0.224166	2310010J17Rik	NA	0	NA	0	NA	0	NA	0	NA	0	NA	0
2310011J03Rik	13.4443	11.7125	1.14773	0.0627788	13.2636	14.4392	12.6301	11.5475	12.2344	11.3557	2310011J03Rik	9.57767	6.84655	1.52471	0.0462639	9.66097	8.26422	10.8078	6.27818	7.41492	2310011J03Rik	NA	0	NA	0	P-4979-1,-3003,10;P-2361-1,-170,13;	2	NA	0	NA	0	P-2147-1,72,36;	1
2310015A10Rik	1.90865	1.43494	1.32785	0.00232243	1.99402	1.82801	1.90393	1.45463	1.37612	1.47406	2310015A10Rik	2.89207	3.50819	0.753263	0.0908694	3.34441	2.3039	3.02791	3.84267	3.17372	2310015A10Rik	NA	0	NA	0	NA	0	NA	0	NA	0	NA	0
2310015D24Rik	0	0	1	NA	0	0	0	0	0	0	2310015D24Rik	0.0965865	0	10.6587	0.327152	0.0452846	0	0.244475	0	0	2310015D24Rik	NA	0	NA	0	NA	0	NA	0	NA	0	NA	0
2310016D03Rik	0	0	1	NA	0	0	0	0	0	0	2310016D03Rik	0.0146342	0	2.46342	0.42265	0	0	0.0439025	0	0	2310016D03Rik	NA	0	NA	0	NA	0	NA	0	NA	0	NA	0
2310020H05Rik	0	0	1	NA	0	0	0	0	0	0	2310020H05Rik	0.0788271	0	8.88271	0.42265	0	0	0.236481	0	0	2310020H05Rik	NA	0	NA	0	NA	0	NA	0	NA	0	NA	0
2310022A10Rik	11.8266	8.56695	1.38005	0.0308384	11.7507	10.6484	13.0808	7.83778	7.88188	9.9812	2310022A10Rik	10.2305	10.1327	1.08081	0.147102	9.6841	10.8286	10.1788	9.46486	10.8005	2310022A10Rik	NA	0	NA	0	P-4150-1,-309,11;	1	NA	0	NA	0	NA	0
2310022B05Rik	28.2351	75.1216	0.375942	3.42576e-06	29.6158	27.9721	27.1176	76.0191	74.3431	75.0028	2310022B05Rik	27.2942	21.1752	1.19114	0.182007	29.0128	22.9672	29.9025	22.9128	19.4377	2310022B05Rik	NA	0	NA	0	P-1222-1,14,17;	1	P-3476-1,100,20;	1	NA	0	NA	0
2310030A07Rik	0	0	1	NA	0	0	0	0	0	0	2310030A07Rik	0	0	1	NA	0	0	0	0	0	2310030A07Rik	NA	0	NA	0	NA	0	NA	0	NA	0	NA	0
2310030G06Rik	0.508672	1.10251	0.466218	0.016563	0.573361	0.646379	0.306276	0.923226	1.29641	1.08789	2310030G06Rik	1.37607	1.64945	0.91641	0.6696	1.13447	1.10715	1.88659	1.5025	1.7964	2310030G06Rik	P-8201-2,-49,82;	1	NA	0	P-3687-1,7241,11;	1	NA	0	NA	0	NA	0
2310033P09Rik	19.5981	13.0981	1.49588	0.0284238	19.2804	19.8453	19.6685	12.237	11.6589	15.3983	2310033P09Rik	12.3469	11.3101	0.975347	0.302279	11.957	12.7425	12.3412	12.6592	9.96104	2310033P09Rik	P-9863-1,-26,72;	1	NA	0	NA	0	NA	0	NA	0	NA	0
2310034C09Rik	0	0	1	NA	0	0	0	0	0	0	2310034C09Rik	0.0120038	0	2.20038	0.42265	0	0	0.0360114	0	0	2310034C09Rik	NA	0	NA	0	NA	0	NA	0	NA	0	NA	0
2310034G01Rik	1.12502	0.577347	1.93245	0.125571	1.20493	1.44602	0.724101	0.390402	0.949714	0.391924	2310034G01Rik	0.60394	0.71306	0.915124	0.868289	0.949923	0	0.861896	0.660882	0.765238	2310034G01Rik	NA	0	NA	0	NA	0	NA	0	NA	0	NA	0
2310034O05Rik	0	0	1	NA	0	0	0	0	0	0	2310034O05Rik	0.0715782	0.108944	8.15782	0.42265	0	0	0.214734	0	0.217889	2310034O05Rik	NA	0	NA	0	NA	0	NA	0	NA	0	NA	0
2310035C23Rik	6.99627	7.11225	0.983715	0.900597	7.07804	6.82153	7.08924	7.72385	8.12143	5.49148	2310035C23Rik	7.75155	6.11942	1.37483	0.0344654	7.77845	7.03986	8.43634	5.63546	6.60339	2310035C23Rik	NA	0	NA	0	NA	0	NA	0	P-591-2,43085,31;	1	NA	0
2310036O22Rik	137.729	119.806	1.14959	0.28887	125.605	160.926	126.657	106.601	116.619	136.197	2310036O22Rik	109.265	127.144	0.893693	0.237654	101.737	124.867	101.191	122.264	132.025	2310036O22Rik	NA	0	NA	0	NA	0	NA	0	P-3180-2,155,18;	1	NA	0
2310039H08Rik	16.5412	11.0925	1.49077	0.0811074	15.1697	20.1011	14.353	10.3474	12.2925	10.6375	2310039H08Rik	14.4888	12.3945	1.16236	0.220298	13.5001	13.1846	16.7817	12.4635	12.3254	2310039H08Rik	NA	0	NA	0	NA	0	NA	0	NA	0	P-3154-1,354,32;	1
2310039L15Rik	0.131157	0.131508	0.997516	0.997147	0	0.245341	0.148129	0.0871246	0.247268	0.0601317	2310039L15Rik	0.973514	0	98.3514	0.175212	0.205756	0.881945	1.83284	0	0	2310039L15Rik	NA	0	NA	0	NA	0	NA	0	NA	0	NA	0
2310040G24Rik	0.74343	0.420559	1.74989	0.0796126	0.796343	0.902213	0.531735	0.541297	0.321882	0.398498	2310040G24Rik	0.507626	0.194518	51.7626	0.17895	0.45452	0.10437	0.963988	0	0.389037	2310040G24Rik	NA	0	NA	0	NA	0	NA	0	NA	0	NA	0
2310043L19Rik	0.0663467	0.01083	3.66523	0.0602324	0.0340074	0.074203	0.0908297	0	0.03249	0	2310043L19Rik	0.0648686	0	7.48686	0.42265	0	0	0.194606	0	0	2310043L19Rik	NA	0	NA	0	NA	0	NA	0	NA	0	NA	0
2310043O21Rik	0	0	1	NA	0	0	0	0	0	0	2310043O21Rik	0	0	1	NA	0	0	0	0	0	2310043O21Rik	NA	0	NA	0	NA	0	NA	0	NA	0	NA	0
2310045n01rik-mef2b	0.066527	0.000108623	7.57047	0.185733	0.108122	0.0911763	0.000282828	7.79399e-11	5.2918e-10	0.000325868	2310045n01rik-mef2b	6.48509e-05	4.58937e-05	0.997331	0.568111	0.000137179	5.73736e-05	1.49123e-13	9.17874e-05	0	2310045n01rik-mef2b	NA	0	NA	0	NA	0	NA	0	NA	0	NA	0
2310050C09Rik	0	0	1	NA	0	0	0	0	0	0	2310050C09Rik	0	0	1	NA	0	0	0	0	0	2310050C09Rik	NA	0	NA	0	P-1606-1,-30113,15;	1	NA	0	NA	0	NA	0
2310057J18Rik	0	0	1	NA	0	0	0	0	0	0	2310057J18Rik	0.102983	0	11.2983	0.42265	0	0	0.30895	0	0	2310057J18Rik	NA	0	P-6706-1,186638,35;	1	NA	0	NA	0	P-5207-1,299438,15;	1	NA	0
2310057M21Rik	6.45993	4.5249	1.4267	0.0189306	6.15407	6.02389	7.20184	4.1559	4.58887	4.82992	2310057M21Rik	7.02245	5.46319	1.64944	0.0039607	6.78177	6.92326	7.36233	4.25354	6.67284	2310057M21Rik	NA	0	NA	0	NA	0	NA	0	P-6868-1,-311,14;P-4495-1,-17,16;	2	P-1174-1,-7,41;	1
2310057N15Rik	0	0	1	NA	0	0	0	0	0	0	2310057N15Rik	0.0772292	0	8.72292	0.42265	0	0	0.231688	0	0	2310057N15Rik	NA	0	NA	0	NA	0	NA	0	NA	0	NA	0
2310061I04Rik	16.6843	7.41501	2.24839	0.0275081	13.7446	16.6241	19.6843	7.42027	6.73025	8.0945	2310061I04Rik	16.5052	16.1376	0.999154	0.994611	15.5176	20.0586	13.9395	16.5192	15.756	2310061I04Rik	NA	0	NA	0	NA	0	NA	0	NA	0	NA	0
2310061N02Rik	0	0	1	NA	0	0	0	0	0	0	2310061N02Rik	0.085754	0	9.5754	0.42265	0	0	0.257262	0	0	2310061N02Rik	NA	0	NA	0	NA	0	NA	0	NA	0	NA	0
2310065F04Rik	0	0	1	NA	0	0	0	0	0	0	2310065F04Rik	0.0290885	0	3.90885	0.42265	0	0	0.0872654	0	0	2310065F04Rik	NA	0	NA	0	NA	0	NA	0	NA	0	NA	0
2310068J16Rik	1.45337	0.784888	1.84097	0.179999	1.41872	1.38609	1.55529	0.523914	0.384374	1.44638	2310068J16Rik	1.85059	1.78878	1.16486	0.434168	1.57116	1.58744	2.39316	1.58726	1.9903	2310068J16Rik	NA	0	NA	0	NA	0	NA	0	NA	0	NA	0
2310069B03Rik	0	0	1	NA	0	0	0	0	0	0	2310069B03Rik	0.0432752	0	5.32752	0.42265	0	0	0.129826	0	0	2310069B03Rik	NA	0	NA	0	NA	0	NA	0	NA	0	NA	0
2310069G16Rik	0.0582115	0.0871071	0.702436	0.669039	0.0275373	0	0.147097	0.129778	0.131544	0	2310069G16Rik	0.238879	0.524658	24.8879	0.383713	0	0.0469182	0.669718	0	1.04932	2310069G16Rik	NA	0	NA	0	NA	0	NA	0	NA	0	NA	0
2310075C17Rik	0	0	1	NA	0	0	0	0	0	0	2310075C17Rik	0	0	1	NA	0	0	0	0	0	2310075C17Rik	NA	0	NA	0	NA	0	NA	0	NA	0	NA	0
2310079G19Rik	0	0	1	NA	0	0	0	0	0	0	2310079G19Rik	0.0257555	0	3.57555	0.42265	0	0	0.0772666	0	0	2310079G19Rik	NA	0	NA	0	NA	0	NA	0	NA	0	NA	0
2310081J21Rik	0.00731272	0	1.73127	0.42265	0.0219382	0	0	0	0	0	2310081J21Rik	0.0104617	0	2.04617	0.42265	0	0	0.0313851	0	0	2310081J21Rik	NA	0	NA	0	NA	0	NA	0	NA	0	NA	0
2400006E01Rik	0	0	1	NA	0	0	0	0	0	0	2400006E01Rik	0.0427153	0	5.27153	0.42265	0	0	0.128146	0	0	2400006E01Rik	NA	0	NA	0	NA	0	NA	0	NA	0	NA	0
2410002F23Rik	89.3525	59.3132	1.50637	0.0828812	74.9361	84.5241	108.597	55.2567	56.615	66.0679	2410002F23Rik	55.6045	51.4522	1.08895	0.365241	60.5825	47.8914	58.3397	51.0616	51.8428	2410002F23Rik	NA	0	NA	0	NA	0	NA	0	NA	0	NA	0
2410003L11Rik	0	0	1	NA	0	0	0	0	0	0	2410003L11Rik	0.0184961	0	2.84961	0.42265	0	0	0.0554882	0	0	2410003L11Rik	NA	0	NA	0	NA	0	NA	0	NA	0	NA	0
2410004B18Rik	14.9781	17.5793	0.852113	0.239016	16.0683	16.9989	11.867	16.3787	19.0961	17.2631	2410004B18Rik	10.3478	8.23404	1.48954	0.0102058	10.2063	9.83087	11.0061	6.94366	9.52441	2410004B18Rik	NA	0	NA	0	P-5573-1,31040,10;	1	NA	0	NA	0	P-3681-1,-34,31;	1
2410004I01Rik	0.138037	0.258266	0.551829	0.402123	0.124409	0.190019	0.0996842	0.146577	0.14263	0.485592	2410004I01Rik	0.106788	0.189625	11.6788	0.42265	0	0	0.320365	0	0.379249	2410004I01Rik	NA	0	NA	0	NA	0	NA	0	NA	0	NA	0
2410004P03Rik	0.272392	0.237172	1.14249	0.706329	0.224433	0.187241	0.4055	0.279981	0.30271	0.128825	2410004P03Rik	0.0942783	0.197795	0.280279	0.0298255	0.0489786	0.0449872	0.188869	0.362051	0.0335377	2410004P03Rik	P-4321-1,-131366,134;	1	P-2325-1,-131313,67;	1	NA	0	NA	0	NA	0	NA	0
2410006H16Rik	140.41	59.1193	2.3748	0.0479175	111.065	181.166	128.999	44.7715	62.3277	70.2586	2410006H16Rik	91.4478	39.6369	2.75136	0.0391852	97.2328	68.6047	108.506	33.2309	46.043	2410006H16Rik	NA	0	NA	0	NA	0	NA	0	NA	0	NA	0
2410012E07Rik	0	0	1	NA	0	0	0	0	0	0	2410012E07Rik	0.0250248	0	3.50248	0.42265	0	0	0.0750745	0	0	2410012E07Rik	NA	0	NA	0	NA	0	NA	0	NA	0	NA	0
2410015M20Rik	34.2636	29.3934	1.16564	0.415732	29.8994	43.0814	29.8102	23.6701	31.4789	33.0312	2410015M20Rik	29.0681	17.3822	1.75546	0.0173087	30.0349	25.8196	31.35	16.5544	18.2101	2410015M20Rik	NA	0	NA	0	NA	0	NA	0	P-2373-2,-3736,19;	1	NA	0
2410016O06Rik	7.54188	5.83215	1.29265	0.0713775	8.41829	6.54596	7.66139	5.85328	5.42301	6.22017	2410016O06Rik	7.12488	3.95815	2.11294	0.0961312	7.67646	4.72358	8.97459	3.36676	4.54954	2410016O06Rik	NA	0	NA	0	NA	0	P-3789-2,143,20;	1	NA	0	NA	0
2410017I17Rik	0	0	1	NA	0	0	0	0	0	0	2410017I17Rik	0.0299658	0	3.99658	0.42265	0	0	0.0898973	0	0	2410017I17Rik	NA	0	NA	0	NA	0	NA	0	NA	0	NA	0
2410018L13Rik	4.24617	3.48429	1.21803	0.230472	3.91401	3.68768	5.13681	3.33935	3.16253	3.951	2410018L13Rik	0.635604	2.96512	0.219577	9.03067e-05	0.625895	0.603634	0.677281	2.93021	3.00003	2410018L13Rik	NA	0	NA	0	NA	0	NA	0	NA	0	NA	0
2410021H03Rik	0	0	1	NA	0	0	0	0	0	0	2410021H03Rik	0	0	1	NA	0	0	0	0	0	2410021H03Rik	NA	0	NA	0	NA	0	NA	0	NA	0	NA	0
2410089E03Rik	7.3664	7.11086	1.03589	0.811064	7.56623	5.69439	8.83857	7.699	6.79323	6.84033	2410089E03Rik	9.84007	10.2028	1.03428	0.211257	10.1993	9.67723	9.64364	9.51363	10.892	2410089E03Rik	NA	0	NA	0	NA	0	P-4171-1,-79,19;P-2530-1,110576,24;	2	NA	0	NA	0
2410124H12Rik	0	0.0371688	0.212004	0.248023	0	0	0	0.0793391	0.0321674	0	2410124H12Rik	0	0	1	NA	0	0	0	0	0	2410124H12Rik	NA	0	NA	0	NA	0	NA	0	P-1745-2,-2794,21;	1	NA	0
Efcab1	0.179875	1.59415	0.118365	0.0103661	0.29461	0.160707	0.0843074	1.93389	1.54805	1.30051	Efcab1	0.190169	0	20.0169	0.042597	0.156141	0.143416	0.270948	0	0	Efcab1	P-5152-1,288907,117;P-5151-2,371351,117;P-4383-1,346496,133;P-3821-2,146419,147;P-2034-2,207695,222;P-1321-2,147288,309;P-8607-2,178150,79;	7	P-707-1,288940,130;P-8430-1,-194702,30;P-3622-7,179057,50;P-2382-1,352935,66;	4	P-5689-1,-198461,10;P-3055-1,178220,12;P-2417-1,207727,13;P-874-1,346553,20;	4	P-7116-1,178896,15;P-5577-1,346561,16;P-2233-1,178239,26;P-1557-1,146384,31;	4	P-2262-2,194666,20;P-2024-1,473988,20;	2	NA	0
2410137M14Rik	0	0.0195164	0.338795	0.18792	0	0	0	0.0323318	0.0262174	0	2410137M14Rik	0.0731944	0	8.31944	0.185654	0.101807	0	0.117776	0	0	2410137M14Rik	NA	0	NA	0	NA	0	NA	0	NA	0	NA	0
2410141K09Rik	0	0	1	NA	0	0	0	0	0	0	2410141K09Rik	0.465874	0	47.5874	0.42265	0	0	1.39762	0	0	2410141K09Rik	NA	0	NA	0	NA	0	P-7471-1,-147072,15;P-3666-1,-2108,20;	2	NA	0	NA	0
2500002B13Rik	1.04695	0.551323	1.88297	0.148131	0.842117	1.03358	1.26517	0.217039	0.452555	0.984374	2500002B13Rik	1.4913	2.20282	0.5098	0.0117684	1.75736	1.21062	1.50593	2.93489	1.47075	2500002B13Rik	NA	0	NA	0	NA	0	NA	0	NA	0	NA	0
2500004C02Rik	6.43483	4.28184	1.50165	0.0398558	6.21569	7.47706	5.61173	4.72993	4.37311	3.74248	2500004C02Rik	5.7103	5.924	0.99896	0.992997	6.8437	4.79441	5.4928	5.71626	6.13174	2500004C02Rik	NA	0	NA	0	NA	0	NA	0	NA	0	NA	0
2510002D24Rik	5.53871	4.81403	1.15022	0.395302	4.73972	5.67545	6.20097	3.72288	4.85958	5.85962	2510002D24Rik	5.48948	3.83089	2.13037	0.0447647	6.61191	4.39889	5.45764	2.57146	5.09032	2510002D24Rik	NA	0	NA	0	NA	0	NA	0	NA	0	NA	0
2510003B16Rik	0.579969	0.179023	3.12116	0.14616	0.389844	0.945141	0.404921	0.102069	0.0827666	0.352232	2510003B16Rik	0.651056	0.440151	66.1056	0.0337226	0.642799	0.442811	0.867557	0	0.880302	2510003B16Rik	NA	0	NA	0	NA	0	NA	0	NA	0	NA	0
2510009E07Rik	3.63567	11.4024	0.319448	0.0353027	3.79685	4.04701	3.06315	13.182	12.7795	8.24571	2510009E07Rik	4.97162	5.83899	0.877934	0.144788	4.61293	5.56059	4.74134	5.66425	6.01373	2510009E07Rik	P-12889-2,68623,60;P-10922-1,194726,67;P-9660-1,-21164,73;P-9265-1,201609,75;P-9035-1,104851,76;	5	P-4405-1,194756,44;	1	NA	0	P-6923-1,50381,15;	1	NA	0	NA	0
2510039O18Rik	20.0032	17.8165	1.12267	0.247608	18.8697	18.5289	22.611	18.1975	16.1262	19.1256	2510039O18Rik	17.4164	16.5772	0.924153	0.301637	17.9449	15.4162	18.888	18.8466	14.3078	2510039O18Rik	NA	0	NA	0	NA	0	NA	0	P-6372-2,-357,14;	1	NA	0
2610001J05Rik	9.88245	11.2141	0.881355	0.56049	10.4665	12.0076	7.17328	12.6263	12.8799	8.13629	2610001J05Rik	5.62641	5.31641	0.935123	0.774928	6.54493	3.25253	7.08178	6.01746	4.61536	2610001J05Rik	NA	0	NA	0	NA	0	NA	0	NA	0	NA	0
2610002M06Rik	2.90988	4.32948	0.672864	0.0476607	3.45024	2.71782	2.56158	4.53907	4.88038	3.56898	2610002M06Rik	4.6942	5.63574	0.834905	0.054057	4.59841	5.12381	4.36039	5.62442	5.64706	2610002M06Rik	NA	0	NA	0	NA	0	NA	0	NA	0	NA	0
2610005L07Rik	20.0802	17.2293	1.16537	0.498506	25.5259	18.9101	15.8045	20.8303	18.5291	12.3284	2610005L07Rik	29.3592	24.513	1.39133	0.0513027	32.4549	25.7664	29.8563	21.0988	27.9272	2610005L07Rik	NA	0	NA	0	NA	0	NA	0	NA	0	NA	0
2610008E11Rik	10.4642	10.4019	1.00598	0.981285	12.253	10.3244	8.81501	14.344	10.1888	6.67295	2610008E11Rik	9.73607	5.80571	1.9583	0.000951454	9.76631	9.97459	9.46731	4.96679	6.64463	2610008E11Rik	NA	0	NA	0	NA	0	NA	0	P-1916-1,117,21;	1	NA	0
2610016A17Rik	0	0	1	NA	0	0	0	0	0	0	2610016A17Rik	0.119405	0	12.9405	0.42265	0	0	0.358214	0	0	2610016A17Rik	NA	0	NA	0	NA	0	NA	0	NA	0	NA	0
2610020C07Rik	0.96139	0.738053	1.29856	0.40169	0.880785	1.03299	0.970394	0.882076	1.00978	0.322302	2610020C07Rik	1.24022	0.383615	2.25883	0.119178	1.26622	0.769101	1.68533	0.543481	0.22375	2610020C07Rik	NA	0	NA	0	NA	0	NA	0	NA	0	NA	0
2610020H08Rik	2.85827	4.43427	0.645386	0.0298283	2.50716	2.62498	3.44266	3.74006	4.59742	4.96533	2610020H08Rik	2.02285	1.53652	1.58159	0.249489	2.36286	1.10238	2.60331	1.27532	1.79772	2610020H08Rik	NA	0	NA	0	NA	0	NA	0	NA	0	NA	0
2610027K06Rik	0.00742243	0.373846	0.0453891	0.0334277	0	0.0222673	0	0.504993	0.350993	0.265552	2610027K06Rik	0.178256	0	18.8256	0.152117	0.0946512	0.104325	0.33579	0	0	2610027K06Rik	NA	0	NA	0	NA	0	NA	0	NA	0	NA	0
2610028E06Rik	1.88478	0.0608096	26.7589	0.0145405	1.96303	1.45455	2.23677	0.0947231	0.0768096	0.010896	2610028E06Rik	6.22365	1.27183	6.00019	0.0155112	7.53126	5.51347	5.62623	1.02891	1.51475	2610028E06Rik	NA	0	NA	0	NA	0	NA	0	NA	0	NA	0
2610028H24Rik	0.00599348	0	1.59935	0.42265	0	0	0.0179804	0	0	0	2610028H24Rik	0.0192619	0.0684068	2.92619	0.42265	0	0	0.0577857	0	0.136814	2610028H24Rik	NA	0	NA	0	NA	0	NA	0	NA	0	NA	0
2610035D17Rik	1.22123	0.803735	1.51307	0.163201	1.10465	0.980941	1.57811	0.62048	0.66267	1.12806	2610035D17Rik	1.36246	4.19606	0.349069	0.0101604	1.52491	0.853515	1.70896	3.92178	4.47035	2610035D17Rik	NA	0	NA	0	NA	0	NA	0	NA	0	NA	0
2610035F20Rik	0	0	1	NA	0	0	0	0	0	0	2610035F20Rik	0.00985166	0	1.98517	0.42265	0	0	0.029555	0	0	2610035F20Rik	NA	0	NA	0	NA	0	NA	0	NA	0	NA	0
2610037D02Rik	0.00237739	0.00513484	0.817807	0.66139	0	0.00713216	0	0.0154045	0	0	2610037D02Rik	0.0124699	0	2.24699	0.42265	0	0	0.0374097	0	0	2610037D02Rik	NA	0	NA	0	NA	0	NA	0	NA	0	NA	0
2610042L04Rik	0	0	1	NA	0	0	0	0	0	0	2610042L04Rik	0.612902	0.18749	3.49573	0.0342471	0.607062	0.469579	0.762066	0.168189	0.206791	2610042L04Rik	NA	0	NA	0	NA	0	NA	0	NA	0	NA	0
2610044O15Rik8	4.31605	3.36815	1.2806	0.269821	4.29033	5.17728	3.48052	3.63759	4.16275	2.3041	2610044O15Rik8	4.26369	4.77284	0.943291	0.375237	4.58663	3.82574	4.37869	4.52061	5.02506	2610044O15Rik8	NA	0	NA	0	P-4910-1,-41865,10;	1	NA	0	NA	0	NA	0
2610100L16Rik	0	0	1	NA	0	0	0	0	0	0	2610100L16Rik	0	0	1	NA	0	0	0	0	0	2610100L16Rik	NA	0	NA	0	NA	0	NA	0	NA	0	NA	0
2610203C22Rik	0.0132889	0.109533	0.194832	0.0229618	0.019066	0.0208007	0	0.0898538	0.145722	0.093023	2610203C22Rik	0.12359	0.0871443	0.724895	0.63191	0.0707337	0	0.300036	0.174289	0	2610203C22Rik	NA	0	NA	0	NA	0	NA	0	NA	0	NA	0
2610206C17Rik	0.254472	0.0338989	6.02456	0.0197991	0.235021	0.196074	0.33232	0.0488649	0.0528318	0	2610206C17Rik	0.279526	0.475446	0.795716	0.58134	0.487247	0.094219	0.257112	0.353856	0.597037	2610206C17Rik	NA	0	NA	0	NA	0	NA	0	NA	0	NA	0
2610301B20Rik	12.2874	9.14332	1.34349	0.222269	14.0428	14.0489	8.77051	9.95614	10.6752	6.79863	2610301B20Rik	9.6001	10.2334	0.880795	0.241664	11.1431	9.12748	8.52975	10.9007	9.56611	2610301B20Rik	P-1761-1,-24461,244;P-10971-1,93536,67;P-9297-2,-414369,75;	3	NA	0	P-2746-1,-222433,12;	1	NA	0	P-8557-1,-414912,13;	1	NA	0
2610305D13Rik	1.01649	1.69337	0.60262	0.567906	1.1021	1.79882	0.148534	1.78958	3.27546	0.015074	2610305D13Rik	3.6517	2.34837	1.13389	0.363068	4.22544	3.7697	2.95997	3.21934	1.47741	2610305D13Rik	NA	0	NA	0	NA	0	NA	0	NA	0	P-1273-1,32709,40;	1
2610306M01Rik	4.6341	2.54871	1.81501	0.127118	4.98159	5.88565	3.03506	2.24494	2.67574	2.72546	2610306M01Rik	3.09564	2.39168	1.29276	0.353393	3.10862	2.07303	4.10526	2.39234	2.39103	2610306M01Rik	NA	0	NA	0	NA	0	NA	0	NA	0	NA	0
2610307P16Rik	3.23308	0.641896	4.97485	0.000118527	2.98899	3.33721	3.37304	0.525153	0.576136	0.824398	2610307P16Rik	4.23014	5.58119	1.07163	0.00676772	4.21512	4.19921	4.27611	3.94672	7.21566	2610307P16Rik	NA	0	NA	0	NA	0	NA	0	NA	0	NA	0
2610316D01Rik	0.0200422	0.309238	0.0941059	0.000704302	0.0257453	0	0.0343813	0.272996	0.319755	0.334964	2610316D01Rik	0.0159189	0	2.59189	0.42265	0.0477568	0	0	0	0	2610316D01Rik	NA	0	NA	0	NA	0	NA	0	NA	0	NA	0
2610318N02Rik	21.6474	8.25116	2.62159	0.0238993	17.2122	21.9898	25.7402	6.71562	9.22527	8.81258	2610318N02Rik	15.4124	14.5274	0.851614	0.274093	14.9903	18.7203	12.5266	18.0996	10.9551	2610318N02Rik	P-10923-1,717,67;	1	NA	0	NA	0	NA	0	NA	0	NA	0
2610507B11Rik	48.1765	36.6502	1.31441	0.180116	50.1883	37.2326	57.1085	38.2963	33.5737	38.0807	2610507B11Rik	54.8423	49.5297	1.04624	0.166511	57.1058	53.5334	53.8876	52.418	46.6413	2610507B11Rik	NA	0	NA	0	NA	0	NA	0	NA	0	NA	0
2610507I01Rik	3.58332	2.82536	1.26733	0.206772	2.95795	3.40537	4.38665	2.5428	2.81036	3.12292	2610507I01Rik	3.84621	3.27615	1.27996	0.0423442	3.65289	4.20445	3.68128	3.00275	3.54954	2610507I01Rik	NA	0	NA	0	NA	0	NA	0	NA	0	NA	0
2610524H06Rik	26.6319	17.0404	1.56254	0.0945327	31.8505	27.9521	20.0931	18.8223	17.8784	14.4205	2610524H06Rik	17.5385	26.6037	0.727551	0.0106647	16.5877	17.1618	18.8659	24.1099	29.0975	2610524H06Rik	NA	0	NA	0	NA	0	NA	0	NA	0	NA	0
2610528A11Rik	0.0228367	0.0523276	0.52684	0.529211	0	0.0685101	0	0.0369934	0.119989	0	2610528A11Rik	0.0299459	0	3.99459	0.42265	0	0	0.0898378	0	0	2610528A11Rik	NA	0	NA	0	NA	0	NA	0	NA	0	NA	0
2610528J11Rik	0.0566052	0.31648	0.20401	0.0702825	0	0.169816	0	0.458475	0.322202	0.168763	2610528J11Rik	1.27663	0.34399	12.2701	0.0276692	1.01056	1.14921	1.6701	0.0948588	0.593121	2610528J11Rik	NA	0	NA	0	P-5828-1,6117,10;	1	NA	0	NA	0	NA	0
2700029M09Rik	30.4914	29.0506	1.04958	0.792752	30.0778	37.28	24.1163	28.2743	35.3494	23.5282	2700029M09Rik	26.2938	31.7416	0.902744	0.00829423	26.1288	26.8028	25.9498	29.1276	34.3555	2700029M09Rik	P-3110-1,28801,169;	1	NA	0	NA	0	NA	0	P-6973-1,-144488,14;P-5908-1,36102,14;	2	P-4130-1,-76399,30;	1
2700038G22Rik	5.54649	3.70314	1.49644	0.0750326	4.50486	5.84097	6.29364	2.73546	3.7245	4.64945	2700038G22Rik	4.81248	5.57206	0.909883	0.342891	5.1424	5.2547	4.04034	5.29011	5.854	2700038G22Rik	NA	0	NA	0	NA	0	NA	0	NA	0	NA	0
2700046A07Rik	0.0266416	0.408956	0.0874593	0.0399058	0.0556426	0.0242821	0	0.537574	0.435911	0.253382	2700046A07Rik	0.0281085	0.0712107	0.250021	0.0258876	0.0206431	0	0.0636825	0.142421	0	2700046A07Rik	P-10110-2,-123075,71;	1	P-881-1,-18320,118;P-8072-1,-104096,31;	2	NA	0	NA	0	NA	0	NA	0
2700046G09Rik	1.2543	0.840523	1.4865	0.255313	1.07041	0.915306	1.77718	0.698749	0.78772	1.0351	2700046G09Rik	0.693213	1.29308	0.377823	0.0123956	0.48298	0.665432	0.931226	1.85122	0.734926	2700046G09Rik	NA	0	NA	0	NA	0	NA	0	NA	0	NA	0
2700049A03Rik	6.45495	5.40048	1.19489	0.181645	6.75905	5.5047	7.10109	5.1877	4.77723	6.2365	2700049A03Rik	7.9816	6.0565	1.4531	0.0079478	7.90783	8.40027	7.6367	5.4897	6.6233	2700049A03Rik	P-5214-1,115746,115;P-1409-2,108406,293;P-751-1,67743,502;P-11774-2,65628,64;	4	P-4331-1,151445,45;P-4120-1,67699,46;	2	P-5302-1,67622,10;P-1690-1,65435,15;	2	NA	0	P-4441-1,94603,16;	1	NA	0
2700054A10Rik	0.617102	0.257088	2.34792	0.0402818	0.518636	0.559867	0.772804	0.225126	0.119962	0.426177	2700054A10Rik	0.723979	0.608431	1.24634	0.0622585	0.668375	0.706923	0.796639	0.578905	0.637956	2700054A10Rik	NA	0	NA	0	NA	0	NA	0	NA	0	NA	0
2700060E02Rik	91.5472	74.8573	1.22293	0.318831	92.2605	113.209	69.1722	70.6584	82.2266	71.6868	2700060E02Rik	67.7305	72.6572	1.01448	0.497767	66.31	70.0663	66.8153	66.7638	78.5506	2700060E02Rik	P-5998-1,61511,103;P-732-1,-43751,512;	2	NA	0	P-3502-1,61560,11;	1	P-7284-1,61247,15;	1	P-6248-1,-353,14;P-1667-2,-31288,22;	2	P-3372-1,48212,32;P-2216-1,-25077,35;	2
2700062C07Rik	12.1087	11.2184	1.07929	0.583695	13.3866	13.0488	9.89075	13.0892	10.8775	9.68855	2700062C07Rik	10.1669	12.9677	0.760456	0.0475274	8.78928	11.2474	10.464	13.3726	12.5627	2700062C07Rik	P-9508-2,-20749,74;	1	P-911-1,-26882,117;	1	NA	0	NA	0	P-2823-1,-4028,18;	1	NA	0
2700069I18Rik	0	0.0096667	0.508474	0.42265	0	0	0	0	0.0290001	0	2700069I18Rik	0.0579006	0	6.79006	0.42265	0	0	0.173702	0	0	2700069I18Rik	NA	0	NA	0	NA	0	NA	0	NA	0	NA	0
2700070H01Rik	0.0238955	0.0290063	0.868975	0.807545	0.0271903	0.0444963	0	0.0480533	0.0389657	0	2700070H01Rik	0.0797204	0.319069	0.383912	0.166562	0.0252186	0	0.213943	0.223701	0.414437	2700070H01Rik	NA	0	NA	0	NA	0	NA	0	NA	0	NA	0
2700081O15Rik	50.0455	46.6685	1.07235	0.549614	47.8835	43.1873	59.0658	44.9579	47.5288	47.5187	2700081O15Rik	50.8082	34.9156	1.53934	0.0063253	52.9105	48.0961	51.418	33.0029	36.8283	2700081O15Rik	NA	0	NA	0	P-3984-1,4717,11;	1	NA	0	P-4278-1,568,16;	1	NA	0
2700089I24Rik	0	0.0774767	0.114316	0.42265	0	0	0	0	0	0.23243	2700089I24Rik	0	0	1	NA	0	0	0	0	0	2700089I24Rik	NA	0	NA	0	NA	0	NA	0	NA	0	NA	0
2700094K13Rik	115.341	115.436	0.999179	0.996435	115.504	145.272	85.2472	97.4536	122.407	126.446	2700094K13Rik	64.7108	33.79	2.04092	0.151529	74.0567	36.1548	83.9207	31.7016	35.8784	2700094K13Rik	NA	0	NA	0	NA	0	P-7232-1,12513,15;P-2911-1,-13,22;	2	NA	0	NA	0
2700097O09Rik	8.40097	5.89806	1.42364	0.0305109	7.75908	9.51225	7.93156	5.39548	6.15191	6.1468	2700097O09Rik	4.53143	3.22335	2.02722	0.125709	5.49006	2.72575	5.37846	2.23023	4.21648	2700097O09Rik	P-6312-1,52807,100;	1	NA	0	NA	0	NA	0	NA	0	NA	0
2700099C18Rik	10.2879	9.44253	1.08944	0.667169	9.04804	8.93695	12.8788	7.74302	8.62473	11.9598	2700099C18Rik	5.46928	8.33816	0.65895	0.0338166	6.18171	5.80483	4.42129	8.30517	8.37115	2700099C18Rik	NA	0	NA	0	NA	0	NA	0	NA	0	NA	0
2810001G20Rik	7.56586	4.85332	1.55775	0.0625464	8.69396	7.84667	6.15696	4.68704	5.15982	4.7131	2810001G20Rik	3.95105	5.61699	1.03824	0.503785	4.15394	3.59099	4.10821	3.80514	7.42884	2810001G20Rik	NA	0	NA	0	NA	0	NA	0	NA	0	NA	0
2810002D19Rik	2.29646	3.51645	0.654046	0.144979	2.38653	3.00558	1.49728	3.96293	4.08572	2.5007	2810002D19Rik	2.23609	3.38332	1.36138	0.190003	1.69352	2.26506	2.7497	1.63986	5.12678	2810002D19Rik	NA	0	NA	0	NA	0	NA	0	NA	0	NA	0
2810004N23Rik	30.8875	25.933	1.19098	0.180585	30.7449	35.1725	26.7451	23.7983	24.6143	29.3864	2810004N23Rik	28.4756	29.5473	0.994304	0.806677	28.3243	29.5571	27.5454	28.6388	30.4558	2810004N23Rik	NA	0	NA	0	NA	0	NA	0	NA	0	P-4188-1,-26,30;	1
2810006K23Rik	4.08462	4.47402	0.913157	0.177994	4.20346	4.35212	3.69828	4.34071	4.45687	4.6245	2810006K23Rik	4.00033	5.43975	0.756791	0.0409742	3.62345	4.52181	3.85573	5.28912	5.59038	2810006K23Rik	P-3302-1,6656,162;	1	NA	0	NA	0	NA	0	NA	0	NA	0
2810013P06Rik	11.5726	6.48774	1.78256	0.00491767	12.8049	10.4711	11.4418	7.52958	6.31809	5.61556	2810013P06Rik	7.22087	7.25318	1.15141	0.618287	7.20836	4.4073	10.0469	6.27001	8.23634	2810013P06Rik	NA	0	NA	0	NA	0	NA	0	NA	0	NA	0
2810021J22Rik	3.70553	3.61126	1.02603	0.856765	3.78246	3.43325	3.90088	4.4965	3.29122	3.04607	2810021J22Rik	3.72986	3.52762	1.17062	0.00349793	3.67446	3.78641	3.72872	3.18476	3.87048	2810021J22Rik	NA	0	NA	0	NA	0	NA	0	NA	0	NA	0
2810025M15Rik	16.9195	16.101	1.0508	0.695602	15.785	20.1059	14.8675	14.7097	18.1387	15.4547	2810025M15Rik	14.1751	10.6833	1.40247	0.00924955	14.1978	13.4812	14.8463	10.1044	11.2622	2810025M15Rik	P-1464-1,-84822,282;P-1227-1,-268787,335;P-9582-3,-122670,73;	3	P-4322-1,-116308,45;P-2898-2,-268603,57;	2	NA	0	P-2995-2,-268694,22;	1	P-4462-1,-64839,16;P-3546-1,-70386,17;	2	NA	0
2810029C07Rik	1.82201	0.950095	1.90815	0.0800759	1.67642	1.40484	2.38476	0.701322	0.765993	1.38297	2810029C07Rik	1.25979	1.02002	1.23084	0.511768	1.62245	0.66233	1.4946	1.02165	1.01838	2810029C07Rik	NA	0	NA	0	NA	0	NA	0	NA	0	NA	0
2810032G03Rik	0.077765	1.14608	0.0759161	0.010965	0.150952	0.082343	0	1.17826	1.37005	0.889931	2810032G03Rik	0.233096	0.0689948	1.64266	0.179656	0.140005	0.289341	0.269943	0.13799	0	2810032G03Rik	P-11287-1,-3660,66;	1	NA	0	NA	0	NA	0	NA	0	NA	0
2810047C21Rik1	0.837385	0.704031	1.18676	0.59349	1.14065	0.677351	0.694151	0.884601	0.358655	0.868838	2810047C21Rik1	0.520881	1.47064	0.568443	0.0793809	0.401749	0.762621	0.398274	0.923922	2.01736	2810047C21Rik1	NA	0	NA	0	NA	0	NA	0	NA	0	NA	0
2810049E08Rik	0	0.00685967	0.593131	0.42265	0	0	0	0	0.020579	0	2810049E08Rik	0.0707717	0	8.07717	0.19023	0.119869	0	0.0924466	0	0	2810049E08Rik	NA	0	NA	0	NA	0	NA	0	NA	0	NA	0
2810403A07Rik	35.8975	22.9644	1.56294	0.0330895	30.6945	35.4473	41.5508	22.2598	26.9127	19.7206	2810403A07Rik	32.1388	35.4394	0.869628	0.258124	35.5014	34.9278	25.9871	36.9584	33.9204	2810403A07Rik	NA	0	NA	0	NA	0	NA	0	NA	0	NA	0
2810403D21Rik	0.123826	0.0787258	1.50831	0.61478	0.165333	0.206144	0	0.0556557	0.180522	0	2810403D21Rik	0.47353	0.717506	0.996965	0.979569	0.525752	0.52315	0.371686	0.475001	0.960011	2810403D21Rik	NA	0	NA	0	NA	0	NA	0	NA	0	NA	0
2810404M03Rik	0.0154207	0	2.54207	0.187616	0	0.0208007	0.0254614	0	0	0	2810404M03Rik	0.118197	0	12.8197	0.42265	0	0	0.35459	0	0	2810404M03Rik	NA	0	NA	0	NA	0	NA	0	NA	0	NA	0
2810405F15Rik	0.0357564	0.0544922	0.709487	0.70117	0.107269	0	0	0.0902744	0.0732022	0	2810405F15Rik	0.221067	0	23.1067	0.265955	0.0284259	0.130547	0.504229	0	0	2810405F15Rik	NA	0	NA	0	NA	0	NA	0	NA	0	NA	0
2810408A11Rik	6.87807	2.48587	2.75978	0.00225977	6.15115	6.8829	7.60016	2.32284	2.18493	2.94985	2810408A11Rik	5.62033	7.78608	0.757251	0.0417091	6.02206	4.85949	5.97945	7.42522	8.14694	2810408A11Rik	NA	0	NA	0	NA	0	NA	0	P-4902-3,-543,15;	1	P-3043-1,224,32;	1
2810408I11Rik	5.67175	2.65719	2.13024	0.0151045	6.05913	6.0656	4.89053	2.78493	3.56233	1.62431	2810408I11Rik	2.31635	3.52611	0.846254	0.42318	1.48213	2.60925	2.85768	2.739	4.31323	2810408I11Rik	NA	0	NA	0	NA	0	NA	0	NA	0	NA	0
2810410L24Rik	8.32676	2.90335	2.86158	4.85879e-05	8.16269	8.07096	8.74662	2.65417	2.77663	3.27924	2810410L24Rik	5.14438	3.25488	1.54301	0.277837	5.9844	2.72466	6.72409	3.33048	3.17929	2810410L24Rik	NA	0	NA	0	NA	0	NA	0	NA	0	NA	0
2810417H13Rik	61.906	73.3625	0.843859	0.342089	66.8658	73.1556	45.6967	69.6656	86.0378	64.384	2810417H13Rik	57.2391	60.7064	0.864464	0.0186026	56.52	59.657	55.5403	66.2149	55.1978	2810417H13Rik	NA	0	NA	0	NA	0	NA	0	NA	0	NA	0
2810428I15Rik	27.9579	29.115	0.960269	0.84087	25.6881	36.6182	21.5673	29.4995	33.9308	23.9148	2810428I15Rik	24.5199	24.7549	0.8776	0.398796	23.7249	19.3908	30.444	27.9411	21.5688	2810428I15Rik	NA	0	NA	0	P-4647-1,1649,10;	1	NA	0	P-1423-2,-3845,23;	1	P-1077-1,3504,42;	1
2810429I04Rik	1.20778	0.867575	1.38766	0.185563	1.33902	0.92963	1.35469	0.717102	0.697786	1.18784	2810429I04Rik	0.868728	3.19892	0.302677	0.0108795	0.903215	0.483939	1.21903	2.89319	3.50466	2810429I04Rik	NA	0	NA	0	NA	0	NA	0	NA	0	NA	0
2810433D01Rik	0.659676	0.769686	0.858905	0.0924249	0.640583	0.601801	0.736646	0.733766	0.765001	0.81029	2810433D01Rik	0.401521	0	41.1521	0.123797	0.528117	0.0909523	0.585494	0	0	2810433D01Rik	NA	0	NA	0	NA	0	NA	0	NA	0	NA	0
2810442N19Rik	0.240651	0.229561	1.04629	0.903597	0.154976	0.394511	0.172467	0.273887	0.246768	0.168028	2810442N19Rik	0.26201	0.0708346	1.79344	0.499053	0.143738	0.0880162	0.554277	0.141669	0	2810442N19Rik	NA	0	NA	0	NA	0	NA	0	NA	0	NA	0
2810454H06Rik	0.441474	0.17502	2.44014	0.0331267	0.352906	0.421683	0.549832	0.237596	0.232802	0.0546613	2810454H06Rik	0.639754	0.76358	0.869375	0.590189	0.358488	0.887609	0.673164	0.737381	0.789778	2810454H06Rik	NA	0	NA	0	NA	0	NA	0	NA	0	NA	0
2810459M11Rik	0.302694	0.190761	1.55754	0.191086	0.334929	0.287656	0.285496	0.100752	0.170205	0.301327	2810459M11Rik	0.244786	0.411977	1.16631	0.602919	0.264375	0.133557	0.336426	0.208456	0.615498	2810459M11Rik	NA	0	NA	0	NA	0	NA	0	NA	0	NA	0
2810468N07Rik	2.49639	0.75494	3.27658	0.0174553	1.98836	2.82197	2.67884	0.663413	0.857361	0.744046	2810468N07Rik	1.89887	1.84845	1.1564	0.521497	2.25218	1.2292	2.21524	1.6407	2.05621	2810468N07Rik	NA	0	NA	0	NA	0	NA	0	NA	0	NA	0
2810471M01Rik	0	0	1	NA	0	0	0	0	0	0	2810471M01Rik	0.0921442	0	10.2144	0.42265	0	0	0.276433	0	0	2810471M01Rik	NA	0	NA	0	NA	0	NA	0	NA	0	NA	0
2810474O19Rik	10.3548	15.0343	0.688948	0.130958	13.1982	8.75162	9.1144	18.5517	14.723	11.8282	2810474O19Rik	15.4699	13.863	1.1362	0.255883	14.9732	17.7127	13.7237	13.6143	14.1117	2810474O19Rik	P-12837-1,45692,60;	1	NA	0	NA	0	P-6371-1,64768,15;	1	NA	0	P-1863-1,-44,37;	1
2900005J15Rik	0.214382	0.154408	1.36478	0.275039	0.245194	0.242027	0.155924	0.123808	0.111549	0.227868	2900005J15Rik	0.397721	0.187402	1.53186	0.340295	0.56312	0.179041	0.451	0.256161	0.118644	2900005J15Rik	NA	0	NA	0	NA	0	NA	0	NA	0	NA	0
2900008C10Rik	0.897917	1.14063	0.78906	0.564736	0.87269	0.818798	1.00226	0.843122	0.733701	1.84507	2900008C10Rik	0.694445	0.889291	1.03577	0.804598	0.550397	0.68397	0.848967	0.670114	1.10847	2900008C10Rik	NA	0	NA	0	NA	0	NA	0	NA	0	NA	0
2900009J06Rik	1.84104	1.39407	1.31834	0.547938	1.48358	2.39992	1.63963	0.723285	0.879751	2.57918	2900009J06Rik	1.04637	0.569057	1.39319	0.409991	1.51834	0.522975	1.0978	0.74824	0.389875	2900009J06Rik	NA	0	NA	0	NA	0	NA	0	NA	0	NA	0
2900011O08Rik	0.447378	0.544072	0.825485	0.675754	0.493894	0.659793	0.188448	0.843166	0.510377	0.278674	2900011O08Rik	0.30534	3.32559	0.121757	0.000377821	0.317851	0.223255	0.374915	2.57992	4.07126	2900011O08Rik	NA	0	NA	0	NA	0	NA	0	NA	0	NA	0
Pitx2	0.012092	0.170204	0.122594	0.187598	0.00848968	0.0277863	0	0.0900225	0.0892198	0.331369	Pitx2	0.187047	0	19.7047	0.155597	0.0787405	0.130183	0.352219	0	0	Pitx2	P-5553-1,96536,110;P-7515-1,97713,87;P-123-2,-331337,977;	3	P-7013-2,-301871,34;P-6180-1,55774,36;	2	P-1994-1,-331349,14;P-950-1,-8770,19;	2	P-2473-1,-51842,24;	1	P-10258-1,-833167,12;P-8194-1,-54671,13;P-3887-1,42224,16;	3	P-1884-1,-10136,37;P-608-1,-8823,49;	2
2900041M22Rik	0.00588718	0.153034	0.0974468	0.0438285	0.0176615	0	0	0.124852	0.219356	0.114895	2900041M22Rik	0.0892195	0	9.92195	0.272752	0.0655234	0	0.202135	0	0	2900041M22Rik	NA	0	NA	0	NA	0	NA	0	NA	0	NA	0
2900052N01Rik	0	0.010137	0.496599	0.248023	0	0	0	0.0216379	0.00877293	0	2900052N01Rik	0.0709662	0	8.09662	0.242369	0.0170336	0.156455	0.0394104	0	0	2900052N01Rik	NA	0	NA	0	NA	0	NA	0	NA	0	NA	0
2900055J20Rik	0	0.0360937	0.216949	0.248023	0	0	0	0.0770441	0.031237	0	2900055J20Rik	0.0872082	0	9.72082	0.185654	0.1213	0	0.140325	0	0	2900055J20Rik	NA	0	NA	0	NA	0	NA	0	NA	0	NA	0
2900057B20Rik	0	0.0729635	0.120535	0.113258	0	0	0	0.0825797	0.0223209	0.11399	2900057B20Rik	0.0445652	0	5.45652	0.42265	0	0	0.133696	0	0	2900057B20Rik	NA	0	NA	0	NA	0	NA	0	NA	0	NA	0
2900060B14Rik	0.294997	0.0886355	3.09216	0.219155	0.0795214	0.433783	0.371686	0	0.265906	0	2900060B14Rik	0.418283	0.260549	1.87777	0.510847	0.073755	0.270978	0.910115	0.21808	0.303018	2900060B14Rik	P-11364-1,50736,65;	1	NA	0	NA	0	NA	0	NA	0	NA	0
2900076A07Rik	2.82292	1.83452	1.53586	0.113411	2.25142	3.39631	2.82104	2.06314	2.31029	1.13011	2900076A07Rik	1.34069	0.856943	1.09846	0.857101	2.47485	0.473578	1.07364	1.21962	0.494268	2900076A07Rik	NA	0	NA	0	NA	0	NA	0	NA	0	NA	0
2900079G21Rik	0	0.0123564	0.447299	0.28477	0	0	0	0.00832847	0	0.0287408	2900079G21Rik	0.0337092	0	4.37092	0.42265	0	0	0.101128	0	0	2900079G21Rik	NA	0	NA	0	NA	0	NA	0	NA	0	NA	0
2900092C05Rik	0	0	1	NA	0	0	0	0	0	0	2900092C05Rik	0.079809	0	8.9809	0.42265	0	0	0.239427	0	0	2900092C05Rik	NA	0	NA	0	NA	0	NA	0	P-7275-1,21499,14;	1	NA	0
2900092D14Rik	0.016554	0.280588	0.0913803	0.00546714	0	0.0273462	0.0223158	0.236257	0.279385	0.326121	2900092D14Rik	1.49871	2.39055	0.477928	0.0256832	1.1934	2.03569	1.26703	3.14676	1.63434	2900092D14Rik	NA	0	NA	0	NA	0	NA	0	NA	0	NA	0
2900097C17Rik	93.4129	97.2051	0.960991	0.834751	120.172	83.1996	76.8668	115.139	96.8648	79.6116	2900097C17Rik	99.2371	95.9653	1.05841	0.00921325	99.4453	98.2339	100.032	93.7596	98.1711	2900097C17Rik	NA	0	NA	0	NA	0	NA	0	NA	0	NA	0
3000002C10Rik	4.65021	3.11879	1.48946	0.0792772	3.67774	4.86388	5.409	2.99838	2.82165	3.53633	3000002C10Rik	3.08113	6.68825	0.45906	0.0014654	3.13538	3.29117	2.81684	6.72361	6.65289	3000002C10Rik	NA	0	NA	0	NA	0	NA	0	NA	0	NA	0
3010001F23Rik	1.17115	1.33763	0.876465	0.662703	1.19717	1.10343	1.21285	0.778212	1.32124	1.91345	3010001F23Rik	1.10564	0.741242	1.21835	0.433103	1.07208	1.47707	0.767762	0.905696	0.576789	3010001F23Rik	NA	0	NA	0	NA	0	NA	0	NA	0	NA	0
3010026O09Rik	5.97002	6.62809	0.900864	0.624867	5.12223	5.47469	7.31314	5.4462	5.76898	8.66909	3010026O09Rik	5.20661	6.04988	0.829181	0.0547031	4.71217	5.60532	5.30232	6.28127	5.81849	3010026O09Rik	NA	0	NA	0	NA	0	NA	0	NA	0	NA	0
3100003L05Rik	0.0130004	0.794897	0.0285756	0.145914	0	0.0390012	0	0.589666	0.341537	1.45349	3100003L05Rik	0	0	1	NA	0	0	0	0	0	3100003L05Rik	NA	0	NA	0	NA	0	NA	0	NA	0	NA	0
3110001I22Rik	3.13917	2.11934	1.47894	0.0640846	3.41838	2.73276	3.26637	2.46512	2.40717	1.48571	3110001I22Rik	2.52109	1.31801	1.79408	0.0177921	2.24122	2.56067	2.76139	1.4008	1.23521	3110001I22Rik	NA	0	NA	0	NA	0	NA	0	NA	0	NA	0
3110002H16Rik	6.83051	5.45763	1.25109	0.204859	5.56357	6.73878	8.18918	4.97862	5.95445	5.43981	3110002H16Rik	6.12934	6.15991	1.29546	0.00427569	6.30797	6.00289	6.07717	4.72913	7.59069	3110002H16Rik	NA	0	NA	0	NA	0	NA	0	NA	0	NA	0
3110009E18Rik	3.11423	1.69684	1.83042	0.112134	3.20419	4.04266	2.09584	1.51519	2.22824	1.34708	3110009E18Rik	2.21372	2.36276	0.882212	0.460787	1.69819	2.8225	2.12047	2.51062	2.2149	3110009E18Rik	NA	0	P-8200-1,55397,31;	1	P-3472-1,144055,11;	1	NA	0	NA	0	NA	0
3110009F21Rik	0.0455987	0	5.55987	0.191797	0.058574	0	0.0782222	0	0	0	3110009F21Rik	0.0488815	0.492472	0.234634	0.0590877	0	0	0.146645	0.24095	0.743994	3110009F21Rik	NA	0	NA	0	NA	0	NA	0	NA	0	NA	0
3110015C05Rik	0	0	1	NA	0	0	0	0	0	0	3110015C05Rik	0.0482711	0	5.82711	0.42265	0	0	0.144813	0	0	3110015C05Rik	NA	0	NA	0	NA	0	NA	0	NA	0	NA	0
3110021A11Rik	0.500063	0.250769	1.956	0.212274	0.633758	0.597136	0.269293	0.237584	0.467872	0.0468502	3110021A11Rik	0.559803	0.518084	3.39164	0.280694	0.641239	0.0490819	0.989089	0.158002	0.878166	3110021A11Rik	NA	0	NA	0	NA	0	NA	0	NA	0	NA	0
3110021N24Rik	0.1425	0.0752477	1.78891	0.338575	0.1572	0.0428755	0.227425	0.10804	0.0750928	0.0426099	3110021N24Rik	0.384725	0.0958012	1.95794	0.0218228	0.437401	0.379437	0.337339	0.191602	0	3110021N24Rik	P-8597-1,-89987,79;	1	NA	0	NA	0	NA	0	NA	0	NA	0
3110035E14Rik	0.00994653	0.00529704	1.30395	0.690995	0	0	0.0298396	0.00877533	0.0071158	0	3110035E14Rik	0.0106554	0.0189208	2.06554	0.42265	0	0	0.0319662	0	0.0378416	3110035E14Rik	P-5508-5,-35927,110;	1	P-5373-4,-22251,40;	1	NA	0	NA	0	NA	0	NA	0
3110039I08Rik	6.27207	7.91622	0.792568	0.181382	5.5074	5.35785	7.95096	7.37213	7.56372	8.81279	3110039I08Rik	3.03756	5.71474	0.526707	0.0248523	3.63506	3.29821	2.1794	5.77605	5.65343	3110039I08Rik	NA	0	NA	0	NA	0	NA	0	NA	0	NA	0
3110039M20Rik	0	0	1	NA	0	0	0	0	0	0	3110039M20Rik	0	0	1	NA	0	0	0	0	0	3110039M20Rik	NA	0	NA	0	NA	0	NA	0	NA	0	NA	0
3110040N11Rik	6.38724	4.01003	1.59134	0.0301312	6.01046	6.67818	6.47307	3.8834	4.94841	3.19828	3110040N11Rik	4.50355	3.03064	1.67548	0.116207	4.36721	3.39782	5.74563	2.68388	3.37741	3110040N11Rik	NA	0	NA	0	NA	0	NA	0	NA	0	NA	0
3110043O21Rik	6.4261	4.91022	1.30809	0.170726	6.71737	6.40538	6.15555	5.87674	5.3894	3.46451	3110043O21Rik	5.34201	5.2201	1.07834	0.549711	6.14076	4.29981	5.58545	4.95317	5.48702	3110043O21Rik	P-9705-1,-346234,73;P-7287-2,-177869,89;P-6560-1,-176091,96;	3	P-8316-1,-176112,30;P-5506-1,-176657,39;	2	NA	0	NA	0	P-6675-2,-58500,14;	1	NA	0
3110045C21Rik	0.708046	0.208679	3.28356	0.0927606	0.6065	0.456332	1.06131	0.246405	0.379632	0	3110045C21Rik	0.153362	0.244308	0.416358	0.0768906	0.155178	0.035633	0.269276	0.38236	0.106257	3110045C21Rik	NA	0	NA	0	NA	0	NA	0	NA	0	NA	0
3110052M02Rik	1.13533	0.882808	1.28285	0.48171	1.34707	1.27498	0.78396	1.05883	1.23291	0.356679	3110052M02Rik	1.58708	1.1793	1.63979	0.10634	2.01195	1.48178	1.26752	0.963956	1.39464	3110052M02Rik	NA	0	NA	0	NA	0	NA	0	NA	0	NA	0
3110056K07Rik	5.31814	3.32614	1.5971	0.265201	4.51424	5.87082	5.56937	3.73364	5.36961	0.875166	3110056K07Rik	4.43172	4.54521	1.06671	0.430511	4.49191	4.8899	3.91337	4.15396	4.93646	3110056K07Rik	NA	0	NA	0	NA	0	NA	0	NA	0	NA	0
3110062M04Rik	2.09745	2.3259	0.9022	0.262122	1.99457	2.39154	1.90623	2.25988	2.31346	2.40436	3110062M04Rik	1.95999	1.23391	1.53917	0.067288	2.02132	1.60689	2.25175	1.2699	1.19792	3110062M04Rik	NA	0	NA	0	P-5905-1,-11370,10;	1	NA	0	NA	0	NA	0
3110070M22Rik	0.670842	0.660664	1.01518	0.958257	0.820699	0.826495	0.365331	0.471075	0.723768	0.787149	3110070M22Rik	0.404443	0.424424	2.52874	0.11445	0.390352	0.250978	0.571999	0.153893	0.694955	3110070M22Rik	NA	0	NA	0	NA	0	NA	0	NA	0	NA	0
3110079O15Rik	0.228712	0.0278532	6.30626	0.472962	0	0	0.686137	0	0	0.0835597	3110079O15Rik	0	0	1	NA	0	0	0	0	0	3110079O15Rik	NA	0	NA	0	NA	0	P-2696-2,40210,23;	1	NA	0	NA	0
3110082I17Rik	13.3984	8.27075	1.61922	0.0234558	12.9815	14.6944	12.5193	6.79554	7.60591	10.4108	3110082I17Rik	11.5476	12.1317	0.914781	0.191561	11.0908	12.6507	10.9012	12.6243	11.6392	3110082I17Rik	P-3015-2,-17043,172;	1	NA	0	P-1050-1,-102,18;	1	P-1901-1,-16983,28;	1	NA	0	P-1568-1,-78,38;	1
Cldn23	0.0407106	0.0623737	0.700678	0.262885	0.0256479	0.0279815	0.0685025	0.0755457	0.0490071	0.0625682	Cldn23	0.186139	0	19.6139	0.122965	0.11894	0.109248	0.33023	0	0	Cldn23	P-95-2,-122384,1043;P-5221-1,-68250,115;P-4015-1,-214476,142;P-12685-1,-203771,61;	4	P-4169-3,-214855,46;P-2411-1,-122418,66;	2	P-3642-1,903,11;P-3603-1,237709,11;P-2159-1,-214830,13;	3	P-5897-2,-122467,16;P-2063-1,-214859,27;	2	P-9252-1,234675,13;P-4489-2,-122450,16;	2	P-1929-1,118526,36;P-341-1,-122409,59;	2
3110099E03Rik	0.215322	1.9605	0.114348	0.0388204	0.341154	0.244865	0.0599462	1.68183	2.71038	1.48928	3110099E03Rik	0.313824	0.134075	2.29159	0.310183	0.0832672	0.305926	0.552279	0.13131	0.13684	3110099E03Rik	NA	0	NA	0	NA	0	NA	0	NA	0	NA	0
3200001D21Rik	0	0.00563651	0.639529	0.42265	0	0	0	0	0	0.0169095	3200001D21Rik	0.0198328	0	2.98328	0.42265	0	0	0.0594985	0	0	3200001D21Rik	NA	0	NA	0	NA	0	NA	0	NA	0	NA	0
3300002I08Rik	1.25374	1.233	1.01669	0.950218	1.2821	1.59857	0.880544	1.64004	1.2249	0.834049	3300002I08Rik	1.3527	0.902364	1.00983	0.961727	0.951303	1.31066	1.79614	1.33944	0.465284	3300002I08Rik	NA	0	NA	0	NA	0	NA	0	NA	0	NA	0
3300002P13Rik	0	0	1	NA	0	0	0	0	0	0	3300002P13Rik	0.217684	0	22.7684	0.42265	0	0	0.653052	0	0	3300002P13Rik	NA	0	NA	0	NA	0	NA	0	NA	0	NA	0
3300005D01Rik	0.0190922	0	2.90922	0.216674	0.0370603	0.0202162	0	0	0	0	3300005D01Rik	0	0.135513	0.035584	0	0	0	0	0.271025	0	3300005D01Rik	NA	0	NA	0	NA	0	NA	0	NA	0	NA	0
3425401B19Rik	0.21162	0.0332244	5.1272	0.073878	0.29527	0.116715	0.222875	0.0252091	0.0327068	0.0417572	3425401B19Rik	0.422925	0.342184	2.87037	0.0364694	0.42071	0.328097	0.519968	0.140826	0.543543	3425401B19Rik	P-9173-1,-114,76;	1	NA	0	NA	0	NA	0	NA	0	NA	0
3632451O06Rik	2.59377	2.67432	0.969994	0.7585	2.53093	2.30885	2.94155	2.92086	2.37674	2.72536	3632451O06Rik	1.53376	2.30115	0.453328	0.00122366	1.41004	1.56004	1.6312	3.3954	1.2069	3632451O06Rik	P-6112-1,193917,102;P-9998-1,103692,71;	2	NA	0	NA	0	NA	0	NA	0	NA	0
3632454L22Rik	0.0230989	0.00322415	2.50291	0.0892851	0.0181339	0.0148377	0.036325	0.00534129	0.00433117	0	3632454L22Rik	0.0194568	0	2.94568	0.42265	0	0	0.0583705	0	0	3632454L22Rik	NA	0	NA	0	NA	0	NA	0	NA	0	NA	0
3830403N18Rik	0.0362331	0.133636	0.321876	0.477718	0.0465434	0	0.062156	0.356442	0.0444667	0	3830403N18Rik	0.0618458	0.236473	7.18458	0.214202	0	0.118952	0.0665856	0	0.472946	3830403N18Rik	NA	0	NA	0	NA	0	NA	0	P-3859-1,41377,16;P-372-6,-168067,37;	2	NA	0
3830406C13Rik	3.50717	5.83963	0.601264	0.0339822	3.67328	4.3212	2.52704	5.65022	6.81492	5.05374	3830406C13Rik	5.07943	6.13514	0.754805	0.0933984	4.45651	6.16371	4.61806	6.7327	5.53758	3830406C13Rik	P-6263-2,-351529,100;P-5322-3,-723349,113;P-4989-2,-425651,120;P-4712-1,-521033,126;P-4554-2,-176517,129;P-4396-1,-172251,133;P-12300-2,-679617,62;P-10997-1,-428518,67;P-9661-2,-419067,73;P-8400-3,-459543,80;P-7811-1,-106212,85;P-7029-1,-362987,92;	12	P-1019-1,-83685,110;P-5850-1,-342326,38;P-5073-1,-201780,41;P-1287-1,-351488,99;	4	P-1533-1,-176518,15;	1	NA	0	P-11600-1,-181275,12;	1	P-1196-1,-679652,41;	1
Npvf	0	0.0759887	0.116294	0.217552	0	0	0	0.147973	0.0799931	0	Npvf	0.166434	0	17.6434	0.42265	0	0.499303	0	0	0	Npvf	P-90-5,-166730,1048;P-5530-2,-60844,110;P-4236-1,-214223,136;P-2768-1,-164940,183;P-1395-3,-181967,295;P-953-3,-154715,414;P-940-1,-156335,420;P-10643-2,-8766,68;	8	P-480-2,-165012,151;P-4698-1,-155301,43;P-3306-2,-154840,53;P-1587-4,-166719,88;	4	P-5000-1,-169100,10;P-3606-1,-165052,11;	2	P-6686-1,-166273,15;P-2619-1,-169142,24;P-1392-2,-167901,32;P-691-2,-154787,44;	4	P-2473-1,-110074,19;	1	P-754-1,-164962,47;	1
3830417A13Rik	0	0	1	NA	0	0	0	0	0	0	3830417A13Rik	0.027458	0	3.7458	0.42265	0	0	0.0823741	0	0	3830417A13Rik	NA	0	NA	0	NA	0	NA	0	NA	0	NA	0
3830432H09Rik	0.194386	0.0800124	2.27064	0.0306926	0.235994	0.150189	0.196973	0.0463413	0.0657607	0.127935	3830432H09Rik	0.303062	0	31.3062	0.0293868	0.328323	0.201045	0.37982	0	0	3830432H09Rik	NA	0	NA	0	NA	0	NA	0	NA	0	NA	0
Cstad	0.20065	0.487565	0.423362	0.0759769	0.0871621	0.12679	0.387999	0.376545	0.471881	0.614271	Cstad	0.164452	0	17.4452	0.139665	0.0538944	0.148507	0.290955	0	0	Cstad	P-3867-1,163586,146;P-10559-1,113383,69;	2	P-8185-1,165774,31;P-4417-1,65732,44;P-1696-1,164989,84;	3	P-5841-1,10896,10;P-4669-1,122075,10;P-2530-1,199619,13;	3	P-5264-1,163564,17;P-442-1,189740,53;P-161-2,113277,86;	3	P-5793-1,18977,15;P-1322-1,-366,23;	2	P-211-1,189710,70;	1
4430402I18Rik	0.0510384	0.0792657	0.683783	0.58514	0.0661816	0.0722031	0.0147303	0.142954	0.0948431	0	4430402I18Rik	0.122598	0.171414	0.375814	0.00528226	0.122765	0.150347	0.0946803	0.342828	0	4430402I18Rik	NA	0	NA	0	NA	0	P-6188-1,379,16;	1	NA	0	NA	0
4631405J19Rik	0	0.015146	0.397678	0.42265	0	0	0	0.0454379	0	0	4631405J19Rik	0	0	1	NA	0	0	0	0	0	4631405J19Rik	NA	0	NA	0	NA	0	NA	0	NA	0	NA	0
4632404H12Rik	1.27401	0.466373	2.69538	0.000496327	1.38353	1.24614	1.19236	0.568628	0.438037	0.392456	4632404H12Rik	1.57773	1.68959	1.12838	0.0442107	1.65622	1.53496	1.54201	1.39709	1.9821	4632404H12Rik	NA	0	NA	0	NA	0	NA	0	NA	0	NA	0
4632415L05Rik	3.65503	4.45011	0.821737	0.16171	4.40239	3.31108	3.25163	4.50708	4.56427	4.27897	4632415L05Rik	4.62179	4.69203	1.0003	0.982914	4.70928	4.51229	4.6438	4.62039	4.76366	4632415L05Rik	P-3275-1,-155061,163;	1	NA	0	NA	0	P-3720-1,41505,20;	1	NA	0	NA	0
4632427E13Rik	1.10926	0.279512	3.866	0.213595	0.709631	0.580647	2.03749	0.418042	0.305086	0.11541	4632427E13Rik	1.07112	1.08503	1.17746	0.667532	1.18471	1.57179	0.456844	0.908177	1.26189	4632427E13Rik	NA	0	NA	0	NA	0	NA	0	NA	0	NA	0
4632428C04Rik	0.0753651	0.0892767	0.859871	0.802291	0.0293293	0.170654	0.0261117	0.0921482	0.112083	0.063599	4632428C04Rik	0.0223044	0	3.23044	0.0865237	0.03627	0.0166571	0.0139863	0	0	4632428C04Rik	NA	0	NA	0	NA	0	NA	0	NA	0	NA	0
4732416N19Rik	0.0300266	0.0274386	1.06913	0.939145	0.0430801	0.0469997	0	0	0.0823159	0	4732416N19Rik	0.0677248	0.236286	0.161064	0.00785789	0.0799124	0	0.123262	0.472572	0	4732416N19Rik	NA	0	NA	0	NA	0	NA	0	NA	0	NA	0
4732456N10Rik	0.218288	0.103509	2.01118	0.189389	0.206084	0.286153	0.162625	0.0882937	0.0089495	0.213285	4732456N10Rik	0.0615552	0.377319	0.157167	0.00668744	0.104258	0	0.0804074	0.445282	0.309356	4732456N10Rik	NA	0	NA	0	NA	0	NA	0	NA	0	NA	0
4732471J01Rik	0.202728	0.169774	1.1833	0.610352	0.180991	0.185491	0.241702	0.122775	0.110037	0.276511	4732471J01Rik	0.315323	0.177483	3.24527	0.0338917	0.335732	0.233616	0.376622	0.0902452	0.264721	4732471J01Rik	NA	0	NA	0	NA	0	NA	0	NA	0	NA	0
4732490B19Rik	0.0237494	0.00309049	2.57816	0.30385	0.019409	0	0.0518391	0	0.00927147	0	4732490B19Rik	0.0277667	0.115326	0.156935	0.0182202	0	0	0.0833002	0.230651	0	4732490B19Rik	NA	0	NA	0	NA	0	NA	0	NA	0	NA	0
4732491K20Rik	0.381891	0.360891	1.05662	0.855958	0.336539	0.489544	0.319592	0.326018	0.221493	0.535161	4732491K20Rik	0.571257	0.400762	1.18975	0.597462	0.388433	0.458716	0.866622	0.478553	0.322972	4732491K20Rik	NA	0	NA	0	NA	0	NA	0	NA	0	NA	0
4831407H17Rik	0	0.0063631	0.611131	0.42265	0	0	0	0	0.0190893	0	4831407H17Rik	0.00952826	0	1.95283	0.42265	0	0	0.0285848	0	0	4831407H17Rik	NA	0	NA	0	NA	0	NA	0	NA	0	NA	0
4831440E17Rik	0.258677	0.196992	1.298	0.447048	0.279141	0.232557	0.264333	0.263106	0.261838	0.0660331	4831440E17Rik	0.447651	0.273536	1.7566	0.202524	0.649602	0.294009	0.399343	0.250533	0.29654	4831440E17Rik	NA	0	NA	0	NA	0	NA	0	NA	0	NA	0
4833411C07Rik	0.0291378	0.0343783	0.881913	0.797044	0.0394961	0.0215448	0.0263724	0.0465342	0.0566007	0	4833411C07Rik	0.00941729	0	1.94173	0.42265	0	0	0.0282519	0	0	4833411C07Rik	NA	0	NA	0	NA	0	NA	0	NA	0	NA	0
4833412C05Rik	0	0.136585	0.0682198	0.118425	0	0	0	0.206589	0.16752	0.0356459	4833412C05Rik	0.0762647	0	8.62647	0.313724	0.0406571	0	0.188137	0	0	4833412C05Rik	NA	0	NA	0	NA	0	NA	0	NA	0	NA	0
4833415N18Rik	0.021133	0.00932235	1.61125	0.647315	0	0	0.0633991	0.027967	0	0	4833415N18Rik	0.0113196	0	2.13196	0.42265	0	0	0.0339587	0	0	4833415N18Rik	NA	0	NA	0	NA	0	NA	0	NA	0	NA	0
4833417C18Rik	0.369395	0.179472	2.00238	0.00587349	0.413915	0.333773	0.360496	0.12722	0.20632	0.204876	4833417C18Rik	0.644333	0.586872	1.03022	0.941174	1.10163	0.367946	0.463425	0.625141	0.548603	4833417C18Rik	NA	0	NA	0	NA	0	NA	0	NA	0	NA	0
4833418N02Rik	0.835564	0.711999	1.17114	0.51038	0.744695	0.64319	1.11881	0.566651	0.711467	0.857879	4833418N02Rik	0.712833	0.27902	7.60126	0.0708337	0.518021	0.555107	1.06537	0.0850939	0.472946	4833418N02Rik	NA	0	NA	0	NA	0	NA	0	NA	0	NA	0
4833419F23Rik	0	0.0660662	0.131464	0.184124	0	0	0	0.0952338	0.102965	0	4833419F23Rik	0.0885247	0.467968	0.104156	0.0028525	0.149937	0	0.115637	0.935936	0	4833419F23Rik	NA	0	NA	0	NA	0	NA	0	NA	0	NA	0
4833420G17Rik	25.0417	15.5471	1.6103	0.00958084	21.9872	26.78	26.3578	15.734	17.6388	13.2685	4833420G17Rik	20.5913	19.7601	1.08014	0.281542	22.2116	18.6339	20.9284	19.0627	20.4575	4833420G17Rik	NA	0	NA	0	NA	0	NA	0	P-2914-1,-178,18;	1	NA	0
4833422C13Rik	0.0812135	0.064018	1.23232	0.619373	0.0549373	0.0645461	0.124157	0.0497899	0.0322991	0.109965	4833422C13Rik	0.0423199	0.907787	0.0523749	0.00199264	0	0	0.12696	0.98895	0.826625	4833422C13Rik	NA	0	NA	0	NA	0	NA	0	NA	0	NA	0
4833422M21Rik	0.0179173	0.0166139	1.04897	0.950362	0.0347797	0.0189721	0	0	0.0498418	0	4833422M21Rik	0.0297979	0	3.97979	0.253587	0.0645153	0	0.0248782	0	0	4833422M21Rik	NA	0	NA	0	NA	0	NA	0	NA	0	NA	0
4833423E24Rik	0	0	1	NA	0	0	0	0	0	0	4833423E24Rik	0.0537427	0	6.37427	0.42265	0	0	0.161228	0	0	4833423E24Rik	NA	0	NA	0	NA	0	NA	0	NA	0	NA	0
4833427F10Rik	0	0	1	NA	0	0	0	0	0	0	4833427F10Rik	0.0153485	0	2.53485	0.42265	0	0	0.0460456	0	0	4833427F10Rik	NA	0	NA	0	NA	0	NA	0	NA	0	NA	0
4833427G06Rik	0.041767	0.0315368	1.24629	0.76657	0.0918858	0.0334153	0	0.0360864	0.058524	0	4833427G06Rik	0.0292118	0	3.92118	0.42265	0	0	0.0876353	0	0	4833427G06Rik	NA	0	NA	0	NA	0	NA	0	NA	0	NA	0
4833428L15Rik	0	0	1	NA	0	0	0	0	0	0	4833428L15Rik	0	0	1	NA	0	0	0	0	0	4833428L15Rik	NA	0	NA	0	NA	0	NA	0	NA	0	NA	0
4833439L19Rik	31.695	29.664	1.06844	0.653959	34.9425	36.1823	23.9602	30.4626	29.5513	28.9782	4833439L19Rik	30.8291	37.4728	0.78799	0.00339143	29.935	31.5993	30.9531	39.1265	35.8191	4833439L19Rik	NA	0	NA	0	P-1360-1,60,16;	1	NA	0	NA	0	NA	0
4921501E09Rik	0	0	1	NA	0	0	0	0	0	0	4921501E09Rik	0.0231247	0	3.31247	0.42265	0	0	0.0693742	0	0	4921501E09Rik	NA	0	NA	0	NA	0	NA	0	NA	0	NA	0
4921504A21Rik	0.0716509	0.276683	0.284813	0.106076	0.132118	0.0240231	0.0588118	0.389151	0.315557	0.125339	4921504A21Rik	0.0722404	0.809821	0.111947	0.000151358	0.0816915	0.0562758	0.078754	0.72464	0.895001	4921504A21Rik	NA	0	NA	0	NA	0	NA	0	NA	0	NA	0
4921504E06Rik	0	0	1	NA	0	0	0	0	0	0	4921504E06Rik	0.0564848	0	6.64848	0.42265	0	0	0.169455	0	0	4921504E06Rik	NA	0	NA	0	NA	0	NA	0	NA	0	NA	0
4921507P07Rik	0.482238	0.268636	1.7666	0.104391	0.477998	0.34396	0.624756	0.251631	0.223476	0.330801	4921507P07Rik	0.990383	0.925191	0.86031	0.291497	0.980998	0.797086	1.19306	1.15282	0.697565	4921507P07Rik	NA	0	NA	0	NA	0	NA	0	NA	0	NA	0
4921508D12Rik	0	0	1	NA	0	0	0	0	0	0	4921508D12Rik	0	0	1	NA	0	0	0	0	0	4921508D12Rik	NA	0	NA	0	NA	0	NA	0	NA	0	NA	0
4921509C19Rik	0	0	1	NA	0	0	0	0	0	0	4921509C19Rik	0.00422057	0	1.42206	0.42265	0	0	0.0126617	0	0	4921509C19Rik	NA	0	NA	0	NA	0	NA	0	NA	0	NA	0
4921509O07Rik	0	0	1	NA	0	0	0	0	0	0	4921509O07Rik	0.013229	0	2.3229	0.42265	0	0	0.0396869	0	0	4921509O07Rik	NA	0	NA	0	NA	0	NA	0	NA	0	NA	0
4921511C10Rik	0	0	1	NA	0	0	0	0	0	0	4921511C10Rik	0.0309489	0	4.09489	0.42265	0	0	0.0928468	0	0	4921511C10Rik	NA	0	NA	0	NA	0	NA	0	NA	0	NA	0
4921511C20Rik	0	0	1	NA	0	0	0	0	0	0	4921511C20Rik	0.0352415	0	4.52415	0.42265	0	0	0.105724	0	0	4921511C20Rik	NA	0	NA	0	NA	0	NA	0	NA	0	NA	0
4921511H03Rik	0	0	1	NA	0	0	0	0	0	0	4921511H03Rik	0.0757524	0	8.57524	0.42265	0	0	0.227257	0	0	4921511H03Rik	NA	0	NA	0	NA	0	NA	0	NA	0	P-3779-1,516689,31;	1
4921511I17Rik	0	0	1	NA	0	0	0	0	0	0	4921511I17Rik	0.0675291	0	7.75291	0.42265	0	0	0.202587	0	0	4921511I17Rik	NA	0	NA	0	NA	0	NA	0	NA	0	NA	0
4921511M17Rik	0	0	1	NA	0	0	0	0	0	0	4921511M17Rik	0.00862771	0	1.86277	0.42265	0	0	0.0258831	0	0	4921511M17Rik	NA	0	NA	0	NA	0	NA	0	NA	0	NA	0
Cpxm2	0.0280726	2.16889	0.0174734	0.025609	0.0135409	0.00738644	0.0632906	2.18567	2.76846	1.55255	Cpxm2	0.163172	0.0257989	17.3172	0.20197	0.12559	0.0346066	0.329321	0	0.0515978	Cpxm2	P-1020-2,-132128,393;P-8051-1,-143831,83;P-7346-1,110925,89;P-7153-2,-49479,90;	4	P-4866-1,-64571,42;P-2178-1,-143859,71;	2	P-5323-1,-93087,10;P-3336-1,-58946,12;P-2899-1,67264,12;P-2093-1,175511,14;	4	P-2665-1,-132187,23;	1	NA	0	P-3544-1,58534,31;	1
4921515E04Rik	0	0	1	NA	0	0	0	0	0	0	4921515E04Rik	0.0245118	0	3.45118	0.42265	0	0	0.0735355	0	0	4921515E04Rik	NA	0	NA	0	NA	0	NA	0	NA	0	NA	0
4921517D22Rik	0	0	1	NA	0	0	0	0	0	0	4921517D22Rik	0.154914	0	16.4914	0.42265	0	0	0.464743	0	0	4921517D22Rik	P-8078-1,6533,83;	1	NA	0	NA	0	NA	0	NA	0	NA	0
4921518K17Rik	0	0	1	NA	0	0	0	0	0	0	4921518K17Rik	0.0200347	0	3.00347	0.42265	0	0	0.060104	0	0	4921518K17Rik	NA	0	NA	0	NA	0	NA	0	NA	0	NA	0
4921524J17Rik	11.5419	13.5716	0.850555	0.281209	11.504	13.9795	9.14219	12.8877	14.5878	13.2393	4921524J17Rik	12.394	12.5249	0.816458	0.145903	10.9872	14.7828	11.4118	15.1824	9.86738	4921524J17Rik	NA	0	NA	0	NA	0	P-6366-1,21088,15;	1	P-1551-1,53554,22;	1	NA	0
4921524L21Rik	0.0106924	0	2.06924	0.42265	0.0320772	0	0	0	0	0	4921524L21Rik	0	0	1	NA	0	0	0	0	0	4921524L21Rik	NA	0	NA	0	NA	0	NA	0	P-420-2,-86997,35;	1	NA	0
4921525O09Rik	0	0.00231031	0.812327	0.42265	0	0	0	0	0.00693094	0	4921525O09Rik	0.0470262	0	5.70262	0.305576	0.0269143	0	0.114164	0	0	4921525O09Rik	NA	0	NA	0	NA	0	NA	0	NA	0	NA	0
4921529L05Rik	0.0165856	0	2.65856	0.234603	0.0156371	0.0341197	0	0	0	0	4921529L05Rik	0.0372845	0	4.72845	0.42265	0	0	0.111853	0	0	4921529L05Rik	NA	0	NA	0	NA	0	NA	0	NA	0	NA	0
4921530L21Rik	0	0	1	NA	0	0	0	0	0	0	4921530L21Rik	0	0	1	NA	0	0	0	0	0	4921530L21Rik	NA	0	P-8011-1,336988,31;	1	NA	0	NA	0	P-9840-1,261095,12;P-9180-1,-869084,13;P-9239-1,-64718,13;	3	NA	0
4921531C22Rik	1.30971	1.37423	0.95339	0.780174	1.60739	1.22347	1.09825	1.40936	1.61901	1.0943	4921531C22Rik	1.29841	2.45005	0.469083	0.0223316	1.54862	0.849207	1.49739	2.77928	2.12081	4921531C22Rik	NA	0	NA	0	NA	0	NA	0	NA	0	NA	0
4921531P14Rik	0	0	1	NA	0	0	0	0	0	0	4921531P14Rik	0.04337	0	5.337	0.42265	0	0	0.13011	0	0	4921531P14Rik	NA	0	NA	0	NA	0	NA	0	NA	0	NA	0
4921533I20Rik	0	0	1	NA	0	0	0	0	0	0	4921533I20Rik	0.0339587	0	4.39587	0.42265	0	0	0.101876	0	0	4921533I20Rik	NA	0	NA	0	NA	0	NA	0	NA	0	NA	0
4921534H16Rik	0	0	1	NA	0	0	0	0	0	0	4921534H16Rik	0.0398857	0	4.98857	0.42265	0	0	0.119657	0	0	4921534H16Rik	NA	0	NA	0	NA	0	NA	0	NA	0	NA	0
4921536K21Rik	0.298837	0.197966	1.48504	0.0301207	0.26294	0.306648	0.326924	0.202969	0.199234	0.191696	4921536K21Rik	0.45257	0.821687	0.722861	0.389921	0.28592	0.293516	0.778274	0.629916	1.01346	4921536K21Rik	NA	0	NA	0	NA	0	NA	0	NA	0	NA	0
4921539E11Rik	0	0	1	NA	0	0	0	0	0	0	4921539E11Rik	0.04624	0	5.624	0.42265	0	0	0.13872	0	0	4921539E11Rik	P-7855-2,50744,84;	1	NA	0	NA	0	NA	0	NA	0	NA	0
4922502D21Rik	0	0	1	NA	0	0	0	0	0	0	4922502D21Rik	0.04337	0	5.337	0.42265	0	0	0.13011	0	0	4922502D21Rik	NA	0	NA	0	NA	0	NA	0	NA	0	NA	0
4922502H24Rik	0	0	1	NA	0	0	0	0	0	0	4922502H24Rik	0	0	1	NA	0	0	0	0	0	4922502H24Rik	NA	0	NA	0	NA	0	NA	0	NA	0	NA	0
4922502N22Rik	0	0	1	NA	0	0	0	0	0	0	4922502N22Rik	0.0394066	0	4.94066	0.42265	0	0	0.11822	0	0	4922502N22Rik	NA	0	NA	0	NA	0	NA	0	NA	0	NA	0
4930401C15Rik	0	0	1	NA	0	0	0	0	0	0	4930401C15Rik	0	0	1	NA	0	0	0	0	0	4930401C15Rik	NA	0	NA	0	NA	0	NA	0	NA	0	NA	0
4930401O10Rik	0.0268527	0	3.68527	0.42265	0	0	0.080558	0	0	0	4930401O10Rik	0.0143832	0	2.43832	0.42265	0	0	0.0431496	0	0	4930401O10Rik	NA	0	NA	0	NA	0	NA	0	NA	0	NA	0
4930401O12Rik	0	0	1	NA	0	0	0	0	0	0	4930401O12Rik	0	0	1	NA	0	0	0	0	0	4930401O12Rik	NA	0	NA	0	NA	0	NA	0	NA	0	NA	0
4930402F06Rik	0.00770717	0	1.77072	0.42265	0	0	0.0231215	0	0	0	4930402F06Rik	0	0	1	NA	0	0	0	0	0	4930402F06Rik	P-12207-1,-34954,62;P-11409-1,-47933,65;P-10040-2,-32012,71;P-7023-1,-30560,92;	4	P-4642-2,-31937,43;P-3798-1,-42827,48;P-3432-1,-25499,52;	3	NA	0	P-6087-1,-30690,16;	1	NA	0	NA	0
4930402F11Rik	0	0	1	NA	0	0	0	0	0	0	4930402F11Rik	0.113196	0	12.3196	0.42265	0	0	0.339587	0	0	4930402F11Rik	NA	0	NA	0	NA	0	NA	0	NA	0	NA	0
4930402H24Rik	4.85975	9.32607	0.521606	0.01585	4.89341	4.13488	5.55097	10.8804	8.87197	8.22584	4930402H24Rik	6.53237	4.46575	1.35867	0.00522589	6.64262	6.28226	6.67222	4.80526	4.12624	4930402H24Rik	P-8506-1,101225,80;	1	P-3339-1,108085,53;	1	NA	0	P-7521-1,108846,15;P-3780-1,-191,20;	2	NA	0	NA	0
4930402K13Rik	0	0	1	NA	0	0	0	0	0	0	4930402K13Rik	0.0444901	0	5.44901	0.42265	0	0	0.13347	0	0	4930402K13Rik	NA	0	NA	0	NA	0	NA	0	NA	0	NA	0
4930404A05Rik	0	0	1	NA	0	0	0	0	0	0	4930404A05Rik	0	0	1	NA	0	0	0	0	0	4930404A05Rik	NA	0	NA	0	NA	0	NA	0	NA	0	NA	0
4930404H11Rik	0	0.166694	0.0565951	0.133527	0	0	0	0.109389	0.0887016	0.301991	4930404H11Rik	0	0	1	NA	0	0	0	0	0	4930404H11Rik	NA	0	NA	0	NA	0	NA	0	NA	0	NA	0
4930404I05Rik	0	0.00772941	0.564035	0.42265	0	0	0	0	0.0231882	0	4930404I05Rik	0.0231484	0	3.31484	0.42265	0	0	0.0694452	0	0	4930404I05Rik	NA	0	NA	0	NA	0	NA	0	NA	0	NA	0
4930404N11Rik	0.0238053	0.056219	0.510507	0.152034	0.0341541	0.0372617	0	0.0804806	0.0326303	0.0555461	4930404N11Rik	0.0651486	0	7.51486	0.42265	0	0	0.195446	0	0	4930404N11Rik	NA	0	NA	0	NA	0	NA	0	NA	0	NA	0
4930405A10Rik	0	0	1	NA	0	0	0	0	0	0	4930405A10Rik	0.0811853	0	9.11853	0.42265	0	0	0.243556	0	0	4930405A10Rik	NA	0	NA	0	NA	0	NA	0	NA	0	NA	0
4930405A21Rik	0.145687	0.359134	0.421761	0.308751	0	0.182189	0.25487	0.281075	0.136752	0.659576	4930405A21Rik	0.187519	0.454528	19.7519	0.201477	0.221264	0	0.341294	0	0.909056	4930405A21Rik	NA	0	NA	0	NA	0	NA	0	NA	0	NA	0
4930405D11Rik	0	0	1	NA	0	0	0	0	0	0	4930405D11Rik	0.0174415	0	2.74415	0.42265	0	0	0.0523246	0	0	4930405D11Rik	NA	0	NA	0	NA	0	NA	0	NA	0	NA	0
4930405J17Rik	0	0	1	NA	0	0	0	0	0	0	4930405J17Rik	0	0	1	NA	0	0	0	0	0	4930405J17Rik	NA	0	NA	0	NA	0	NA	0	NA	0	NA	0
4930405L22Rik	0	0	1	NA	0	0	0	0	0	0	4930405L22Rik	0	0	1	NA	0	0	0	0	0	4930405L22Rik	NA	0	NA	0	NA	0	NA	0	NA	0	NA	0
4930405O22Rik	0.0587412	0.0134604	2.93009	0.160862	0.0496594	0.0270888	0.0994755	0	0	0.0403813	4930405O22Rik	0.110077	0	12.0077	0.337716	0.0460583	0	0.284174	0	0	4930405O22Rik	NA	0	NA	0	NA	0	NA	0	NA	0	NA	0
4930406D18Rik	0	0	1	NA	0	0	0	0	0	0	4930406D18Rik	0	0	1	NA	0	0	0	0	0	4930406D18Rik	NA	0	NA	0	NA	0	NA	0	NA	0	NA	0
4930407G08Rik	0.105968	0	11.5968	0.42265	0	0	0.317903	0	0	0	4930407G08Rik	0.0486514	0	5.86514	0.42265	0	0	0.145954	0	0	4930407G08Rik	NA	0	NA	0	NA	0	NA	0	NA	0	NA	0
4930407I10Rik	0	0	1	NA	0	0	0	0	0	0	4930407I10Rik	0.0532913	0	6.32913	0.42265	0	0	0.159874	0	0	4930407I10Rik	NA	0	NA	0	NA	0	NA	0	NA	0	NA	0
4930407I19Rik	0	0	1	NA	0	0	0	0	0	0	4930407I19Rik	0	0	1	NA	0	0	0	0	0	4930407I19Rik	NA	0	NA	0	NA	0	NA	0	NA	0	NA	0
4930412B13Rik	0	0	1	NA	0	0	0	0	0	0	4930412B13Rik	0.00887112	0	1.88711	0.42265	0	0	0.0266134	0	0	4930412B13Rik	NA	0	NA	0	NA	0	NA	0	NA	0	NA	0
4930412C18Rik	0.0740388	0.103146	0.742745	0.302227	0.0538257	0.104396	0.0638943	0.133881	0.0685655	0.106992	4930412C18Rik	0.12873	0.359679	0.32604	0.0483542	0.0887513	0.0407593	0.25668	0.4155	0.303859	4930412C18Rik	NA	0	NA	0	NA	0	NA	0	NA	0	NA	0
4930412O13Rik	0.025904	0.594951	0.0593503	0.0358185	0	0.0384702	0.0392418	0.54009	0.432337	0.812425	4930412O13Rik	0.380362	0	39.0362	0.00365834	0.414262	0.390517	0.336307	0	0	4930412O13Rik	NA	0	NA	0	P-2934-1,-1548,12;	1	P-5549-1,-2626,17;	1	NA	0	NA	0
4930413E15Rik	0	0.0072266	0.580498	0.42265	0	0	0	0.0216798	0	0	4930413E15Rik	0.00877485	0	1.87748	0.42265	0	0	0.0263245	0	0	4930413E15Rik	NA	0	NA	0	NA	0	NA	0	NA	0	NA	0
4930413F20Rik	0	0.00689721	0.591814	0.42265	0	0	0	0	0.0206916	0	4930413F20Rik	0	0	1	NA	0	0	0	0	0	4930413F20Rik	NA	0	NA	0	NA	0	NA	0	NA	0	NA	0
4930413G21Rik	0.691534	0.490808	1.4008	0.326483	0.558721	0.701912	0.813969	0.458803	0.242633	0.77099	4930413G21Rik	1.09397	0.564184	2.05879	0.189111	1.66454	0.721175	0.8962	0.526223	0.602146	4930413G21Rik	NA	0	NA	0	NA	0	NA	0	NA	0	NA	0
4930413M19Rik	0	0	1	NA	0	0	0	0	0	0	4930413M19Rik	0	0	1	NA	0	0	0	0	0	4930413M19Rik	NA	0	NA	0	NA	0	NA	0	NA	0	NA	0
4930414N06Rik	0	0	1	NA	0	0	0	0	0	0	4930414N06Rik	0.0185566	0	2.85566	0.42265	0	0	0.0556699	0	0	4930414N06Rik	NA	0	NA	0	NA	0	NA	0	NA	0	NA	0
4930415F15Rik	0.117565	0.0820056	1.38649	0.345454	0.157617	0.0687832	0.126293	0.0742816	0.120467	0.0512677	4930415F15Rik	0.48046	1.12264	1.18631	0.557397	0.526276	0.644518	0.270587	0.403434	1.84185	4930415F15Rik	P-5903-2,20318,104;	1	P-967-1,20315,113;	1	P-1486-1,20271,16;	1	NA	0	NA	0	NA	0
4930415L06Rik	0	0	1	NA	0	0	0	0	0	0	4930415L06Rik	0.0475612	0	5.75612	0.42265	0	0	0.142684	0	0	4930415L06Rik	NA	0	NA	0	NA	0	NA	0	P-11484-1,-437680,12;	1	NA	0
4930415O20Rik	0	0	1	NA	0	0	0	0	0	0	4930415O20Rik	0	0	1	NA	0	0	0	0	0	4930415O20Rik	P-271-3,30686,784;	1	NA	0	P-311-1,30688,43;	1	NA	0	NA	0	NA	0
4930417O13Rik	0	0	1	NA	0	0	0	0	0	0	4930417O13Rik	0	0	1	NA	0	0	0	0	0	4930417O13Rik	NA	0	NA	0	NA	0	NA	0	NA	0	NA	0
4930417O22Rik	0	0	1	NA	0	0	0	0	0	0	4930417O22Rik	0.0859715	0	9.59715	0.42265	0	0	0.257914	0	0	4930417O22Rik	NA	0	NA	0	NA	0	NA	0	NA	0	NA	0
4930419G24Rik	0	0	1	NA	0	0	0	0	0	0	4930419G24Rik	0.010699	0	2.0699	0.42265	0	0	0.032097	0	0	4930419G24Rik	NA	0	NA	0	NA	0	NA	0	NA	0	NA	0
4930423M02Rik	0	0	1	NA	0	0	0	0	0	0	4930423M02Rik	0	0	1	NA	0	0	0	0	0	4930423M02Rik	NA	0	NA	0	NA	0	NA	0	NA	0	NA	0
4930425K10Rik	0	0	1	NA	0	0	0	0	0	0	4930425K10Rik	0	0	1	NA	0	0	0	0	0	4930425K10Rik	NA	0	NA	0	NA	0	NA	0	NA	0	NA	0
4930425L21Rik	0	0	1	NA	0	0	0	0	0	0	4930425L21Rik	0	0	1	NA	0	0	0	0	0	4930425L21Rik	NA	0	NA	0	NA	0	NA	0	NA	0	NA	0
4930425O10Rik	0	0.030055	0.249657	0.133528	0	0	0	0.0197228	0.0159929	0.0544493	4930425O10Rik	0.00798274	0	1.79827	0.42265	0	0	0.0239482	0	0	4930425O10Rik	NA	0	NA	0	NA	0	NA	0	NA	0	NA	0
4930426D05Rik	3.61259	0.645017	5.53053	0.00861537	3.163	3.45078	4.224	0.603852	0.783448	0.547751	4930426D05Rik	9.54872	11.6388	0.831532	0.320802	12.4951	7.83421	8.31683	11.4853	11.7923	4930426D05Rik	NA	0	NA	0	NA	0	NA	0	NA	0	NA	0
4930426L09Rik	0.503982	0.747871	0.678191	0.657008	0.878562	0.505389	0.127993	1.63736	0.320483	0.285767	4930426L09Rik	0.295981	0.246703	3.13462	0.0251908	0.237048	0.353813	0.297082	0.0876135	0.405792	4930426L09Rik	P-241-2,162561,821;	1	NA	0	NA	0	P-512-1,162605,51;	1	P-1498-1,162070,23;	1	NA	0
4930427A07Rik	9.66471	4.91627	1.9639	0.0648871	8.002	8.35955	12.6326	3.6428	4.4207	6.68532	4930427A07Rik	6.52337	4.43423	1.59445	0.105661	7.07395	4.83394	7.66221	4.08756	4.78091	4930427A07Rik	P-3466-1,135,157;	1	NA	0	P-4506-1,195,10;P-1932-1,-335,14;	2	NA	0	NA	0	NA	0
4930428D20Rik	0	0	1	NA	0	0	0	0	0	0	4930428D20Rik	0	0	1	NA	0	0	0	0	0	4930428D20Rik	NA	0	NA	0	NA	0	NA	0	NA	0	NA	0
4930428E07Rik	0	0	1	NA	0	0	0	0	0	0	4930428E07Rik	0	0	1	NA	0	0	0	0	0	4930428E07Rik	NA	0	NA	0	NA	0	NA	0	NA	0	NA	0
4930428G15Rik	0	0.0115518	0.463998	0.42265	0	0	0	0.0346555	0	0	4930428G15Rik	0	0	1	NA	0	0	0	0	0	4930428G15Rik	NA	0	NA	0	NA	0	NA	0	NA	0	NA	0
4930428O21Rik	0	0	1	NA	0	0	0	0	0	0	4930428O21Rik	0.013011	0.0173278	2.3011	0.42265	0	0	0.039033	0	0.0346555	4930428O21Rik	NA	0	NA	0	NA	0	NA	0	NA	0	NA	0
4930429B21Rik	0.558932	0.226736	2.40324	0.137445	0.766893	0.29217	0.617734	0.415919	0.0465191	0.217769	4930429B21Rik	0.311255	0.47486	0.54576	0.057052	0.180643	0.352584	0.400539	0.578639	0.371081	4930429B21Rik	NA	0	NA	0	P-4034-1,-771,11;	1	NA	0	P-1280-2,31303,24;	1	NA	0
4930429D17Rik	0.00487214	0.0139643	0.620595	0.590443	0.0146164	0	0	0	0.041893	0	4930429D17Rik	0	0	1	NA	0	0	0	0	0	4930429D17Rik	NA	0	NA	0	NA	0	NA	0	NA	0	NA	0
4930429F11Rik	0	0	1	NA	0	0	0	0	0	0	4930429F11Rik	0.0490327	0	5.90327	0.42265	0	0	0.147098	0	0	4930429F11Rik	NA	0	NA	0	NA	0	NA	0	NA	0	NA	0
4930429F24Rik	0.00567915	0	1.56791	0.42265	0	0.0170374	0	0	0	0	4930429F24Rik	0.0171032	0	2.71032	0.19023	0.0289683	0	0.0223413	0	0	4930429F24Rik	NA	0	NA	0	NA	0	NA	0	NA	0	NA	0
4930430A15Rik	0	0	1	NA	0	0	0	0	0	0	4930430A15Rik	0	0	1	NA	0	0	0	0	0	4930430A15Rik	NA	0	NA	0	NA	0	NA	0	NA	0	NA	0
4930430F08Rik	4.29131	2.6702	1.60484	0.011226	4.36669	4.66764	3.83959	2.1851	3.11249	2.71302	4930430F08Rik	4.18133	5.58025	0.804058	0.0750489	3.7133	4.7315	4.09919	5.20272	5.95777	4930430F08Rik	NA	0	NA	0	NA	0	NA	0	NA	0	NA	0
4930430F21Rik	0	0	1	NA	0	0	0	0	0	0	4930430F21Rik	0	0	1	NA	0	0	0	0	0	4930430F21Rik	NA	0	NA	0	NA	0	NA	0	NA	0	NA	0
4930430J02Rik	0	0.0337471	0.228587	0.42265	0	0	0	0	0.101241	0	4930430J02Rik	0	0	1	NA	0	0	0	0	0	4930430J02Rik	NA	0	NA	0	NA	0	NA	0	NA	0	NA	0
4930431F12Rik	0	0.0265108	0.273892	0.206712	0	0	0	0.0494553	0.030077	0	4930431F12Rik	0.160135	0	17.0135	0.42265	0	0	0.480406	0	0	4930431F12Rik	NA	0	NA	0	NA	0	NA	0	NA	0	NA	0
4930431P03Rik	0	0.00739774	0.574787	0.18792	0	0	0	0.0122554	0.00993779	0	4930431P03Rik	0.0248019	0	3.48019	0.42265	0	0	0.0744056	0	0	4930431P03Rik	NA	0	NA	0	NA	0	NA	0	NA	0	NA	0
4930432J09Rik	0	0.00724077	0.580021	0.42265	0	0	0	0	0.0217223	0	4930432J09Rik	0.110569	0	12.0569	0.371866	0.0281173	0	0.303591	0	0	4930432J09Rik	NA	0	NA	0	NA	0	NA	0	NA	0	NA	0
4930432K21Rik	1.1668	0.655943	1.76711	0.101624	0.9137	1.04875	1.53794	0.605541	0.572861	0.789428	4930432K21Rik	1.00426	1.024	1.13016	0.141934	0.918064	1.00541	1.08929	0.887447	1.16056	4930432K21Rik	NA	0	NA	0	NA	0	NA	0	NA	0	NA	0
4930432M17Rik	0	0	1	NA	0	0	0	0	0	0	4930432M17Rik	0	0	1	NA	0	0	0	0	0	4930432M17Rik	NA	0	P-3611-1,42785,50;	1	NA	0	NA	0	NA	0	NA	0
4930433B08Rik	0	0	1	NA	0	0	0	0	0	0	4930433B08Rik	0	0	1	NA	0	0	0	0	0	4930433B08Rik	NA	0	NA	0	NA	0	NA	0	NA	0	NA	0
4930433I11Rik	0	0.00373854	0.727879	0.42265	0	0	0	0	0.0112156	0	4930433I11Rik	0.0335892	0	4.35892	0.42265	0	0	0.100768	0	0	4930433I11Rik	NA	0	NA	0	P-4917-1,-84700,10;	1	NA	0	NA	0	NA	0
4930433N12Rik	0.0368295	0.00674553	2.79654	0.395854	0	0.0187387	0.0917498	0.0202366	0	0	4930433N12Rik	0.0850354	0	9.50354	0.281903	0	0.0585289	0.196577	0	0	4930433N12Rik	NA	0	NA	0	NA	0	NA	0	NA	0	NA	0
4930434J06Rik	0	0	1	NA	0	0	0	0	0	0	4930434J06Rik	0.0658115	0	7.58115	0.42265	0	0	0.197434	0	0	4930434J06Rik	NA	0	NA	0	NA	0	NA	0	NA	0	NA	0
4930435E12Rik	0	0	1	NA	0	0	0	0	0	0	4930435E12Rik	0.0165491	0	2.65491	0.42265	0	0	0.0496472	0	0	4930435E12Rik	NA	0	NA	0	NA	0	NA	0	NA	0	NA	0
4930438E09Rik	0	0	1	NA	0	0	0	0	0	0	4930438E09Rik	0.0437612	0	5.37612	0.42265	0	0	0.131284	0	0	4930438E09Rik	NA	0	NA	0	NA	0	NA	0	NA	0	NA	0
4930440C22Rik	0	0	1	NA	0	0	0	0	0	0	4930440C22Rik	0.0361647	0	4.61647	0.42265	0	0	0.108494	0	0	4930440C22Rik	NA	0	NA	0	NA	0	NA	0	NA	0	NA	0
4930440I19Rik	0	0	1	NA	0	0	0	0	0	0	4930440I19Rik	0	0	1	NA	0	0	0	0	0	4930440I19Rik	NA	0	NA	0	NA	0	NA	0	NA	0	NA	0
4930441H08Rik	0	0	1	NA	0	0	0	0	0	0	4930441H08Rik	0.045369	0	5.5369	0.42265	0	0	0.136107	0	0	4930441H08Rik	NA	0	NA	0	NA	0	NA	0	NA	0	NA	0
4930441J16Rik	0	0	1	NA	0	0	0	0	0	0	4930441J16Rik	0	0	1	NA	0	0	0	0	0	4930441J16Rik	NA	0	NA	0	NA	0	NA	0	NA	0	NA	0
4930442J19Rik	0	0	1	NA	0	0	0	0	0	0	4930442J19Rik	0	0	1	NA	0	0	0	0	0	4930442J19Rik	NA	0	NA	0	NA	0	NA	0	NA	0	NA	0
4930442L01Rik	0	0	1	NA	0	0	0	0	0	0	4930442L01Rik	0.0165571	0	2.65571	0.42265	0	0	0.0496714	0	0	4930442L01Rik	NA	0	NA	0	NA	0	NA	0	NA	0	NA	0
4930443O20Rik	0	0.0221763	0.310788	0.246497	0	0	0	0.0193811	0.0471476	0	4930443O20Rik	0.0313779	0	4.13779	0.42265	0	0	0.0941337	0	0	4930443O20Rik	NA	0	NA	0	NA	0	NA	0	NA	0	NA	0
4930444F02Rik	0	0	1	NA	0	0	0	0	0	0	4930444F02Rik	0.0107754	0	2.07754	0.42265	0	0	0.0323262	0	0	4930444F02Rik	NA	0	NA	0	NA	0	NA	0	NA	0	NA	0
4930444G20Rik	0.115384	0.0777227	1.42932	0.758465	2.05798e-07	0.292454	0.0536977	0.0157917	0.217376	0	4930444G20Rik	0.049583	0	5.9583	0.42265	0	0	0.148749	0	0	4930444G20Rik	NA	0	P-8402-1,100893,30;	1	P-3678-1,74835,11;P-2132-1,9511,14;	2	NA	0	P-5787-1,73345,15;P-838-1,49975,28;	2	NA	0
4930444M15Rik	0.0115795	0	2.15795	0.187616	0	0.0156193	0.0191192	0	0	0	4930444M15Rik	0.0887543	0	9.87543	0.42265	0	0	0.266263	0	0	4930444M15Rik	NA	0	NA	0	NA	0	NA	0	NA	0	NA	0
4930444P10Rik	0.513185	0.0366197	11.2224	0.00596455	0.579269	0.547711	0.412575	0.060666	0.0491931	0	4930444P10Rik	0.14567	0.513924	0.241185	0.00909097	0.238784	0.0877298	0.110495	0.635436	0.392413	4930444P10Rik	P-2039-3,167136,222;P-6610-1,41052,96;	2	NA	0	NA	0	P-1168-2,167139,36;	1	NA	0	P-2068-1,166991,36;	1
4930445N18Rik	0.0186734	0.0105218	1.39722	0.594173	0.0267914	0.0292289	0	0.0315654	0	0	4930445N18Rik	0.0638802	0.0979639	0.358768	0.174669	0	0	0.191641	0.195928	0	4930445N18Rik	NA	0	NA	0	NA	0	NA	0	NA	0	NA	0
4930447A16Rik	0	0	1	NA	0	0	0	0	0	0	4930447A16Rik	0	0	1	NA	0	0	0	0	0	4930447A16Rik	P-10994-1,256048,67;P-7406-1,-107738,88;	2	P-669-1,172233,133;	1	NA	0	P-4360-1,87656,18;	1	P-757-2,268623,29;	1	NA	0
4930447C04Rik	0.321406	0.169076	1.85065	0.0520553	0.28584	0.37964	0.298739	0.0878545	0.237466	0.181906	4930447C04Rik	0.606021	0.180576	11.1109	0.0886324	0.806864	0.762286	0.248912	0.0454429	0.31571	4930447C04Rik	P-11697-1,96716,64;	1	NA	0	NA	0	NA	0	P-3525-4,9585,17;	1	NA	0
4930447F24Rik	0	0	1	NA	0	0	0	0	0	0	4930447F24Rik	0.0160107	0	2.60107	0.42265	0	0	0.048032	0	0	4930447F24Rik	NA	0	NA	0	NA	0	NA	0	NA	0	NA	0
4930447J18Rik	0	0	1	NA	0	0	0	0	0	0	4930447J18Rik	0.137207	0	14.7207	0.42265	0	0	0.411621	0	0	4930447J18Rik	NA	0	NA	0	NA	0	NA	0	NA	0	NA	0
4930447K03Rik	0	0	1	NA	0	0	0	0	0	0	4930447K03Rik	0.0142084	0	2.42084	0.42265	0.0426251	0	0	0	0	4930447K03Rik	NA	0	NA	0	NA	0	NA	0	NA	0	NA	0
4930447M23Rik	0.175031	0.213355	0.828418	0.398235	0.223361	0.166148	0.135584	0.203353	0.271593	0.165118	4930447M23Rik	0.146834	0.646741	0.296061	0.00810977	0.150665	0.0864917	0.203346	0.519735	0.773747	4930447M23Rik	NA	0	NA	0	NA	0	NA	0	NA	0	NA	0
4930447N08Rik	0	0	1	NA	0	0	0	0	0	0	4930447N08Rik	0.0293761	0	3.93761	0.42265	0	0	0.0881282	0	0	4930447N08Rik	NA	0	NA	0	NA	0	NA	0	NA	0	NA	0
4930448C13Rik	0	0	1	NA	0	0	0	0	0	0	4930448C13Rik	0	0	1	NA	0	0	0	0	0	4930448C13Rik	NA	0	NA	0	NA	0	NA	0	NA	0	NA	0
4930448F12Rik	0	0	1	NA	0	0	0	0	0	0	4930448F12Rik	0	0	1	NA	0	0	0	0	0	4930448F12Rik	NA	0	NA	0	NA	0	NA	0	NA	0	NA	0
4930448H16Rik	0	0	1	NA	0	0	0	0	0	0	4930448H16Rik	0.074964	0	8.4964	0.42265	0	0	0.224892	0	0	4930448H16Rik	NA	0	NA	0	NA	0	NA	0	NA	0	NA	0
4930448I06Rik	0	0	1	NA	0	0	0	0	0	0	4930448I06Rik	0	0	1	NA	0	0	0	0	0	4930448I06Rik	NA	0	NA	0	NA	0	NA	0	NA	0	NA	0
4930448I18Rik	0	0	1	NA	0	0	0	0	0	0	4930448I18Rik	0	0	1	NA	0	0	0	0	0	4930448I18Rik	NA	0	NA	0	NA	0	NA	0	NA	0	NA	0
4930448K20Rik	0	0	1	NA	0	0	0	0	0	0	4930448K20Rik	0.0473953	0	5.73953	0.42265	0	0	0.142186	0	0	4930448K20Rik	NA	0	NA	0	NA	0	NA	0	NA	0	NA	0
Ajap1	6.87511	1.8222	3.75784	0.00815741	7.9485	5.8346	6.84223	2.25232	1.55279	1.66149	Ajap1	18.2896	0.860915	16.0243	0.0138163	15.9645	22.3513	16.5531	1.132	0.589834	Ajap1	P-5567-1,306963,109;P-5515-2,998739,110;P-4517-1,-242781,130;P-4477-1,194328,131;P-4124-2,507349,139;P-4087-1,388230,140;P-3743-2,179097,150;P-3359-1,389610,160;P-2577-1,487676,191;P-1348-2,184249,303;P-703-5,274997,525;P-12441-2,56376,61;P-10031-3,552941,71;P-9826-1,198526,72;P-9764-2,354412,72;P-9488-1,195962,74;P-309-1,414143,760;P-7854-1,778158,84;P-6775-3,363255,94;P-6494-2,896640,98;	20	P-1111-1,354518,105;P-163-1,184295,213;P-7266-1,-281269,33;P-5809-1,275516,38;P-5229-1,808477,40;P-4509-2,647014,44;P-4193-1,422248,46;P-3325-1,414126,53;P-2452-1,-59951,65;P-1469-1,194384,92;	10	P-5005-1,184264,10;P-4300-1,306886,11;P-4301-1,908273,11;P-2991-1,198459,12;P-3046-1,372369,12;P-2450-1,262531,13;P-962-1,-422874,19;P-616-1,275000,24;	8	P-18-1,275030,178;P-4380-1,198380,18;P-2904-1,306938,22;	3	P-8826-1,306799,13;P-5449-1,834655,15;	2	P-2013-1,-9845,36;P-1022-1,790909,43;	2
4930449E18Rik	0	0	1	NA	0	0	0	0	0	0	4930449E18Rik	0	0	1	NA	0	0	0	0	0	4930449E18Rik	NA	0	NA	0	NA	0	NA	0	NA	0	NA	0
4930449I24Rik	0	0	1	NA	0	0	0	0	0	0	4930449I24Rik	0	0	1	NA	0	0	0	0	0	4930449I24Rik	NA	0	NA	0	NA	0	NA	0	NA	0	NA	0
4930451G09Rik	0.781484	0.256204	2.97322	0.00501474	0.846558	0.658394	0.839501	0.246884	0.208202	0.313525	4930451G09Rik	0.767741	0.642889	1.11172	0.164507	0.82404	0.699764	0.779419	0.689585	0.596193	4930451G09Rik	NA	0	NA	0	NA	0	NA	0	NA	0	NA	0
4930451I11Rik	0	0	1	NA	0	0	0	0	0	0	4930451I11Rik	0.0476613	0	5.76613	0.42265	0	0	0.142984	0	0	4930451I11Rik	NA	0	NA	0	NA	0	NA	0	NA	0	NA	0
4930452A19Rik	0	0	1	NA	0	0	0	0	0	0	4930452A19Rik	0	0	1	NA	0	0	0	0	0	4930452A19Rik	NA	0	NA	0	NA	0	NA	0	NA	0	NA	0
4930452B06Rik	4.09287	2.5652	1.59323	0.00912558	4.03816	4.51853	3.7219	2.56187	2.34117	2.79255	4930452B06Rik	4.0216	6.89475	0.546504	0.0025812	4.25752	4.11639	3.6909	7.36707	6.42243	4930452B06Rik	P-12563-1,-33534,61;P-10189-2,-526325,71;P-9732-1,-522049,73;P-9085-1,-525633,76;	4	P-7546-1,259416,32;P-1751-1,-526308,83;	2	NA	0	NA	0	NA	0	P-685-1,-601226,48;	1
4930452G13Rik	0	0	1	NA	0	0	0	0	0	0	4930452G13Rik	0.0419243	0	5.19243	0.42265	0	0	0.125773	0	0	4930452G13Rik	NA	0	NA	0	NA	0	NA	0	NA	0	NA	0
4930452N14Rik	0	0	1	NA	0	0	0	0	0	0	4930452N14Rik	0	0	1	NA	0	0	0	0	0	4930452N14Rik	NA	0	NA	0	NA	0	NA	0	NA	0	NA	0
4930453H23Rik	0	0	1	NA	0	0	0	0	0	0	4930453H23Rik	0.0329248	0	4.29248	0.42265	0	0	0.0987745	0	0	4930453H23Rik	NA	0	NA	0	NA	0	NA	0	NA	0	NA	0
4930453L07Rik	0	0.103031	0.0884712	0.113258	0	0	0	0.116611	0.0315191	0.160964	4930453L07Rik	0	0	1	NA	0	0	0	0	0	4930453L07Rik	NA	0	NA	0	NA	0	NA	0	NA	0	NA	0
4930453N24Rik	16.4427	20.7074	0.794147	0.125478	19.243	16.7717	13.3133	21.3062	20.02	20.796	4930453N24Rik	15.1601	17.6487	0.847002	0.062009	13.7288	15.831	15.9205	17.9004	17.397	4930453N24Rik	P-2089-2,99776,218;P-6848-1,71120,94;	2	NA	0	NA	0	NA	0	P-7881-1,268677,13;P-4291-1,346,16;P-2907-1,129630,18;P-2908-1,267465,18;P-1789-1,269182,21;	5	NA	0
4930455B14Rik	0	0	1	NA	0	0	0	0	0	0	4930455B14Rik	0.0206373	0	3.06373	0.42265	0	0	0.0619119	0	0	4930455B14Rik	NA	0	NA	0	NA	0	NA	0	NA	0	NA	0
4930455C13Rik	0.0462893	0.00744028	3.22754	0.235062	0	0.0764671	0.0624007	0	0.0223209	0	4930455C13Rik	0.155652	0	16.5652	0.134951	0.26003	0.0398066	0.16712	0	0	4930455C13Rik	NA	0	NA	0	NA	0	NA	0	NA	0	NA	0
4930455D15Rik	0	0	1	NA	0	0	0	0	0	0	4930455D15Rik	0.0923986	0	10.2399	0.368452	0	0.0250269	0.252169	0	0	4930455D15Rik	NA	0	NA	0	NA	0	NA	0	NA	0	NA	0
4930455F16Rik	0	0	1	NA	0	0	0	0	0	0	4930455F16Rik	0.0725614	0	8.25614	0.42265	0	0	0.217684	0	0	4930455F16Rik	NA	0	NA	0	NA	0	NA	0	NA	0	NA	0
4930455G09Rik	0.0125793	0.0268389	0.61292	0.485263	0.0377379	0	0	0.0444626	0.0360541	0	4930455G09Rik	0.0719843	0	8.19843	0.42265	0	0	0.215953	0	0	4930455G09Rik	NA	0	NA	0	NA	0	NA	0	NA	0	NA	0
4930455H04Rik	0	0	1	NA	0	0	0	0	0	0	4930455H04Rik	0	0	1	NA	0	0	0	0	0	4930455H04Rik	NA	0	NA	0	NA	0	NA	0	NA	0	NA	0
4930455J16Rik	0	0	1	NA	0	0	0	0	0	0	4930455J16Rik	0.00695734	0	1.69573	0.42265	0	0	0.020872	0	0	4930455J16Rik	NA	0	NA	0	NA	0	NA	0	NA	0	NA	0
4930456L15Rik	0	0	1	NA	0	0	0	0	0	0	4930456L15Rik	0	0	1	NA	0	0	0	0	0	4930456L15Rik	NA	0	NA	0	NA	0	NA	0	NA	0	NA	0
4930459C07Rik	0	0	1	NA	0	0	0	0	0	0	4930459C07Rik	0	0	1	NA	0	0	0	0	0	4930459C07Rik	NA	0	NA	0	NA	0	NA	0	NA	0	NA	0
4930459L07Rik	0	0	1	NA	0	0	0	0	0	0	4930459L07Rik	0	0	1	NA	0	0	0	0	0	4930459L07Rik	NA	0	NA	0	NA	0	NA	0	NA	0	NA	0
4930461G14Rik	0.0101441	0.148043	0.12746	0.0624817	0.0304323	0	0	0.0717102	0.174446	0.197972	4930461G14Rik	0.20004	0	21.004	0.234718	0.112902	0.0518506	0.435368	0	0	4930461G14Rik	NA	0	NA	0	NA	0	NA	0	NA	0	NA	0
4930463O16Rik	0	0	1	NA	0	0	0	0	0	0	4930463O16Rik	0.0388822	0	4.88822	0.42265	0	0	0.116646	0	0	4930463O16Rik	NA	0	NA	0	NA	0	NA	0	NA	0	NA	0
4930465K10Rik	0.0209123	0.0161866	1.18046	0.756448	0.0376183	0	0.0251185	0	0.0179699	0.03059	4930465K10Rik	0.205312	0	21.5312	0.318583	0.104671	0	0.511265	0	0	4930465K10Rik	NA	0	NA	0	NA	0	NA	0	NA	0	NA	0
4930465M20Rik	0	0.00523863	0.656227	0.42265	0	0	0	0	0.0157159	0	4930465M20Rik	0.0549113	0	6.49113	0.42265	0	0	0.164734	0	0	4930465M20Rik	NA	0	NA	0	NA	0	NA	0	NA	0	NA	0
4930467D21Rik	0	0	1	NA	0	0	0	0	0	0	4930467D21Rik	0.0340154	0	4.40154	0.42265	0	0	0.102046	0	0	4930467D21Rik	NA	0	NA	0	NA	0	NA	0	NA	0	NA	0
4930467E23Rik	0.00641518	0.00145465	1.43306	0.522898	0.0192405	5.03957e-06	4.0929e-38	4.67863e-08	6.71481e-11	0.00436391	4930467E23Rik	0.0847539	4.92657e-05	9.38294	0.422826	0.000119455	5.4664e-13	0.254142	9.85314e-05	0	4930467E23Rik	NA	0	NA	0	NA	0	NA	0	NA	0	NA	0
4930467K11Rik	0.0119395	0.012894	0.958311	0.959305	0	0.0358186	0	0.0386819	0	0	4930467K11Rik	0	0	1	NA	0	0	0	0	0	4930467K11Rik	NA	0	NA	0	NA	0	NA	0	NA	0	NA	0
4930469G21Rik	0	0	1	NA	0	0	0	0	0	0	4930469G21Rik	0	0	1	NA	0	0	0	0	0	4930469G21Rik	NA	0	NA	0	NA	0	NA	0	NA	0	NA	0
4930470H14Rik	1.94419	1.81489	1.07086	0.90319	1.71116	0.791542	3.32987	1.49996	0.850099	3.0946	4930470H14Rik	21.0414	0.490281	80.8809	0.406558	2.03146	0.18659	60.9062	0.250277	0.730285	4930470H14Rik	NA	0	NA	0	NA	0	NA	0	NA	0	NA	0
4930470O06Rik	0	0	1	NA	0	0	0	0	0	0	4930470O06Rik	0	0	1	NA	0	0	0	0	0	4930470O06Rik	NA	0	NA	0	NA	0	NA	0	NA	0	NA	0
4930470P17Rik	0	0	1	NA	0	0	0	0	0	0	4930470P17Rik	0.00811436	0	1.81144	0.42265	0	0	0.0243431	0	0	4930470P17Rik	NA	0	NA	0	NA	0	NA	0	NA	0	NA	0
4930471C04Rik	0	0	1	NA	0	0	0	0	0	0	4930471C04Rik	0.0261724	0	3.61724	0.42265	0	0	0.0785172	0	0	4930471C04Rik	NA	0	NA	0	NA	0	NA	0	NA	0	NA	0
4930471G03Rik	0	0	1	NA	0	0	0	0	0	0	4930471G03Rik	0	0	1	NA	0	0	0	0	0	4930471G03Rik	NA	0	NA	0	NA	0	NA	0	NA	0	NA	0
4930471M09Rik	0	0.00679797	0.59531	0.42265	0	0	0	0	0.0203939	0	4930471M09Rik	0.0844551	0	9.44551	0.327151	0.0395968	0	0.213768	0	0	4930471M09Rik	NA	0	NA	0	NA	0	NA	0	NA	0	NA	0
4930473A02Rik	0.00612655	0	1.61265	0.42265	0	0.0183796	0	0	0	0	4930473A02Rik	0	0	1	NA	0	0	0	0	0	4930473A02Rik	NA	0	NA	0	NA	0	NA	0	NA	0	NA	0
4930473O22Rik	0	0	1	NA	0	0	0	0	0	0	4930473O22Rik	0.262707	0	27.2707	0.42265	0	0	0.78812	0	0	4930473O22Rik	NA	0	NA	0	NA	0	NA	0	NA	0	NA	0
4930474G06Rik	0	0	1	NA	0	0	0	0	0	0	4930474G06Rik	0.0297548	0	3.97548	0.42265	0	0	0.0892643	0	0	4930474G06Rik	NA	0	NA	0	NA	0	NA	0	NA	0	NA	0
4930474H20Rik	0	0	1	NA	0	0	0	0	0	0	4930474H20Rik	0.0459211	0	5.59211	0.42265	0	0	0.137763	0	0	4930474H20Rik	NA	0	NA	0	NA	0	NA	0	NA	0	NA	0
4930474M22Rik	0	0	1	NA	0	0	0	0	0	0	4930474M22Rik	0	0	1	NA	0	0	0	0	0	4930474M22Rik	NA	0	NA	0	NA	0	NA	0	NA	0	NA	0
4930474N05Rik	0	0	1	NA	0	0	0	0	0	0	4930474N05Rik	0.0404752	0	5.04752	0.42265	0	0	0.121426	0	0	4930474N05Rik	P-5968-1,425394,104;P-3676-1,798037,151;P-2647-1,194098,188;P-12224-1,775472,62;P-219-2,432606,845;	5	P-5405-1,166543,39;	1	NA	0	P-5127-1,432600,17;P-4736-1,194102,18;P-4347-1,847887,18;	3	P-6884-1,817454,14;P-5025-1,817082,15;	2	NA	0
4930474N09Rik	0.00672822	0.0222823	0.518185	0.388253	0.0201847	0	0	0.0475629	0.0192841	0	4930474N09Rik	0.133887	0	14.3887	0.335006	0	0.343907	0.0577529	0	0	4930474N09Rik	NA	0	NA	0	NA	0	NA	0	NA	0	NA	0
4930477N07Rik	0	0	1	NA	0	0	0	0	0	0	4930477N07Rik	0.132007	0	14.2007	0.42265	0	0	0.39602	0	0	4930477N07Rik	NA	0	NA	0	NA	0	NA	0	NA	0	NA	0
4930478L05Rik	0	0	1	NA	0	0	0	0	0	0	4930478L05Rik	0.379326	0	38.9326	0.42265	0	0	1.13798	0	0	4930478L05Rik	NA	0	NA	0	NA	0	NA	0	NA	0	NA	0
4930478P22Rik	0	0	1	NA	0	0	0	0	0	0	4930478P22Rik	0.0395139	0	4.95139	0.321291	0	0.0196327	0.0989089	0	0	4930478P22Rik	NA	0	NA	0	NA	0	NA	0	NA	0	NA	0
4930479D17Rik	0.0233305	0.0606064	0.47206	0.523679	0	0.0699914	0	0.151173	0.030646	0	4930479D17Rik	0.0152967	0	2.52967	0.42265	0	0	0.0458902	0	0	4930479D17Rik	NA	0	NA	0	NA	0	NA	0	NA	0	NA	0
4930480E11Rik	0	0	1	NA	0	0	0	0	0	0	4930480E11Rik	0.0228524	0	3.28524	0.42265	0	0	0.0685572	0	0	4930480E11Rik	NA	0	NA	0	NA	0	NA	0	NA	0	NA	0
4930480G23Rik	0	0	1	NA	0	0	0	0	0	0	4930480G23Rik	0.0179818	0	2.79818	0.42265	0	0	0.0539455	0	0	4930480G23Rik	NA	0	NA	0	NA	0	NA	0	NA	0	NA	0
4930480K15Rik	0	0	1	NA	0	0	0	0	0	0	4930480K15Rik	0.0308856	0	4.08856	0.42265	0	0	0.0926568	0	0	4930480K15Rik	NA	0	NA	0	NA	0	NA	0	NA	0	NA	0
4930480K23Rik	0.414182	0.30798	1.33399	0.14279	0.499396	0.337934	0.405214	0.364949	0.301971	0.257021	4930480K23Rik	0.934708	1.47649	0.73071	0.0618979	1.00845	0.753939	1.04174	1.28286	1.67012	4930480K23Rik	NA	0	NA	0	NA	0	NA	0	NA	0	NA	0
4930480M12Rik	0	0	1	NA	0	0	0	0	0	0	4930480M12Rik	0	0	1	NA	0	0	0	0	0	4930480M12Rik	NA	0	NA	0	NA	0	NA	0	NA	0	NA	0
4930481A15Rik	0.169561	0.0871763	1.84779	0.353986	0.241209	0.0478463	0.219628	0.180849	0.0628491	0.0178312	4930481A15Rik	0.234993	1.52207	0.149965	0.00399221	0.061014	0.29889	0.345076	1.62366	1.42048	4930481A15Rik	NA	0	NA	0	NA	0	NA	0	NA	0	NA	0
4930482G09Rik	0	0.00912966	0.522748	0.42265	0	0	0	0	0.027389	0	4930482G09Rik	0.0273419	0	3.73419	0.42265	0	0	0.0820258	0	0	4930482G09Rik	NA	0	NA	0	NA	0	NA	0	NA	0	NA	0
4930483J18Rik	0.00789058	0.0377721	0.374499	0.255786	0	0.0236718	0	0.0511279	0.0621884	0	4930483J18Rik	0.0877747	0	9.77747	0.278111	0.201242	0	0.0620818	0	0	4930483J18Rik	NA	0	NA	0	NA	0	NA	0	NA	0	NA	0
4930483K19Rik	0	0	1	NA	0	0	0	0	0	0	4930483K19Rik	0.0274524	0	3.74524	0.42265	0	0	0.0823573	0	0	4930483K19Rik	NA	0	NA	0	NA	0	NA	0	NA	0	NA	0
4930483O08Rik	0	0	1	NA	0	0	0	0	0	0	4930483O08Rik	0	0	1	NA	0	0	0	0	0	4930483O08Rik	NA	0	NA	0	NA	0	NA	0	NA	0	NA	0
4930484H19Rik	0	0	1	NA	0	0	0	0	0	0	4930484H19Rik	0	0	1	NA	0	0	0	0	0	4930484H19Rik	NA	0	NA	0	NA	0	NA	0	NA	0	NA	0
4930486F22Rik	0	0	1	NA	0	0	0	0	0	0	4930486F22Rik	0	0	1	NA	0	0	0	0	0	4930486F22Rik	NA	0	NA	0	NA	0	NA	0	NA	0	NA	0
4930486I03Rik	0	0	1	NA	0	0	0	0	0	0	4930486I03Rik	0	0	1	NA	0	0	0	0	0	4930486I03Rik	NA	0	NA	0	NA	0	NA	0	NA	0	NA	0
4930486L24Rik	0	0.0165171	0.377115	0.42265	0	0	0	0	0.0495514	0	4930486L24Rik	0.041222	0	5.1222	0.42265	0	0	0.123666	0	0	4930486L24Rik	NA	0	NA	0	NA	0	NA	0	NA	0	NA	0
4930487D11Rik	0	0	1	NA	0	0	0	0	0	0	4930487D11Rik	0	0	1	NA	0	0	0	0	0	4930487D11Rik	NA	0	NA	0	NA	0	NA	0	NA	0	NA	0
4930487H11Rik	0.00884067	0	1.88407	0.42265	0.026522	0	0	0	0	0	4930487H11Rik	0.215009	0	22.5009	0.42265	0	0	0.645026	0	0	4930487H11Rik	NA	0	NA	0	NA	0	NA	0	NA	0	NA	0
4930488B22Rik	0	0	1	NA	0	0	0	0	0	0	4930488B22Rik	0.0065735	0	1.65735	0.42265	0	0	0.0197205	0	0	4930488B22Rik	NA	0	NA	0	NA	0	NA	0	NA	0	NA	0
4930488L21Rik	0	0	1	NA	0	0	0	0	0	0	4930488L21Rik	0.0607925	0	7.07925	0.42265	0	0	0.182378	0	0	4930488L21Rik	NA	0	NA	0	NA	0	NA	0	NA	0	NA	0
4930500F04Rik	0	0	1	NA	0	0	0	0	0	0	4930500F04Rik	0	0	1	NA	0	0	0	0	0	4930500F04Rik	NA	0	NA	0	NA	0	NA	0	NA	0	NA	0
4930500L23Rik	0.635895	0.0125132	28.6896	0.026764	0.605377	0.834262	0.468047	0.0375396	0	0	4930500L23Rik	0.998794	0.359326	4.15127	0.0374209	0.827443	1.30288	0.866062	0.233008	0.485643	4930500L23Rik	NA	0	NA	0	NA	0	NA	0	NA	0	NA	0
4930502A04Rik	0	0	1	NA	0	0	0	0	0	0	4930502A04Rik	0.0392586	0	4.92586	0.42265	0	0	0.117776	0	0	4930502A04Rik	NA	0	NA	0	NA	0	NA	0	NA	0	NA	0
4930502E09Rik	0	0	1	NA	0	0	0	0	0	0	4930502E09Rik	0.0149928	0	2.49928	0.42265	0	0	0.0449784	0	0	4930502E09Rik	NA	0	NA	0	NA	0	NA	0	NA	0	NA	0
4930502E18Rik	0.110064	0.0982306	1.10934	0.852107	0.0789265	0.172216	0.0790512	0.162734	0.131958	0	4930502E18Rik	0.0488021	0.624475	0.14454	0.0191022	0.146406	0	0	0.396822	0.852129	4930502E18Rik	NA	0	NA	0	NA	0	NA	0	NA	0	NA	0
4930503B20Rik	0	0.0166486	0.375254	0.18792	0	0	0	0.0275809	0.0223649	0	4930503B20Rik	0.0368011	0	4.68011	0.201477	0.0434238	0	0.0669796	0	0	4930503B20Rik	NA	0	NA	0	NA	0	NA	0	NA	0	NA	0
4930503E14Rik	0.00613838	0.00586449	1.01726	0.975811	0.0184152	0	0	0	0.0175935	0	4930503E14Rik	0.0351267	0	4.51267	0.42265	0	0	0.10538	0	0	4930503E14Rik	NA	0	NA	0	NA	0	NA	0	NA	0	NA	0
4930503E24Rik	0	0	1	NA	0	0	0	0	0	0	4930503E24Rik	0	0	1	NA	0	0	0	0	0	4930503E24Rik	NA	0	NA	0	NA	0	NA	0	NA	0	NA	0
4930503F20Rik	0	0	1	NA	0	0	0	0	0	0	4930503F20Rik	0.115036	0	12.5036	0.42265	0	0	0.345109	0	0	4930503F20Rik	NA	0	NA	0	NA	0	NA	0	NA	0	NA	0
4930503H13Rik	0	0	1	NA	0	0	0	0	0	0	4930503H13Rik	0	0	1	NA	0	0	0	0	0	4930503H13Rik	NA	0	NA	0	NA	0	NA	0	NA	0	NA	0
4930503L19Rik	11.7373	10.0135	1.17198	0.0819589	11.9049	11.6429	11.6642	10.1199	10.8886	9.03188	4930503L19Rik	10.3067	9.23334	1.07099	0.355603	10.3785	11.2627	9.27897	9.62293	8.84375	4930503L19Rik	NA	0	NA	0	NA	0	NA	0	NA	0	NA	0
4930503O07Rik	0	0	1	NA	0	0	0	0	0	0	4930503O07Rik	0.019584	0	2.9584	0.42265	0	0	0.058752	0	0	4930503O07Rik	NA	0	NA	0	NA	0	NA	0	NA	0	NA	0
4930504C09Rik	0	0	1	NA	0	0	0	0	0	0	4930504C09Rik	0.226186	0	23.6186	0.42265	0	0	0.678557	0	0	4930504C09Rik	NA	0	NA	0	NA	0	NA	0	NA	0	NA	0
4930504O13Rik	0	0	1	NA	0	0	0	0	0	0	4930504O13Rik	0	0	1	NA	0	0	0	0	0	4930504O13Rik	NA	0	NA	0	NA	0	NA	0	NA	0	NA	0
4930505A04Rik	0.00855391	0.124331	0.138121	0.249378	0.0256617	0	0	0	0.122584	0.250408	4930505A04Rik	0.150478	0	16.0478	0.359032	0.0476019	0	0.403833	0	0	4930505A04Rik	NA	0	NA	0	P-4636-1,180438,10;	1	NA	0	NA	0	NA	0
4930505G20Rik	0	0	1	NA	0	0	0	0	0	0	4930505G20Rik	0	0	1	NA	0	0	0	0	0	4930505G20Rik	NA	0	NA	0	NA	0	NA	0	NA	0	NA	0
4930505K13Rik	0	0	1	NA	0	0	0	0	0	0	4930505K13Rik	0	0	1	NA	0	0	0	0	0	4930505K13Rik	NA	0	NA	0	NA	0	NA	0	NA	0	NA	0
4930505K14Rik	0	0	1	NA	0	0	0	0	0	0	4930505K14Rik	0.0879187	0	9.79187	0.42265	0	0	0.263756	0	0	4930505K14Rik	NA	0	NA	0	NA	0	NA	0	NA	0	NA	0
4930506A18Rik	0	0	1	NA	0	0	0	0	0	0	4930506A18Rik	0.0220225	0	3.20225	0.42265	0	0	0.0660675	0	0	4930506A18Rik	NA	0	NA	0	NA	0	NA	0	NA	0	NA	0
4930506C21Rik	0.00811526	0.0733949	0.217223	0.303358	0.0243458	0	0	0.0573683	0.162816	0	4930506C21Rik	0.0464393	0	5.64393	0.42265	0	0	0.139318	0	0	4930506C21Rik	NA	0	NA	0	NA	0	NA	0	NA	0	NA	0
4930507D05Rik	0.636691	0.130739	4.59497	0.0403347	0.85471	0.448533	0.606828	0.203952	0.0826911	0.105573	4930507D05Rik	0.479965	0.270886	0.934536	0.85883	0.48166	0.184337	0.773899	0.514287	0.0274844	4930507D05Rik	NA	0	NA	0	NA	0	NA	0	NA	0	NA	0
4930507D10Rik	0	0	1	NA	0	0	0	0	0	0	4930507D10Rik	0.0589561	0	6.89561	0.42265	0	0	0.176868	0	0	4930507D10Rik	NA	0	NA	0	NA	0	NA	0	NA	0	NA	0
4930509E16Rik	0.0138914	0.023482	0.713561	0.728106	0.0199304	0.0217438	0	0.0704459	0	0	4930509E16Rik	0.100681	0.109314	0.484108	0.221275	0.0739407	0	0.228102	0.218629	0	4930509E16Rik	NA	0	NA	0	NA	0	NA	0	NA	0	NA	0
4930509J09Rik	0	0	1	NA	0	0	0	0	0	0	4930509J09Rik	0.0148356	0	2.48356	0.42265	0	0	0.0445068	0	0	4930509J09Rik	NA	0	NA	0	NA	0	NA	0	NA	0	NA	0
4930509K18Rik	0	0	1	NA	0	0	0	0	0	0	4930509K18Rik	0.0437774	0	5.37774	0.42265	0	0	0.131332	0	0	4930509K18Rik	NA	0	NA	0	NA	0	NA	0	NA	0	NA	0
4930511A02Rik	0	0	1	NA	0	0	0	0	0	0	4930511A02Rik	0.0409494	0	5.09494	0.42265	0	0	0.122848	0	0	4930511A02Rik	NA	0	NA	0	NA	0	NA	0	NA	0	NA	0
4930511A08Rik	0.100923	0	11.0923	0.42265	0.30277	0	0	0	0	0	4930511A08Rik	0.0288764	0	3.88764	0.42265	0	0	0.0866293	0	0	4930511A08Rik	NA	0	NA	0	NA	0	NA	0	NA	0	NA	0
4930511E03Rik	0	0.00417667	0.705384	0.42265	0	0	0	0.01253	0	0	4930511E03Rik	0	0	1	NA	0	0	0	0	0	4930511E03Rik	NA	0	NA	0	NA	0	NA	0	NA	0	NA	0
4930511M06Rik	0.0220175	0.0724525	0.388314	0.278201	0.0207493	0.045303	0	0.0162978	0.0660782	0.134981	4930511M06Rik	0.647569	0	65.7569	0.399532	0.0641488	0.0117842	1.86677	0	0	4930511M06Rik	NA	0	NA	0	NA	0	NA	0	NA	0	NA	0
4930512B01Rik	0.00556818	0	1.55682	0.42265	0.0167045	0	0	0	0	0	4930512B01Rik	0.0684531	0	7.84531	0.240975	0.0619728	0	0.143386	0	0	4930512B01Rik	P-3952-1,255,144;	1	NA	0	NA	0	NA	0	NA	0	NA	0
4930512J16Rik	0	0	1	NA	0	0	0	0	0	0	4930512J16Rik	0.0182672	0	2.82672	0.42265	0	0	0.0548016	0	0	4930512J16Rik	NA	0	NA	0	NA	0	NA	0	NA	0	NA	0
4930512M02Rik	0	0	1	NA	0	0	0	0	0	0	4930512M02Rik	0.0776374	0	8.76374	0.42265	0	0	0.232912	0	0	4930512M02Rik	P-5903-2,118240,104;	1	P-967-1,118243,113;	1	P-1486-1,118287,16;	1	NA	0	NA	0	NA	0
4930513D17Rik	0	0	1	NA	0	0	0	0	0	0	4930513D17Rik	0	0	1	NA	0	0	0	0	0	4930513D17Rik	NA	0	NA	0	NA	0	NA	0	NA	0	NA	0
4930513N10Rik	0.983217	0.979013	1.00425	0.977459	1.11784	0.859225	0.972588	0.997753	0.76861	1.17068	4930513N10Rik	1.45665	1.14556	1.42138	0.237031	0.989653	1.89015	1.49016	1.02186	1.26926	4930513N10Rik	NA	0	NA	0	NA	0	NA	0	NA	0	NA	0
4930513O06Rik	0	0	1	NA	0	0	0	0	0	0	4930513O06Rik	0	0	1	NA	0	0	0	0	0	4930513O06Rik	NA	0	NA	0	NA	0	NA	0	NA	0	NA	0
4930515B02Rik	0	0	1	NA	0	0	0	0	0	0	4930515B02Rik	0	0	1	NA	0	0	0	0	0	4930515B02Rik	NA	0	NA	0	NA	0	NA	0	NA	0	NA	0
4930515G01Rik	0.320891	0.515066	0.63019	0.259578	0.493338	0.393317	0.0760181	0.536537	0.453199	0.555461	4930515G01Rik	0.587611	0.0693812	4.01722	0.193163	0.246381	0.484933	1.03152	0.138762	0	4930515G01Rik	NA	0	NA	0	NA	0	NA	0	NA	0	NA	0
4930515G16Rik	0	0	1	NA	0	0	0	0	0	0	4930515G16Rik	0.0485818	0	5.85818	0.42265	0	0	0.145745	0	0	4930515G16Rik	NA	0	NA	0	NA	0	NA	0	NA	0	NA	0
4930515L03Rik	0	0	1	NA	0	0	0	0	0	0	4930515L03Rik	0	0	1	NA	0	0	0	0	0	4930515L03Rik	NA	0	NA	0	NA	0	NA	0	NA	0	NA	0
4930515L19Rik	0	0	1	NA	0	0	0	0	0	0	4930515L19Rik	0.0735993	0	8.35993	0.42265	0	0	0.220798	0	0	4930515L19Rik	NA	0	NA	0	NA	0	NA	0	NA	0	NA	0
4930517E11Rik	0	0	1	NA	0	0	0	0	0	0	4930517E11Rik	0.00776907	0	1.77691	0.42265	0	0	0.0233072	0	0	4930517E11Rik	NA	0	NA	0	NA	0	NA	0	NA	0	NA	0
4930517M08Rik	0	0	1	NA	0	0	0	0	0	0	4930517M08Rik	0	0	1	NA	0	0	0	0	0	4930517M08Rik	NA	0	NA	0	NA	0	NA	0	NA	0	NA	0
4930518J21Rik	0	0	1	NA	0	0	0	0	0	0	4930518J21Rik	0.0197549	0	2.97549	0.42265	0	0	0.0592648	0	0	4930518J21Rik	NA	0	NA	0	NA	0	NA	0	NA	0	NA	0
4930518P08Rik	0	0	1	NA	0	0	0	0	0	0	4930518P08Rik	0.114629	0	12.4629	0.42265	0	0	0.343887	0	0	4930518P08Rik	NA	0	NA	0	NA	0	NA	0	NA	0	NA	0
4930519D14Rik	0	0	1	NA	0	0	0	0	0	0	4930519D14Rik	0	0	1	NA	0	0	0	0	0	4930519D14Rik	NA	0	NA	0	NA	0	NA	0	NA	0	NA	0
4930519F09Rik	0.109617	0.128489	0.863728	0.800044	0.0326403	0.193623	0.102588	0.217219	0.13042	0.037828	4930519F09Rik	0.278602	0	28.8602	0.42265	0	0	0.835806	0	0	4930519F09Rik	NA	0	NA	0	NA	0	NA	0	NA	0	NA	0
4930519F16Rik	0	0	1	NA	0	0	0	0	0	0	4930519F16Rik	0.00970801	0	1.9708	0.42265	0	0	0.029124	0	0	4930519F16Rik	NA	0	NA	0	NA	0	NA	0	NA	0	NA	0
4930519F24Rik	0	0	1	NA	0	0	0	0	0	0	4930519F24Rik	0.137325	0	14.7325	0.42265	0	0	0.411976	0	0	4930519F24Rik	NA	0	NA	0	NA	0	NA	0	NA	0	NA	0
4930519G04Rik	0	0	1	NA	0	0	0	0	0	0	4930519G04Rik	0.0388226	0	4.88226	0.42265	0	0	0.116468	0	0	4930519G04Rik	NA	0	NA	0	NA	0	NA	0	NA	0	NA	0
4930519H02Rik	0	0	1	NA	0	0	0	0	0	0	4930519H02Rik	0.0233876	0	3.33876	0.42265	0	0	0.0701627	0	0	4930519H02Rik	NA	0	NA	0	NA	0	NA	0	NA	0	NA	0
4930519K11Rik	0	0	1	NA	0	0	0	0	0	0	4930519K11Rik	0	0	1	NA	0	0	0	0	0	4930519K11Rik	NA	0	NA	0	NA	0	NA	0	NA	0	NA	0
4930520O04Rik	0.142225	0.263651	0.556274	0.35647	0.151313	0.12381	0.151552	0.445689	0.252982	0.0922818	4930520O04Rik	0.16671	0.319957	0.812535	0.706321	0.175425	0	0.324704	0.207479	0.432435	4930520O04Rik	NA	0	NA	0	NA	0	NA	0	NA	0	NA	0
4930520P13Rik	0	0	1	NA	0	0	0	0	0	0	4930520P13Rik	0	0	1	NA	0	0	0	0	0	4930520P13Rik	NA	0	NA	0	NA	0	NA	0	NA	0	NA	0
4930521E06Rik	0	0	1	NA	0	0	0	0	0	0	4930521E06Rik	0.012494	0	2.2494	0.42265	0	0	0.0374821	0	0	4930521E06Rik	NA	0	NA	0	NA	0	NA	0	NA	0	NA	0
4930522H14Rik	0	0	1	NA	0	0	0	0	0	0	4930522H14Rik	0	0	1	NA	0	0	0	0	0	4930522H14Rik	NA	0	NA	0	NA	0	NA	0	NA	0	P-3749-1,-67485,31;	1
4930522O17Rik	0	0	1	NA	0	0	0	0	0	0	4930522O17Rik	0	0	1	NA	0	0	0	0	0	4930522O17Rik	NA	0	NA	0	NA	0	NA	0	NA	0	NA	0
4930523C07Rik	0.397766	1.51412	0.267541	0.00639171	0.229004	0.49968	0.464613	1.25566	1.51047	1.77624	4930523C07Rik	0.578955	5.96834	0.0818904	1.51401e-06	0.588179	0.562758	0.585929	7.18199	4.7547	4930523C07Rik	P-10197-1,-224826,71;	1	P-8403-1,-253691,30;P-6566-1,-244096,35;	2	P-5040-1,-270,10;	1	NA	0	NA	0	P-3817-1,-221725,31;	1
4930523O13Rik	0	0	1	NA	0	0	0	0	0	0	4930523O13Rik	0	0	1	NA	0	0	0	0	0	4930523O13Rik	NA	0	NA	0	NA	0	NA	0	NA	0	NA	0
4930524B15Rik	0.0641701	0.00951746	3.80019	0.0139087	0.0484679	0.0793166	0.064726	0.0285524	0	0	4930524B15Rik	0.0380974	0.0332297	0.629059	0.297338	0.0449533	0	0.0693389	0.0664593	0	4930524B15Rik	NA	0	NA	0	NA	0	NA	0	P-12186-1,-27586,12;	1	NA	0
4930524B17Rik	0	0	1	NA	0	0	0	0	0	0	4930524B17Rik	0.024213	0	3.4213	0.42265	0	0	0.0726389	0	0	4930524B17Rik	NA	0	NA	0	NA	0	NA	0	NA	0	NA	0
4930524C18Rik	0.00455529	0	1.45553	0.42265	0	0.0136659	0	0	0	0	4930524C18Rik	0.262829	0	27.2829	0.42265	0	0	0.788487	0	0	4930524C18Rik	NA	0	NA	0	NA	0	NA	0	NA	0	NA	0
4930524N10Rik	0	0	1	NA	0	0	0	0	0	0	4930524N10Rik	0	0	1	NA	0	0	0	0	0	4930524N10Rik	NA	0	NA	0	NA	0	NA	0	NA	0	NA	0
4930524O05Rik	0	0	1	NA	0	0	0	0	0	0	4930524O05Rik	0	0	1	NA	0	0	0	0	0	4930524O05Rik	NA	0	NA	0	NA	0	NA	0	NA	0	NA	0
4930524O08Rik	0	0	1	NA	0	0	0	0	0	0	4930524O08Rik	0.0156024	0	2.56024	0.42265	0	0	0.0468073	0	0	4930524O08Rik	NA	0	NA	0	NA	0	NA	0	NA	0	NA	0
4930525C09Rik	0	0	1	NA	0	0	0	0	0	0	4930525C09Rik	0	0	1	NA	0	0	0	0	0	4930525C09Rik	NA	0	NA	0	NA	0	NA	0	NA	0	NA	0
4930525D18Rik	0	0.00995975	0.501008	0.42265	0	0	0	0.0298792	0	0	4930525D18Rik	0	0	1	NA	0	0	0	0	0	4930525D18Rik	NA	0	NA	0	NA	0	NA	0	NA	0	NA	0
4930525G20Rik	0.0883057	0.0810646	1.07952	0.90836	0.158936	0.0953684	0.0106125	0.121718	0.121476	0	4930525G20Rik	0.267644	0.376988	0.493941	0.0105352	0.2506	0.324956	0.227376	0.552099	0.201877	4930525G20Rik	NA	0	NA	0	NA	0	NA	0	NA	0	NA	0
4930526H09Rik	0	0	1	NA	0	0	0	0	0	0	4930526H09Rik	0.067264	0	7.7264	0.42265	0	0	0.201792	0	0	4930526H09Rik	NA	0	NA	0	NA	0	NA	0	NA	0	NA	0
4930526I15Rik	2.5701	1.80512	1.42145	0.226678	1.97321	3.38896	2.34811	1.35806	1.64253	2.41477	4930526I15Rik	2.64106	2.27753	1.13697	0.405128	2.10193	2.66294	3.1583	2.32169	2.23336	4930526I15Rik	NA	0	NA	0	NA	0	NA	0	NA	0	NA	0
4930526L06Rik	0.0162203	0.0165507	0.987555	0.978823	0.0232718	0.025389	0	0.0274187	0.0222334	0	4930526L06Rik	0.0110976	0	2.10976	0.42265	0	0	0.0332929	0	0	4930526L06Rik	NA	0	NA	0	NA	0	NA	0	NA	0	NA	0
4930527F14Rik	0	0	1	NA	0	0	0	0	0	0	4930527F14Rik	0.0154218	0	2.54218	0.42265	0	0	0.0462653	0	0	4930527F14Rik	NA	0	NA	0	NA	0	NA	0	NA	0	NA	0
4930527G23Rik	0	0	1	NA	0	0	0	0	0	0	4930527G23Rik	0	0	1	NA	0	0	0	0	0	4930527G23Rik	NA	0	NA	0	NA	0	NA	0	NA	0	NA	0
4930528A17Rik	0.257534	0.0816166	2.92014	0.0558051	0.335587	0.18306	0.253954	0.0790773	0.0748098	0.0909626	4930528A17Rik	0.286352	0.0426254	29.6352	0.0639681	0.290502	0.152473	0.416083	0	0.0852507	4930528A17Rik	NA	0	NA	0	NA	0	NA	0	NA	0	NA	0
4930528D03Rik	0	0	1	NA	0	0	0	0	0	0	4930528D03Rik	0.100497	0	11.0497	0.42265	0	0	0.30149	0	0	4930528D03Rik	NA	0	NA	0	NA	0	NA	0	NA	0	NA	0
4930528G23Rik	0	0	1	NA	0	0	0	0	0	0	4930528G23Rik	0.0394181	0	4.94181	0.42265	0	0	0.118254	0	0	4930528G23Rik	NA	0	NA	0	NA	0	NA	0	NA	0	NA	0
4930528H21Rik	0	0	1	NA	0	0	0	0	0	0	4930528H21Rik	0	0	1	NA	0	0	0	0	0	4930528H21Rik	NA	0	NA	0	NA	0	NA	0	NA	0	NA	0
4930528P14Rik	0	0	1	NA	0	0	0	0	0	0	4930528P14Rik	0.111633	0	12.1633	0.42265	0	0	0.334898	0	0	4930528P14Rik	NA	0	NA	0	NA	0	NA	0	NA	0	NA	0
4930529C04Rik	0	0	1	NA	0	0	0	0	0	0	4930529C04Rik	0.0311164	0.0152277	1.78476	0.544386	0.0128318	0	0.0805176	0.0130376	0.0174179	4930529C04Rik	NA	0	NA	0	NA	0	NA	0	NA	0	NA	0
4930529K09Rik	0	0	1	NA	0	0	0	0	0	0	4930529K09Rik	0	0	1	NA	0	0	0	0	0	4930529K09Rik	NA	0	NA	0	NA	0	NA	0	NA	0	NA	0
4930529L06Rik	0	0	1	NA	0	0	0	0	0	0	4930529L06Rik	0	0	1	NA	0	0	0	0	0	4930529L06Rik	NA	0	NA	0	NA	0	NA	0	NA	0	NA	0
4930532I03Rik	0	0	1	NA	0	0	0	0	0	0	4930532I03Rik	0.0184458	0	2.84458	0.42265	0	0	0.0553374	0	0	4930532I03Rik	NA	0	NA	0	NA	0	NA	0	NA	0	NA	0
4930532M18Rik	0	0	1	NA	0	0	0	0	0	0	4930532M18Rik	0	0	1	NA	0	0	0	0	0	4930532M18Rik	NA	0	NA	0	NA	0	NA	0	NA	0	NA	0
4930533B01Rik	0	0	1	NA	0	0	0	0	0	0	4930533B01Rik	0.0472652	0	5.72652	0.240975	0.0427907	0	0.0990049	0	0	4930533B01Rik	NA	0	NA	0	NA	0	NA	0	NA	0	NA	0
4930533N22Rik	0	0	1	NA	0	0	0	0	0	0	4930533N22Rik	0.362449	0	37.2449	0.42265	0	0	1.08735	0	0	4930533N22Rik	NA	0	NA	0	NA	0	NA	0	NA	0	NA	0
4930533P14Rik	0	0	1	NA	0	0	0	0	0	0	4930533P14Rik	0	0	1	NA	0	0	0	0	0	4930533P14Rik	NA	0	NA	0	NA	0	NA	0	NA	0	NA	0
4930538K18Rik	0.0723996	0.0372034	1.74563	0.504128	0.157826	0.0172186	0.0421536	0.0557852	0.0301569	0.0256679	4930538K18Rik	0.0947804	0.083376	1.08508	0.914443	0.0585529	0	0.225788	0.086565	0.0801871	4930538K18Rik	NA	0	NA	0	NA	0	NA	0	NA	0	NA	0
4930539C22Rik	0	0	1	NA	0	0	0	0	0	0	4930539C22Rik	0	0	1	NA	0	0	0	0	0	4930539C22Rik	NA	0	NA	0	NA	0	NA	0	NA	0	NA	0
4930539E08Rik	0.137093	0.126554	1.07718	0.841784	0.149842	0.0958308	0.165605	0.200895	0.128347	0.0504195	4930539E08Rik	0.149715	0	15.9715	0.0572902	0.162938	0.0792319	0.206975	0	0	4930539E08Rik	P-3278-2,-15692,163;	1	NA	0	NA	0	NA	0	NA	0	NA	0
4930539J05Rik	0.393101	0.268734	1.44618	0.645187	0.285417	0.83036	0.0635262	0.392323	0.181788	0.232092	4930539J05Rik	0.473313	0.406014	4.98416	0.178516	0.441199	0.162098	0.816642	0.0869697	0.725059	4930539J05Rik	NA	0	NA	0	NA	0	NA	0	NA	0	NA	0
4930539M17Rik	0	0	1	NA	0	0	0	0	0	0	4930539M17Rik	0.0667427	0	7.67427	0.42265	0	0	0.200228	0	0	4930539M17Rik	NA	0	NA	0	NA	0	NA	0	NA	0	NA	0
4930539N22Rik	0	0	1	NA	0	0	0	0	0	0	4930539N22Rik	0	0	1	NA	0	0	0	0	0	4930539N22Rik	NA	0	NA	0	NA	0	NA	0	NA	0	NA	0
4930540M03Rik	0	0	1	NA	0	0	0	0	0	0	4930540M03Rik	0.104569	0	11.4569	0.42265	0	0	0.313707	0	0	4930540M03Rik	NA	0	NA	0	NA	0	NA	0	NA	0	NA	0
4930542C21Rik	0	0	1	NA	0	0	0	0	0	0	4930542C21Rik	0.0118654	0	2.18654	0.42265	0	0	0.0355962	0	0	4930542C21Rik	NA	0	NA	0	NA	0	NA	0	NA	0	NA	0
4930542D17Rik	0	0	1	NA	0	0	0	0	0	0	4930542D17Rik	0.114391	0	12.4391	0.219628	0	0.118776	0.224398	0	0	4930542D17Rik	NA	0	NA	0	NA	0	NA	0	NA	0	NA	0
4930543E12Rik	0	0	1	NA	0	0	0	0	0	0	4930543E12Rik	0.0396621	0	4.96621	0.42265	0	0	0.118986	0	0	4930543E12Rik	NA	0	NA	0	NA	0	NA	0	NA	0	NA	0
4930543N07Rik	0	0	1	NA	0	0	0	0	0	0	4930543N07Rik	0	0	1	NA	0	0	0	0	0	4930543N07Rik	NA	0	NA	0	NA	0	NA	0	NA	0	NA	0
4930544D05Rik	0.0132194	0	2.32194	0.42265	0	0.0396583	0	0	0	0	4930544D05Rik	0	0.199378	0.0244645	0	0	0	0	0.398756	0	4930544D05Rik	P-8265-1,-7010,81;	1	NA	0	P-2244-1,-7002,13;	1	P-860-2,-6998,41;	1	NA	0	P-4253-1,-16378,30;P-2678-1,-10520,34;	2
4930544G11Rik	0	0	1	NA	0	0	0	0	0	0	4930544G11Rik	0.0313561	0	4.13561	0.42265	0	0	0.0940684	0	0	4930544G11Rik	P-5611-2,-170889,109;P-5610-3,430248,109;P-1634-4,125072,256;P-1509-2,-45650,272;P-12845-1,149338,60;P-12095-1,20195,62;P-9639-2,246835,73;	7	P-8469-1,-170958,30;P-4917-1,-45667,42;P-4192-1,-28634,46;P-3044-2,125130,56;	4	NA	0	P-583-1,125024,48;	1	P-11995-1,124762,12;P-7246-1,103393,14;	2	NA	0
4930544M13Rik	0	0	1	NA	0	0	0	0	0	0	4930544M13Rik	0	0	1	NA	0	0	0	0	0	4930544M13Rik	NA	0	NA	0	NA	0	NA	0	NA	0	NA	0
4930545E07Rik	0	0	1	NA	0	0	0	0	0	0	4930545E07Rik	0	0	1	NA	0	0	0	0	0	4930545E07Rik	NA	0	NA	0	NA	0	NA	0	NA	0	NA	0
4930545H06Rik	0	0	1	NA	0	0	0	0	0	0	4930545H06Rik	0	0	1	NA	0	0	0	0	0	4930545H06Rik	NA	0	NA	0	NA	0	NA	0	NA	0	NA	0
4930545L23Rik	0	0	1	NA	0	0	0	0	0	0	4930545L23Rik	0.0995327	0	10.9533	0.42265	0	0	0.298598	0	0	4930545L23Rik	NA	0	NA	0	NA	0	NA	0	NA	0	NA	0
Inhba	0.0809516	0.349297	0.253138	0.147815	0.0620985	0.11856	0.0621966	0.274365	0.192815	0.58071	Inhba	0.14725	0	15.725	0.3026	0.0863932	0	0.355357	0	0	Inhba	P-3299-1,-467468,162;P-12228-1,417714,62;P-11769-1,-474354,64;P-9523-1,-140379,74;P-8149-2,11855,82;	5	P-1234-1,11756,101;	1	P-3098-1,11709,12;	1	P-6534-1,417886,15;	1	P-3427-1,417722,17;P-149-2,83469,51;	2	P-3874-1,529,31;P-575-1,-252551,50;	2
4930546K05Rik	0	0.00477019	0.67704	0.18792	0	0	0	0.00790252	0.00640804	0	4930546K05Rik	0.0159926	0.0306569	0.364483	0.105229	0	0	0.0479779	0.0613137	0	4930546K05Rik	NA	0	NA	0	NA	0	NA	0	NA	0	NA	0
4930547E08Rik	0	0	1	NA	0	0	0	0	0	0	4930547E08Rik	0.0627702	0	7.27702	0.42265	0	0	0.188311	0	0	4930547E08Rik	NA	0	NA	0	NA	0	NA	0	NA	0	NA	0
4930547E14Rik	0	0	1	NA	0	0	0	0	0	0	4930547E14Rik	0	0	1	NA	0	0	0	0	0	4930547E14Rik	NA	0	NA	0	NA	0	NA	0	NA	0	NA	0
4930548G14Rik	0	0	1	NA	0	0	0	0	0	0	4930548G14Rik	0	0	1	NA	0	0	0	0	0	4930548G14Rik	NA	0	NA	0	NA	0	NA	0	P-4720-1,977901,16;P-3137-1,978119,18;	2	NA	0
4930548H24Rik	0.0203542	0.00653281	1.836	0.412153	0.0166343	0	0.0444283	0.0195984	0	0	4930548H24Rik	0.0937955	0	10.3796	0.293834	0.0308562	0.226733	0.0237973	0	0	4930548H24Rik	NA	0	NA	0	NA	0	NA	0	NA	0	NA	0
4930548J01Rik	0	0	1	NA	0	0	0	0	0	0	4930548J01Rik	0.0774255	0	8.74255	0.42265	0	0	0.232276	0	0	4930548J01Rik	NA	0	NA	0	NA	0	NA	0	NA	0	NA	0
4930548K13Rik	0	0	1	NA	0	0	0	0	0	0	4930548K13Rik	0	0	1	NA	0	0	0	0	0	4930548K13Rik	NA	0	NA	0	NA	0	NA	0	NA	0	NA	0
4930549C01Rik	0	0	1	NA	0	0	0	0	0	0	4930549C01Rik	0	0	1	NA	0	0	0	0	0	4930549C01Rik	NA	0	NA	0	NA	0	NA	0	NA	0	NA	0
4930549C15Rik	0	0	1	NA	0	0	0	0	0	0	4930549C15Rik	0	0	1	NA	0	0	0	0	0	4930549C15Rik	NA	0	NA	0	NA	0	NA	0	NA	0	NA	0
4930549G23Rik	0	0	1	NA	0	0	0	0	0	0	4930549G23Rik	0	0	1	NA	0	0	0	0	0	4930549G23Rik	NA	0	NA	0	NA	0	NA	0	NA	0	NA	0
4930550C14Rik	0.211351	0.800896	0.27297	0.00219734	0.191893	0.314028	0.12813	0.881741	0.678325	0.842621	4930550C14Rik	0.338924	0.422109	1.58243	0.48448	0.569529	0.392338	0.054905	0.210499	0.633718	4930550C14Rik	NA	0	NA	0	NA	0	NA	0	P-11234-1,-1915,12;	1	NA	0
4930550C17Rik	0	0	1	NA	0	0	0	0	0	0	4930550C17Rik	0.0160447	0	2.60447	0.42265	0	0	0.0481342	0	0	4930550C17Rik	NA	0	NA	0	NA	0	NA	0	NA	0	NA	0
4930550L24Rik	0	0	1	NA	0	0	0	0	0	0	4930550L24Rik	0	0	1	NA	0	0	0	0	0	4930550L24Rik	NA	0	NA	0	NA	0	NA	0	P-8097-1,-13942,13;P-4202-1,-13746,16;	2	NA	0
4930552N02Rik	0	0	1	NA	0	0	0	0	0	0	4930552N02Rik	0	0	1	NA	0	0	0	0	0	4930552N02Rik	NA	0	NA	0	NA	0	NA	0	NA	0	NA	0
4930552P12Rik	0.00317003	0.0391172	0.268134	0.408845	0.00951008	0	0	0	0.00908575	0.108266	4930552P12Rik	0.0408158	0	5.08158	0.42265	0	0	0.122447	0	0	4930552P12Rik	NA	0	NA	0	NA	0	NA	0	NA	0	NA	0
4930553C11Rik	0	0	1	NA	0	0	0	0	0	0	4930553C11Rik	0	0	1	NA	0	0	0	0	0	4930553C11Rik	NA	0	NA	0	NA	0	NA	0	NA	0	NA	0
4930553E22Rik	0	0	1	NA	0	0	0	0	0	0	4930553E22Rik	0.0630032	0	7.30032	0.42265	0	0	0.189009	0	0	4930553E22Rik	NA	0	NA	0	NA	0	NA	0	NA	0	NA	0
4930554C24Rik	0	0	1	NA	0	0	0	0	0	0	4930554C24Rik	0.0626545	0	7.26545	0.42265	0	0	0.187963	0	0	4930554C24Rik	NA	0	NA	0	NA	0	NA	0	NA	0	NA	0
4930554G24Rik	0	0	1	NA	0	0	0	0	0	0	4930554G24Rik	0	0	1	NA	0	0	0	0	0	4930554G24Rik	NA	0	NA	0	NA	0	NA	0	NA	0	NA	0
4930554H23Rik	0	0	1	NA	0	0	0	0	0	0	4930554H23Rik	0.00445652	0	1.44565	0.42265	0	0	0.0133696	0	0	4930554H23Rik	NA	0	NA	0	NA	0	NA	0	NA	0	NA	0
4930554I06Rik	0	0	1	NA	0	0	0	0	0	0	4930554I06Rik	0	0	1	NA	0	0	0	0	0	4930554I06Rik	NA	0	NA	0	NA	0	NA	0	NA	0	NA	0
4930555B11Rik	0	0	1	NA	0	0	0	0	0	0	4930555B11Rik	0.0516875	0	6.16875	0.42265	0	0	0.155062	0	0	4930555B11Rik	NA	0	NA	0	NA	0	NA	0	NA	0	NA	0
4930555B12Rik	0	0	1	NA	0	0	0	0	0	0	4930555B12Rik	0	0	1	NA	0	0	0	0	0	4930555B12Rik	NA	0	NA	0	NA	0	NA	0	NA	0	NA	0
4930555G01Rik	0.155622	0.100529	1.49845	0.524677	0.138597	0.265135	0.0631342	0.123415	0.178171	0	4930555G01Rik	0.204746	0	21.4746	0.0486934	0.128305	0.195853	0.290079	0	0	4930555G01Rik	NA	0	NA	0	NA	0	NA	0	NA	0	NA	0
4930555G21Rik	0	0	1	NA	0	0	0	0	0	0	4930555G21Rik	0	0	1	NA	0	0	0	0	0	4930555G21Rik	NA	0	NA	0	NA	0	NA	0	NA	0	NA	0
4930555K05Rik	0	0	1	NA	0	0	0	0	0	0	4930555K05Rik	0.020808	0	3.0808	0.42265	0	0	0.0624241	0	0	4930555K05Rik	NA	0	NA	0	NA	0	NA	0	NA	0	NA	0
4930556C24Rik	0	0	1	NA	0	0	0	0	0	0	4930556C24Rik	0	0	1	NA	0	0	0	0	0	4930556C24Rik	NA	0	NA	0	NA	0	NA	0	NA	0	NA	0
4930556G01Rik	0	0	1	NA	0	0	0	0	0	0	4930556G01Rik	0.0127043	0	2.27043	0.42265	0	0	0.038113	0	0	4930556G01Rik	NA	0	NA	0	NA	0	NA	0	NA	0	NA	0
4930556J02Rik	0	0	1	NA	0	0	0	0	0	0	4930556J02Rik	0	0	1	NA	0	0	0	0	0	4930556J02Rik	NA	0	NA	0	NA	0	NA	0	NA	0	NA	0
4930556M19Rik	0.1519	0.320901	0.489271	0.0797057	0.190988	0.184552	0.0801598	0.205735	0.37536	0.381609	4930556M19Rik	0.22177	0.529703	0.438312	0.05114	0.202445	0.111568	0.351298	0.518779	0.540627	4930556M19Rik	NA	0	NA	0	NA	0	NA	0	NA	0	NA	0
4930556N09Rik	0	0	1	NA	0	0	0	0	0	0	4930556N09Rik	0.0669137	0	7.69137	0.42265	0	0	0.200741	0	0	4930556N09Rik	NA	0	NA	0	NA	0	NA	0	NA	0	NA	0
4930556N13Rik	0	0	1	NA	0	0	0	0	0	0	4930556N13Rik	0	0	1	NA	0	0	0	0	0	4930556N13Rik	NA	0	NA	0	NA	0	NA	0	NA	0	NA	0
4930557A04Rik	0.015695	0	2.5695	0.42265	0	0.0470851	0	0	0	0	4930557A04Rik	0.164648	0	17.4648	0.42265	0	0	0.493944	0	0	4930557A04Rik	NA	0	NA	0	NA	0	NA	0	NA	0	NA	0
4930557F10Rik	0	0.0292695	0.254651	0.42265	0	0	0	0.0878085	0	0	4930557F10Rik	0.0710804	0	8.10804	0.42265	0	0	0.213241	0	0	4930557F10Rik	NA	0	NA	0	NA	0	NA	0	NA	0	NA	0
4930557J02Rik	0	0	1	NA	0	0	0	0	0	0	4930557J02Rik	0	0	1	NA	0	0	0	0	0	4930557J02Rik	NA	0	NA	0	NA	0	NA	0	NA	0	NA	0
4930557K07Rik	0	0	1	NA	0	0	0	0	0	0	4930557K07Rik	0.0312695	0	4.12695	0.42265	0	0	0.0938086	0	0	4930557K07Rik	NA	0	NA	0	NA	0	NA	0	NA	0	NA	0
4930558C23Rik	0.18921	0	19.921	0.024422	0.226376	0.211691	0.129563	0	0	0	4930558C23Rik	0.293877	0.0410768	30.3877	0.0558795	0.299944	0.165301	0.416386	0	0.0821536	4930558C23Rik	NA	0	NA	0	NA	0	NA	0	NA	0	NA	0
4930558F17Rik	0	0	1	NA	0	0	0	0	0	0	4930558F17Rik	0.0288029	0	3.88029	0.42265	0	0	0.0864088	0	0	4930558F17Rik	NA	0	NA	0	NA	0	NA	0	NA	0	NA	0
4930558G05Rik	0	0	1	NA	0	0	0	0	0	0	4930558G05Rik	0.0773988	0	8.73988	0.42265	0	0	0.232196	0	0	4930558G05Rik	NA	0	NA	0	NA	0	NA	0	NA	0	NA	0
4930558J18Rik	0.624976	0.521576	1.19452	0.528314	0.705636	0.365989	0.803303	0.626941	0.486273	0.451515	4930558J18Rik	0.494246	0.958505	1.36454	7.11905e-05	0.493533	0.492732	0.496472	0.359534	1.55748	4930558J18Rik	NA	0	NA	0	NA	0	NA	0	NA	0	NA	0
Ccdc67	0.0330539	0.146425	0.275237	0.37289	0.039235	0.0599266	0	0.0647171	0.0299875	0.344569	Ccdc67	0.137352	0	14.7352	0.0418309	0.174672	0.0802185	0.157164	0	0	Ccdc67	P-6223-1,114849,101;P-3462-1,11241,157;P-3034-1,96473,172;P-1644-1,49322,255;	4	P-615-1,-42481,138;P-5834-1,49385,38;P-1280-1,11267,99;	3	P-1640-1,-42567,15;	1	P-2615-1,11231,24;	1	NA	0	NA	0
4930559C10Rik	0	0	1	NA	0	0	0	0	0	0	4930559C10Rik	0	0	1	NA	0	0	0	0	0	4930559C10Rik	NA	0	NA	0	NA	0	NA	0	NA	0	NA	0
4930562C15Rik	0	0	1	NA	0	0	0	0	0	0	4930562C15Rik	0.0147814	0	2.47814	0.42265	0	0	0.0443442	0	0	4930562C15Rik	NA	0	NA	0	NA	0	NA	0	NA	0	NA	0
4930562F07Rik	0	0	1	NA	0	0	0	0	0	0	4930562F07Rik	0	0.14678	0.0329425	0	0	0	0	0.29356	0	4930562F07Rik	P-12156-3,-59475,62;	1	P-6859-1,-59158,34;	1	NA	0	NA	0	NA	0	NA	0
4930563D23Rik	0	0	1	NA	0	0	0	0	0	0	4930563D23Rik	0.0194079	0	2.94079	0.190229	0.0328717	0	0.0253519	0	0	4930563D23Rik	NA	0	NA	0	NA	0	NA	0	NA	0	NA	0
4930563E18Rik	0.0136079	0	2.36079	0.42265	0	0	0.0408237	0	0	0	4930563E18Rik	0.0874661	0	9.74661	0.42265	0	0	0.262398	0	0	4930563E18Rik	NA	0	NA	0	NA	0	NA	0	NA	0	NA	0
4930563E22Rik	0.783488	0.437288	1.774	0.0880087	0.601847	0.992726	0.75589	0.396754	0.472317	0.442792	4930563E22Rik	0.725515	0.628906	1.20071	0.36659	0.558205	0.695828	0.922513	0.602566	0.655245	4930563E22Rik	NA	0	NA	0	NA	0	NA	0	NA	0	NA	0
4930563F08Rik	0	0	1	NA	0	0	0	0	0	0	4930563F08Rik	0.0439595	0	5.39595	0.42265	0	0	0.131879	0	0	4930563F08Rik	NA	0	NA	0	NA	0	NA	0	NA	0	NA	0
4930563H07Rik	0	0	1	NA	0	0	0	0	0	0	4930563H07Rik	0	0	1	NA	0	0	0	0	0	4930563H07Rik	NA	0	NA	0	NA	0	NA	0	NA	0	NA	0
4930563M20Rik	0	0	1	NA	0	0	0	0	0	0	4930563M20Rik	0	0	1	NA	0	0	0	0	0	4930563M20Rik	NA	0	NA	0	NA	0	NA	0	NA	0	NA	0
4930563M21Rik	0	0	1	NA	0	0	0	0	0	0	4930563M21Rik	0	0	1	NA	0	0	0	0	0	4930563M21Rik	NA	0	NA	0	NA	0	NA	0	NA	0	NA	0
4930564C03Rik	0	0	1	NA	0	0	0	0	0	0	4930564C03Rik	0.0861896	0	9.61896	0.42265	0	0	0.258569	0	0	4930564C03Rik	NA	0	NA	0	NA	0	NA	0	NA	0	NA	0
Degs2	0.104374	0.0692057	1.44402	0.12733	0.0996243	0.115935	0.0975644	0.0469508	0.0634528	0.0972135	Degs2	0.310353	0.0145073	14.4677	0.0256606	0.406561	0.248952	0.275547	0.0121427	0.016872	Degs2	P-11560-2,54389,64;P-11168-2,60208,66;	2	P-7958-1,60203,31;	1	P-1336-1,-55888,16;	1	P-7503-1,46558,15;	1	NA	0	P-4142-1,-58348,30;	1
4930565D16Rik	0	0	1	NA	0	0	0	0	0	0	4930565D16Rik	0	0	1	NA	0	0	0	0	0	4930565D16Rik	NA	0	NA	0	NA	0	NA	0	NA	0	NA	0
4930565N06Rik	0.00327499	0.00312887	1.01113	0.975812	0.00982498	0	0	0	0.0093866	0	4930565N06Rik	0	0	1	NA	0	0	0	0	0	4930565N06Rik	NA	0	NA	0	NA	0	NA	0	NA	0	NA	0
4930567H12Rik	0	0	1	NA	0	0	0	0	0	0	4930567H12Rik	0.0355589	0	4.55589	0.42265	0	0	0.106677	0	0	4930567H12Rik	NA	0	NA	0	NA	0	NA	0	NA	0	NA	0
4930567H17Rik	0	0	1	NA	0	0	0	0	0	0	4930567H17Rik	0.00445632	0	1.44563	0.42265	0	0	0.013369	0	0	4930567H17Rik	NA	0	NA	0	NA	0	NA	0	NA	0	NA	0
4930567J20Rik	0	0	1	NA	0	0	0	0	0	0	4930567J20Rik	0	0	1	NA	0	0	0	0	0	4930567J20Rik	NA	0	NA	0	NA	0	NA	0	NA	0	NA	0
4930567K12Rik	0	0	1	NA	0	0	0	0	0	0	4930567K12Rik	0.0530191	0	6.30191	0.42265	0	0	0.159057	0	0	4930567K12Rik	NA	0	NA	0	NA	0	NA	0	NA	0	NA	0
4930567K20Rik	0	0	1	NA	0	0	0	0	0	0	4930567K20Rik	0.0254945	0	3.54945	0.42265	0	0	0.0764835	0	0	4930567K20Rik	NA	0	NA	0	NA	0	NA	0	NA	0	NA	0
4930568D16Rik	0	0	1	NA	0	0	0	0	0	0	4930568D16Rik	0	0	1	NA	0	0	0	0	0	4930568D16Rik	NA	0	NA	0	NA	0	NA	0	NA	0	NA	0
4930568E12Rik	0.0101311	0	2.01311	0.42265	0.0303933	0	0	0	0	0	4930568E12Rik	0.0289874	0	3.89874	0.42265	0	0	0.0869621	0	0	4930568E12Rik	NA	0	NA	0	NA	0	NA	0	NA	0	NA	0
4930568G15Rik	0	0	1	NA	0	0	0	0	0	0	4930568G15Rik	0	0	1	NA	0	0	0	0	0	4930568G15Rik	NA	0	NA	0	NA	0	NA	0	NA	0	NA	0
4930570G19Rik	0.34324	0.200467	1.67836	0.109553	0.352926	0.304304	0.372489	0.274975	0.23385	0.0925769	4930570G19Rik	0.464396	0.730587	0.396512	0.00647157	0.559636	0.475235	0.358317	1.18642	0.274752	4930570G19Rik	NA	0	NA	0	NA	0	NA	0	NA	0	NA	0
4930571K23Rik	0	0	1	NA	0	0	0	0	0	0	4930571K23Rik	0.0368031	0	4.68031	0.42265	0	0	0.110409	0	0	4930571K23Rik	NA	0	NA	0	NA	0	NA	0	NA	0	NA	0
4930571O06Rik	0	0	1	NA	0	0	0	0	0	0	4930571O06Rik	0	0	1	NA	0	0	0	0	0	4930571O06Rik	NA	0	NA	0	NA	0	NA	0	NA	0	NA	0
4930572K03Rik	0	0	1	NA	0	0	0	0	0	0	4930572K03Rik	0	0	1	NA	0	0	0	0	0	4930572K03Rik	NA	0	NA	0	NA	0	NA	0	NA	0	NA	0
4930572O03Rik	0	0	1	NA	0	0	0	0	0	0	4930572O03Rik	0.0382604	0	4.82604	0.42265	0	0	0.114781	0	0	4930572O03Rik	NA	0	NA	0	NA	0	P-5958-1,-54011,16;P-3859-1,-43867,19;P-2712-1,-55409,23;P-2296-1,-43190,25;P-2156-1,-40040,26;P-1022-3,14096,37;	6	P-5891-1,14289,14;	1	NA	0
4930572O13Rik	0	0	1	NA	0	0	0	0	0	0	4930572O13Rik	0.0731241	0	8.31241	0.42265	0	0	0.219372	0	0	4930572O13Rik	NA	0	NA	0	NA	0	NA	0	NA	0	NA	0
4930573O16Rik	0	0	1	NA	0	0	0	0	0	0	4930573O16Rik	0	0	1	NA	0	0	0	0	0	4930573O16Rik	NA	0	NA	0	NA	0	NA	0	NA	0	NA	0
4930577N17Rik	1.01384	1.47096	0.691335	0.255848	1.45565	0.739011	0.846861	1.93578	1.44577	1.03133	4930577N17Rik	1.51414	1.09157	1.54745	0.283873	1.04265	1.25235	2.24742	0.974937	1.20821	4930577N17Rik	NA	0	NA	0	NA	0	NA	0	NA	0	NA	0
4930578C19Rik	0	0.0240823	0.293408	0.18792	0	0	0	0.0398959	0.0323509	0	4930578C19Rik	0.0193773	0	2.93773	0.42265	0	0	0.058132	0	0	4930578C19Rik	NA	0	NA	0	NA	0	P-3174-1,297122,21;	1	P-7136-2,224837,14;P-5396-1,297242,15;	2	NA	0
4930578E11Rik	0	0	1	NA	0	0	0	0	0	0	4930578E11Rik	0.021158	0	3.1158	0.42265	0	0	0.0634741	0	0	4930578E11Rik	NA	0	NA	0	NA	0	NA	0	NA	0	NA	0
4930578I06Rik	0	0	1	NA	0	0	0	0	0	0	4930578I06Rik	0.0438318	0	5.38318	0.42265	0	0	0.131495	0	0	4930578I06Rik	NA	0	NA	0	NA	0	NA	0	NA	0	NA	0
4930578M01Rik	0	0.00833444	0.545422	0.42265	0	0	0	0	0.0250033	0	4930578M01Rik	0.0161822	0	2.61822	0.42265	0.0485466	0	0	0	0	4930578M01Rik	NA	0	NA	0	NA	0	NA	0	NA	0	NA	0
4930578N18Rik	0	0	1	NA	0	0	0	0	0	0	4930578N18Rik	0	0	1	NA	0	0	0	0	0	4930578N18Rik	NA	0	NA	0	NA	0	NA	0	NA	0	NA	0
4930579F01Rik	0.0100668	0.145239	0.129264	0.0255774	0	0.0302005	0	0.163073	0.0925634	0.18008	4930579F01Rik	0.019801	0	2.9801	0.42265	0	0	0.0594029	0	0	4930579F01Rik	P-3711-2,-10532,150;	1	NA	0	NA	0	NA	0	NA	0	NA	0
4930579G18Rik	0.0697619	0.0115549	3.70041	0.139953	0.081236	0.106353	0.0216971	0.0191424	0.0155222	0	4930579G18Rik	0.132182	0.138673	3.58102	0.260623	0.030138	0.110728	0.255679	0.0297042	0.247642	4930579G18Rik	NA	0	NA	0	NA	0	NA	0	NA	0	NA	0
4930579G24Rik	8.52751	10.4509	0.816137	0.295487	9.12596	10.5481	5.90845	10.6812	10.5155	10.156	4930579G24Rik	6.55461	5.92093	1.05076	0.692952	7.0889	5.1761	7.39882	6.23748	5.60438	4930579G24Rik	NA	0	NA	0	NA	0	NA	0	P-11727-3,490,12;	1	P-1110-1,267,42;	1
4930579H20Rik	0	0	1	NA	0	0	0	0	0	0	4930579H20Rik	0.0522672	0	6.22672	0.42265	0	0	0.156801	0	0	4930579H20Rik	NA	0	NA	0	NA	0	NA	0	NA	0	NA	0
4930579J19Rik	0	0	1	NA	0	0	0	0	0	0	4930579J19Rik	0.0399045	0	4.99045	0.42265	0	0	0.119713	0	0	4930579J19Rik	NA	0	NA	0	NA	0	NA	0	NA	0	NA	0
4930579K19Rik	0.929151	0.631365	1.4643	0.185996	0.762391	0.786797	1.23826	0.6312	0.492144	0.770751	4930579K19Rik	0.344611	0.622776	0.616632	0.0641021	0.229332	0.421286	0.383214	0.565076	0.680476	4930579K19Rik	P-5340-1,25190,113;P-10951-1,21201,67;	2	P-3782-1,35891,49;	1	NA	0	NA	0	NA	0	NA	0
4930579P08Rik	0	0	1	NA	0	0	0	0	0	0	4930579P08Rik	0.0553524	0	6.53524	0.42265	0	0	0.166057	0	0	4930579P08Rik	NA	0	NA	0	NA	0	NA	0	NA	0	NA	0
4930581F22Rik	0.563014	0.718399	0.786676	0.563878	0.227292	0.485162	0.976589	0.733522	0.85916	0.562515	4930581F22Rik	0.430259	0.469277	0.534923	0.0828542	0.494945	0.202049	0.593783	0.813033	0.125522	4930581F22Rik	NA	0	NA	0	NA	0	NA	0	NA	0	NA	0
4930583K01Rik	0.0293282	0	3.93282	0.42265	0	0.0879847	0	0	0	0	4930583K01Rik	0.0640972	0	7.40972	0.42265	0	0	0.192292	0	0	4930583K01Rik	NA	0	NA	0	NA	0	NA	0	NA	0	NA	0
4930583P06Rik	0	0	1	NA	0	0	0	0	0	0	4930583P06Rik	0.0463284	0	5.63284	0.42265	0	0	0.138985	0	0	4930583P06Rik	NA	0	NA	0	NA	0	NA	0	NA	0	NA	0
4930584F24Rik	0	0	1	NA	0	0	0	0	0	0	4930584F24Rik	0	0	1	NA	0	0	0	0	0	4930584F24Rik	P-4839-3,-20222,123;P-4325-1,-411118,134;P-3944-1,-384091,144;P-2258-1,85870,209;P-1819-4,-79658,238;P-1736-3,-16557,246;P-10088-1,-99200,71;P-9440-2,-364550,74;	8	P-4638-1,-20236,43;P-1879-1,85908,79;P-1511-3,-79601,91;	3	NA	0	P-6183-1,-79462,16;P-353-2,-20291,59;	2	NA	0	P-3251-1,-79641,32;P-1936-1,210748,36;	2
4930586N03Rik	0	0	1	NA	0	0	0	0	0	0	4930586N03Rik	0.0642427	0	7.42427	0.42265	0	0	0.192728	0	0	4930586N03Rik	NA	0	NA	0	NA	0	NA	0	NA	0	NA	0
4930587E11Rik	0	0	1	NA	0	0	0	0	0	0	4930587E11Rik	0	0	1	NA	0	0	0	0	0	4930587E11Rik	NA	0	NA	0	NA	0	NA	0	NA	0	NA	0
4930590J08Rik	0.0297723	0.00497251	2.65635	0.384636	0.00699179	0.00762794	0.074697	0.0082377	0.00667984	0	4930590J08Rik	0.0273102	0	3.73102	0.333992	0	0.0119126	0.0700179	0	0	4930590J08Rik	NA	0	NA	0	NA	0	NA	0	NA	0	NA	0
4930590L20Rik	0	0	1	NA	0	0	0	0	0	0	4930590L20Rik	0	0	1	NA	0	0	0	0	0	4930590L20Rik	NA	0	NA	0	NA	0	NA	0	NA	0	NA	0
4930591A17Rik	0	0	1	NA	0	0	0	0	0	0	4930591A17Rik	0	0	1	NA	0	0	0	0	0	4930591A17Rik	NA	0	NA	0	NA	0	NA	0	NA	0	NA	0
4930591E09Rik	0	0	1	NA	0	0	0	0	0	0	4930591E09Rik	0	0	1	NA	0	0	0	0	0	4930591E09Rik	NA	0	NA	0	NA	0	NA	0	NA	0	NA	0
4930592A05Rik	0	0	1	NA	0	0	0	0	0	0	4930592A05Rik	0	0	1	NA	0	0	0	0	0	4930592A05Rik	NA	0	NA	0	NA	0	NA	0	NA	0	NA	0
4930592I03Rik	0.0240498	0	3.40498	0.42265	0.0721494	0	0	0	0	0	4930592I03Rik	0.17203	0	18.203	0.42265	0	0	0.516089	0	0	4930592I03Rik	NA	0	NA	0	NA	0	NA	0	NA	0	NA	0
4930593A02Rik	0	0	1	NA	0	0	0	0	0	0	4930593A02Rik	0	0	1	NA	0	0	0	0	0	4930593A02Rik	NA	0	NA	0	NA	0	NA	0	NA	0	NA	0
4930593C16Rik	0	0	1	NA	0	0	0	0	0	0	4930593C16Rik	0.0776641	0	8.76641	0.42265	0	0	0.232992	0	0	4930593C16Rik	NA	0	NA	0	NA	0	NA	0	NA	0	NA	0
4930594C11Rik	0.0644633	0.00823161	4.0843	0.201698	0.0689282	0.00939995	0.115062	0	0.0246948	0	4930594C11Rik	0.227189	0	23.7189	0.0992761	0.287685	0.0734001	0.320482	0	0	4930594C11Rik	NA	0	NA	0	NA	0	NA	0	NA	0	NA	0
4930594O21Rik	0	0	1	NA	0	0	0	0	0	0	4930594O21Rik	0.139135	0	14.9135	0.42265	0	0	0.417404	0	0	4930594O21Rik	NA	0	NA	0	NA	0	NA	0	NA	0	NA	0
4930595D18Rik	0	0	1	NA	0	0	0	0	0	0	4930595D18Rik	0.0691906	0	7.91906	0.42265	0	0	0.207572	0	0	4930595D18Rik	NA	0	NA	0	NA	0	P-6039-2,-9374,16;	1	NA	0	NA	0
4930595M18Rik	0.0304967	0.0105736	1.96838	0.467702	0	0.0195818	0.0719082	0.0317207	0	0	4930595M18Rik	0.0085592	0	1.85592	0.42265	0	0	0.0256776	0	0	4930595M18Rik	NA	0	NA	0	NA	0	NA	0	P-8423-1,-102156,13;	1	NA	0
4930596D02Rik	0	0	1	NA	0	0	0	0	0	0	4930596D02Rik	0.0487072	0	5.87072	0.42265	0	0	0.146122	0	0	4930596D02Rik	P-4957-1,71003,121;	1	P-4309-1,716159,45;	1	P-1969-1,716171,14;	1	NA	0	P-10857-1,41194,12;P-2316-1,930789,20;	2	P-2799-1,924572,33;P-1483-1,584761,39;	2
4930596I21Rik	0	0	1	NA	0	0	0	0	0	0	4930596I21Rik	0	0	1	NA	0	0	0	0	0	4930596I21Rik	NA	0	NA	0	NA	0	NA	0	NA	0	NA	0
4930597A21Rik	0	0	1	NA	0	0	0	0	0	0	4930597A21Rik	0	0	1	NA	0	0	0	0	0	4930597A21Rik	NA	0	NA	0	NA	0	NA	0	NA	0	NA	0
4930597G03Rik	0	0	1	NA	0	0	0	0	0	0	4930597G03Rik	0.00992947	0	1.99295	0.42265	0	0	0.0297884	0	0	4930597G03Rik	NA	0	NA	0	NA	0	NA	0	NA	0	NA	0
4930598F16Rik	0	0	1	NA	0	0	0	0	0	0	4930598F16Rik	0	0	1	NA	0	0	0	0	0	4930598F16Rik	NA	0	NA	0	NA	0	NA	0	NA	0	NA	0
4930599N23Rik	0.246323	0.113122	2.08187	0.471266	0.0809221	0.117713	0.540334	0.0635614	0.231934	0.0438688	4930599N23Rik	0.0628993	0	7.28993	0.297082	0.150108	0	0.0385895	0	0	4930599N23Rik	NA	0	NA	0	NA	0	NA	0	NA	0	NA	0
4931402G19Rik	0	0.00334781	0.749187	0.42265	0	0	0	0	0.0100434	0	4931402G19Rik	0.050131	0	6.0131	0.42265	0	0	0.150393	0	0	4931402G19Rik	NA	0	NA	0	NA	0	NA	0	NA	0	NA	0
4931403E22Rik	0.115226	2.68603	0.0464482	0.0660497	0.0355347	0.310142	0	1.884	2.0709	4.10318	4931403E22Rik	0	0	1	NA	0	0	0	0	0	4931403E22Rik	NA	0	NA	0	NA	0	NA	0	NA	0	NA	0
4931403G20Rik	0.00427233	0	1.42723	0.42265	0.012817	0	0	0	0	0	4931403G20Rik	0.0733449	0	8.33449	0.42265	0	0	0.220035	0	0	4931403G20Rik	NA	0	NA	0	NA	0	NA	0	NA	0	NA	0
4931406B18Rik	0	0	1	NA	0	0	0	0	0	0	4931406B18Rik	0.0399179	0	4.99179	0.42265	0	0	0.119754	0	0	4931406B18Rik	NA	0	NA	0	NA	0	NA	0	NA	0	NA	0
4931406C07Rik	8.50776	8.87704	0.958447	0.635888	8.61573	9.20864	7.69892	9.84147	8.91596	7.87371	4931406C07Rik	9.46772	11.1644	0.799106	0.0755268	10.4134	8.1131	9.87663	11.8504	10.4783	4931406C07Rik	NA	0	NA	0	NA	0	NA	0	P-2593-1,155,19;	1	NA	0
4931406H21Rik	0.295534	0.0606494	4.32465	0.400987	0.0799852	0.0671251	0.739492	0.0507437	0.0411473	0.0900572	4931406H21Rik	0.405153	0.205677	5.35731	0.0836488	0.47935	0.199177	0.536932	0.0674929	0.343861	4931406H21Rik	NA	0	NA	0	NA	0	NA	0	NA	0	NA	0
4931406P16Rik	11.3972	20.8668	0.546408	0.00391175	12.9557	9.38137	11.8546	21.5916	19.7457	21.263	4931406P16Rik	14.2779	15.0143	0.927188	0.038312	14.5938	14.4003	13.8396	15.3999	14.6287	4931406P16Rik	P-4114-1,-25099,140;	1	P-5679-1,61285,38;P-4856-1,-30124,42;	2	NA	0	NA	0	NA	0	NA	0
4931408C20Rik	0.00243974	0.00174541	1.05912	0.829434	0	0	0.00731923	0	0.00523622	0	4931408C20Rik	0.0452067	0	5.52067	0.377901	0.0101666	0	0.125454	0	0	4931408C20Rik	P-4547-1,1764,129;	1	P-2699-1,1886,60;	1	P-3394-1,900,11;P-2270-1,1867,13;	2	NA	0	P-8932-1,-951692,13;P-2395-1,-445430,19;	2	NA	0
4931408D14Rik	0.00570336	0.00233313	1.27327	0.422282	0.00732628	0	0.00978381	0	0.0069994	0	4931408D14Rik	0.0450333	0	5.50333	0.240975	0.0407702	0	0.0943298	0	0	4931408D14Rik	NA	0	NA	0	NA	0	NA	0	NA	0	NA	0
4931409K22Rik	0.0479053	0.0440148	1.07203	0.883155	0.0525823	0.0409761	0.0501575	0.0531019	0.0789426	0	4931409K22Rik	0.163488	0.254866	0.472627	0.00398247	0.139341	0.17918	0.171943	0.357071	0.15266	4931409K22Rik	NA	0	NA	0	NA	0	P-750-1,4407,43;	1	NA	0	NA	0
4931414P19Rik	5.8494	4.54142	1.28738	0.0487478	5.38103	5.79048	6.3767	3.97056	4.45666	5.19706	4931414P19Rik	4.66657	5.00922	1.01815	0.570553	4.56499	4.52154	4.91317	4.58322	5.43523	4931414P19Rik	P-1738-2,13233,246;	1	NA	0	NA	0	P-2455-1,13298,25;	1	NA	0	NA	0
4931417E11Rik	0	0	1	NA	0	0	0	0	0	0	4931417E11Rik	0	0	1	NA	0	0	0	0	0	4931417E11Rik	P-10156-3,-163198,71;P-7071-1,154209,91;	2	NA	0	NA	0	NA	0	NA	0	NA	0
4931419H13Rik	0	0	1	NA	0	0	0	0	0	0	4931419H13Rik	0.0116337	0	2.16337	0.42265	0	0	0.034901	0	0	4931419H13Rik	NA	0	NA	0	NA	0	NA	0	NA	0	NA	0
4931420L22Rik	0	0	1	NA	0	0	0	0	0	0	4931420L22Rik	0	0	1	NA	0	0	0	0	0	4931420L22Rik	NA	0	NA	0	NA	0	NA	0	NA	0	NA	0
4931423N10Rik	0	0	1	NA	0	0	0	0	0	0	4931423N10Rik	0.0122905	0	2.22905	0.42265	0	0	0.0368716	0	0	4931423N10Rik	NA	0	NA	0	NA	0	NA	0	NA	0	NA	0
4931428F04Rik	10.9938	5.55481	1.97739	0.0330107	11.7049	8.49137	12.7852	6.8009	4.47432	5.38922	4931428F04Rik	9.43244	7.04017	1.42942	0.00679655	9.90184	9.2202	9.17528	6.59579	7.48456	4931428F04Rik	NA	0	NA	0	NA	0	NA	0	P-5407-1,214,15;	1	P-1359-1,-1576,40;	1
4931428L18Rik	0	0	1	NA	0	0	0	0	0	0	4931428L18Rik	0.0310409	0	4.10409	0.42265	0	0	0.0931226	0	0	4931428L18Rik	P-12820-3,31841,60;	1	P-5393-1,31976,40;	1	NA	0	NA	0	NA	0	NA	0
4931429I11Rik	0	0.00607716	0.622001	0.42265	0	0	0	0.0182315	0	0	4931429I11Rik	0.0147582	0.0196547	2.47582	0.42265	0	0	0.0442746	0	0.0393094	4931429I11Rik	P-8309-1,-30144,81;	1	NA	0	NA	0	NA	0	NA	0	NA	0
Gm13090	0.0327842	0.0101332	2.12506	0.357239	0.0636385	0.0347142	0	0	0.0303995	0	Gm13090	0.131309	0	14.1309	0.187636	0.177071	0.216855	0	0	0	Gm13090	P-5728-3,385647,107;P-5163-2,277590,116;P-3266-1,105879,163;P-2637-1,529118,188;P-1433-2,213065,287;P-1415-2,629666,290;P-12029-3,547887,63;P-10705-2,566534,68;P-346-3,541291,726;P-9202-3,220764,75;P-8781-2,467932,78;P-8101-2,43095,82;	12	P-33-1,277541,325;P-7354-1,222184,33;P-6671-1,315104,35;P-6294-1,429645,36;P-5681-3,541314,38;P-5089-1,405860,41;P-4392-1,496705,44;P-3678-1,296616,50;P-3000-1,297700,56;P-2099-2,566500,73;	10	P-5412-1,629668,10;P-3446-1,449422,11;P-2667-1,18397,12;P-3296-1,81351,12;P-1879-1,155710,14;P-1949-1,220763,14;P-904-1,566582,19;P-837-1,105942,20;P-830-1,277591,20;P-627-1,541319,24;P-410-1,674558,33;	11	P-6810-2,529166,15;P-5357-1,468063,17;P-4415-1,629676,18;P-1588-1,277681,31;	4	P-9024-1,280453,13;	1	P-2457-1,179359,34;P-1937-1,52121,36;P-1878-1,515090,37;P-1142-1,312648,41;P-559-1,541267,51;	5
Styk1	0.138744	1.71024	0.0864669	0.15721	0.0913508	0.0996623	0.225219	0.952103	1.0473	3.13133	Styk1	0.127727	0.0981805	13.7727	0.111905	0.0782091	0.0838083	0.221163	0	0.196361	Styk1	P-4598-2,-68811,128;P-1792-1,-70050,242;	2	P-1076-1,-68742,107;	1	P-2180-1,-39676,13;	1	P-2707-1,-68783,23;	1	P-2472-1,-56047,19;	1	NA	0
4931430N09Rik	0	0	1	NA	0	0	0	0	0	0	4931430N09Rik	0.0365821	0	4.65821	0.42265	0	0	0.109746	0	0	4931430N09Rik	NA	0	NA	0	NA	0	NA	0	NA	0	NA	0
4931431B13Rik	0	0	1	NA	0	0	0	0	0	0	4931431B13Rik	0.0717942	0	8.17942	0.42265	0	0	0.215383	0	0	4931431B13Rik	NA	0	NA	0	NA	0	NA	0	NA	0	NA	0
4931431C16Rik	0	0.0117003	0.460823	0.246497	0	0	0	0.0102256	0.0248754	0	4931431C16Rik	0.099331	0	10.9331	0.42265	0	0	0.297993	0	0	4931431C16Rik	NA	0	NA	0	NA	0	NA	0	NA	0	NA	0
4931431F19Rik	0	0	1	NA	0	0	0	0	0	0	4931431F19Rik	0.0296169	0	3.96169	0.42265	0	0	0.0888506	0	0	4931431F19Rik	NA	0	NA	0	NA	0	NA	0	NA	0	NA	0
4931440F15Rik	0.00484262	0.00521254	0.975683	0.950658	0.0145278	0	0	0.0086371	0.00700052	0	4931440F15Rik	0.0254606	0	3.54606	0.313584	0.0135904	0	0.0627915	0	0	4931440F15Rik	P-1475-2,-144177,280;P-8044-1,73805,83;	2	NA	0	NA	0	NA	0	NA	0	NA	0
4931440J10Rik	0.0756938	0	8.56938	0.159668	0.026641	0.0581299	0.142311	0	0	0	4931440J10Rik	0.0127043	0	2.27043	0.42265	0	0	0.038113	0	0	4931440J10Rik	NA	0	NA	0	NA	0	NA	0	NA	0	NA	0
4931440P22Rik	0.652616	0.406074	1.59254	0.102865	0.52352	0.752249	0.682078	0.270794	0.365972	0.581456	4931440P22Rik	0.577678	0.533122	0.85543	0.78332	0.3316	0.1958	1.20563	0.676998	0.389246	4931440P22Rik	NA	0	NA	0	NA	0	NA	0	NA	0	NA	0
4932411E22Rik	0.0336925	0.0483112	0.749299	0.791505	0.017814	0	0.0832634	0.136424	0.00850959	0	4932411E22Rik	0.0520379	0.223526	0.442258	0.0495845	0.0165222	0.0758789	0.0637125	0.130275	0.316776	4932411E22Rik	P-5901-1,106246,104;P-2813-1,-192918,181;P-2281-2,-187612,207;P-1281-1,-34210,319;P-10134-1,-196276,71;P-9527-2,-27948,74;	6	P-8576-2,-96619,30;P-4301-1,-204924,45;P-3239-1,-27839,54;	3	NA	0	NA	0	NA	0	NA	0
4932411N23Rik	0	0	1	NA	0	0	0	0	0	0	4932411N23Rik	0.00622981	0	1.62298	0.42265	0	0	0.0186894	0	0	4932411N23Rik	NA	0	NA	0	P-3254-1,56161,12;	1	P-6042-1,60859,16;P-5178-1,58090,17;P-3961-1,138387,19;P-2611-1,56827,24;	4	P-10120-5,831832,12;P-6253-1,43594,14;P-7179-2,960465,14;P-151-14,86038,50;	4	NA	0
4932412D23Rik	0	0	1	NA	0	0	0	0	0	0	4932412D23Rik	0.0281815	0	3.81815	0.42265	0	0	0.0845445	0	0	4932412D23Rik	NA	0	NA	0	NA	0	NA	0	NA	0	NA	0
4932413F04Rik	0	0	1	NA	0	0	0	0	0	0	4932413F04Rik	0.0204694	0	3.04694	0.42265	0	0	0.0614081	0	0	4932413F04Rik	NA	0	NA	0	NA	0	NA	0	NA	0	NA	0
4932414J04Rik	0	0	1	NA	0	0	0	0	0	0	4932414J04Rik	0	0	1	NA	0	0	0	0	0	4932414J04Rik	NA	0	NA	0	NA	0	NA	0	NA	0	NA	0
4932414N04Rik	0	0	1	NA	0	0	0	0	0	0	4932414N04Rik	0	0	1	NA	0	0	0	0	0	4932414N04Rik	P-7928-1,122785,84;	1	NA	0	NA	0	NA	0	NA	0	NA	0
4932415M13Rik	0	0	1	NA	0	0	0	0	0	0	4932415M13Rik	0.00369558	0	1.36956	0.42265	0	0	0.0110867	0	0	4932415M13Rik	NA	0	NA	0	NA	0	NA	0	NA	0	NA	0
4932416H05Rik	1.56697	1.50789	1.03892	0.591883	1.73556	1.4578	1.50755	1.41147	1.52605	1.58614	4932416H05Rik	2.27572	2.68935	1.02576	0.581899	2.12253	2.27666	2.42797	2.21833	3.16037	4932416H05Rik	NA	0	NA	0	NA	0	NA	0	NA	0	NA	0
4932416K20Rik	0	0	1	NA	0	0	0	0	0	0	4932416K20Rik	0.00954966	0	1.95497	0.42265	0	0	0.028649	0	0	4932416K20Rik	NA	0	NA	0	NA	0	NA	0	NA	0	NA	0
4932429P05Rik	0	0	1	NA	0	0	0	0	0	0	4932429P05Rik	0.00731945	0	1.73195	0.42265	0	0	0.0219584	0	0	4932429P05Rik	NA	0	NA	0	NA	0	NA	0	NA	0	NA	0
4932435O22Rik	0.00253742	0.00888812	0.663773	0.55422	0	0.00761225	0	0	0.0266644	0	4932435O22Rik	0.0732013	0.0191349	1.72368	0.68028	0	0	0.219604	0.0382697	0	4932435O22Rik	NA	0	NA	0	NA	0	NA	0	NA	0	NA	0
4932438A13Rik	4.53844	5.50853	0.824212	0.412158	5.17396	2.89898	5.54238	6.80554	5.0145	4.70556	4932438A13Rik	7.21996	6.4413	1.25545	0.0332939	7.74845	6.82164	7.08978	5.74886	7.13373	4932438A13Rik	P-9113-2,-88984,76;	1	P-167-1,-76343,212;	1	P-5489-1,-76340,10;	1	NA	0	P-10182-1,107502,12;P-6526-1,172913,14;	2	NA	0
4932438H23Rik	0.0157474	0.0616957	0.359121	0.296718	0	0	0.0472423	0.125039	0.0168986	0.0431497	4932438H23Rik	0.029522	0.0898667	3.9522	0.42265	0	0	0.0885659	0	0.179733	4932438H23Rik	NA	0	NA	0	P-3089-1,-4520,12;	1	NA	0	NA	0	NA	0
4932441J04Rik	0.125662	0.0208247	4.40107	0.374161	0	0.0713412	0.305643	0	0.062474	0	4932441J04Rik	0	0	1	NA	0	0	0	0	0	4932441J04Rik	NA	0	NA	0	NA	0	NA	0	NA	0	NA	0
4932443I19Rik	0.0110529	0	2.10529	0.42265	0	0.0331586	0	0	0	0	4932443I19Rik	0.0144937	0	2.44937	0.42265	0	0	0.043481	0	0	4932443I19Rik	NA	0	NA	0	NA	0	NA	0	NA	0	NA	0
4932702P03Rik	0.0153138	0.0482547	0.434537	0.438029	0	0	0.0459414	0	0.0328668	0.111897	4932702P03Rik	0.114836	0	12.4836	0.42265	0	0	0.344508	0	0	4932702P03Rik	NA	0	NA	0	NA	0	NA	0	NA	0	NA	0
4933400A11Rik	0	0	1	NA	0	0	0	0	0	0	4933400A11Rik	0.0460145	0	5.60145	0.42265	0	0	0.138043	0	0	4933400A11Rik	P-4158-1,-13390,138;	1	NA	0	NA	0	NA	0	NA	0	NA	0
4933400B14Rik	0	0	1	NA	0	0	0	0	0	0	4933400B14Rik	0.057871	0	6.7871	0.42265	0	0	0.173613	0	0	4933400B14Rik	NA	0	NA	0	NA	0	NA	0	NA	0	NA	0
4933400C23Rik	0	0	1	NA	0	0	0	0	0	0	4933400C23Rik	0	0	1	NA	0	0	0	0	0	4933400C23Rik	NA	0	NA	0	NA	0	NA	0	NA	0	NA	0
4933400F21Rik	0	0	1	NA	0	0	0	0	0	0	4933400F21Rik	0.00940423	0	1.94042	0.42265	0	0	0.0282127	0	0	4933400F21Rik	NA	0	NA	0	NA	0	NA	0	NA	0	NA	0
4933400L20Rik	0	0	1	NA	0	0	0	0	0	0	4933400L20Rik	0	0	1	NA	0	0	0	0	0	4933400L20Rik	NA	0	NA	0	NA	0	NA	0	NA	0	NA	0
4933401B06Rik	0	0	1	NA	0	0	0	0	0	0	4933401B06Rik	0	0	1	NA	0	0	0	0	0	4933401B06Rik	NA	0	NA	0	NA	0	NA	0	NA	0	NA	0
4933401D09Rik	0.0119432	0.0395683	0.442687	0.220141	0.0358296	0	0	0.0211072	0.068462	0.0291355	4933401D09Rik	0.00854306	0	1.85431	0.42265	0	0	0.0256292	0	0	4933401D09Rik	NA	0	NA	0	NA	0	NA	0	NA	0	NA	0
4933401H06Rik	0	0	1	NA	0	0	0	0	0	0	4933401H06Rik	0	0	1	NA	0	0	0	0	0	4933401H06Rik	NA	0	NA	0	NA	0	NA	0	NA	0	NA	0
4933402C06Rik	0	0	1	NA	0	0	0	0	0	0	4933402C06Rik	0	0	1	NA	0	0	0	0	0	4933402C06Rik	NA	0	NA	0	NA	0	NA	0	NA	0	NA	0
4933402D24Rik	0	0.00530885	0.653217	0.42265	0	0	0	0.0159265	0	0	4933402D24Rik	0.0451236	0	5.51236	0.42265	0	0	0.135371	0	0	4933402D24Rik	P-3136-4,-319242,168;P-12331-2,-329130,62;P-11577-1,-169503,64;	3	P-1056-3,-319106,109;P-8118-1,-337079,31;	2	P-2402-1,-319420,13;	1	NA	0	P-10951-1,-319914,12;P-10668-1,-133483,12;P-8789-1,-39804,13;P-3444-2,-338137,17;P-1219-3,-319337,24;	5	NA	0
4933402E13Rik	0	0.00373302	0.728172	0.42265	0	0	0	0	0.0111991	0	4933402E13Rik	0.0391294	0	4.91294	0.42265	0	0	0.117388	0	0	4933402E13Rik	NA	0	NA	0	NA	0	NA	0	P-8305-3,-42540,13;	1	NA	0
C1qtnf9	0.0136084	0.0942443	0.226472	0.349904	0	0.0408253	0	0	0.0595849	0.223148	C1qtnf9	0.12435	0	13.435	0.0654366	0.0925523	0.191272	0.0892241	0	0	C1qtnf9	P-6285-1,-85477,100;P-10123-1,-121992,71;P-8842-1,-113296,77;	3	P-1085-1,-113214,107;P-4842-1,-65230,42;P-3203-1,-101674,54;	3	P-5519-1,-62667,10;	1	P-6897-1,-26452,15;	1	NA	0	P-2488-1,-113257,34;P-2047-1,-79164,36;	2
4933402J10Rik	0	0	1	NA	0	0	0	0	0	0	4933402J10Rik	0	0	1	NA	0	0	0	0	0	4933402J10Rik	NA	0	NA	0	NA	0	NA	0	NA	0	NA	0
4933402J15Rik	0	0	1	NA	0	0	0	0	0	0	4933402J15Rik	0	0	1	NA	0	0	0	0	0	4933402J15Rik	NA	0	NA	0	NA	0	NA	0	NA	0	NA	0
4933402N03Rik	0	0	1	NA	0	0	0	0	0	0	4933402N03Rik	0.00974985	0	1.97499	0.42265	0	0	0.0292496	0	0	4933402N03Rik	NA	0	NA	0	NA	0	NA	0	NA	0	NA	0
4933402N22Rik	0	0.00112853	0.898591	0.42265	0	0	0	0	0.00338559	0	4933402N22Rik	0.190977	0	20.0977	0.42265	0	0	0.572932	0	0	4933402N22Rik	P-1831-1,375931,237;P-10547-1,383963,69;	2	P-8473-1,375868,30;P-7353-1,384276,33;	2	NA	0	P-7726-1,-132054,15;	1	P-11357-1,378962,12;P-5448-1,-33962,15;	2	NA	0
4933402P03Rik	0	0.00936142	0.516491	0.42265	0	0	0	0	0.0280842	0	4933402P03Rik	0	0	1	NA	0	0	0	0	0	4933402P03Rik	NA	0	NA	0	NA	0	NA	0	NA	0	NA	0
4933403O08Rik	0.33525	0.289201	1.15391	0.664103	0.374798	0.255561	0.37539	0.459984	0.179038	0.22858	4933403O08Rik	0.2336	1.09713	0.272151	0.00440933	0.202778	0.319291	0.17873	0.885089	1.30916	4933403O08Rik	NA	0	NA	0	NA	0	NA	0	NA	0	NA	0
4933404G15Rik	0	0	1	NA	0	0	0	0	0	0	4933404G15Rik	0.0286028	0	3.86028	0.42265	0	0	0.0858085	0	0	4933404G15Rik	NA	0	NA	0	NA	0	NA	0	NA	0	NA	0
4933404K08Rik	0	0	1	NA	0	0	0	0	0	0	4933404K08Rik	0.0441514	0	5.41514	0.185654	0.0614111	0	0.0710433	0	0	4933404K08Rik	NA	0	NA	0	NA	0	NA	0	NA	0	NA	0
4933404K13Rik	0	0	1	NA	0	0	0	0	0	0	4933404K13Rik	0.0817296	0	9.17296	0.42265	0	0	0.245189	0	0	4933404K13Rik	NA	0	NA	0	NA	0	NA	0	NA	0	NA	0
4933404O12Rik	2.82718	3.65946	0.773187	0.132105	2.36773	3.11153	3.00228	2.95168	3.9815	4.04521	4933404O12Rik	3.30867	3.01945	0.948968	0.757335	3.74879	2.30232	3.87489	3.48713	2.55177	4933404O12Rik	NA	0	NA	0	NA	0	NA	0	NA	0	NA	0
4933405D12Rik	0.01124	0.0121385	0.959415	0.959306	0	0.0337199	0	0.0364154	0	0	4933405D12Rik	0.073695	0	8.3695	0.42265	0	0	0.221085	0	0	4933405D12Rik	NA	0	NA	0	NA	0	NA	0	NA	0	NA	0
4933405E24Rik	0	0	1	NA	0	0	0	0	0	0	4933405E24Rik	0	0	1	NA	0	0	0	0	0	4933405E24Rik	NA	0	NA	0	NA	0	NA	0	NA	0	NA	0
4933405L10Rik	0.0241203	0	3.41203	0.00760194	0.0211185	0.0230399	0.0282024	0	0	0	4933405L10Rik	0.0734828	0	8.34828	0.313724	0.0391742	0	0.181274	0	0	4933405L10Rik	NA	0	NA	0	NA	0	NA	0	NA	0	P-1132-1,-101,41;P-733-1,6063,47;	2
4933405O20Rik	0.221589	0.00564552	14.8023	0.257931	0.0709101	0.0967022	0.497155	0	0.0169366	0	4933405O20Rik	0.168656	0.0225171	17.8656	0.0582564	0.131537	0.120817	0.253613	0	0.0450342	4933405O20Rik	P-5378-2,-593718,112;P-2215-2,-241766,211;P-302-2,-236901,763;P-246-1,29972,813;P-6396-2,-247344,99;	5	P-1003-2,-236953,111;P-971-2,-593555,113;P-251-1,-247388,188;P-8127-1,-557877,31;P-6167-2,-592304,36;P-5182-1,-614379,40;	6	NA	0	NA	0	P-7629-1,506432,13;	1	P-3822-1,-585182,31;P-1998-1,-592593,36;	2
4933406C10Rik	0.173373	0.074847	2.16122	0.157857	0.116287	0.190302	0.213531	0.0342523	0.166648	0.0236403	4933406C10Rik	0.146688	0.251769	0.47639	0.0811077	0.161782	0.0495328	0.228748	0.318907	0.184631	4933406C10Rik	NA	0	NA	0	NA	0	NA	0	NA	0	NA	0
4933406D12Rik	0	0	1	NA	0	0	0	0	0	0	4933406D12Rik	0	0	1	NA	0	0	0	0	0	4933406D12Rik	NA	0	NA	0	NA	0	NA	0	NA	0	NA	0
4933406F09Rik	0	0	1	NA	0	0	0	0	0	0	4933406F09Rik	0.35018	0	36.018	0.42265	0	0	1.05054	0	0	4933406F09Rik	NA	0	NA	0	NA	0	NA	0	NA	0	NA	0
4933406G16Rik	0.00558785	0	1.55878	0.42265	0.0167635	0	0	0	0	0	4933406G16Rik	0	0	1	NA	0	0	0	0	0	4933406G16Rik	NA	0	NA	0	NA	0	NA	0	NA	0	NA	0
4933406I18Rik	0.022835	0.0204627	1.07788	0.864733	0.0143862	0.015695	0.0384237	0.0338994	0.0274886	0	4933406I18Rik	0.022616	0	3.2616	0.201477	0.0266859	0	0.0411621	0	0	4933406I18Rik	NA	0	NA	0	NA	0	NA	0	NA	0	NA	0
4933406J08Rik	0	0	1	NA	0	0	0	0	0	0	4933406J08Rik	0.0428975	0	5.28975	0.42265	0	0	0.128692	0	0	4933406J08Rik	NA	0	NA	0	NA	0	NA	0	NA	0	NA	0
4933406J10Rik	0	0	1	NA	0	0	0	0	0	0	4933406J10Rik	0.0344758	0	4.44758	0.42265	0	0	0.103427	0	0	4933406J10Rik	NA	0	NA	0	NA	0	NA	0	NA	0	NA	0
4933406K04Rik	0	0	1	NA	0	0	0	0	0	0	4933406K04Rik	0.0167326	0	2.67326	0.42265	0	0	0.0501977	0	0	4933406K04Rik	NA	0	NA	0	NA	0	NA	0	NA	0	NA	0
4933406M09Rik	0	0	1	NA	0	0	0	0	0	0	4933406M09Rik	0.0959287	0.0490371	0.980147	0.984186	0	0	0.287786	0.0980743	0	4933406M09Rik	NA	0	NA	0	NA	0	NA	0	NA	0	NA	0
4933407E24Rik	0.013442	0.0547706	0.361924	0.0356007	0.0126733	0.0276528	0	0.0746583	0.0484315	0.0412221	4933407E24Rik	0.0181307	0.193168	2.81307	0.42265	0	0	0.054392	0	0.386337	4933407E24Rik	NA	0	NA	0	NA	0	NA	0	NA	0	NA	0
4933407G14Rik	0	0	1	NA	0	0	0	0	0	0	4933407G14Rik	0	0	1	NA	0	0	0	0	0	4933407G14Rik	NA	0	NA	0	NA	0	NA	0	NA	0	NA	0
4933407I05Rik	0	0	1	NA	0	0	0	0	0	0	4933407I05Rik	0	0	1	NA	0	0	0	0	0	4933407I05Rik	NA	0	NA	0	NA	0	NA	0	NA	0	NA	0
4933407K13Rik	2.99069	1.72683	1.72768	0.248807	2.21481	2.19387	4.56338	1.83906	1.70623	1.63521	4933407K13Rik	3.77858	2.83511	1.35955	0.145597	4.22579	4.19289	2.91706	2.77664	2.89357	4933407K13Rik	NA	0	NA	0	NA	0	NA	0	NA	0	NA	0
4933407L21Rik	0.151915	0.0147053	6.55384	0.0716055	0.227446	0.0902329	0.138064	0.0243615	0.0197544	0	4933407L21Rik	0.24542	0.16912	2.98367	0.467369	0.115066	0	0.621195	0.075606	0.262634	4933407L21Rik	P-6051-2,-26160,103;P-4349-2,5138,134;	2	P-3241-1,5023,54;	1	P-4403-1,-32926,11;	1	NA	0	NA	0	P-45-1,8466,125;P-4369-1,5105,30;	2
4933408B17Rik	0.949194	0.498923	1.88475	0.229089	0.51253	0.899044	1.43601	0.367052	0.672085	0.457632	4933408B17Rik	0.909474	0.996037	1.53772	0.429592	1.54726	0.462309	0.718855	0.587948	1.40413	4933408B17Rik	NA	0	NA	0	NA	0	NA	0	NA	0	NA	0
4933408J17Rik	0.0754813	0.0288883	2.19812	0.120835	0.0638438	0.111444	0.0511559	0.0451324	0	0.0415326	4933408J17Rik	0.0924985	0	10.2499	0.37579	0	0.0217554	0.25574	0	0	4933408J17Rik	NA	0	NA	0	P-1638-1,276,15;	1	NA	0	NA	0	P-1010-1,-40271,43;	1
4933408N05Rik	0.00545655	0.00955671	0.790345	0.732927	0	0.0163696	0	0	0.0286701	0	4933408N05Rik	0.111573	0.150878	0.389964	0.15546	0.0556659	0	0.279054	0.301755	0	4933408N05Rik	NA	0	NA	0	NA	0	NA	0	NA	0	NA	0
4933409G03Rik	0	0	1	NA	0	0	0	0	0	0	4933409G03Rik	0	0	1	NA	0	0	0	0	0	4933409G03Rik	NA	0	NA	0	NA	0	NA	0	NA	0	NA	0
4933409K07Rik	0.729937	0.977804	0.749073	0.268849	0.653459	0.491852	1.0445	0.989797	0.935669	1.00795	4933409K07Rik	0.893888	0.413749	2.02321	0.323767	0.689435	0.412465	1.57976	0.43676	0.390737	4933409K07Rik	NA	0	NA	0	NA	0	NA	0	NA	0	NA	0
4933411E08Rik	0	0.00547087	0.646376	0.42265	0	0	0	0.0164126	0	0	4933411E08Rik	0.0199288	0	2.99288	0.42265	0	0	0.0597865	0	0	4933411E08Rik	NA	0	NA	0	NA	0	NA	0	NA	0	NA	0
4933411G06Rik	0	0	1	NA	0	0	0	0	0	0	4933411G06Rik	0	0	1	NA	0	0	0	0	0	4933411G06Rik	NA	0	NA	0	NA	0	NA	0	NA	0	NA	0
4933411K16Rik	0.294125	0.244173	1.19653	0.771095	0.288031	0.0739382	0.520407	0.0798487	0.404676	0.247995	4933411K16Rik	0.256239	0.271941	0.697478	0.301363	0.125715	0.23094	0.41206	0.371716	0.172165	4933411K16Rik	NA	0	NA	0	NA	0	NA	0	NA	0	NA	0
4933412E12Rik	0.220578	1.65849	0.138195	0.0282661	0.178993	0.22532	0.257421	1.36266	2.15731	1.45551	4933412E12Rik	0.367183	1.69334	0.316132	0.0177332	0.587431	0.258051	0.256068	1.18312	2.20356	4933412E12Rik	NA	0	NA	0	NA	0	NA	0	NA	0	NA	0
4933412E24Rik	0	0	1	NA	0	0	0	0	0	0	4933412E24Rik	0.025829	0	3.5829	0.42265	0	0	0.0774871	0	0	4933412E24Rik	P-4833-2,-716640,123;P-2589-1,193125,191;P-11616-2,357533,64;P-11110-1,335870,66;P-9613-1,-805641,73;	5	NA	0	P-5772-1,335696,10;	1	P-2377-2,193009,25;	1	NA	0	NA	0
4933412O06Rik	0	0	1	NA	0	0	0	0	0	0	4933412O06Rik	0	0	1	NA	0	0	0	0	0	4933412O06Rik	NA	0	NA	0	NA	0	NA	0	NA	0	NA	0
4933413G19Rik	0.149576	0.354923	0.437286	0.234911	0.195635	0.166006	0.0870867	0.256109	0.207674	0.600987	4933413G19Rik	0.134453	0.177793	1.6143	0.452199	0.241933	0.0370362	0.124391	0.0794833	0.276102	4933413G19Rik	P-3424-1,-142,158;	1	NA	0	NA	0	NA	0	NA	0	NA	0
4933413J09Rik	0	0.00446376	0.691383	0.42265	0	0	0	0	0.0133913	0	4933413J09Rik	0.0200524	0	3.00524	0.42265	0	0	0.0601571	0	0	4933413J09Rik	NA	0	NA	0	NA	0	NA	0	NA	0	NA	0
4933413L06Rik	0	0	1	NA	0	0	0	0	0	0	4933413L06Rik	0	0	1	NA	0	0	0	0	0	4933413L06Rik	NA	0	NA	0	NA	0	NA	0	NA	0	NA	0
4933415F23Rik	0	0	1	NA	0	0	0	0	0	0	4933415F23Rik	0	0	1	NA	0	0	0	0	0	4933415F23Rik	NA	0	NA	0	NA	0	NA	0	NA	0	NA	0
4933416C03Rik	0	0	1	NA	0	0	0	0	0	0	4933416C03Rik	0.0954179	0	10.5418	0.42265	0	0	0.286254	0	0	4933416C03Rik	NA	0	NA	0	NA	0	NA	0	NA	0	P-2324-1,-80449,35;	1
4933416E03Rik	0	0	1	NA	0	0	0	0	0	0	4933416E03Rik	0	0	1	NA	0	0	0	0	0	4933416E03Rik	NA	0	NA	0	NA	0	NA	0	NA	0	NA	0
4933416I08Rik	0	0	1	NA	0	0	0	0	0	0	4933416I08Rik	0.00554813	0	1.55481	0.42265	0	0	0.0166444	0	0	4933416I08Rik	NA	0	NA	0	NA	0	NA	0	NA	0	NA	0
4933416M06Rik	0	0.00588276	0.629614	0.42265	0	0	0	0	0.0176483	0	4933416M06Rik	0.035236	0	4.5236	0.42265	0	0	0.105708	0	0	4933416M06Rik	NA	0	NA	0	NA	0	NA	0	NA	0	NA	0
4933416M07Rik	0.00520551	0.0061331	0.942504	0.913897	0.0156165	0	0	0.0183993	0	0	4933416M07Rik	0	0	1	NA	0	0	0	0	0	4933416M07Rik	NA	0	NA	0	NA	0	NA	0	NA	0	NA	0
4933417A18Rik	0	0	1	NA	0	0	0	0	0	0	4933417A18Rik	0	0	1	NA	0	0	0	0	0	4933417A18Rik	NA	0	NA	0	NA	0	NA	0	NA	0	NA	0
4933417D19Rik	0.235046	0.18491	1.25723	0.702467	0.23177	0.189643	0.283723	0.0910236	0.0553573	0.408348	4933417D19Rik	0.320704	0.0735972	33.0704	0.111147	0.179136	0.230353	0.552623	0	0.147194	4933417D19Rik	NA	0	NA	0	NA	0	NA	0	NA	0	NA	0
4933417E11Rik	0.00723916	0.134168	0.119576	0.221265	0.0217175	0	0	0.153524	0.248982	0	4933417E11Rik	0.0517821	0	6.17821	0.42265	0	0	0.155346	0	0	4933417E11Rik	NA	0	NA	0	NA	0	NA	0	NA	0	NA	0
4933417G07Rik	0	0	1	NA	0	0	0	0	0	0	4933417G07Rik	0	0	1	NA	0	0	0	0	0	4933417G07Rik	NA	0	NA	0	NA	0	NA	0	NA	0	NA	0
4933417O13Rik	0.020773	0.0814473	0.33651	0.218615	0	0	0.0623189	0.128289	0.0148611	0.101192	4933417O13Rik	0	0	1	NA	0	0	0	0	0	4933417O13Rik	NA	0	NA	0	NA	0	NA	0	NA	0	NA	0
4933421I07Rik	0	0	1	NA	0	0	0	0	0	0	4933421I07Rik	0.00824441	0	1.82444	0.42265	0	0	0.0247332	0	0	4933421I07Rik	NA	0	NA	0	NA	0	P-6370-1,-28722,15;	1	P-84-2,-14534,67;	1	NA	0
4933421O10Rik	2.06936	2.04296	1.01286	0.935383	2.25041	1.54521	2.41246	2.31762	1.92616	1.88511	4933421O10Rik	1.87832	2.63278	0.997816	0.982847	1.76127	1.65976	2.21393	1.88245	3.3831	4933421O10Rik	NA	0	NA	0	NA	0	NA	0	NA	0	NA	0
4933422A05Rik	0	0.00557474	0.642065	0.42265	0	0	0	0	0.0167242	0	4933422A05Rik	0.0751302	0	8.51302	0.42265	0	0	0.22539	0	0	4933422A05Rik	NA	0	NA	0	NA	0	NA	0	NA	0	NA	0
4933424G05Rik	0	0.0106846	0.483451	0.42265	0	0	0	0.0320539	0	0	4933424G05Rik	0.116763	0	12.6763	0.42265	0	0	0.35029	0	0	4933424G05Rik	NA	0	NA	0	NA	0	NA	0	NA	0	NA	0
4933424G06Rik	0.0153191	0.0165436	0.953866	0.959306	0	0.0459572	0	0.0496309	0	0	4933424G06Rik	0.125828	0	13.5828	0.275905	0	0.287087	0.0903958	0	0	4933424G06Rik	NA	0	NA	0	NA	0	NA	0	NA	0	NA	0
4933425B07Rik	0	0	1	NA	0	0	0	0	0	0	4933425B07Rik	0.0470179	0	5.70179	0.42265	0	0	0.141054	0	0	4933425B07Rik	NA	0	NA	0	NA	0	NA	0	NA	0	NA	0
4933425L06Rik	0	0	1	NA	0	0	0	0	0	0	4933425L06Rik	0	0	1	NA	0	0	0	0	0	4933425L06Rik	NA	0	NA	0	NA	0	NA	0	NA	0	NA	0
4933427D06Rik	0.00274069	0.0129163	0.555967	0.51567	0.00822208	0	0	0.0387489	0	0	4933427D06Rik	0.0561221	0	6.61221	0.368266	0.0152517	0	0.153115	0	0	4933427D06Rik	NA	0	NA	0	NA	0	NA	0	NA	0	NA	0
4933427D14Rik	8.05029	5.14469	1.56368	0.138398	6.82196	6.82093	10.508	5.19701	4.77432	5.46274	4933427D14Rik	7.34299	6.05837	1.05609	0.563984	8.46687	6.94597	6.61614	6.95248	5.16426	4933427D14Rik	NA	0	NA	0	NA	0	P-5377-1,-3491,17;	1	NA	0	NA	0
4933427E11Rik	0.178064	0.0585279	2.74434	0.0853473	0.175975	0.149322	0.208894	0.138223	0.0373608	0	4933427E11Rik	0.284795	0.178739	0.80221	0.58304	0.21762	0.133256	0.503507	0.357478	0	4933427E11Rik	NA	0	NA	0	NA	0	NA	0	NA	0	NA	0
4933427E13Rik	0	0	1	NA	0	0	0	0	0	0	4933427E13Rik	0.0530723	0	6.30723	0.42265	0	0	0.159217	0	0	4933427E13Rik	NA	0	NA	0	NA	0	NA	0	NA	0	NA	0
4933427G17Rik	0.00458433	0.0188669	0.505227	0.39918	0	0.013753	0	0.0445571	0.0120435	0	4933427G17Rik	0.0258289	0	3.58289	0.240975	0.0233839	0	0.054103	0	0	4933427G17Rik	NA	0	NA	0	NA	0	NA	0	NA	0	NA	0
4933427I22Rik	0.00557641	0	1.55764	0.42265	0	0.0167292	0	0	0	0	4933427I22Rik	0.0146247	0	2.46247	0.42265	0	0	0.0438742	0	0	4933427I22Rik	NA	0	NA	0	NA	0	NA	0	NA	0	NA	0
4933428C19Rik	0	0	1	NA	0	0	0	0	0	0	4933428C19Rik	0	0	1	NA	0	0	0	0	0	4933428C19Rik	NA	0	NA	0	NA	0	NA	0	NA	0	NA	0
4933428G20Rik	0.0111051	0.0376866	0.442579	0.306221	0.0333153	0	0	0.0588779	0	0.0541819	4933428G20Rik	0.0924101	0.0152273	2.53148	0.365379	0.0308995	0.198669	0.0476614	0.0304547	0	4933428G20Rik	P-3240-1,-46957,165;P-986-1,14412,406;	2	P-8496-1,17923,30;	1	NA	0	P-1384-1,-46616,33;	1	NA	0	P-4502-1,-31508,30;P-1204-1,-68532,41;	2
4933429K18Rik	0	0	1	NA	0	0	0	0	0	0	4933429K18Rik	0	0.0855131	0.0552406	0	0	0	0	0.171026	0	4933429K18Rik	NA	0	NA	0	NA	0	NA	0	NA	0	NA	0
4933429O19Rik	0	0	1	NA	0	0	0	0	0	0	4933429O19Rik	0.062539	0	7.2539	0.42265	0	0	0.187617	0	0	4933429O19Rik	NA	0	NA	0	NA	0	NA	0	NA	0	NA	0
4933430H16Rik	0	0	1	NA	0	0	0	0	0	0	4933430H16Rik	0.0314433	0	4.14433	0.42265	0	0	0.0943298	0	0	4933430H16Rik	NA	0	NA	0	NA	0	NA	0	NA	0	NA	0
4933430I17Rik	0.606944	0.313852	1.90502	0.379073	0.439331	0.261437	1.12006	0.329392	0.330694	0.281468	4933430I17Rik	0.476898	0.528176	1.14895	0.616173	0.469211	0.294877	0.666605	0.413777	0.642576	4933430I17Rik	P-4631-2,58579,127;	1	NA	0	NA	0	NA	0	NA	0	NA	0
4933430M04Rik	0	0	1	NA	0	0	0	0	0	0	4933430M04Rik	0	0	1	NA	0	0	0	0	0	4933430M04Rik	NA	0	NA	0	NA	0	NA	0	NA	0	NA	0
4933430N04Rik	0	0	1	NA	0	0	0	0	0	0	4933430N04Rik	0.0197549	0	2.97549	0.42265	0	0	0.0592648	0	0	4933430N04Rik	NA	0	NA	0	NA	0	NA	0	NA	0	NA	0
4933431E20Rik	3.74191	2.58376	1.44652	0.0454566	3.54279	3.41491	4.26803	2.59136	2.50393	2.65598	4933431E20Rik	3.98858	4.18587	0.908696	0.233981	3.86	4.4505	3.65525	4.39035	3.98138	4933431E20Rik	NA	0	NA	0	NA	0	NA	0	NA	0	NA	0
4933431G14Rik	0	0	1	NA	0	0	0	0	0	0	4933431G14Rik	0.0271128	0	3.71128	0.42265	0	0	0.0813383	0	0	4933431G14Rik	NA	0	NA	0	NA	0	NA	0	NA	0	NA	0
4933432G23Rik	0	0	1	NA	0	0	0	0	0	0	4933432G23Rik	0	0	1	NA	0	0	0	0	0	4933432G23Rik	NA	0	NA	0	NA	0	NA	0	NA	0	NA	0
4933432I03Rik	0.016272	0.0175727	0.952825	0.959305	0	0.048816	0	0.0527182	0	0	4933432I03Rik	0	0	1	NA	0	0	0	0	0	4933432I03Rik	NA	0	NA	0	NA	0	NA	0	NA	0	NA	0
4933432I09Rik	0.00687923	0	1.68792	0.42265	0	0	0.0206377	0	0	0	4933432I09Rik	0	0	1	NA	0	0	0	0	0	4933432I09Rik	NA	0	NA	0	NA	0	NA	0	NA	0	NA	0
4933432K03Rik	0.0144594	0	2.44594	0.42265	0	0.0433783	0	0	0	0	4933432K03Rik	0	0.404025	1	NA	0	0	0	0	0.80805	4933432K03Rik	NA	0	NA	0	NA	0	NA	0	NA	0	NA	0
4933433C11Rik	0.0120731	0.0657976	0.291211	0.380951	0	0.0362194	0	0.0195573	0.0158587	0.161977	4933433C11Rik	0.0237473	0	3.37473	0.42265	0	0	0.071242	0	0	4933433C11Rik	NA	0	NA	0	NA	0	NA	0	NA	0	NA	0
4933433F19Rik	0	0	1	NA	0	0	0	0	0	0	4933433F19Rik	0	0	1	NA	0	0	0	0	0	4933433F19Rik	NA	0	NA	0	NA	0	NA	0	NA	0	NA	0
4933433G08Rik	0	0	1	NA	0	0	0	0	0	0	4933433G08Rik	0	0	1	NA	0	0	0	0	0	4933433G08Rik	NA	0	NA	0	NA	0	NA	0	NA	0	NA	0
4933433G15Rik	0.0274931	0.0358393	0.817925	0.814368	0	0	0.0824793	0.0485117	0.0590062	0	4933433G15Rik	0.00981748	0	1.98175	0.42265	0	0	0.0294524	0	0	4933433G15Rik	NA	0	NA	0	NA	0	NA	0	NA	0	NA	0
4933433G19Rik	0	0.00712474	0.58395	0.42265	0	0	0	0	0.0213742	0	4933433G19Rik	0	0	1	NA	0	0	0	0	0	4933433G19Rik	NA	0	NA	0	NA	0	NA	0	NA	0	NA	0
4933433H22Rik	0	0	1	NA	0	0	0	0	0	0	4933433H22Rik	0.0316365	0	4.16365	0.42265	0	0	0.0949096	0	0	4933433H22Rik	NA	0	NA	0	NA	0	NA	0	NA	0	NA	0
4933434E20Rik	17.6566	11.7194	1.50618	0.00112002	16.6378	17.9413	18.3908	11.9492	12.3312	10.878	4933434E20Rik	13.8303	9.94589	1.4552	0.0881667	15.6413	11.1248	14.725	9.50098	10.3908	4933434E20Rik	NA	0	NA	0	NA	0	NA	0	NA	0	NA	0
4933436E23Rik	0	0	1	NA	0	0	0	0	0	0	4933436E23Rik	0.0407545	0	5.07545	0.42265	0	0	0.122263	0	0	4933436E23Rik	NA	0	NA	0	NA	0	NA	0	NA	0	NA	0
4933436H12Rik	0	0	1	NA	0	0	0	0	0	0	4933436H12Rik	0.0369196	0	4.69196	0.42265	0	0	0.110759	0	0	4933436H12Rik	NA	0	NA	0	NA	0	NA	0	NA	0	NA	0
4933436I01Rik	0	0	1	NA	0	0	0	0	0	0	4933436I01Rik	0.0238139	0	3.38139	0.42265	0	0	0.0714418	0	0	4933436I01Rik	P-8440-1,-586406,80;	1	NA	0	NA	0	NA	0	NA	0	NA	0
4933438B17Rik	0	0	1	NA	0	0	0	0	0	0	4933438B17Rik	0	0	1	NA	0	0	0	0	0	4933438B17Rik	NA	0	NA	0	NA	0	NA	0	NA	0	NA	0
4933438K21Rik	0.0140207	0.0209843	0.775256	0.749918	0.0420622	0	0	0.0495576	0.0133952	0	4933438K21Rik	0.226395	0	23.6395	0.187272	0.234073	0.0238886	0.421225	0	0	4933438K21Rik	NA	0	NA	0	NA	0	NA	0	NA	0	NA	0
4933439C10Rik	7.0623	5.37704	1.31284	0.478794	4.62855	6.07065	10.4877	3.75476	4.66368	7.71268	4933439C10Rik	5.42827	1.48145	5.54316	0.0637367	5.60659	3.29668	7.38155	0.971077	1.99182	4933439C10Rik	NA	0	NA	0	NA	0	NA	0	NA	0	NA	0
4933439K11Rik	0.271054	0.0971949	2.6219	0.178634	0.27748	0.165123	0.370558	0.267485	0.0240999	0	4933439K11Rik	0.288833	0.533039	0.530385	0.0140669	0.233962	0.343834	0.288703	0.553426	0.512652	4933439K11Rik	NA	0	NA	0	NA	0	NA	0	NA	0	NA	0
4933440J02Rik	0	0	1	NA	0	0	0	0	0	0	4933440J02Rik	0.0395789	0	4.95789	0.42265	0	0	0.118737	0	0	4933440J02Rik	NA	0	NA	0	NA	0	NA	0	NA	0	NA	0
4933440M02Rik	0	0.0246909	0.28826	0.217552	0	0	0	0.0480808	0.025992	0	4933440M02Rik	0.00648686	0	1.64869	0.42265	0	0	0.0194606	0	0	4933440M02Rik	NA	0	NA	0	NA	0	NA	0	NA	0	NA	0
5031410I06Rik	0.00522147	0.0105781	0.739691	0.522358	0.0156644	0	0	0.0189799	0.0127545	0	5031410I06Rik	0.247675	0	25.7675	0.42265	0	0	0.743024	0	0	5031410I06Rik	NA	0	NA	0	NA	0	NA	0	NA	0	NA	0
5031414D18Rik	0.130283	0.193323	0.68995	0.171143	0.143265	0.175837	0.0717455	0.179343	0.196754	0.203871	5031414D18Rik	0.0972678	0.0654817	0.760963	0.605398	0.0996568	0	0.192147	0.130963	0	5031414D18Rik	NA	0	NA	0	P-2910-1,109,12;	1	NA	0	NA	0	NA	0
5031425E22Rik	6.92433	3.6981	1.87005	0.0152336	6.02286	7.13029	7.61984	3.46018	3.91923	3.71489	5031425E22Rik	5.58669	5.06514	1.23628	0.41092	6.83132	3.52649	6.40226	4.51706	5.61323	5031425E22Rik	P-4722-1,42400,125;P-6807-1,173596,94;	2	P-551-1,365088,144;	1	NA	0	P-5978-1,-1400,16;P-3773-1,965,20;	2	P-5121-1,-1812,15;P-1889-1,-655,21;P-231-2,701,43;	3	P-3305-1,183555,32;	1
5031425F14Rik	0.0202257	0.0542675	0.470311	0.401805	0.0290185	0.0316587	0	0.0170948	0.0277237	0.117984	5031425F14Rik	0.0415143	0	5.15143	0.42265	0	0	0.124543	0	0	5031425F14Rik	NA	0	NA	0	NA	0	NA	0	NA	0	NA	0
5031426D15Rik	0.00669852	0.0333914	0.384835	0.397642	0	0.00430109	0.0157945	0.00928981	0.00753298	0.0833515	5031426D15Rik	0.10842	0.0646803	1.32631	0.744224	0.0658173	0	0.259443	0.0792853	0.0500753	5031426D15Rik	NA	0	NA	0	NA	0	NA	0	NA	0	NA	0
5031434C07Rik	0	0.0220376	0.312134	0.0114945	0	0	0	0.0264338	0.0214348	0.0182441	5031434C07Rik	0.020809	0	3.0809	0.42265	0.0624269	0	0	0	0	5031434C07Rik	P-51-2,7661,1186;P-3067-1,-4594,171;P-12840-2,-26010,60;	3	P-1266-1,7712,100;	1	NA	0	P-6714-1,-4611,15;	1	NA	0	P-3182-1,7686,32;	1
5031434O11Rik	0.101255	0.143556	0.724526	0.483937	0.0991803	0.0721361	0.132449	0.155805	0.221095	0.0537668	5031434O11Rik	0.158859	0.114206	2.3971	0.544206	0.429279	0	0.0472963	0.0604427	0.167969	5031434O11Rik	NA	0	NA	0	NA	0	NA	0	NA	0	NA	0
5031439G07Rik	8.82229	14.2969	0.617343	0.00193467	9.12314	9.21726	8.12648	13.6556	13.8763	15.3589	5031439G07Rik	10.5463	9.98984	1.03017	0.655506	11.6992	9.70901	10.2308	10.2371	9.74253	5031439G07Rik	NA	0	NA	0	P-1823-1,-224,14;	1	NA	0	NA	0	NA	0
5033403F01Rik	0.419246	0.0480027	7.40045	0.00747496	0.450486	0.321348	0.485906	0.0612416	0.0827666	0	5033403F01Rik	0.337735	0.611708	0.716745	0.0455774	0.3214	0.295208	0.396598	0.475159	0.748257	5033403F01Rik	NA	0	NA	0	NA	0	NA	0	NA	0	NA	0
5033403H07Rik	0	0	1	NA	0	0	0	0	0	0	5033403H07Rik	0	0	1	NA	0	0	0	0	0	5033403H07Rik	NA	0	NA	0	NA	0	NA	0	NA	0	NA	0
5033404E19Rik	0.113771	0.0725991	1.49845	0.722802	0	0.0730518	0.268261	0	0	0.217797	5033404E19Rik	0.127724	0	13.7724	0.42265	0	0	0.383173	0	0	5033404E19Rik	NA	0	NA	0	NA	0	NA	0	NA	0	NA	0
5033406O09Rik	0.00998529	0.100265	0.181248	0.327913	0	0.0299559	0	0.064701	0.236093	0	5033406O09Rik	0.0824466	0	9.24466	0.296208	0.0509332	0	0.196407	0	0	5033406O09Rik	NA	0	NA	0	NA	0	NA	0	NA	0	NA	0
5033428I22Rik	0	0.0293771	0.253955	0.42265	0	0	0	0.0881313	0	0	5033428I22Rik	0	0	1	NA	0	0	0	0	0	5033428I22Rik	NA	0	NA	0	NA	0	NA	0	NA	0	NA	0
5330411J11Rik	0.00525078	0.0226821	0.466641	0.525474	0	0.0157524	0	0.0680462	0	0	5330411J11Rik	0.0757394	0	8.57394	0.42265	0	0	0.227218	0	0	5330411J11Rik	NA	0	NA	0	NA	0	NA	0	NA	0	NA	0
5330413P13Rik	0	0.00256743	0.795708	0.42265	0	0	0	0.00770229	0	0	5330413P13Rik	0.0904068	0	10.0407	0.42265	0	0	0.271221	0	0	5330413P13Rik	NA	0	NA	0	NA	0	NA	0	NA	0	NA	0
5330417C22Rik	0.285474	0.0404588	5.85575	0.0997865	0.421074	0.311448	0.123901	0.0756774	0.0340921	0.0116069	5330417C22Rik	0.341187	0.545618	0.752517	0.00433677	0.344205	0.352633	0.326722	0.456683	0.634554	5330417C22Rik	NA	0	P-6647-1,25151,35;	1	P-5574-1,-1015,10;	1	NA	0	NA	0	NA	0
5330434G04Rik	0.0705077	0.0206009	2.63089	0.214987	0.123882	0.0600681	0.0275728	0.0486524	0.0131505	0	5330434G04Rik	0.165771	0.0915894	1.42619	0.0953651	0.140432	0.199345	0.157535	0.113245	0.0699341	5330434G04Rik	NA	0	NA	0	NA	0	NA	0	NA	0	NA	0
5330439B14Rik	0	0.0121276	0.451924	0.18792	0	0	0	0.0200912	0.0162916	0	5330439B14Rik	0	0	1	NA	0	0	0	0	0	5330439B14Rik	NA	0	NA	0	NA	0	NA	0	NA	0	NA	0
5430401F13Rik	0	0	1	NA	0	0	0	0	0	0	5430401F13Rik	0	0	1	NA	0	0	0	0	0	5430401F13Rik	NA	0	NA	0	NA	0	NA	0	NA	0	NA	0
5430402E10Rik	0	0	1	NA	0	0	0	0	0	0	5430402E10Rik	0	0	1	NA	0	0	0	0	0	5430402E10Rik	NA	0	NA	0	NA	0	NA	0	NA	0	NA	0
5430402O13Rik	0.0754968	0.2421	0.339138	0.0189829	0.117861	0.0771505	0.0314791	0.194408	0.225204	0.306689	5430402O13Rik	0.141559	0.508993	15.1559	0.296208	0.0874513	0	0.337226	0	1.01799	5430402O13Rik	NA	0	NA	0	NA	0	NA	0	NA	0	NA	0
5430403N17Rik	0	0.119689	0.0771078	0.0476588	0	0	0	0.0657274	0.142126	0.151212	5430403N17Rik	0.110846	0	12.0846	0.42265	0	0	0.332537	0	0	5430403N17Rik	NA	0	NA	0	NA	0	NA	0	NA	0	NA	0
5430405H02Rik	1.6674	1.18554	1.40304	0.169258	1.63596	1.66467	1.70156	1.55681	1.23233	0.767486	5430405H02Rik	1.53973	1.93218	1.04944	0.521536	1.63405	1.63489	1.35025	1.46672	2.39764	5430405H02Rik	NA	0	NA	0	NA	0	NA	0	NA	0	NA	0
5430416N02Rik	29.5302	16.8134	1.75591	0.093424	20.4382	34.8325	33.3199	13.224	18.2221	18.9939	5430416N02Rik	15.0425	18.2159	0.968691	0.417429	15.4744	14.0841	15.5689	15.529	20.9029	5430416N02Rik	NA	0	NA	0	NA	0	NA	0	NA	0	NA	0
5430416O09Rik	0	0.0341231	0.226639	0.0350211	0	0	0	0.0273784	0.027751	0.04724	5430416O09Rik	0.0193923	0	2.93923	0.42265	0	0	0.0581769	0	0	5430416O09Rik	NA	0	NA	0	NA	0	NA	0	NA	0	NA	0
5430419D17Rik	0	0	1	NA	0	0	0	0	0	0	5430419D17Rik	0.0347938	0	4.47938	0.42265	0	0	0.104381	0	0	5430419D17Rik	NA	0	P-805-1,26260,122;	1	NA	0	P-4646-1,144094,18;	1	NA	0	P-3676-1,60321,31;	1
5430421F17Rik	0	0.0400731	0.199708	0.18358	0	0	0	0.0609303	0.059289	0	5430421F17Rik	0.00986452	0	1.98645	0.42265	0	0	0.0295935	0	0	5430421F17Rik	NA	0	NA	0	NA	0	NA	0	NA	0	NA	0
5430421N21Rik	0.0394468	0.022238	1.5338	0.381905	0.0675502	0.0147393	0.036051	0.031835	0.0129072	0.0219719	5430421N21Rik	0	0	1	NA	0	0	0	0	0	5430421N21Rik	NA	0	NA	0	P-3160-1,-28511,12;	1	NA	0	NA	0	NA	0
5430425K12Rik	0	0	1	NA	0	0	0	0	0	0	5430425K12Rik	0	0	1	NA	0	0	0	0	0	5430425K12Rik	NA	0	NA	0	NA	0	NA	0	NA	0	NA	0
5430427M07Rik	0	0	1	NA	0	0	0	0	0	0	5430427M07Rik	0	0	1	NA	0	0	0	0	0	5430427M07Rik	NA	0	NA	0	NA	0	NA	0	NA	0	NA	0
5430427O19Rik	0.0020632	0.0505255	0.199308	0.236456	0.0061896	0	0	0.051048	0.100528	0	5430427O19Rik	0.00885491	0.0776658	0.341172	0.0543672	0	0	0.0265647	0.0452651	0.110066	5430427O19Rik	NA	0	NA	0	NA	0	NA	0	NA	0	NA	0
5430428K19Rik	0	0	1	NA	0	0	0	0	0	0	5430428K19Rik	0.125216	0	13.5216	0.42265	0	0	0.375649	0	0	5430428K19Rik	NA	0	NA	0	NA	0	NA	0	NA	0	NA	0
5430431A17Rik	0	0	1	NA	0	0	0	0	0	0	5430431A17Rik	0	0	1	NA	0	0	0	0	0	5430431A17Rik	NA	0	NA	0	NA	0	NA	0	NA	0	NA	0
5430434I15Rik	0	0	1	NA	0	0	0	0	0	0	5430434I15Rik	0	0	1	NA	0	0	0	0	0	5430434I15Rik	NA	0	NA	0	NA	0	NA	0	NA	0	NA	0
5430437J10Rik	0	0.0331086	0.231973	0.42265	0	0	0	0	0	0.0993257	5430437J10Rik	0.0485402	0	5.85402	0.42265	0	0	0.145621	0	0	5430437J10Rik	NA	0	NA	0	NA	0	NA	0	NA	0	NA	0
5430440P10Rik	0.0363758	0.00917551	2.41849	0.286053	0.0467267	0	0.0624007	0.0275265	0	0	5430440P10Rik	0.0891303	0.178053	9.91303	0.42265	0	0	0.267391	0	0.356106	5430440P10Rik	NA	0	NA	0	NA	0	NA	0	NA	0	NA	0
5530400C23Rik	0	0	1	NA	0	0	0	0	0	0	5530400C23Rik	0	0	1	NA	0	0	0	0	0	5530400C23Rik	NA	0	NA	0	NA	0	NA	0	NA	0	NA	0
Hist1h2al	0	0	1	NA	0	0	0	0	0	0	Hist1h2al	0.122743	0.23247	13.2743	0.14592	0.0591999	0.0813479	0.227682	0	0.46494	Hist1h2al	P-1339-2,4763,306;P-7593-2,-74562,87;	2	P-7793-1,-74616,31;P-7727-1,4748,32;P-4630-1,-182854,43;	3	P-327-1,4721,42;	1	P-6978-1,7407,15;	1	P-5035-1,49,15;	1	P-238-1,-14976,68;	1
5530601H04Rik	2.1116	1.25394	1.67856	0.0965108	2.09259	2.14419	2.09801	1.46879	1.61031	0.682718	5530601H04Rik	2.84909	3.90925	1.00823	0.969127	2.53666	3.89046	2.12015	2.82575	4.99274	5530601H04Rik	NA	0	NA	0	NA	0	NA	0	NA	0	NA	0
5730403I07Rik	0	0.00744395	0.573265	0.42265	0	0	0	0	0.0223319	0	5730403I07Rik	0.0144532	0	2.44532	0.42265	0.0433597	0	0	0	0	5730403I07Rik	NA	0	NA	0	NA	0	NA	0	NA	0	NA	0
5730405O15Rik	0.189008	0.179241	1.05161	0.95477	0.401417	0.058392	0.107214	0.409888	0.127836	0	5730405O15Rik	0.272234	0	28.2234	0.0231447	0.198565	0.273575	0.344563	0	0	5730405O15Rik	NA	0	NA	0	NA	0	NA	0	NA	0	NA	0
5730408K05Rik	10.2341	7.23425	1.4141	0.458266	5.81066	15.646	9.2457	3.7872	6.55537	11.3602	5730408K05Rik	3.40035	0.618613	7.38073	0.0937459	4.12797	1.4745	4.59858	0.452061	0.785165	5730408K05Rik	NA	0	NA	0	NA	0	NA	0	NA	0	NA	0
5730409E04Rik	2.02225	4.26889	0.474948	0.0133991	2.23653	1.58737	2.24285	5.04487	3.90811	3.85369	5730409E04Rik	1.99787	2.39715	0.837832	0.0136649	1.91241	2.01155	2.06964	2.38651	2.4078	5730409E04Rik	P-3202-2,35066,166;	1	P-242-1,35010,190;	1	P-4931-1,35078,10;P-2964-1,263,12;	2	NA	0	NA	0	NA	0
5730412P04Rik	0	0	1	NA	0	0	0	0	0	0	5730412P04Rik	0	0	1	NA	0	0	0	0	0	5730412P04Rik	NA	0	NA	0	NA	0	NA	0	NA	0	NA	0
5730416F02Rik	0.0106309	0	2.06309	0.42265	0	0.0318926	0	0	0	0	5730416F02Rik	0	0	1	NA	0	0	0	0	0	5730416F02Rik	NA	0	NA	0	NA	0	NA	0	NA	0	NA	0
5730420D15Rik	0	0.00788693	0.559067	0.42265	0	0	0	0.0236608	0	0	5730420D15Rik	0.0191533	0	2.91533	0.42265	0	0	0.0574598	0	0	5730420D15Rik	NA	0	NA	0	NA	0	NA	0	NA	0	NA	0
5730422E09Rik	0	0.0044078	0.694069	0.42265	0	0	0	0	0.0132234	0	5730422E09Rik	0.105606	0	11.5606	0.42265	0	0	0.316817	0	0	5730422E09Rik	NA	0	NA	0	NA	0	NA	0	NA	0	NA	0
5730435O14Rik	0	0.0151091	0.398261	0.42265	0	0	0	0.0453274	0	0	5730435O14Rik	0	0	1	NA	0	0	0	0	0	5730435O14Rik	NA	0	NA	0	NA	0	NA	0	NA	0	NA	0
5730455P16Rik	7.87167	7.13618	1.10292	0.409442	9.16832	7.35343	7.09327	7.6453	7.49935	6.26388	5730455P16Rik	9.33618	11.6555	0.759004	0.0150137	9.85277	9.53132	8.62443	12.3037	11.0073	5730455P16Rik	NA	0	NA	0	NA	0	P-5392-1,31193,17;	1	NA	0	NA	0
5730457N03Rik	0	0.0191886	0.3426	0.058095	0	0	0	0.0287727	0.0155542	0.0132389	5730457N03Rik	0.0854012	0	9.54012	0.42265	0	0	0.256204	0	0	5730457N03Rik	NA	0	NA	0	NA	0	NA	0	NA	0	NA	0
5730460C07Rik	0	0	1	NA	0	0	0	0	0	0	5730460C07Rik	0.0308603	0	4.08603	0.42265	0	0	0.0925809	0	0	5730460C07Rik	P-12861-1,27465,60;	1	NA	0	NA	0	NA	0	NA	0	P-2178-1,-43766,35;	1
5730480H06Rik	0.702032	0.415024	1.67527	0.103586	0.50621	0.85079	0.749097	0.45134	0.548978	0.244755	5730480H06Rik	0.928666	0.211297	11.038	0.125843	1.54809	0.396276	0.841628	0.0750395	0.347554	5730480H06Rik	NA	0	NA	0	NA	0	NA	0	NA	0	NA	0
5730488B01Rik	0	0	1	NA	0	0	0	0	0	0	5730488B01Rik	0.0489813	0	5.89813	0.42265	0	0	0.146944	0	0	5730488B01Rik	NA	0	NA	0	NA	0	NA	0	NA	0	NA	0
5730507C01Rik	2.55454	2.17706	1.1726	0.72907	3.56238	2.73478	1.36644	3.14656	2.76195	0.622654	5730507C01Rik	0.79639	1.03494	0.633282	0.0917535	0.970014	0.493213	0.925942	1.26335	0.806539	5730507C01Rik	NA	0	NA	0	NA	0	NA	0	P-4318-2,-423461,16;P-2572-1,140196,19;	2	NA	0
5730508B09Rik	0.982707	0.817729	1.19931	0.613591	1.3031	1.13087	0.514154	0.977013	1.0186	0.457571	5730508B09Rik	1.72365	1.90152	0.897254	0.667986	1.07126	2.4473	1.65239	1.92217	1.88087	5730508B09Rik	P-9887-1,-25925,72;	1	P-6457-1,-22994,36;	1	NA	0	P-5185-1,162,17;	1	NA	0	NA	0
5730522E02Rik	0.362549	0.127969	2.70023	0.102027	0.45288	0.238524	0.396244	0.29439	0.0895185	0	5730522E02Rik	0.488721	0.689289	0.523761	0.0353671	0.492461	0.638582	0.33512	0.942191	0.436387	5730522E02Rik	P-3981-1,23073,143;P-2734-1,90491,184;P-11918-1,856440,63;P-10136-1,-233649,71;P-9741-1,970341,73;P-8377-1,729380,81;P-6431-2,237300,98;	7	NA	0	NA	0	NA	0	NA	0	NA	0
5730559C18Rik	2.15406	6.6127	0.326764	0.00406821	2.12713	2.2519	2.08315	6.71096	6.02891	7.09822	5730559C18Rik	4.03494	2.01354	1.4063	0.0611881	4.04806	3.5034	4.55337	2.8663	1.16078	5730559C18Rik	NA	0	NA	0	NA	0	NA	0	NA	0	NA	0
5830411N06Rik	0	0	1	NA	0	0	0	0	0	0	5830411N06Rik	0.0256809	0	3.56809	0.42265	0	0	0.0770426	0	0	5830411N06Rik	NA	0	NA	0	NA	0	NA	0	NA	0	NA	0
5830416I19Rik	0	0.00287428	0.776743	0.42265	0	0	0	0	0.00862283	0	5830416I19Rik	0.0344321	0	4.44321	0.42265	0	0	0.103296	0	0	5830416I19Rik	NA	0	NA	0	NA	0	NA	0	NA	0	NA	0
5830417I10Rik	5.43238	4.2571	1.27543	0.21774	6.14018	4.17229	5.98468	5.19975	3.62009	3.95145	5830417I10Rik	0.888024	5.10114	0.170368	7.54714e-05	0.958897	0.876318	0.828857	5.2611	4.94118	5830417I10Rik	NA	0	NA	0	NA	0	NA	0	NA	0	NA	0
5830418P13Rik	0.00363287	0.00694156	0.804699	0.70107	0.0108986	0	0	0	0.0208247	0	5830418P13Rik	0.00519723	0	1.51972	0.42265	0	0	0.0155917	0	0	5830418P13Rik	NA	0	NA	0	NA	0	NA	0	NA	0	NA	0
5830428M24Rik	0	0	1	NA	0	0	0	0	0	0	5830428M24Rik	0.0327471	0	4.27471	0.42265	0	0	0.0982412	0	0	5830428M24Rik	NA	0	NA	0	NA	0	NA	0	NA	0	NA	0
5830432E09Rik	0.00529609	0.0541382	0.238487	0.250493	0.0158883	0	0	0.0561586	0.106256	0	5830432E09Rik	0.0151533	0	2.51533	0.42265	0	0	0.04546	0	0	5830432E09Rik	NA	0	NA	0	NA	0	NA	0	NA	0	NA	0
5830444B04Rik	0	0.00803257	0.554552	0.42265	0	0	0	0	0	0.0240977	5830444B04Rik	0.0773358	0	8.73358	0.313724	0.0412282	0	0.190779	0	0	5830444B04Rik	NA	0	NA	0	NA	0	NA	0	NA	0	NA	0
5830454E08Rik	0.866827	0.177049	4.68768	0.0646928	0.670902	1.28961	0.639963	0.112922	0.366267	0.0519576	5830454E08Rik	0.595181	0.162317	60.5181	9.59791e-06	0.59262	0.598759	0.594162	0	0.324633	5830454E08Rik	NA	0	NA	0	NA	0	NA	0	NA	0	NA	0
5830473C10Rik	0	0.0184394	0.351625	0.187365	0	0	0	0.0249594	0.0303588	0	5830473C10Rik	0.059501	0	6.9501	0.222545	0.117889	0	0.0606135	0	0	5830473C10Rik	NA	0	NA	0	NA	0	NA	0	NA	0	NA	0
5930403L14Rik	0.0233147	0.814913	0.0403857	0.178457	0.0334502	0.0364938	0	0.394109	0.459393	1.59124	5930403L14Rik	2.49996	0.932634	2.89772	0.0621278	2.50524	1.75252	3.24213	0.856185	1.00908	5930403L14Rik	NA	0	NA	0	NA	0	NA	0	NA	0	NA	0
5930412G12Rik	0.458176	0.47294	0.969428	0.921486	0.532975	0.538396	0.303155	0.674464	0.471476	0.27288	5930412G12Rik	0.0889088	1.3622	0.0788058	0.00299897	0.0549253	0	0.211801	1.2451	1.47931	5930412G12Rik	NA	0	NA	0	NA	0	NA	0	NA	0	NA	0
5930430L01Rik	0.344317	0.383957	0.899379	0.579543	0.387083	0.311854	0.334014	0.484125	0.386881	0.280866	5930430L01Rik	0.954024	0.830955	1.10792	0.687664	0.673842	0.84215	1.34608	0.860119	0.801791	5930430L01Rik	NA	0	NA	0	NA	0	NA	0	NA	0	NA	0
5930438M14Rik	0	0	1	NA	0	0	0	0	0	0	5930438M14Rik	0.00928211	0	1.92821	0.42265	0	0	0.0278463	0	0	5930438M14Rik	NA	0	NA	0	NA	0	NA	0	NA	0	NA	0
6030407O03Rik	0	0.00517619	0.658927	0.42265	0	0	0	0.0155286	0	0	6030407O03Rik	0.043304	0	5.3304	0.19023	0.0733455	0	0.0565665	0	0	6030407O03Rik	NA	0	NA	0	NA	0	NA	0	NA	0	NA	0
6030408B16Rik	1.67166	11.5551	0.145409	0.00156426	1.66534	1.59304	1.75661	10.9906	11.3102	12.3645	6030408B16Rik	3.07868	0.609289	4.18476	0.0493729	3.58163	1.99441	3.66001	0.728078	0.490499	6030408B16Rik	NA	0	NA	0	P-4735-1,22829,10;	1	NA	0	NA	0	NA	0
6030419C18Rik	2.72517	11.1508	0.245069	0.00930928	2.96298	2.66354	2.549	11.0351	9.71158	12.7058	6030419C18Rik	3.13227	6.34735	0.524129	0.00837472	3.43773	2.60925	3.34982	5.98522	6.70947	6030419C18Rik	NA	0	P-7803-1,9617,31;P-1489-2,39471,92;	2	NA	0	NA	0	NA	0	NA	0
6030440G07Rik	0	0.0235465	0.298093	0.42265	0	0	0	0	0	0.0706396	6030440G07Rik	0.0207129	0	3.07129	0.42265	0	0	0.0621386	0	0	6030440G07Rik	NA	0	NA	0	NA	0	NA	0	NA	0	NA	0
6030443J06Rik	0.157349	0.190027	0.836631	0.542892	0.219585	0.0838474	0.168615	0.226375	0.209788	0.133919	6030443J06Rik	0.44588	0.628289	0.966503	0.124943	0.458239	0.439603	0.439799	0.46168	0.794898	6030443J06Rik	NA	0	NA	0	NA	0	NA	0	NA	0	NA	0
6030458C11Rik	5.71699	6.08339	0.939869	0.0254604	5.65025	5.63449	5.86622	5.93672	6.13559	6.17786	6030458C11Rik	6.71254	6.70312	1.06894	0.277707	7.19114	6.76767	6.1788	6.27899	7.12725	6030458C11Rik	P-11981-1,185895,63;P-9221-1,61235,75;	2	NA	0	NA	0	NA	0	NA	0	NA	0
6030466F02Rik	0.100205	0.0770607	1.26584	0.783683	0.0496594	0.162533	0.0884227	0	0.0158145	0.215368	6030466F02Rik	0.00789372	0	1.78937	0.42265	0	0	0.0236812	0	0	6030466F02Rik	NA	0	NA	0	NA	0	NA	0	NA	0	NA	0
6030468B19Rik	0	0.0226726	0.306067	0.205539	0	0	0	0.0259434	0.0420743	0	6030468B19Rik	0	0	1	NA	0	0	0	0	0	6030468B19Rik	P-5697-1,4216,107;	1	NA	0	NA	0	NA	0	NA	0	NA	0
6030469F06Rik	0	0.0156874	0.389296	0.20554	0	0	0	0.0179505	0.0291117	0	6030469F06Rik	0.101717	0	11.1717	0.42265	0	0	0.30515	0	0	6030469F06Rik	P-5882-1,64273,105;P-1307-2,-63920,311;	2	P-3355-1,72030,52;P-1605-1,63731,88;	2	P-338-1,-63913,40;	1	NA	0	P-7827-2,3829,13;	1	P-2690-1,63734,33;	1
6030471H07Rik	0	0.0189864	0.344989	0.42265	0	0	0	0.0569592	0	0	6030471H07Rik	0	0	1	NA	0	0	0	0	0	6030471H07Rik	NA	0	NA	0	NA	0	NA	0	NA	0	NA	0
6030498E09Rik	0.00729076	0.0979065	0.160238	0.137372	0	0.0218723	0	0.165345	0.0957688	0.0326052	6030498E09Rik	0	0	1	NA	0	0	0	0	0	6030498E09Rik	NA	0	NA	0	NA	0	NA	0	NA	0	NA	0
6230400D17Rik	0.570229	0.151922	3.58339	0.0155718	0.47998	0.618859	0.611848	0.20564	0.250126	0	6230400D17Rik	0.610512	0.130791	12.4382	0.0993803	0.566584	0.297378	0.967574	0.0398877	0.221693	6230400D17Rik	NA	0	NA	0	NA	0	NA	0	NA	0	NA	0
6330403A02Rik	0.164272	0.18027	0.915918	0.796035	0.228067	0.177728	0.0870203	0.208995	0.231727	0.100088	6330403A02Rik	0.149734	1.96739	0.075535	0.000620852	0.060437	0.228215	0.160549	2.1047	1.83008	6330403A02Rik	P-11923-2,-64391,63;P-8768-1,85616,78;	2	P-4586-1,135453,43;P-4222-1,35000,46;	2	P-1858-1,49093,14;	1	NA	0	NA	0	NA	0
6330403K07Rik	33.7121	37.5056	0.898882	0.411904	30.5404	40.9196	29.6761	35.0025	37.2669	40.2473	6330403K07Rik	16.9976	17.6517	1.18977	0.0596549	17.0561	15.7674	18.1694	14.2849	21.0185	6330403K07Rik	NA	0	NA	0	NA	0	NA	0	NA	0	NA	0
6330407A03Rik	0	0.00410167	0.709136	0.42265	0	0	0	0	0.012305	0	6330407A03Rik	0.0184258	0.0163594	2.84258	0.42265	0	0	0.0552773	0	0.0327188	6330407A03Rik	NA	0	NA	0	NA	0	NA	0	NA	0	NA	0
6330408A02Rik	2.60006	3.16346	0.822463	0.0436922	2.57442	2.63069	2.59506	3.40918	3.00161	3.0796	6330408A02Rik	3.34559	3.1306	1.12144	0.367281	3.36783	3.8788	2.79015	2.98223	3.27897	6330408A02Rik	NA	0	NA	0	NA	0	NA	0	NA	0	NA	0
6330409D20Rik	0	0.00833842	0.545303	0.42265	0	0	0	0.0250153	0	0	6330409D20Rik	0	0	1	NA	0	0	0	0	0	6330409D20Rik	NA	0	NA	0	NA	0	P-6034-1,13384,16;	1	NA	0	NA	0
6330410L21Rik	0	0	1	NA	0	0	0	0	0	0	6330410L21Rik	0.0292571	0	3.92571	0.42265	0	0	0.0877713	0	0	6330410L21Rik	NA	0	NA	0	NA	0	NA	0	NA	0	NA	0
6330415B21Rik	0	0	1	NA	0	0	0	0	0	0	6330415B21Rik	0.0208911	0	3.08911	0.42265	0	0	0.0626733	0	0	6330415B21Rik	NA	0	NA	0	NA	0	NA	0	NA	0	NA	0
6330415G19Rik	0.215513	0.13493	1.55602	0.49781	0.406495	0.140046	0.0999986	0.151241	0.183959	0.0695891	6330415G19Rik	0.222306	0.370049	0.678315	0.11929	0.178587	0.18226	0.306073	0.332476	0.407621	6330415G19Rik	NA	0	NA	0	NA	0	NA	0	NA	0	NA	0
6330416G13Rik	1.37358	2.60243	0.529616	0.000309651	1.41246	1.31981	1.38849	2.69654	2.5052	2.60554	6330416G13Rik	1.34734	1.65582	0.778504	0.0558661	1.17661	1.35926	1.50616	1.73352	1.57811	6330416G13Rik	P-9885-1,-12108,72;	1	NA	0	NA	0	P-6792-1,-6327,15;	1	NA	0	P-3168-1,-967,32;	1
6330418K02Rik	2.13084	1.90121	1.12015	0.738795	1.98611	2.48135	1.92507	1.28324	1.34661	3.07377	6330418K02Rik	1.18682	0.997487	1.26371	0.337752	1.12902	0.873274	1.55816	0.937067	1.05791	6330418K02Rik	NA	0	NA	0	NA	0	NA	0	NA	0	NA	0
6330549D23Rik	0.286124	0.186797	1.50472	0.340744	0.277427	0.421947	0.158999	0.178088	0.27288	0.109421	6330549D23Rik	0.380648	0.399962	1.52876	0.138903	0.373987	0.286439	0.481518	0.245533	0.55439	6330549D23Rik	NA	0	NA	0	NA	0	NA	0	NA	0	NA	0
6430411K18Rik	0.00601703	0.600996	0.0262146	0.124257	0.0180511	0	0	0.297747	0.448387	1.05685	6430411K18Rik	0.0516482	0.045856	6.16482	0.42265	0	0	0.154945	0	0.0917121	6430411K18Rik	NA	0	NA	0	NA	0	NA	0	NA	0	NA	0
6430503K07Rik	0	0	1	NA	0	0	0	0	0	0	6430503K07Rik	0.0821747	0	9.21747	0.42265	0	0	0.246524	0	0	6430503K07Rik	NA	0	NA	0	P-1051-1,120528,18;	1	P-5900-1,7909,16;P-4691-1,7750,18;P-2399-1,6810,25;	3	NA	0	NA	0
6430531B16Rik	0.118575	0.0130221	5.58485	0.0846411	0.122673	0.178446	0.0546074	0	0.0390664	0	6430531B16Rik	0.174181	0.0519386	18.4181	0.0908264	0.189629	0.0696701	0.263245	0	0.103877	6430531B16Rik	NA	0	NA	0	NA	0	NA	0	NA	0	NA	0
6430548M08Rik	0.513439	1.32403	0.392373	0.00490867	0.483507	0.461561	0.59525	1.48202	1.16927	1.32081	6430548M08Rik	0.755722	0.383362	1.7755	0.0155244	0.826821	0.759441	0.680904	0.421272	0.345452	6430548M08Rik	P-8160-1,37391,82;	1	NA	0	P-801-1,37383,21;	1	P-872-2,37375,40;	1	NA	0	NA	0
6430550D23Rik	0.317185	0.126385	2.39899	0.0129532	0.264951	0.38103	0.305576	0.0993247	0.103553	0.176277	6430550D23Rik	0.248926	0.336533	25.8926	0.169048	0.312757	0.0205193	0.4135	0	0.673066	6430550D23Rik	NA	0	NA	0	P-4437-1,-4055,10;	1	NA	0	P-5807-1,-3863,15;	1	NA	0
6430562O15Rik	0.00961342	0.0196185	0.662203	0.435186	0.0137927	0.0150476	0	0.0325008	0.0263545	0	6430562O15Rik	0.0611469	0.142939	0.830669	0.794806	0.025585	0	0.157856	0.0756501	0.210229	6430562O15Rik	NA	0	NA	0	NA	0	NA	0	NA	0	NA	0
6430571L13Rik	0.379645	0.124797	2.89061	0.0548564	0.390659	0.263839	0.484437	0.241095	0.133296	0	6430571L13Rik	0.440473	0.351567	3.08452	0.178752	0.396837	0.206021	0.718562	0.136043	0.567091	6430571L13Rik	NA	0	P-5860-1,37754,38;	1	P-549-1,41307,26;	1	P-2845-1,29442,23;P-2320-2,37743,25;	2	NA	0	NA	0
Phox2b	0	0.952907	0.0103852	0.407958	0	0	0	2.78685	0.071867	0	Phox2b	0.119573	0	12.9573	0.42265	0	0	0.358719	0	0	Phox2b	P-4737-3,165773,125;P-3633-1,151247,152;P-360-2,237448,716;P-7554-1,149913,87;	4	P-6344-1,237410,36;P-5361-1,150068,40;P-4605-1,-114121,43;	3	P-5408-1,165996,10;P-2181-1,151290,13;	2	P-1904-1,151285,28;	1	NA	0	P-2673-1,135722,34;	1
6430584L05Rik	0	0.0262283	0.276027	0.187365	0	0	0	0.0355024	0.0431826	0	6430584L05Rik	0.0467009	0.0669797	5.67009	0.42265	0	0	0.140103	0	0.133959	6430584L05Rik	NA	0	NA	0	NA	0	NA	0	NA	0	NA	0
6430706D22Rik	38.5795	39.8584	0.967922	0.856555	31.7379	35.015	48.9856	35.3188	36.5248	47.7316	6430706D22Rik	22.612	16.6917	1.61131	0.0898701	27.7012	18.2039	21.9309	14.0295	19.3538	6430706D22Rik	NA	0	NA	0	NA	0	NA	0	NA	0	NA	0
6430710C18Rik	0	0.00453202	0.688136	0.42265	0	0	0	0.0135961	0	0	6430710C18Rik	0.0715385	0	8.15385	0.42265	0	0	0.214615	0	0	6430710C18Rik	NA	0	NA	0	NA	0	NA	0	NA	0	NA	0
6530402F18Rik	0.638774	0.761989	0.840392	0.771668	0.638304	0.517287	0.76073	1.4703	0.581815	0.233857	6530402F18Rik	1.47213	0.409884	3.75955	0.0126171	1.49087	1.2497	1.67583	0.384231	0.435537	6530402F18Rik	NA	0	NA	0	NA	0	NA	0	NA	0	NA	0
6530403H02Rik	0.00882197	0.00193136	1.57752	0.519063	0	0.0264659	0	0	0.00579408	0	6530403H02Rik	0.201721	0	21.1721	0.40261	4.88621e-40	0.0206661	0.584497	0	0	6530403H02Rik	NA	0	NA	0	NA	0	NA	0	NA	0	NA	0
6530411M01Rik	0	0	1	NA	0	0	0	0	0	0	6530411M01Rik	0.0185719	0	2.85719	0.42265	0	0	0.0557156	0	0	6530411M01Rik	NA	0	NA	0	NA	0	NA	0	NA	0	NA	0
6720468P15Rik	0.102843	4.97	0.0226593	0.00579004	0.119683	0.029016	0.15983	5.48372	5.20897	4.21731	6720468P15Rik	0.0645977	0.118237	7.45977	0.18364	0.0986706	0	0.0951224	0	0.236473	6720468P15Rik	NA	0	NA	0	NA	0	NA	0	NA	0	NA	0
6720483E21Rik	0.130824	0.0353211	3.10725	0.381373	0.0635816	0.300588	0.0283031	0.0249705	0.080993	0	6720483E21Rik	0.169994	0	17.9994	0.0965365	0.19657	0.252772	0.0606406	0	0	6720483E21Rik	NA	0	NA	0	NA	0	NA	0	NA	0	NA	0
6720489N17Rik	2.63875	5.23621	0.504889	0.0708824	3.36817	2.69755	1.85054	6.07471	6.07785	3.55607	6720489N17Rik	4.02539	4.32942	0.963429	0.785838	4.00592	4.89063	3.17961	4.17857	4.48027	6720489N17Rik	NA	0	NA	0	NA	0	NA	0	NA	0	NA	0
6820408C15Rik	0.277858	0.301354	0.924538	0.870837	0.178578	0.269759	0.385238	0.2104	0.157487	0.536174	6820408C15Rik	0.191191	0.191929	20.1191	0.313724	0.101925	0	0.471648	0	0.383858	6820408C15Rik	P-4600-2,32127,128;P-1949-2,-633,228;	2	NA	0	P-2579-1,21986,13;P-231-1,-791,61;	2	P-1434-1,-4515,32;P-1232-1,-692,35;	2	NA	0	P-4208-1,21783,30;	1
6820431F20Rik	79.7823	71.2672	1.11947	0.553054	93.3468	73.9503	72.0499	85.4003	78.81	49.5914	6820431F20Rik	69.4235	66.4513	1.1676	0.133949	75.9299	70.4019	61.9388	59.4568	73.4458	6820431F20Rik	NA	0	NA	0	NA	0	NA	0	NA	0	NA	0
7420426K07Rik	0	0	1	NA	0	0	0	0	0	0	7420426K07Rik	0	0	1	NA	0	0	0	0	0	7420426K07Rik	NA	0	NA	0	NA	0	NA	0	NA	0	NA	0
7420461P10Rik	0	0	1	NA	0	0	0	0	0	0	7420461P10Rik	0	0	1	NA	0	0	0	0	0	7420461P10Rik	P-7783-1,15180,85;	1	NA	0	NA	0	NA	0	NA	0	NA	0
7420700N18Rik	0.00450333	0.00530583	0.947569	0.913893	0.01351	0	0	0.0159175	0	0	7420700N18Rik	0.0386553	0	4.86553	0.42265	0	0	0.115966	0	0	7420700N18Rik	NA	0	NA	0	NA	0	NA	0	NA	0	NA	0
7420701I03Rik	0	0	1	NA	0	0	0	0	0	0	7420701I03Rik	0	0	1	NA	0	0	0	0	0	7420701I03Rik	NA	0	NA	0	NA	0	NA	0	NA	0	NA	0
7530416G11Rik	0	0	1	NA	0	0	0	0	0	0	7530416G11Rik	0	0	1	NA	0	0	0	0	0	7530416G11Rik	NA	0	NA	0	NA	0	NA	0	NA	0	NA	0
7630403G23Rik	0	0	1	NA	0	0	0	0	0	0	7630403G23Rik	0.0209234	0	3.09234	0.42265	0	0	0.0627701	0	0	7630403G23Rik	NA	0	NA	0	NA	0	NA	0	NA	0	NA	0
8030411F24Rik	0	0	1	NA	0	0	0	0	0	0	8030411F24Rik	0	0	1	NA	0	0	0	0	0	8030411F24Rik	NA	0	NA	0	NA	0	NA	0	NA	0	NA	0
8030423F21Rik	0.014134	0.0528183	0.384187	0.110926	0.0333153	0.00908661	0	0.029439	0.0477432	0.0812727	8030423F21Rik	0.0708752	0	8.08752	0.0375611	0.0463492	0.0709535	0.0953228	0	0	8030423F21Rik	NA	0	NA	0	NA	0	NA	0	NA	0	NA	0
8030423J24Rik	0	0.0086989	0.534791	0.42265	0	0	0	0	0.0260967	0	8030423J24Rik	0.0390779	0	4.90779	0.42265	0	0	0.117234	0	0	8030423J24Rik	P-5211-3,734353,115;P-7178-2,387583,90;	2	P-1162-1,387582,104;	1	P-2507-1,577396,13;P-668-1,238746,23;P-424-1,806476,32;	3	NA	0	P-10584-1,804790,12;P-7853-1,387462,13;	2	P-1597-1,575662,38;	1
8030442B05Rik	0	0	1	NA	0	0	0	0	0	0	8030442B05Rik	0	0	1	NA	0	0	0	0	0	8030442B05Rik	NA	0	NA	0	NA	0	NA	0	NA	0	NA	0
8030443G20Rik	0	0	1	NA	0	0	0	0	0	0	8030443G20Rik	0.0626776	0	7.26776	0.42265	0	0	0.188033	0	0	8030443G20Rik	NA	0	NA	0	NA	0	NA	0	NA	0	NA	0
8030451O07Rik	0	0	1	NA	0	0	0	0	0	0	8030451O07Rik	0.0293862	0	3.93862	0.42265	0	0	0.0881585	0	0	8030451O07Rik	NA	0	NA	0	NA	0	NA	0	NA	0	NA	0
8030455M16Rik	0	0	1	NA	0	0	0	0	0	0	8030455M16Rik	0	0	1	NA	0	0	0	0	0	8030455M16Rik	NA	0	NA	0	NA	0	NA	0	NA	0	NA	0
8030462N17Rik	6.79771	5.18834	1.30959	0.022586	6.90308	7.13716	6.35289	4.893	5.87188	4.80015	8030462N17Rik	9.72073	9.3861	1.0574	0.000989299	9.68749	9.73815	9.73656	9.19253	9.57966	8030462N17Rik	NA	0	NA	0	NA	0	NA	0	NA	0	NA	0
8430408G22Rik	0.00600789	0.613227	0.0256855	0.0655107	0.0180237	0	0	0.488414	0.413268	0.937999	8430408G22Rik	0.276002	0.065904	2.01682	0.0899335	0.334334	0.184253	0.309418	0.131808	0	8430408G22Rik	NA	0	NA	0	NA	0	NA	0	NA	0	NA	0
8430422H06Rik	0.0124213	0	2.24213	0.42265	0.037264	0	0	0	0	0	8430422H06Rik	0.0266552	0	3.66552	0.42265	0	0	0.0799656	0	0	8430422H06Rik	NA	0	NA	0	NA	0	NA	0	NA	0	NA	0
8430423G03Rik	0.0258915	0.0410079	0.703647	0.633334	0.0371473	0.0405272	0	0.0875337	0.0354899	0	8430423G03Rik	0.059909	0	6.9909	0.24417	0	0.126584	0.0531434	0	0	8430423G03Rik	NA	0	NA	0	NA	0	NA	0	NA	0	NA	0
8430426J06Rik	0	0.104753	0.0871441	0.0218163	0	0	0	0.114151	0.0740508	0.126056	8430426J06Rik	0.0277214	0	3.77214	0.42265	0	0	0.0831642	0	0	8430426J06Rik	NA	0	NA	0	NA	0	NA	0	NA	0	NA	0
8430429K09Rik	2.4936	1.68432	1.47764	0.153123	2.61908	2.45634	2.40539	2.1763	1.90521	0.971465	8430429K09Rik	3.18443	4.02783	1.10801	0.582759	2.82976	4.13359	2.58995	2.87304	5.18263	8430429K09Rik	NA	0	NA	0	NA	0	NA	0	NA	0	NA	0
8430430B14Rik	0	0	1	NA	0	0	0	0	0	0	8430430B14Rik	0	0	1	NA	0	0	0	0	0	8430430B14Rik	NA	0	NA	0	NA	0	NA	0	NA	0	NA	0
8430431K14Rik	0.00554475	0.0155505	0.608394	0.37134	0.0166343	0	0	0.0195984	0	0.027053	8430431K14Rik	0.0301164	0	4.01164	0.221665	0.0308562	0	0.0594931	0	0	8430431K14Rik	NA	0	NA	0	NA	0	NA	0	NA	0	NA	0
8430436N08Rik	0	0.0470242	0.175364	0.18792	0	0	0	0.0779025	0.06317	0	8430436N08Rik	0.0315308	0	4.15308	0.42265	0	0	0.0945925	0	0	8430436N08Rik	NA	0	NA	0	NA	0	NA	0	NA	0	NA	0
8430437L04Rik	0	0	1	NA	0	0	0	0	0	0	8430437L04Rik	0.00680672	0	1.68067	0.42265	0	0	0.0204202	0	0	8430437L04Rik	NA	0	NA	0	NA	0	NA	0	NA	0	NA	0
9030025P20Rik	1.3033	1.21741	1.06998	0.797642	1.53831	1.64316	0.728439	1.26817	1.31109	1.07298	9030025P20Rik	2.29233	0.546835	2.46602	0.169124	3.58686	1.70437	1.58575	0.923622	0.170047	9030025P20Rik	NA	0	NA	0	NA	0	P-490-1,14508,52;	1	P-1155-2,106,25;	1	NA	0
9030204H09Rik	0	0.0115763	0.463471	0.42265	0	0	0	0	0.034729	0	9030204H09Rik	0	0	1	NA	0	0	0	0	0	9030204H09Rik	NA	0	NA	0	NA	0	NA	0	NA	0	NA	0
9030404E10Rik	0.0130891	0	2.30891	0.42265	0.0392674	0	0	0	0	0	9030404E10Rik	0.0936272	0	10.3627	0.42265	0	0	0.280882	0	0	9030404E10Rik	NA	0	NA	0	NA	0	NA	0	NA	0	NA	0
9030612E09Rik	1.16228	0.0692326	14.7954	0.0371701	1.25869	1.49805	0.730091	0.134817	0.0728807	0	9030612E09Rik	1.52749	0.627121	2.94886	0.0215606	1.22638	1.64633	1.70976	0.511384	0.742858	9030612E09Rik	P-5048-1,2008,119;P-12325-2,-2481,62;P-154-3,-3410,924;	3	NA	0	NA	0	NA	0	NA	0	NA	0
9030617O03Rik	0.291454	1.03757	0.287766	0.0681712	0.286698	0.312784	0.274881	0.788169	0.877905	1.44663	9030617O03Rik	0.212036	1.42571	0.162373	0.00385975	0.245454	0.0751505	0.315504	1.35745	1.49398	9030617O03Rik	P-5102-1,109146,118;	1	NA	0	P-2381-1,62365,13;	1	NA	0	NA	0	NA	0
9030619P08Rik	0	0.00882071	0.53133	0.42265	0	0	0	0	0.0264621	0	9030619P08Rik	0	0	1	NA	0	0	0	0	0	9030619P08Rik	NA	0	NA	0	NA	0	NA	0	NA	0	NA	0
9030624G23Rik	3.03181	1.94252	1.55789	0.0717782	3.73122	2.79245	2.57175	2.29359	1.93394	1.60001	9030624G23Rik	1.54154	1.49867	0.970806	0.785221	1.28135	1.80105	1.54222	1.5882	1.40914	9030624G23Rik	NA	0	NA	0	NA	0	P-6355-1,-118333,16;	1	P-4583-1,-42460,16;	1	NA	0
9030624J02Rik	19.2008	17.0101	1.12871	0.244762	17.9041	19.9095	19.7889	15.7544	15.5582	19.7178	9030624J02Rik	17.8438	15.6034	1.04677	0.466404	18.563	16.0666	18.9018	17.0462	14.1606	9030624J02Rik	NA	0	NA	0	P-2024-1,-49,14;	1	NA	0	NA	0	NA	0
9030625G05Rik	0	0.0700317	0.12495	0.20554	0	0	0	0.0801346	0.12996	0	9030625G05Rik	0.0248298	0.466421	0.0820495	0.00106417	0.0420551	0	0.0324343	0.414497	0.518344	9030625G05Rik	NA	0	NA	0	NA	0	NA	0	NA	0	NA	0
9130008F23Rik	0.117599	0.832432	0.151466	0.00116654	0.0659671	0.0959587	0.190873	0.751314	0.798301	0.94768	9130008F23Rik	0.163036	0.0301514	2.4613	0.133354	0.081578	0.187326	0.220205	0.0603028	0	9130008F23Rik	NA	0	NA	0	NA	0	NA	0	NA	0	NA	0
9130011E15Rik	8.75795	7.15954	1.22294	0.0676614	8.37686	8.35209	9.54489	8.14095	6.76583	6.57184	9130011E15Rik	9.14232	10.4199	0.825705	0.0633758	8.89454	10.1248	8.4076	11.0743	9.76555	9130011E15Rik	NA	0	NA	0	NA	0	NA	0	NA	0	NA	0
9130015A21Rik	0	0	1	NA	0	0	0	0	0	0	9130015A21Rik	0	0	1	NA	0	0	0	0	0	9130015A21Rik	NA	0	NA	0	NA	0	NA	0	NA	0	NA	0
9130015L21Rik	0.0142212	0.015358	0.955169	0.959305	0	0.0426637	0	0.0460741	0	0	9130015L21Rik	0	0	1	NA	0	0	0	0	0	9130015L21Rik	NA	0	NA	0	NA	0	NA	0	NA	0	NA	0
9130019O22Rik	1.48762	0.704959	2.09469	0.00959391	1.715	1.41315	1.33471	0.925706	0.681479	0.507692	9130019O22Rik	1.75106	1.17756	1.27096	0.278696	1.50857	1.4839	2.26071	1.37561	0.979517	9130019O22Rik	P-2553-1,-3842,192;P-9477-2,3316,74;	2	NA	0	NA	0	NA	0	NA	0	NA	0
9130019P16Rik	0.00796779	0.0020781	1.48763	0.103167	0.00529138	0.0115457	0.00706633	0.00623429	0	0	9130019P16Rik	0.0378496	0.0435333	0.492957	0.323154	0	0	0.113549	0.0870667	0	9130019P16Rik	NA	0	NA	0	NA	0	NA	0	NA	0	NA	0
9130023H24Rik	2.03886	1.31019	1.55193	0.0861398	2.39294	2.06827	1.65535	1.71036	1.33624	0.883991	9130023H24Rik	2.63765	2.93483	1.02654	0.659172	2.79117	2.37172	2.75007	2.56921	3.30046	9130023H24Rik	NA	0	NA	0	NA	0	NA	0	P-7322-1,-181,14;	1	NA	0
9130024F11Rik	0.0324895	0.146911	0.270788	0.435872	0.0318364	0.048626	0.0170062	0.0150038	0.0425821	0.383146	9130024F11Rik	0.208947	0.123212	1.05314	0.917335	0.0472444	0.206123	0.373473	0.197898	0.0485253	9130024F11Rik	NA	0	NA	0	NA	0	NA	0	NA	0	NA	0
9130204L05Rik	0	0	1	NA	0	0	0	0	0	0	9130204L05Rik	0	0	1	NA	0	0	0	0	0	9130204L05Rik	NA	0	NA	0	P-155-1,-122680,90;	1	NA	0	P-4112-1,-401012,16;	1	NA	0
9130209A04Rik	0	0	1	NA	0	0	0	0	0	0	9130209A04Rik	0	0	1	NA	0	0	0	0	0	9130209A04Rik	NA	0	NA	0	NA	0	NA	0	NA	0	NA	0
9130221F21Rik	0	0.00354327	0.738374	0.42265	0	0	0	0.0106298	0	0	9130221F21Rik	0.0560866	0	6.60866	0.42265	0	0	0.16826	0	0	9130221F21Rik	NA	0	NA	0	NA	0	NA	0	NA	0	NA	0
9130221H12Rik	4.76647	4.88805	0.975178	0.895661	5.07993	3.44283	5.77664	5.69496	3.91203	5.05714	9130221H12Rik	4.49473	2.96371	1.99191	0.0221188	3.91203	4.48498	5.08719	2.25151	3.67591	9130221H12Rik	NA	0	NA	0	NA	0	NA	0	NA	0	NA	0
9130227L01Rik	0	0	1	NA	0	0	0	0	0	0	9130227L01Rik	0	0	1	NA	0	0	0	0	0	9130227L01Rik	NA	0	NA	0	NA	0	NA	0	NA	0	NA	0
Trpc7	0.00287603	0.0923032	0.125861	0.136902	0	0	0.00862808	0.121794	0.0185178	0.136598	Trpc7	0.116924	0	12.6924	0.241111	0.0479387	0.0440321	0.258803	0	0	Trpc7	P-5895-1,-14009,104;P-5590-1,-254268,109;P-1337-1,-982357,306;P-11555-1,-388268,64;P-11059-1,-645687,67;P-10931-1,-481393,67;P-7814-1,-530355,85;P-6851-1,-450156,94;P-6385-1,-554637,99;	9	P-886-1,-947965,118;P-8490-1,-968394,30;P-6658-1,-322231,35;P-6357-2,-982458,36;P-4685-1,-692079,43;P-2483-1,-993445,64;P-2197-1,-914030,70;	7	P-1446-1,-771003,16;	1	P-4820-1,-617379,18;P-4738-1,-530360,18;P-2690-1,12831,23;P-1299-1,-554564,34;P-950-1,-901496,39;	5	P-306-1,-124381,39;	1	NA	0
9130401M01Rik	23.825	20.5948	1.15677	0.120879	23.102	26.3918	21.9812	19.0723	20.7535	21.9586	9130401M01Rik	17.3016	12.6701	1.18502	0.206763	18.5486	14.3778	18.9784	14.5987	10.7416	9130401M01Rik	NA	0	NA	0	NA	0	NA	0	NA	0	NA	0
9130409I23Rik	0	0	1	NA	0	0	0	0	0	0	9130409I23Rik	0.0536755	0	6.36755	0.42265	0	0	0.161027	0	0	9130409I23Rik	NA	0	NA	0	NA	0	NA	0	NA	0	NA	0
9130409J20Rik	0	0	1	NA	0	0	0	0	0	0	9130409J20Rik	0.0373336	0	4.73336	0.42265	0	0	0.112001	0	0	9130409J20Rik	NA	0	NA	0	NA	0	NA	0	NA	0	NA	0
9230009I02Rik	0	0	1	NA	0	0	0	0	0	0	9230009I02Rik	0.0885881	0	9.85881	0.42265	0	0	0.265764	0	0	9230009I02Rik	P-10401-1,92252,70;	1	NA	0	NA	0	P-1301-1,92233,34;	1	NA	0	NA	0
9230102K24Rik	0	0.0936897	0.0964416	0.245014	0	0	0	0.0214635	0.0522134	0.207392	9230102K24Rik	0.0547008	0	6.47008	0.296208	0.0337925	0	0.13031	0	0	9230102K24Rik	NA	0	NA	0	NA	0	NA	0	NA	0	NA	0
Cabp7	0.0841354	0.0266734	2.56686	0.374149	0.0339587	0.0370485	0.181399	0.0800201	0	0	Cabp7	0.116378	0	12.6378	0.253587	0.25197	0	0.0971637	0	0	Cabp7	P-6161-2,-29544,101;P-6045-1,-54110,103;P-1355-1,-34206,303;P-9465-2,-35576,74;	4	P-6410-1,-6303,36;P-4926-1,10739,42;	2	P-1189-1,-54016,17;	1	P-4266-1,-54087,19;	1	NA	0	NA	0
9230104L09Rik	0	0	1	NA	0	0	0	0	0	0	9230104L09Rik	0.017203	0	2.7203	0.42265	0	0	0.0516089	0	0	9230104L09Rik	NA	0	NA	0	NA	0	NA	0	NA	0	NA	0
9230105E05Rik	1.02539	0.268103	3.72303	0.0277265	0.949486	1.32361	0.803055	0.174017	0.372928	0.257364	9230105E05Rik	0.929311	1.24539	0.71075	0.324863	0.841496	0.467347	1.47909	1.31158	1.17921	9230105E05Rik	NA	0	NA	0	NA	0	NA	0	NA	0	NA	0
9230110C19Rik	5.85018	5.74426	1.01841	0.915436	6.3816	7.02729	4.14165	5.83232	5.96865	5.43179	9230110C19Rik	6.28945	6.77428	1.10904	0.108968	6.2784	6.68131	5.90864	5.67008	7.87848	9230110C19Rik	NA	0	NA	0	P-2021-1,30,14;	1	NA	0	NA	0	NA	0
9230110F15Rik	0	0	1	NA	0	0	0	0	0	0	9230110F15Rik	0.0698121	0	7.98121	0.42265	0	0	0.209436	0	0	9230110F15Rik	NA	0	NA	0	NA	0	NA	0	NA	0	NA	0
9230112D13Rik	0	0	1	NA	0	0	0	0	0	0	9230112D13Rik	0	0	1	NA	0	0	0	0	0	9230112D13Rik	P-5712-1,-23176,107;P-11845-1,-26193,63;P-8118-1,-45601,82;	3	NA	0	P-2700-1,-46719,12;	1	NA	0	NA	0	NA	0
9230112J17Rik	0.36798	0.0344806	8.49765	0.0131712	0.455738	0.285627	0.362576	0.0571222	0.0463195	0	9230112J17Rik	0.80564	0.5965	1.66916	0.186885	1.06122	0.495631	0.860066	0.478653	0.714346	9230112J17Rik	NA	0	NA	0	NA	0	NA	0	NA	0	NA	0
9230114K14Rik	0.711105	0.329057	2.1268	0.00753948	0.739684	0.66026	0.73337	0.303702	0.428291	0.255176	9230114K14Rik	0.961126	1.53201	0.758466	0.0419531	0.91473	0.878376	1.09027	1.27038	1.79364	9230114K14Rik	NA	0	NA	0	NA	0	NA	0	NA	0	NA	0
9230116L04Rik	0.215586	0.0667897	2.93771	0.131216	0.233127	0.0985249	0.315107	0.142536	0.0578329	0	9230116L04Rik	0.126334	0.174874	1.42359	0.651322	0.112917	0	0.266084	0.0857674	0.263981	9230116L04Rik	NA	0	NA	0	NA	0	NA	0	NA	0	NA	0
9230116N13Rik	0.557444	0.44684	1.24211	0.207602	0.50938	0.679221	0.483732	0.44011	0.421766	0.478644	9230116N13Rik	0.453496	1.26437	0.327033	0.00902711	0.272967	0.520731	0.566789	1.40727	1.12147	9230116N13Rik	NA	0	NA	0	NA	0	NA	0	NA	0	NA	0
9230117E06Rik	0.0526772	0	6.26772	0.199243	0.0947591	0	0.0632726	0	0	0	9230117E06Rik	0	0	1	NA	0	0	0	0	0	9230117E06Rik	NA	0	NA	0	NA	0	NA	0	NA	0	NA	0
9330020H09Rik	0.890327	0.43523	2.02216	0.00914084	0.761694	1.0123	0.896982	0.416079	0.529243	0.360369	9330020H09Rik	0.834199	0.794974	1.45629	0.458919	0.834907	0.330344	1.33735	0.569692	1.02026	9330020H09Rik	NA	0	NA	0	NA	0	NA	0	NA	0	NA	0
9330102E08Rik	0.264097	0.351722	0.757757	0.309627	0.20979	0.195219	0.387283	0.305332	0.31833	0.431504	9330102E08Rik	0.349617	0.308387	0.819776	0.0377203	0.343372	0.325902	0.379575	0.428677	0.188097	9330102E08Rik	NA	0	NA	0	NA	0	NA	0	NA	0	NA	0
9330111N05Rik	0	0.0107453	0.482036	0.42265	0	0	0	0	0.032236	0	9330111N05Rik	0.00804517	0	1.80452	0.42265	0	0	0.0241355	0	0	9330111N05Rik	NA	0	NA	0	NA	0	NA	0	NA	0	NA	0
9330117O12Rik	0.0175921	0.0132831	1.18507	0.766567	0.0387019	0.0140744	0	0.0151994	0.02465	0	9330117O12Rik	0.0553674	0.212272	0.150427	0.0217611	0	0	0.166102	0.424545	0	9330117O12Rik	NA	0	NA	0	NA	0	NA	0	NA	0	NA	0
9330133O14Rik	2.30129	1.32569	1.73041	0.0224131	2.51592	2.43271	1.95523	1.7151	1.22193	1.04004	9330133O14Rik	2.44862	2.21537	1.21396	0.21714	2.82514	1.99279	2.52795	2.01529	2.41545	9330133O14Rik	NA	0	NA	0	NA	0	NA	0	NA	0	NA	0
9330136K24Rik	0.0654068	0.0470149	1.32258	0.52224	0.0671083	0.0522957	0.0768163	0.0677714	0.0732731	0	9330136K24Rik	0.0955029	0.21771	1.31698	0.753286	0.0533502	0	0.233158	0.0701097	0.365311	9330136K24Rik	NA	0	NA	0	NA	0	NA	0	NA	0	NA	0
9330151L19Rik	3.01762	1.79598	1.67644	0.24392	3.27248	1.59694	4.18344	2.31776	1.22031	1.84987	9330151L19Rik	2.87007	2.57649	1.60023	0.108103	3.38972	2.11272	3.10776	1.78979	3.3632	9330151L19Rik	NA	0	NA	0	NA	0	NA	0	NA	0	NA	0
9330158H04Rik	0	0.0030043	0.768977	0.42265	0	0	0	0.00901289	0	0	9330158H04Rik	0.00364794	0	1.36479	0.42265	0	0	0.0109438	0	0	9330158H04Rik	NA	0	NA	0	NA	0	NA	0	NA	0	NA	0
9330159F19Rik	0.0644058	0.200545	0.353397	0.418568	0.063086	0.0458838	0.0842476	0.465786	0.108488	0.0273597	9330159F19Rik	0.0340951	0	4.40951	0.42265	0	0	0.102285	0	0	9330159F19Rik	NA	0	NA	0	NA	0	P-6655-1,47412,15;	1	NA	0	NA	0
9330159M07Rik	0.33853	0.40976	0.830309	0.331757	0.438017	0.307599	0.269975	0.476372	0.410426	0.342481	9330159M07Rik	0.883118	1.29443	1.145	0.500857	0.891228	1.11944	0.638684	0.770013	1.81886	9330159M07Rik	NA	0	NA	0	NA	0	NA	0	NA	0	NA	0
9330162012Rik	0.241249	0.29772	0.816485	0.461092	0.258715	0.141127	0.323906	0.34292	0.339862	0.210379	9330162012Rik	0.306197	0	31.6197	0.0778382	0.239955	0.192851	0.485785	0	0	9330162012Rik	NA	0	NA	0	NA	0	NA	0	NA	0	NA	0
9330162B11Rik	0	0	1	NA	0	0	0	0	0	0	9330162B11Rik	0.0409388	0	5.09388	0.42265	0	0	0.122816	0	0	9330162B11Rik	NA	0	NA	0	NA	0	NA	0	NA	0	NA	0
9330175E14Rik	0.0051446	0	1.51446	0.42265	0.0154338	0	0	0	0	0	9330175E14Rik	0	0.264202	0.0378854	0	0	0	0	0.253954	0.274451	9330175E14Rik	NA	0	NA	0	NA	0	NA	0	NA	0	NA	0
9330175M20Rik	0	0	1	NA	0	0	0	0	0	0	9330175M20Rik	0.0177422	0	2.77422	0.42265	0	0	0.0532267	0	0	9330175M20Rik	NA	0	NA	0	NA	0	NA	0	NA	0	NA	0
9330178D15Rik	0	0	1	NA	0	0	0	0	0	0	9330178D15Rik	0.0426411	0	5.26411	0.42265	0	0	0.127923	0	0	9330178D15Rik	NA	0	NA	0	NA	0	NA	0	NA	0	NA	0
9330179D12Rik	0.04526	0.0954568	0.524006	0.435531	0.0317767	0.104003	0	0.149756	0.136614	0	9330179D12Rik	0.114721	0.188049	0.676771	0.043992	0.117889	0.135353	0.0909203	0.174289	0.201809	9330179D12Rik	NA	0	NA	0	NA	0	NA	0	NA	0	NA	0
9330182L06Rik	0.926577	1.7984	0.517904	0.016778	0.995246	0.749984	1.0345	2.01275	1.48017	1.90227	9330182L06Rik	0.689816	1.30249	0.665794	0.115978	0.656622	0.480742	0.932084	1.0411	1.56389	9330182L06Rik	P-4934-1,357239,121;	1	NA	0	NA	0	P-2088-1,-33,27;	1	NA	0	NA	0
9330182O14Rik	0	0	1	NA	0	0	0	0	0	0	9330182O14Rik	0.0241605	0	3.41605	0.186587	0	0.0393994	0.033082	0	0	9330182O14Rik	NA	0	P-816-1,423874,122;P-6852-1,-12443,34;P-2189-1,442164,70;	3	P-4177-1,423790,11;	1	NA	0	NA	0	NA	0
9330188P03Rik	0.28069	0.127213	2.11853	0.0450222	0.219382	0.359013	0.263675	0.155085	0.0838375	0.142716	9330188P03Rik	0.190003	0.24741	1.17348	0.659114	0.244169	0.0747569	0.251082	0.160436	0.334385	9330188P03Rik	NA	0	NA	0	NA	0	NA	0	NA	0	NA	0
9330199G10Rik	0	0.00219239	0.820184	0.42265	0	0	0	0	0.00657716	0	9330199G10Rik	0.0459611	0	5.59611	0.42265	0	0	0.137883	0	0	9330199G10Rik	NA	0	NA	0	NA	0	NA	0	NA	0	NA	0
9430007A20Rik	0	0	1	NA	0	0	0	0	0	0	9430007A20Rik	0	0	1	NA	0	0	0	0	0	9430007A20Rik	NA	0	NA	0	NA	0	NA	0	NA	0	NA	0
9430014N10Rik	0	0.00824258	0.548168	0.42265	0	0	0	0.0247277	0	0	9430014N10Rik	0.0400338	0	5.00338	0.42265	0	0	0.120102	0	0	9430014N10Rik	NA	0	NA	0	NA	0	NA	0	NA	0	NA	0
9430015G10Rik	20.8039	15.673	1.32717	0.354738	15.3488	17.9137	29.1494	13.2474	14.5276	19.244	9430015G10Rik	12.6063	9.23222	1.4199	0.0870249	14.9641	11.4031	11.4515	8.87531	9.58913	9430015G10Rik	P-8392-1,-27163,80;P-7959-1,-25333,84;	2	NA	0	NA	0	P-4802-2,-25350,18;P-4438-1,82766,18;	2	NA	0	P-2596-1,-32257,34;	1
9430016H08Rik	19.9733	18.3638	1.0876	0.376983	21.4082	21.382	17.1298	18.9543	18.6559	17.4813	9430016H08Rik	16.0638	11.9311	1.39298	0.0483227	15.8182	14.407	17.9661	11.5291	12.3331	9430016H08Rik	P-7278-1,-7614,90;	1	NA	0	NA	0	NA	0	P-1004-2,311,26;	1	P-1436-1,518,39;	1
9430018G01Rik	0	0	1	NA	0	0	0	0	0	0	9430018G01Rik	0.0912198	0.0264944	1.60695	0.715861	0	0	0.273659	0.0529889	0	9430018G01Rik	NA	0	NA	0	NA	0	NA	0	NA	0	NA	0
9430019J16Rik	0	0	1	NA	0	0	0	0	0	0	9430019J16Rik	0	0	1	NA	0	0	0	0	0	9430019J16Rik	NA	0	NA	0	NA	0	NA	0	NA	0	NA	0
9430020K01Rik	4.97814	8.3818	0.594406	0.0138405	5.82584	3.97052	5.13805	9.23646	8.68241	7.22652	9430020K01Rik	8.76316	25.6342	0.33119	0.00207206	8.30134	10.3347	7.65345	26.4798	24.7885	9430020K01Rik	P-5642-1,-116164,108;P-11539-1,3987,64;P-10668-1,227620,68;	3	NA	0	NA	0	NA	0	NA	0	P-4301-1,-190426,30;	1
9430021M05Rik	0.598793	0.139103	4.08303	0.00674076	0.685151	0.638982	0.472247	0.11718	0.084462	0.215668	9430021M05Rik	0.341411	2.90096	0.114811	0.00236194	0.307484	0.131799	0.58495	3.05078	2.75115	9430021M05Rik	NA	0	NA	0	NA	0	NA	0	NA	0	NA	0
9430037G07Rik	0.532832	0.527066	1.01074	0.971974	0.664969	0.354814	0.578713	0.704236	0.585331	0.291631	9430037G07Rik	0.820075	0.742317	0.897163	0.345722	0.844906	0.674694	0.940625	0.915222	0.569411	9430037G07Rik	NA	0	NA	0	NA	0	NA	0	NA	0	NA	0
9430038I01Rik	6.69549	7.857	0.852357	0.413353	6.7097	8.33303	5.04375	6.48834	7.6803	9.40235	9430038I01Rik	5.08337	3.46616	1.49599	0.233536	5.91004	3.09167	6.2484	3.39468	3.53764	9430038I01Rik	NA	0	NA	0	NA	0	NA	0	NA	0	NA	0
9430041J12Rik	0	0.00730176	0.577976	0.18792	0	0	0	0.0120964	0.00980884	0	9430041J12Rik	0.0293761	0	3.93761	0.42265	0	0	0.0881282	0	0	9430041J12Rik	NA	0	NA	0	NA	0	NA	0	NA	0	NA	0
9430060I03Rik	0.108015	0.112054	0.966914	0.932951	0.127772	0.139397	0.0568772	0.0836333	0.0678171	0.18471	9430060I03Rik	0.268291	0.0901627	27.8291	0.174985	0.131674	0.145132	0.528066	0	0.180325	9430060I03Rik	NA	0	NA	0	NA	0	NA	0	NA	0	NA	0
9430065F17Rik	0.101221	0.0592756	1.60548	0.384731	0.150024	0.109116	0.0445219	0.0981987	0.079628	0	9430065F17Rik	0.0571265	0.455538	0.134896	0.00692633	0.123685	0	0.0476948	0.487617	0.42346	9430065F17Rik	NA	0	NA	0	NA	0	NA	0	NA	0	NA	0
9430069I07Rik	0	0	1	NA	0	0	0	0	0	0	9430069I07Rik	0	0	1	NA	0	0	0	0	0	9430069I07Rik	NA	0	NA	0	NA	0	NA	0	NA	0	NA	0
9430076C15Rik	0.0384143	0.0634872	0.658813	0.250297	0.0391831	0.0341985	0.0418614	0.0923308	0.0598958	0.038235	9430076C15Rik	0.0268564	0.0199078	3.68564	0.253588	0.0581469	0	0.0224223	0	0.0398156	9430076C15Rik	NA	0	NA	0	NA	0	NA	0	NA	0	NA	0
9430078K24Rik	0.0108836	0.235493	0.0850679	0.0891612	0.0326508	0	0	0.0961726	0.265149	0.345158	9430078K24Rik	0.0155702	0	2.55702	0.42265	0	0	0.0467106	0	0	9430078K24Rik	NA	0	NA	0	NA	0	NA	0	NA	0	NA	0
9430083A17Rik	0.525838	0.289105	1.79147	0.0804524	0.492208	0.59762	0.487685	0.374141	0.364062	0.129112	9430083A17Rik	0.537334	0.454071	1.1536	0.759056	0.412337	0.256999	0.942666	0.464459	0.443684	9430083A17Rik	NA	0	NA	0	NA	0	NA	0	NA	0	NA	0
9430091E24Rik	0.516179	0.247304	2.04497	0.141543	0.311045	0.727167	0.510326	0.303647	0.322638	0.115625	9430091E24Rik	0.710133	0.55029	1.3185	0.519716	0.840741	0.272551	1.01711	0.536178	0.564402	9430091E24Rik	NA	0	NA	0	NA	0	NA	0	NA	0	NA	0
9530002B09Rik	0	0	1	NA	0	0	0	0	0	0	9530002B09Rik	0	0	1	NA	0	0	0	0	0	9530002B09Rik	P-6322-1,-42316,100;	1	NA	0	NA	0	NA	0	NA	0	NA	0
9530003J23Rik	0	0	1	NA	0	0	0	0	0	0	9530003J23Rik	0	0	1	NA	0	0	0	0	0	9530003J23Rik	NA	0	NA	0	P-5307-1,8651,10;	1	NA	0	NA	0	NA	0
9530014B07Rik	0	0.0100257	0.499359	0.42265	0	0	0	0	0.030077	0	9530014B07Rik	0.0344785	0	4.44785	0.19023	0.0583976	0	0.0450381	0	0	9530014B07Rik	NA	0	NA	0	NA	0	NA	0	NA	0	NA	0
9530020I12Rik	0	0	1	NA	0	0	0	0	0	0	9530020I12Rik	0.0644283	0	7.44283	0.42265	0	0	0.193285	0	0	9530020I12Rik	NA	0	NA	0	NA	0	NA	0	NA	0	NA	0
9530026F06Rik	0	0.0463259	0.177538	0.187365	0	0	0	0.0627062	0.0762715	0	9530026F06Rik	0.0126901	0	2.26901	0.42265	0	0	0.0380704	0	0	9530026F06Rik	NA	0	NA	0	NA	0	NA	0	NA	0	NA	0
9530026P05Rik	0.136237	0.0584969	2.13494	0.102583	0.119282	0.130135	0.159294	0.0843226	0.091168	0	9530026P05Rik	0.347934	0.398744	2.54128	0.0826893	0.221264	0.447114	0.375424	0.130848	0.66664	9530026P05Rik	NA	0	NA	0	NA	0	NA	0	NA	0	NA	0
9530027J09Rik	0.0722182	0.116513	0.649877	0.518017	0.0986698	0.0615128	0.0564719	0.0664299	0.0538671	0.229243	9530027J09Rik	0.185717	0.103083	0.9054	0.71404	0.130736	0.144097	0.282318	0.206166	0	9530027J09Rik	NA	0	NA	0	NA	0	NA	0	NA	0	NA	0
9530036O11Rik	0	0	1	NA	0	0	0	0	0	0	9530036O11Rik	0.0232117	0	3.32117	0.42265	0	0	0.0696351	0	0	9530036O11Rik	NA	0	NA	0	NA	0	NA	0	NA	0	NA	0
9530051G07Rik	0.0922831	0.0530099	1.62329	0.0878741	0.0967985	0.0938717	0.0861791	0.0443518	0.0359643	0.0787135	9530051G07Rik	0.172998	0.138786	2.65248	0.0118216	0.149632	0.192414	0.176948	0.0589913	0.21858	9530051G07Rik	NA	0	NA	0	NA	0	NA	0	NA	0	NA	0
9530052E02Rik	0.0542911	0.0763474	0.744563	0.735052	0	0.162873	0	0.117262	0.0713146	0.040466	9530052E02Rik	0.0545006	0	6.45006	0.19023	0.0923097	0	0.0711922	0	0	9530052E02Rik	NA	0	NA	0	NA	0	NA	0	NA	0	NA	0
9530053A07Rik	0.00266764	0.00213099	1.04424	0.865507	0	1.56787e-44	0.00800291	0.0035303	0.00286267	0	9530053A07Rik	0.0242909	0	3.42909	0.42265	0	0	0.0728727	0	0	9530053A07Rik	NA	0	NA	0	NA	0	NA	0	NA	0	NA	0
9530059O14Rik	0	0.0346918	0.223755	0.382442	0	0	0	0.00703042	0	0.0970451	9530059O14Rik	0.0256099	0	3.56099	0.42265	0	0	0.0768297	0	0	9530059O14Rik	NA	0	NA	0	NA	0	NA	0	NA	0	NA	0
9530062K07Rik	0.30236	0.0741457	3.71213	0.173861	0.151192	0.230928	0.52496	0.10688	0.115557	0	9530062K07Rik	0.0831135	0.268856	9.31135	0.316355	0	0.206081	0.0432595	0	0.537713	9530062K07Rik	NA	0	NA	0	NA	0	NA	0	NA	0	NA	0
9530068E07Rik	81.1196	106.871	0.759064	0.0316659	87.6263	84.4823	71.2501	117.242	106.946	96.4254	9530068E07Rik	73.2442	99.2447	0.766105	0.00850847	71.5538	70.8047	77.3741	95.6091	102.88	9530068E07Rik	P-3911-1,280740,145;P-481-4,305506,647;	2	P-1071-1,278811,108;P-6705-1,197789,35;P-5720-1,280784,38;P-8-1,305444,450;P-1707-3,61662,84;	5	P-5381-1,25384,10;P-167-3,305493,84;	2	NA	0	P-5051-1,-113,15;	1	P-3012-1,305458,33;	1
9530077C05Rik	2.24758	0.841906	2.65004	0.0125756	2.05788	2.11305	2.57183	0.829805	0.872636	0.823278	9530077C05Rik	1.77522	1.66368	1.54322	0.0560537	1.49018	2.02498	1.8105	1.14682	2.18055	9530077C05Rik	NA	0	NA	0	NA	0	NA	0	NA	0	NA	0
9530080O11Rik	0.0549732	0.0279899	1.71028	0.491295	0.0549153	0	0.110004	0.0485258	0.0131162	0.0223277	9530080O11Rik	0.14091	0.0725261	1.76917	0.0789408	0.101866	0.163739	0.157125	0.0753001	0.0697521	9530080O11Rik	NA	0	NA	0	NA	0	NA	0	NA	0	NA	0
9530082P21Rik	0.0688915	0.168865	0.441068	0.311466	0.0300281	0.10647	0.0701761	0.274187	0.20799	0.0244178	9530082P21Rik	0.191019	0.172716	0.674058	0.0961354	0.208879	0.127904	0.236272	0.288221	0.0572113	9530082P21Rik	NA	0	NA	0	NA	0	NA	0	NA	0	NA	0
9530091C08Rik	0.281051	0.142755	1.90534	0.526093	0.151803	0.0633276	0.628023	0.0947547	0.0430963	0.290414	9530091C08Rik	0.281087	0.153906	18.8523	0.112207	0.270622	0.11154	0.461098	0.00544037	0.302372	9530091C08Rik	NA	0	NA	0	NA	0	NA	0	NA	0	NA	0
9630001P10Rik	0	0	1	NA	0	0	0	0	0	0	9630001P10Rik	0.0201344	0	3.01344	0.42265	0	0	0.0604033	0	0	9630001P10Rik	NA	0	NA	0	NA	0	NA	0	NA	0	NA	0
9630013A20Rik	0	0	1	NA	0	0	0	0	0	0	9630013A20Rik	0.0825842	0	9.25842	0.42265	0	0	0.247753	0	0	9630013A20Rik	NA	0	NA	0	NA	0	NA	0	NA	0	NA	0
9630013K17Rik	0	0	1	NA	0	0	0	0	0	0	9630013K17Rik	0.0136915	0	2.36915	0.42265	0.0410744	0	0	0	0	9630013K17Rik	NA	0	NA	0	NA	0	NA	0	NA	0	NA	0
9630028B13Rik	0	0.00821109	0.549116	0.42265	0	0	0	0.0246333	0	0	9630028B13Rik	0.0764388	0	8.64388	0.42265	0	0	0.229316	0	0	9630028B13Rik	NA	0	NA	0	NA	0	NA	0	NA	0	NA	0
9630028H03Rik	0	0	1	NA	0	0	0	0	0	0	9630028H03Rik	0.00989474	0	1.98947	0.42265	0	0	0.0296842	0	0	9630028H03Rik	NA	0	NA	0	NA	0	NA	0	NA	0	NA	0
9630028I04Rik	0	0	1	NA	0	0	0	0	0	0	9630028I04Rik	0.0131674	0	2.31674	0.42265	0	0	0.0395021	0	0	9630028I04Rik	NA	0	NA	0	NA	0	NA	0	NA	0	NA	0
Gm11733	0.0102714	0	2.02714	0.42265	0.0308141	0	0	0	0	0	Gm11733	0.115538	0	12.5538	0.171088	0.0190531	0.210005	0.117555	0	0	Gm11733	P-4219-2,-93413,137;P-1200-1,-138682,340;P-12069-1,-24905,63;P-11563-1,-176250,64;P-8614-3,97810,79;P-6460-1,-99162,98;P-6412-3,-218165,99;	7	P-6220-1,159007,36;P-5432-2,-24950,39;	2	P-5871-1,-218537,10;P-4571-1,-166606,10;P-5377-1,-124283,10;P-5236-1,-32591,10;P-3839-1,-125953,11;P-878-1,-24940,20;P-709-1,-99179,22;	7	P-5735-1,-1236,16;P-6209-1,133657,16;P-2170-1,-138702,26;P-445-1,-218224,53;	4	NA	0	NA	0
9830132P13Rik	0	0	1	NA	0	0	0	0	0	0	9830132P13Rik	0.0325398	0	4.25398	0.42265	0	0	0.0976195	0	0	9830132P13Rik	NA	0	NA	0	NA	0	NA	0	NA	0	NA	0
9830147E19Rik	2.06579	2.15151	0.960344	0.893502	2.63937	2.27354	1.28446	2.69296	2.49042	1.27115	9830147E19Rik	4.15135	2.74042	1.47727	0.056939	4.24731	4.67814	3.52858	2.80691	2.67393	9830147E19Rik	NA	0	NA	0	NA	0	NA	0	NA	0	NA	0
9830166K06Rik	0	0	1	NA	0	0	0	0	0	0	9830166K06Rik	0.0536082	0	6.36082	0.42265	0	0	0.160824	0	0	9830166K06Rik	NA	0	NA	0	NA	0	NA	0	NA	0	NA	0
9930012K11Rik	1.25377	3.38222	0.372549	0.0512096	1.27889	1.17357	1.30884	3.85848	3.9167	2.37148	9930012K11Rik	0.793373	0.65027	1.63706	0.0817173	0.753816	0.651657	0.974646	0.480742	0.819797	9930012K11Rik	NA	0	NA	0	P-4501-1,-11235,10;P-2396-1,-253,13;	2	P-6926-1,-8552,15;P-1079-2,-11283,37;	2	NA	0	NA	0
9930014A18Rik	0.899878	0.647553	1.38373	0.264966	0.990205	0.726929	0.9825	0.877716	0.733831	0.331111	9930014A18Rik	1.01578	3.0086	0.27992	0.00791551	0.720987	0.843558	1.4828	3.65455	2.36265	9930014A18Rik	NA	0	NA	0	NA	0	NA	0	NA	0	NA	0
9930021J03Rik	9.13424	8.11285	1.12574	0.522051	10.7181	6.62102	10.0636	9.04589	8.28457	7.00808	9930021J03Rik	18.294	21.2586	0.784534	0.237008	16.3268	24.2077	14.3476	23.3211	19.1961	9930021J03Rik	NA	0	NA	0	NA	0	P-3813-2,-88,19;	1	NA	0	P-2285-1,-531,35;	1
9930104L06Rik	4.58678	3.37924	1.35629	0.0502691	4.7684	4.6389	4.35303	3.99257	3.24522	2.89993	9930104L06Rik	3.3736	3.55752	1.08876	0.331221	3.71172	2.96934	3.43973	3.09774	4.01731	9930104L06Rik	NA	0	NA	0	NA	0	NA	0	NA	0	NA	0
9930111H07Rik	0	0	1	NA	0	0	0	0	0	0	9930111H07Rik	0.0413626	0	5.13626	0.42265	0	0	0.124088	0	0	9930111H07Rik	NA	0	NA	0	NA	0	NA	0	NA	0	NA	0
9930111J21Rik1	0.00428285	0.167414	0.0805057	0.181613	0.00614475	0.00670381	0	0.144451	0.317817	0.0399737	9930111J21Rik1	0.134086	0.104242	0.923364	0.920011	0.0603164	4.13514e-13	0.341942	0.146045	0.0624393	9930111J21Rik1	NA	0	NA	0	NA	0	NA	0	NA	0	NA	0
9930111J21Rik2	0	0.0228847	0.304093	0.19188	0	0	0	0.0293717	0.0392823	0	9930111J21Rik2	0.0238634	0	3.38634	0.110281	0.0248131	0.00841521	0.038362	0	0	9930111J21Rik2	NA	0	NA	0	NA	0	NA	0	NA	0	NA	0
A130010J15Rik	2.32807	2.29625	1.01379	0.92218	2.81081	2.29654	1.87684	2.48011	2.0525	2.35615	A130010J15Rik	2.4668	1.86994	1.26567	0.306013	2.41174	1.83546	3.15319	1.94691	1.79298	A130010J15Rik	NA	0	NA	0	NA	0	P-3465-1,126,21;	1	P-4051-1,-499,16;	1	NA	0
A130077B15Rik	1.78834	1.36717	1.30582	0.280782	2.10624	1.7387	1.52008	1.57019	1.71615	0.815181	A130077B15Rik	9.45866	0.330473	64.7162	0.414195	0.536258	0.14291	27.6968	0.136311	0.524636	A130077B15Rik	NA	0	NA	0	NA	0	NA	0	NA	0	NA	0
A1bg	0	0	1	NA	0	0	0	0	0	0	A1bg	0.0310466	0	4.10466	0.42265	0	0	0.0931397	0	0	A1bg	P-5455-2,-187847,111;P-5285-1,-675357,114;P-3988-2,-206905,143;P-3442-2,-234463,158;P-3309-1,-46668,162;P-10282-1,-474146,70;P-6661-3,-237106,95;	7	P-1230-1,-200239,101;P-725-1,-187803,128;P-602-1,-46797,139;P-6429-1,88211,36;P-4800-1,87815,42;	5	P-3879-1,-46837,11;	1	NA	0	P-10498-1,-474457,12;	1	P-2206-1,-236465,35;P-256-1,-641259,66;	2
A1cf	0.00276032	0.102157	0.113772	0.213411	0	0	0.00828097	0.116894	0.189576	0	A1cf	0.245664	0.102033	1.19433	0.557335	0.172539	0.200738	0.363716	0.204065	0	A1cf	P-10170-2,150638,71;	1	NA	0	NA	0	NA	0	NA	0	NA	0
A230001M10Rik	0	0	1	NA	0	0	0	0	0	0	A230001M10Rik	0.00607273	0	1.60727	0.42265	0	0	0.0182182	0	0	A230001M10Rik	NA	0	NA	0	NA	0	NA	0	NA	0	NA	0
A230009B12Rik	0	0	1	NA	0	0	0	0	0	0	A230009B12Rik	0.041067	0	5.1067	0.42265	0	0	0.123201	0	0	A230009B12Rik	NA	0	NA	0	NA	0	NA	0	NA	0	NA	0
A230020J21Rik	0.0304296	0.0506084	0.667063	0.539438	0.0143948	0	0.076894	0.0678399	0.0137526	0.0702327	A230020J21Rik	0.228224	0	23.8224	0.180566	0.133511	0.0981042	0.453058	0	0	A230020J21Rik	NA	0	NA	0	NA	0	NA	0	NA	0	NA	0
A230028O05Rik	0.0942984	0.0716942	1.27669	0.606613	0.084988	0.129809	0.0680979	0.0200265	0.0568372	0.138219	A230028O05Rik	0.158979	0.104024	0.860128	0.779807	0.0472951	0.101362	0.328279	0.186458	0.0215899	A230028O05Rik	NA	0	NA	0	NA	0	NA	0	NA	0	NA	0
A230046K03Rik	7.43952	8.71391	0.85392	0.40961	7.934	6.32169	8.06287	9.25231	10.4641	6.4253	A230046K03Rik	9.27507	7.07703	1.4739	0.0132819	9.77898	9.43773	8.60852	6.28965	7.86441	A230046K03Rik	NA	0	NA	0	P-5039-1,85373,10;	1	P-2419-1,10,25;	1	P-8066-1,-219,13;	1	NA	0
A230050P20Rik	1.58229	6.20201	0.256325	0.0119928	0.775724	2.03113	1.94002	6.36444	7.4246	4.81697	A230050P20Rik	2.60173	1.5051	1.22936	0.0525295	2.43313	2.54724	2.82484	2.11446	0.895733	A230050P20Rik	NA	0	NA	0	P-1943-1,9533,14;	1	NA	0	NA	0	NA	0
A230056J06Rik	0.022209	0.0257522	0.900893	0.862041	0.0301041	0.0164216	0.0201011	0.00886715	0.00719025	0.0611993	A230056J06Rik	0.077102	0	8.7102	0.240975	0.069803	0	0.161503	0	0	A230056J06Rik	NA	0	NA	0	NA	0	NA	0	NA	0	NA	0
A230056P14Rik	1.08213	0.660405	1.62906	0.151637	0.692686	1.29023	1.26347	0.597161	0.807048	0.577008	A230056P14Rik	0.999822	0.748309	1.11489	0.48584	0.783483	1.00749	1.20849	0.895758	0.60086	A230056P14Rik	NA	0	NA	0	NA	0	NA	0	NA	0	NA	0
A230057D06Rik	1.08005	0.374951	2.83165	0.279901	0.592244	0.607361	2.04053	0.795469	0.271593	0.0577913	A230057D06Rik	0	0.543331	0.0215161	0	0	0	0	0.454768	0.631893	A230057D06Rik	NA	0	NA	0	NA	0	NA	0	NA	0	NA	0
A230065H16Rik	0.104016	2.13941	0.053045	0.0839413	0.0361296	0.275918	0	1.10676	3.31368	1.9978	A230065H16Rik	0.33083	0.321237	34.083	0.126073	0.335096	0.55402	0.103375	0	0.642473	A230065H16Rik	NA	0	NA	0	NA	0	NA	0	NA	0	NA	0
A230070E04Rik	0.0945392	0.182763	0.54232	0.354319	0.0641198	0.0139907	0.205507	0.287074	0.0735107	0.187704	A230070E04Rik	0.244681	0.0443002	7.61478	0.155318	0.11894	0.174796	0.440307	0.0234457	0.0651547	A230070E04Rik	NA	0	NA	0	NA	0	NA	0	NA	0	NA	0
A230072C01Rik	2.01847	1.24526	1.61597	0.0424853	1.88733	2.22376	1.94431	1.4617	1.43219	0.841899	A230072C01Rik	1.93822	1.62648	1.18322	0.0799812	1.98052	1.76401	2.07012	1.63654	1.61642	A230072C01Rik	NA	0	NA	0	NA	0	NA	0	NA	0	NA	0
A230072E10Rik	0.0295162	0.00283354	3.07914	0.293918	0.0649344	0.0236142	0	0.00850061	0	0	A230072E10Rik	0.0702486	0.0263817	1.27859	0.407922	0.0401505	0.0983428	0.0722525	0.0527635	0	A230072E10Rik	NA	0	NA	0	NA	0	NA	0	NA	0	NA	0
A230077H06Rik	0.0357782	0.241479	0.182036	0.0306775	0.0244042	0.0177497	0.0651807	0.277945	0.155436	0.291056	A230077H06Rik	0.149519	0.103326	15.9519	0.192378	0.0905381	0.05544	0.302579	0	0.206651	A230077H06Rik	NA	0	NA	0	NA	0	NA	0	NA	0	NA	0
A230103J11Rik	0.0393938	0.0347706	1.10327	0.797007	0.0222674	0.0364402	0.0594738	0.0393532	0.010637	0.0543216	A230103J11Rik	0.164492	0	17.4492	0.0497348	0.227181	0.170727	0.0955685	0	0	A230103J11Rik	NA	0	NA	0	NA	0	NA	0	NA	0	NA	0
A230108P19Rik	0.00345292	0	1.34529	0.42265	0	0.0103587	0	0	0	0	A230108P19Rik	0.135835	0.0260388	2.34924	0.600328	0	0	0.407505	0.0520775	0	A230108P19Rik	NA	0	NA	0	NA	0	NA	0	NA	0	NA	0
A2m	0.123219	0.318372	0.405697	0.188483	0.0711453	0.060986	0.237527	0.467014	0.364131	0.12397	A2m	0.0343298	0.0258191	4.43298	0.104898	0.0188532	0.0259753	0.0581609	0	0.0516383	A2m	P-4896-2,-35015,122;	1	P-6790-1,-35098,34;	1	NA	0	NA	0	NA	0	P-2255-1,-103111,35;	1
A330008L17Rik	0	0	1	NA	0	0	0	0	0	0	A330008L17Rik	0.00433036	0	1.43304	0.42265	0	0	0.0129911	0	0	A330008L17Rik	NA	0	NA	0	P-3041-1,247901,12;	1	NA	0	NA	0	NA	0
A330009N23Rik	0.0648045	1.12805	0.0657302	0.00775446	0.106924	0.0874894	0	0.89759	1.22584	1.26073	A330009N23Rik	0.120397	0	13.0397	0.296208	0.0743779	0	0.286814	0	0	A330009N23Rik	NA	0	NA	0	NA	0	NA	0	NA	0	NA	0
A330015K06Rik	0.00753056	0.0103223	0.862627	0.818732	0.0108043	0.0117873	0	0	0.0309668	0	A330015K06Rik	0.0530511	0	6.30511	0.346221	0.0200417	0	0.139112	0	0	A330015K06Rik	NA	0	NA	0	NA	0	NA	0	NA	0	NA	0
A330023F24Rik	0.0897059	0.014699	4.03684	0.0845132	0.0639692	0.0648045	0.140344	0.0323006	0.00436536	0.0074311	A330023F24Rik	0.0968523	0.0392188	1.39076	0.606161	0.127137	0	0.16342	0.0668302	0.0116074	A330023F24Rik	NA	0	NA	0	NA	0	NA	0	NA	0	NA	0
A330032B11Rik	0.00449832	0	1.44983	0.42265	0	0.013495	0	0	0	0	A330032B11Rik	0.0825815	0	9.25815	0.42265	0	0	0.247744	0	0	A330032B11Rik	NA	0	NA	0	NA	0	NA	0	NA	0	NA	0
A330033J07Rik	0.108071	0.00599492	7.38176	0.109977	0.1433	0.147141	0.0337708	0.00993147	0.00805328	0	A330033J07Rik	0.0997514	0.551966	0.301137	0.0066484	0.140727	0.0861722	0.0723552	0.354457	0.749475	A330033J07Rik	NA	0	NA	0	NA	0	NA	0	NA	0	NA	0
A330035P11Rik	0.764206	0.574451	1.32467	0.0915085	0.770516	0.773753	0.748348	0.69118	0.476816	0.555358	A330035P11Rik	0.889106	1.30728	1.15509	0.110716	0.925787	0.939852	0.801681	0.768387	1.84617	A330035P11Rik	NA	0	NA	0	NA	0	NA	0	NA	0	NA	0
A330040F15Rik	0	0.0136697	0.422481	0.42265	0	0	0	0	0.0410091	0	A330040F15Rik	0.188498	0	19.8498	0.0706301	0.119435	0.292538	0.15352	0	0	A330040F15Rik	NA	0	NA	0	NA	0	NA	0	NA	0	NA	0
A330041J22Rik	0.0218838	0.0142182	1.31653	0.693356	0	0.0140514	0.0516	0.0303495	0.012305	0	A330041J22Rik	0.0957727	0	10.5773	0.32086	0.0477826	0	0.239536	0	0	A330041J22Rik	NA	0	NA	0	NA	0	NA	0	NA	0	NA	0
A330048O09Rik	0.14864	0.109169	1.33122	0.77848	0.0355879	0.0776517	0.332679	0.293506	0.0340001	0	A330048O09Rik	0.135	0.226015	14.5	0.268874	0	0.303174	0.101825	0	0.452029	A330048O09Rik	NA	0	NA	0	NA	0	NA	0	NA	0	NA	0
A330049N07Rik	0.00397808	0.00380058	1.01286	0.975811	0.0119342	0	0	0	0.0114017	0	A330049N07Rik	0.0398376	0	4.98376	0.42265	0	0	0.119513	0	0	A330049N07Rik	NA	0	NA	0	NA	0	NA	0	NA	0	NA	0
A330050F15Rik	0	0	1	NA	0	0	0	0	0	0	A330050F15Rik	0.0739521	0	8.39521	0.42265	0	0	0.221856	0	0	A330050F15Rik	P-2419-4,848614,199;P-238-1,77275,826;P-7111-1,406199,91;	3	P-4229-1,868621,46;	1	P-419-1,124086,32;	1	NA	0	P-8054-2,718065,13;P-1177-1,146541,25;	2	NA	0
A330069E16Rik	0.776866	0.353703	2.16349	0.162144	0.665278	1.13226	0.533064	0.313532	0.661019	0.0865573	A330069E16Rik	0.608575	0.451443	0.962792	0.712613	0.641718	0.498743	0.685264	0.63248	0.270406	A330069E16Rik	NA	0	NA	0	NA	0	NA	0	NA	0	NA	0
Robo2	59.5307	15.0068	3.96494	0.0274912	70.4711	44.2373	63.8837	17.4677	13.8993	13.6534	Robo2	92.2576	7.72893	12.4985	0.0129325	85.1415	111.535	80.0965	7.37231	8.08555	Robo2	P-6150-2,880775,101;P-5992-2,877415,103;P-5841-1,185046,105;P-5603-1,452370,109;P-64-4,-54058,1128;P-3285-2,656423,163;P-1186-1,-535,343;P-581-2,-47403,589;P-12290-2,914586,62;P-10672-1,-57456,68;P-10277-1,62266,70;P-322-1,-103726,747;P-9353-2,-291298,75;	13	P-1251-1,877333,100;P-1015-1,880581,110;P-8321-1,463286,30;P-35-1,-103627,322;P-6214-2,-47318,36;P-4177-2,971120,46;P-2885-1,763580,57;	7	P-3458-1,-103681,11;P-1688-1,763559,15;	2	P-7012-1,763575,15;P-1351-1,-103657,33;P-443-2,-495,53;	3	P-12228-1,-499972,12;P-11072-1,73541,12;P-11828-1,244564,12;P-7496-1,71099,13;P-8465-1,97494,13;P-6631-1,-499512,14;P-6470-1,306087,14;P-5795-2,-767363,15;P-5761-2,7948,15;P-4562-1,-385502,16;P-4714-1,656459,16;P-2437-1,232164,19;P-521-1,-103715,33;	13	P-1709-1,-103570,38;	1
A330074K22Rik	0.40903	0.77056	0.536833	0.00694477	0.381473	0.489013	0.356604	0.80901	0.665125	0.837544	A330074K22Rik	0.816862	0.846285	0.868975	0.0877269	0.884526	0.747449	0.818611	0.941537	0.751033	A330074K22Rik	NA	0	NA	0	NA	0	NA	0	NA	0	NA	0
A330076C08Rik	0	0.00390259	0.71929	0.42265	0	0	0	0	0.0117078	0	A330076C08Rik	0.0116877	0.124524	2.16877	0.42265	0	0	0.0350631	0	0.249048	A330076C08Rik	NA	0	NA	0	NA	0	NA	0	NA	0	NA	0
A330076H08Rik	0.547974	0.598968	0.916262	0.775657	0.633508	0.267995	0.742418	0.700698	0.65465	0.441556	A330076H08Rik	0.120465	0.628504	0.225995	0.0174198	0.239824	0.0660841	0.0554882	0.567293	0.689714	A330076H08Rik	NA	0	NA	0	NA	0	NA	0	NA	0	NA	0
A330093E20Rik	0	0.00314057	0.761002	0.42265	0	0	0	0	0.0094217	0	A330093E20Rik	0	0	1	NA	0	0	0	0	0	A330093E20Rik	NA	0	NA	0	NA	0	NA	0	NA	0	NA	0
A330102I10Rik	0.0988513	0.0237938	3.22105	0.265487	0.150553	0.146001	0	0.039418	0.0319634	0	A330102I10Rik	0.0398857	0.0849902	4.98857	0.42265	0	0	0.119657	0	0.16998	A330102I10Rik	NA	0	NA	0	NA	0	NA	0	NA	0	NA	0
Clvs1	0.0304896	0.129969	0.289276	0.447321	0.0131727	0.0431135	0.0351826	0.341439	0.0377548	0.0107116	Clvs1	0.105405	0	11.5405	0.185654	0.146609	0	0.169605	0	0	Clvs1	P-5916-3,-174594,104;P-5854-2,-131246,105;P-16-2,-48339,1540;P-1851-1,-211396,235;P-12950-3,-397488,60;P-11957-1,-392568,63;P-10093-1,-539385,71;P-9549-2,-189381,73;P-8455-1,-173380,80;	9	P-757-1,-234849,126;P-734-1,-48412,127;P-5484-1,-211360,39;P-4952-1,-189330,41;P-5102-1,364209,41;P-2502-2,-174552,64;P-2064-1,-502275,74;P-1691-1,-131246,84;	8	P-5486-1,-392603,10;P-4662-1,-189359,10;P-5071-1,-131328,10;P-3822-1,-187213,11;P-3120-1,-241353,12;P-3047-1,-133331,12;P-2577-1,-174657,13;P-2061-1,-173384,14;P-211-1,-48374,68;P-140-1,271,98;	10	P-5498-2,-392426,17;P-3988-1,-189399,19;P-2677-1,-241358,23;P-9-1,-48402,236;	4	P-2153-1,-129971,20;P-1588-1,246615,22;	2	P-1052-1,282,43;P-390-1,-48388,56;	2
Barhl1	0	0	1	NA	0	0	0	0	0	0	Barhl1	0.104215	0	11.4215	0.42265	0	0	0.312645	0	0	Barhl1	P-6104-2,-27625,102;P-2051-1,-50145,221;	2	P-31-3,-50172,327;P-1379-2,-27591,96;	2	P-3982-1,-60415,11;P-654-1,-27621,23;P-247-2,-50165,57;	3	P-5856-1,-50119,16;P-1651-1,-27663,30;	2	NA	0	P-2973-1,256,33;	1
A430033K04Rik	5.238	4.68356	1.11813	0.6088	6.38379	5.63763	3.69257	5.64711	4.77415	3.62943	A430033K04Rik	5.35051	6.52381	0.815809	0.101859	4.96093	4.90281	6.18779	6.56079	6.48683	A430033K04Rik	P-6299-1,115061,100;	1	NA	0	NA	0	NA	0	NA	0	P-2806-1,78658,33;	1
A430035B10Rik	0.799435	0.817318	0.978384	0.902648	0.686612	1.05674	0.65495	0.837854	0.796543	0.817556	A430035B10Rik	1.0454	1.35088	0.805557	0.210307	1.02346	0.814719	1.29801	1.30015	1.40162	A430035B10Rik	NA	0	NA	0	NA	0	NA	0	NA	0	NA	0
A430046D13Rik	0.749341	0.834379	0.899289	0.617486	0.514359	1.00292	0.730741	0.734956	0.878264	0.889917	A430046D13Rik	0.857209	0.848986	2.98918	0.0255063	1.01502	0.689907	0.866695	0.280116	1.41786	A430046D13Rik	NA	0	NA	0	NA	0	NA	0	NA	0	NA	0
A430078G23Rik	0.443344	0.314532	1.39692	0.0656154	0.40002	0.52402	0.405993	0.339337	0.344034	0.260226	A430078G23Rik	0.735542	0.234108	6.63364	0.368169	0.252505	0.122679	1.83144	0.102388	0.365828	A430078G23Rik	NA	0	P-8583-1,-2511,30;	1	NA	0	NA	0	NA	0	NA	0
A430078I02Rik	0.0574968	0.0411773	1.31888	0.555028	0.085973	0.0750362	0.0114812	0.0405172	0.0410685	0.0419462	A430078I02Rik	0.163567	0.103492	1.14593	0.544598	0.191374	0.102537	0.196791	0.141463	0.0655204	A430078I02Rik	NA	0	NA	0	NA	0	NA	0	NA	0	NA	0
A430085M09Rik	0	0	1	NA	0	0	0	0	0	0	A430085M09Rik	0.00525026	0	1.52503	0.42265	0	0	0.0157508	0	0	A430085M09Rik	NA	0	NA	0	NA	0	NA	0	NA	0	NA	0
A430088P11Rik	0.00879873	0	1.87987	0.300016	0.00527257	0	0.0211236	0	0	0	A430088P11Rik	0.0467498	0	5.67498	0.337716	0.0195609	0	0.120688	0	0	A430088P11Rik	NA	0	NA	0	NA	0	NA	0	NA	0	NA	0
A430089I19Rik	0	0	1	NA	0	0	0	0	0	0	A430089I19Rik	0.0469358	0	5.69358	0.42265	0	0	0.140807	0	0	A430089I19Rik	NA	0	NA	0	NA	0	NA	0	NA	0	NA	0
A430090L17Rik	0	0	1	NA	0	0	0	0	0	0	A430090L17Rik	0.0429818	0	5.29818	0.42265	0	0	0.128945	0	0	A430090L17Rik	NA	0	NA	0	NA	0	NA	0	NA	0	NA	0
A430093F15Rik	0.0122444	0.101364	0.199744	0.26859	0	0.0367331	0	0.0528926	0.0321674	0.219033	A430093F15Rik	0.0856323	0.112855	0.40572	0.243514	0	0	0.256897	0.22571	0	A430093F15Rik	NA	0	NA	0	NA	0	NA	0	NA	0	NA	0
A430105I19Rik	0.197605	0.358177	0.563873	0.132441	0.140933	0.203178	0.248703	0.444768	0.408743	0.221019	A430105I19Rik	0.275124	0.489127	0.736198	0.0411034	0.317447	0.248699	0.259227	0.377293	0.600961	A430105I19Rik	NA	0	NA	0	NA	0	NA	0	NA	0	NA	0
A4galt	0.18637	1.01325	0.191908	0.0595297	0.2401	0.202413	0.116596	1.37585	1.04267	0.621223	A4galt	1.165	0.511115	1.99613	0.0581384	1.35637	0.873951	1.26467	0.578639	0.443591	A4galt	NA	0	P-2489-1,-49019,64;	1	NA	0	P-2128-1,69118,26;	1	P-10536-1,27746,12;P-5999-1,28345,14;	2	NA	0
A4gnt	0	0.0558861	0.151777	0.132642	0	0	0	0.0202879	0.0493537	0.0980167	A4gnt	0.136154	0	14.6154	0.215226	0.0958253	0.0293388	0.283298	0	0	A4gnt	P-6734-1,-8715,94;	1	NA	0	NA	0	NA	0	NA	0	NA	0
A530006G24Rik	0	0	1	NA	0	0	0	0	0	0	A530006G24Rik	0	0	1	NA	0	0	0	0	0	A530006G24Rik	NA	0	NA	0	NA	0	NA	0	NA	0	NA	0
A530013C23Rik	0	0	1	NA	0	0	0	0	0	0	A530013C23Rik	0.00511503	0	1.5115	0.42265	0	0	0.0153451	0	0	A530013C23Rik	NA	0	NA	0	NA	0	NA	0	NA	0	NA	0
A530016L24Rik	0.00654954	2.18177	0.00755078	0.25486	0	0.0196486	0	1.6445	0.111842	4.78896	A530016L24Rik	0.125593	0	13.5593	0.143557	0.08352	0.0613709	0.231889	0	0	A530016L24Rik	NA	0	NA	0	NA	0	NA	0	NA	0	NA	0
A530032D15Rik	0	0.00900366	0.526214	0.42265	0	0	0	0	0.027011	0	A530032D15Rik	0.249633	0	25.9633	0.42265	0	0	0.748899	0	0	A530032D15Rik	NA	0	NA	0	P-5717-1,-76766,10;P-5959-1,12090,10;P-3549-1,-55797,11;P-850-1,-155669,20;	4	P-6984-1,16326,15;P-7743-1,78205,15;P-3114-1,-151666,22;P-3116-1,72931,22;P-2793-1,-71294,23;P-2030-1,25909,27;P-1544-1,13895,31;	7	NA	0	NA	0
A530046M15Rik	0	0	1	NA	0	0	0	0	0	0	A530046M15Rik	0	0	1	NA	0	0	0	0	0	A530046M15Rik	NA	0	NA	0	NA	0	NA	0	NA	0	NA	0
A530050N04Rik	0	0	1	NA	0	0	0	0	0	0	A530050N04Rik	0.00626082	0	1.62608	0.42265	0	0	0.0187825	0	0	A530050N04Rik	NA	0	NA	0	NA	0	NA	0	NA	0	NA	0
A530053G22Rik	0	0	1	NA	0	0	0	0	0	0	A530053G22Rik	0.0547216	0	6.47216	0.42265	0	0	0.164165	0	0	A530053G22Rik	NA	0	NA	0	NA	0	NA	0	NA	0	NA	0
A530058N18Rik	0	0.042101	0.191935	0.42265	0	0	0	0.126303	0	0	A530058N18Rik	0	0	1	NA	0	0	0	0	0	A530058N18Rik	NA	0	NA	0	NA	0	NA	0	NA	0	NA	0
A530064D06Rik	0	0.0565403	0.150285	0.135774	0	0	0	0.0441584	0.0238716	0.101591	A530064D06Rik	0.0673726	0	7.73726	0.42265	0	0	0.202118	0	0	A530064D06Rik	NA	0	NA	0	NA	0	NA	0	NA	0	NA	0
A530065N20Rik	0.00566268	0.00749385	0.895325	0.8556	0	0	0.016988	0.0224815	0	0	A530065N20Rik	0.0303311	0	4.03311	0.42265	0	0	0.0909933	0	0	A530065N20Rik	NA	0	NA	0	NA	0	NA	0	NA	0	NA	0
A530072M11Rik	0.0896551	0.235852	0.405346	0.322272	0.0512681	0.0978823	0.119815	0.151009	0.0979613	0.458585	A530072M11Rik	0.0586346	0.0976791	6.86346	0.25804	0.0475504	0	0.128354	0	0.195358	A530072M11Rik	NA	0	NA	0	NA	0	NA	0	NA	0	NA	0
A530088E08Rik	0	0	1	NA	0	0	0	0	0	0	A530088E08Rik	0	0	1	NA	0	0	0	0	0	A530088E08Rik	NA	0	NA	0	NA	0	NA	0	NA	0	P-4465-1,-9475,30;	1
A530099J19Rik	0	0.00944969	0.514147	0.248023	0	0	0	0.0201709	0.00817816	0	A530099J19Rik	0.065313	0	7.5313	0.42265	0	0	0.195939	0	0	A530099J19Rik	NA	0	NA	0	NA	0	NA	0	NA	0	NA	0
A630001G21Rik	0.246933	0.365737	0.683809	0.319561	0.159392	0.401294	0.180111	0.274469	0.503696	0.319046	A630001G21Rik	0.195337	0.23667	0.876898	0.515735	0.25018	0.125341	0.210488	0.224162	0.249177	A630001G21Rik	P-2190-1,20091,212;	1	NA	0	NA	0	P-299-1,20059,64;	1	NA	0	P-2691-1,35467,33;	1
A630010A05Rik	0	0	1	NA	0	0	0	0	0	0	A630010A05Rik	0.0139576	0	2.39576	0.42265	0	0	0.0418727	0	0	A630010A05Rik	NA	0	NA	0	NA	0	NA	0	NA	0	NA	0
A630012P03Rik	0.00401238	0.00383333	1.01294	0.97581	0.0120371	0	0	0	0.0115	0	A630012P03Rik	0.091842	0	10.1842	0.42265	0	0	0.275526	0	0	A630012P03Rik	NA	0	NA	0	NA	0	NA	0	NA	0	NA	0
A630019I02Rik	0	0	1	NA	0	0	0	0	0	0	A630019I02Rik	0.0113575	0	2.13575	0.42265	0	0	0.0340724	0	0	A630019I02Rik	NA	0	NA	0	NA	0	NA	0	NA	0	NA	0
A630020A06	0.0863642	0.0511293	1.5764	0.346381	0.0875164	0.0367227	0.134854	0.0317266	0.0450216	0.0766397	A630020A06	0.0769535	0.186045	0.801683	0.631787	0.0749263	0.0114701	0.144464	0.0984637	0.273627	A630020A06	NA	0	NA	0	NA	0	NA	0	NA	0	NA	0
A630023A22Rik	0	0	1	NA	0	0	0	0	0	0	A630023A22Rik	0	0.135608	1	NA	0	0	0	0	0.271217	A630023A22Rik	P-3564-5,-18399,154;	1	NA	0	P-2309-1,-17949,13;	1	NA	0	NA	0	P-2213-1,-17690,35;	1
A630023P12Rik	0	0	1	NA	0	0	0	0	0	0	A630023P12Rik	0	0	1	NA	0	0	0	0	0	A630023P12Rik	NA	0	NA	0	NA	0	NA	0	NA	0	NA	0
A630033H20Rik	0	0.0579585	0.147149	0.188803	0	0	0	0.0769838	0.0968916	0	A630033H20Rik	0	0	1	NA	0	0	0	0	0	A630033H20Rik	NA	0	NA	0	NA	0	NA	0	NA	0	NA	0
A630066F11Rik	0.866116	0.537762	1.59944	0.036822	0.909324	0.930055	0.758968	0.40176	0.687762	0.523765	A630066F11Rik	0.949999	2.11513	0.452244	0.0646693	0.632539	0.645547	1.57191	2.11274	2.11751	A630066F11Rik	NA	0	NA	0	NA	0	NA	0	NA	0	NA	0
A630072M18Rik	1.52534	1.86863	0.817267	0.243543	1.33823	1.29245	1.94534	1.97475	1.98276	1.64837	A630072M18Rik	1.45996	1.22785	1.31599	0.299557	1.48129	1.00922	1.88938	1.10701	1.34869	A630072M18Rik	NA	0	NA	0	NA	0	NA	0	NA	0	NA	0
A630073D07Rik	0	0	1	NA	0	0	0	0	0	0	A630073D07Rik	0	0	1	NA	0	0	0	0	0	A630073D07Rik	NA	0	NA	0	NA	0	NA	0	NA	0	NA	0
A630075F10Rik	0.0182325	0.0822366	0.306088	0.00852725	0	0.0245934	0.030104	0.0796781	0.0753781	0.0916537	A630075F10Rik	0.0164386	0	2.64386	0.42265	0	0	0.0493157	0	0	A630075F10Rik	NA	0	NA	0	NA	0	NA	0	NA	0	NA	0
A630076J17Rik	0	0	1	NA	0	0	0	0	0	0	A630076J17Rik	0	0	1	NA	0	0	0	0	0	A630076J17Rik	NA	0	NA	0	NA	0	NA	0	NA	0	NA	0
A630077J23Rik	0	0	1	NA	0	0	0	0	0	0	A630077J23Rik	0.0591409	0	6.91409	0.42265	0	0	0.177423	0	0	A630077J23Rik	NA	0	NA	0	NA	0	NA	0	NA	0	NA	0
A630089N07Rik	3.17596	3.45838	0.918573	0.618233	3.85408	3.02596	2.64783	2.76913	3.51185	4.09415	A630089N07Rik	5.66664	10.6929	0.544965	0.00417309	5.16561	6.22499	5.60933	10.4065	10.9792	A630089N07Rik	NA	0	NA	0	NA	0	NA	0	NA	0	NA	0
A630095E13Rik	0	0	1	NA	0	0	0	0	0	0	A630095E13Rik	0	0	1	NA	0	0	0	0	0	A630095E13Rik	NA	0	NA	0	NA	0	NA	0	NA	0	NA	0
A630095N17Rik	0	0	1	NA	0	0	0	0	0	0	A630095N17Rik	0	0	1	NA	0	0	0	0	0	A630095N17Rik	NA	0	NA	0	NA	0	NA	0	NA	0	NA	0
A730004F24Rik	0	0.00533315	0.652182	0.42265	0	0	0	0.0159995	0	0	A730004F24Rik	0.0129514	0	2.29514	0.42265	0	0	0.0388543	0	0	A730004F24Rik	NA	0	NA	0	NA	0	NA	0	NA	0	NA	0
A730006G06Rik	0	0	1	NA	0	0	0	0	0	0	A730006G06Rik	0.0928341	0	10.2834	0.42265	0	0	0.278502	0	0	A730006G06Rik	NA	0	NA	0	NA	0	NA	0	NA	0	NA	0
A730008H23Rik	14.7937	15.0899	0.980381	0.909721	12.4659	12.652	19.2631	14.6078	14.0752	16.5867	A730008H23Rik	12.3317	11.7041	0.867104	0.345089	14.5511	13.0799	9.36414	14.2233	9.18494	A730008H23Rik	NA	0	NA	0	NA	0	NA	0	NA	0	NA	0
A730017C20Rik	27.2393	2.05169	13.217	0.0182594	24.6302	34.1417	22.9459	2.47827	1.98623	1.69056	A730017C20Rik	21.6862	35.4857	0.590445	0.00556642	23.1159	19.4611	22.4816	36.7355	34.2358	A730017C20Rik	P-3337-2,15165,161;P-11899-2,-164652,63;	2	P-8427-1,-164745,30;P-3708-3,159,49;	2	NA	0	NA	0	P-10267-2,15889,12;P-2694-2,-147004,19;	2	NA	0
A730017L22Rik	1.25027	1.84298	0.68013	0.0851411	1.25932	1.33028	1.1612	1.70745	1.59462	2.22687	A730017L22Rik	3.19777	1.81104	2.52417	0.151289	2.53993	2.16266	4.89073	1.26082	2.36125	A730017L22Rik	NA	0	NA	0	NA	0	NA	0	NA	0	NA	0
Fam180a	0.0251293	0.0296833	0.885241	0.897703	0	0.0338964	0.0414915	0	0.0890499	0	Fam180a	0.103713	0	11.3713	0.42265	0	0	0.311139	0	0	Fam180a	P-4526-3,-55242,129;P-12260-2,-62587,62;	2	P-1030-1,-23808,109;P-7296-1,-55127,33;	2	P-581-1,-55146,25;	1	P-2855-1,-55356,23;	1	NA	0	NA	0
A730020E08Rik	0.0489365	0.135821	0.404171	0.0750384	0.100036	0.0467734	0	0.168375	0.122879	0.116208	A730020E08Rik	0.233663	0.43702	0.64841	0.18353	0.106037	0.267837	0.327116	0.365786	0.508254	A730020E08Rik	NA	0	NA	0	NA	0	NA	0	NA	0	NA	0
A730020M07Rik	0.00286784	0.00337888	0.961803	0.913896	0.00860353	0	0	0.0101366	0	0	A730020M07Rik	0.124177	0	13.4177	0.132466	0.0319187	0.205222	0.135392	0	0	A730020M07Rik	P-425-1,54283,676;P-10657-1,49735,68;	2	NA	0	NA	0	P-67-2,54339,120;	1	P-518-2,88356,33;	1	NA	0
A730036I17Rik	0	0.00271551	0.786441	0.42265	0	0	0	0.00814652	0	0	A730036I17Rik	0.0296755	0	3.96755	0.42265	0	0	0.0890266	0	0	A730036I17Rik	NA	0	NA	0	NA	0	NA	0	NA	0	NA	0
A730043L09Rik	0	0	1	NA	0	0	0	0	0	0	A730043L09Rik	0.0375753	0	4.75753	0.42265	0	0	0.112726	0	0	A730043L09Rik	NA	0	NA	0	NA	0	NA	0	NA	0	NA	0
A730046J19Rik	0.169072	0.118078	1.39815	0.431251	0.252148	0.15405	0.101018	0.071299	0.192717	0.0902167	A730046J19Rik	0.118965	0.0128109	12.8965	0.030541	0.112254	0.085922	0.158719	0	0.0256218	A730046J19Rik	NA	0	NA	0	NA	0	NA	0	NA	0	NA	0
A730056A06Rik	0.0517522	0.278657	0.213929	0.0409289	0.0399213	0.00871068	0.106625	0.301023	0.366144	0.168805	A730056A06Rik	0.067618	0.0802854	0.455049	0.0369406	0.0592421	0.0408108	0.102801	0.160571	0	A730056A06Rik	NA	0	NA	0	NA	0	NA	0	NA	0	NA	0
A730082K24Rik	0	0	1	NA	0	0	0	0	0	0	A730082K24Rik	0.0328898	0	4.28898	0.42265	0	0	0.0986693	0	0	A730082K24Rik	NA	0	NA	0	NA	0	NA	0	NA	0	NA	0
A730085K08Rik	0	0	1	NA	0	0	0	0	0	0	A730085K08Rik	0	0	1	NA	0	0	0	0	0	A730085K08Rik	NA	0	NA	0	NA	0	NA	0	NA	0	NA	0
A730090N16Rik	0.211312	0.270002	0.790396	0.455827	0.171635	0.187251	0.27505	0.222441	0.196773	0.390791	A730090N16Rik	0.080045	0.130804	9.0045	0.297082	0.191026	0	0.0491087	0	0.261609	A730090N16Rik	NA	0	NA	0	NA	0	NA	0	NA	0	NA	0
A830009L08Rik	0.044802	0.00933524	2.83431	0.266341	0	0.0553549	0.0790512	0.0199266	0.00807911	0	A830009L08Rik	0.0899142	0	9.99142	0.388167	0.0156864	0	0.254056	0	0	A830009L08Rik	NA	0	NA	0	NA	0	NA	0	NA	0	NA	0
A830010M20Rik	1.15796	1.18303	0.97899	0.940326	1.07864	0.743633	1.65161	1.50681	1.01373	1.02854	A830010M20Rik	1.35077	1.44241	0.939184	0.49288	1.23831	1.56242	1.25159	1.43889	1.44593	A830010M20Rik	NA	0	NA	0	NA	0	NA	0	NA	0	NA	0
A830011K09Rik	0	0.0169163	0.371522	0.217552	0	0	0	0.0329411	0.0178077	0	A830011K09Rik	0.0311099	0	4.11099	0.42265	0	0	0.0933298	0	0	A830011K09Rik	NA	0	NA	0	NA	0	NA	0	NA	0	NA	0
A830018L16Rik	0.163375	0.0275264	4.62007	0.00483328	0.183188	0.165505	0.141431	0.0607025	0.0218768	0	A830018L16Rik	0.0650877	0.0678924	0.686181	0.177726	0.0530951	0.0438914	0.0982767	0.0994285	0.0363564	A830018L16Rik	P-3416-1,-407417,159;P-2275-1,-333119,208;	2	P-3533-1,-83690,51;	1	NA	0	P-7128-1,647847,15;	1	P-5075-1,240301,15;	1	NA	0
A830019L24Rik	0	0	1	NA	0	0	0	0	0	0	A830019L24Rik	0	0	1	NA	0	0	0	0	0	A830019L24Rik	NA	0	NA	0	NA	0	NA	0	NA	0	NA	0
A830052D11Rik	0.0369218	0.247488	0.182229	0.171619	0.0420127	0.0687527	0	0.197996	0.100345	0.444123	A830052D11Rik	0.239313	0	24.9313	0.323044	0.116898	0	0.60104	0	0	A830052D11Rik	NA	0	NA	0	NA	0	NA	0	NA	0	NA	0
A830080D01Rik	5.3157	5.79167	0.917961	0.63696	5.46533	5.08551	5.39627	5.9407	7.20227	4.23205	A830080D01Rik	6.66663	12.9872	0.463285	0.00925821	6.71072	7.94211	5.34704	14.4015	11.5729	A830080D01Rik	NA	0	NA	0	NA	0	NA	0	NA	0	NA	0
A830082K12Rik	1.8368	3.65825	0.503456	0.0234191	1.35935	2.28072	1.87034	3.34876	3.18771	4.43827	A830082K12Rik	2.14102	6.13915	0.348814	0.000748847	1.92937	2.29853	2.19516	6.15667	6.12163	A830082K12Rik	NA	0	NA	0	NA	0	NA	0	NA	0	NA	0
A830082N09Rik	0.683513	0.667514	1.02361	0.912888	0.868949	0.591267	0.590323	0.717012	0.812822	0.472709	A830082N09Rik	0.99518	1.30893	0.715468	0.00548227	0.994084	1.0472	0.94426	1.39493	1.22293	A830082N09Rik	NA	0	NA	0	NA	0	NA	0	NA	0	NA	0
A930001A20Rik	0	0.00478137	0.676527	0.42265	0	0	0	0	0.0143441	0	A930001A20Rik	0.0501182	0	6.01182	0.42265	0	0	0.150355	0	0	A930001A20Rik	NA	0	NA	0	NA	0	NA	0	NA	0	NA	0
A930001C03Rik	0.273679	0.275198	0.994673	0.992404	0.33825	0.217073	0.265713	0.445409	0.380185	0	A930001C03Rik	0.126887	0	13.6887	0.284976	0.295267	0	0.0853949	0	0	A930001C03Rik	NA	0	NA	0	NA	0	NA	0	NA	0	NA	0
A930002C04Rik	0	0.00603058	0.623808	0.42265	0	0	0	0	0.0180917	0	A930002C04Rik	0.011709	0	2.1709	0.42265	0.035127	0	0	0	0	A930002C04Rik	NA	0	NA	0	NA	0	NA	0	NA	0	NA	0
A930003A15Rik	0	0.0935076	0.0966113	0.335047	0	0	0	0	0.0403165	0.240206	A930003A15Rik	0.0402474	0	5.02474	0.42265	0	0	0.120742	0	0	A930003A15Rik	NA	0	NA	0	NA	0	NA	0	NA	0	NA	0
A930003O13Rik	0	0	1	NA	0	0	0	0	0	0	A930003O13Rik	0.0464154	0	5.64154	0.42265	0	0	0.139246	0	0	A930003O13Rik	NA	0	NA	0	NA	0	NA	0	NA	0	NA	0
A930004D18Rik	1.36007	1.83907	0.740953	0.369983	1.21194	1.60656	1.26171	2.25701	2.25349	1.00671	A930004D18Rik	2.27646	2.31978	0.897566	0.382177	2.46568	1.80958	2.55412	2.5374	2.10217	A930004D18Rik	P-2403-1,-2772,200;P-10106-1,5635,71;P-7164-2,10068,90;	3	NA	0	P-3783-1,10324,11;P-3871-1,11490,11;P-808-1,-2826,21;	3	P-1681-1,5598,30;	1	P-8022-1,-3957,13;P-5302-1,8851,15;P-1824-1,10001,21;	3	NA	0
A930005H10Rik	0.870999	0.779109	1.11645	0.635265	0.979897	1.06905	0.564049	0.676781	0.726343	0.934203	A930005H10Rik	0.697911	2.6733	0.285326	0.00300674	0.532768	0.690849	0.870117	2.47106	2.87555	A930005H10Rik	P-7923-2,38824,84;	1	NA	0	NA	0	NA	0	NA	0	NA	0
A930006I01Rik	0	0	1	NA	0	0	0	0	0	0	A930006I01Rik	0.0203133	0	3.03133	0.42265	0	0	0.0609399	0	0	A930006I01Rik	NA	0	NA	0	NA	0	NA	0	NA	0	NA	0
A930006K02Rik	0.751626	0.827608	0.909287	0.744749	0.396636	0.798875	1.05937	0.79084	0.69958	0.992405	A930006K02Rik	0.675383	1.04782	1.71145	0.198484	0.905537	0.727775	0.392839	0.390469	1.70516	A930006K02Rik	NA	0	NA	0	NA	0	NA	0	NA	0	NA	0
A930007I19Rik	0.16453	0.083564	1.86535	0.131286	0.215141	0.100592	0.177856	0.0724221	0.0783014	0.0999687	A930007I19Rik	0.353294	0.189965	3.50498	0.136576	0.532106	0.366558	0.16122	0.093651	0.286278	A930007I19Rik	NA	0	NA	0	NA	0	NA	0	NA	0	NA	0
A930009A15Rik	0	0	1	NA	0	0	0	0	0	0	A930009A15Rik	0	0	1	NA	0	0	0	0	0	A930009A15Rik	P-5718-2,-48706,107;	1	NA	0	NA	0	NA	0	NA	0	NA	0
Mab21l1	0.00665187	0.115548	0.132633	0.403269	0.00854469	0	0.0114109	0.322154	0.0244903	0	Mab21l1	0.101868	0	11.1868	0.42265	0	0	0.305603	0	0	Mab21l1	P-5006-1,-387677,119;P-4889-2,-264856,122;P-4581-1,-156563,128;P-1996-6,-223693,224;P-633-1,-246637,562;P-12456-1,-231989,61;P-10318-1,-146540,70;P-8456-2,-238378,80;	8	P-8520-1,-146535,30;P-6576-1,25817,35;P-3630-1,-231930,50;P-3308-1,-257469,53;	4	P-5575-1,-408565,10;	1	P-3779-1,-223722,20;	1	P-7989-1,118867,13;P-4679-2,306242,16;P-821-2,211414,28;	3	P-1943-1,-261851,36;P-1522-1,-387274,39;P-354-1,-387678,58;	3
A930012L18Rik	0.0980835	0.153808	0.659818	0.473234	0.0602466	0.032864	0.20114	0.130134	0.0863377	0.244952	A930012L18Rik	0.166009	0.1887	0.616779	0.370231	0.167633	0	0.330394	0.275368	0.102032	A930012L18Rik	NA	0	NA	0	NA	0	NA	0	NA	0	NA	0
A930013F10Rik	2.27553	1.47849	1.53547	0.453052	1.90797	1.02477	3.89384	1.21045	1.14045	2.08458	A930013F10Rik	2.74618	1.88623	1.70137	0.223895	4.01113	1.83379	2.39363	1.60998	2.16248	A930013F10Rik	NA	0	NA	0	NA	0	NA	0	NA	0	NA	0
A930015D03Rik	2.06725	0.953381	2.1562	0.0493506	2.19843	2.4957	1.50761	0.875062	1.16371	0.821374	A930015D03Rik	3.0145	0.590037	4.57022	0.0315206	2.31456	3.79632	2.93261	0.651783	0.528292	A930015D03Rik	NA	0	NA	0	NA	0	NA	0	NA	0	NA	0
A930016O22Rik	0.0132067	0.00364154	1.70118	0.405167	0.00927233	0.0303478	0	0.0109246	0	0	A930016O22Rik	0.0712821	0	8.12821	0.126368	0.0343998	0.126386	0.0530606	0	0	A930016O22Rik	NA	0	NA	0	NA	0	NA	0	NA	0	NA	0
A930017M01Rik	0	0.0128614	0.437419	0.217552	0	0	0	0.0250451	0.0135391	0	A930017M01Rik	0.0608216	0	7.08216	0.42265	0	0	0.182465	0	0	A930017M01Rik	NA	0	NA	0	NA	0	NA	0	NA	0	NA	0
Meox1	18.258	1.59305	11.3957	0.00286884	19.695	19.6455	15.4335	1.12729	0.924377	2.72749	Meox1	42.0743	3.78875	11.1805	0.00269302	38.2685	42.9528	45.0014	3.75408	3.82341	Meox1	P-3662-1,-109,152;P-2746-2,-9537,184;P-285-1,-7154,774;P-7702-2,84870,86;P-6973-1,-71446,92;	5	P-844-2,78409,121;P-447-1,-7171,155;P-8085-1,-14581,31;P-5828-2,-9831,38;P-2580-1,-2668,63;P-2498-1,-70509,64;	6	P-3938-1,-16010,11;P-3248-1,78428,12;P-2611-1,-71454,13;P-2150-1,-7205,13;	4	P-2780-1,-52448,23;P-2457-2,-70595,25;P-1755-2,-71520,29;	3	NA	0	P-4004-1,-25433,30;P-2571-1,-2637,34;P-1915-1,80923,37;P-957-1,-70584,44;	4
A930019D19Rik	0	0	1	NA	0	0	0	0	0	0	A930019D19Rik	0.0153207	0	2.53207	0.42265	0.0459621	0	0	0	0	A930019D19Rik	NA	0	NA	0	NA	0	NA	0	NA	0	NA	0
A930024E05Rik	2.07696	0.612708	3.35143	6.65455e-05	1.95718	2.16264	2.11107	0.620832	0.707191	0.510102	A930024E05Rik	1.82502	1.973	0.82106	0.0259618	1.93162	1.83834	1.70512	2.22495	1.72105	A930024E05Rik	NA	0	NA	0	NA	0	NA	0	NA	0	NA	0
A930031H19Rik	0	0	1	NA	0	0	0	0	0	0	A930031H19Rik	0	0	1	NA	0	0	0	0	0	A930031H19Rik	NA	0	NA	0	NA	0	NA	0	NA	0	NA	0
A930041C12Rik	0.139313	0.01736	5.45734	0.228798	0.176813	0.241125	0	0.0520801	0	0	A930041C12Rik	0.105396	0	11.5396	0.42265	0	0	0.316189	0	0	A930041C12Rik	NA	0	NA	0	NA	0	NA	0	NA	0	NA	0
AA387883	0.00471254	0.0423185	0.281211	0.334259	0.0141376	0	0	0.0999417	0.0270138	0	AA387883	0	0	1	NA	0	0	0	0	0	AA387883	NA	0	NA	0	NA	0	NA	0	NA	0	NA	0
AA388235	0.977947	0.508726	1.90456	0.0097819	1.08036	0.910777	0.942707	0.556881	0.609908	0.35939	AA388235	0	1.39037	0.0078238	0	0	0	0	1.26815	1.51259	AA388235	NA	0	NA	0	NA	0	NA	0	NA	0	NA	0
AA413626	0.276907	0.0650225	3.82427	0.207504	0.294506	0.0642602	0.471954	0.138794	0.056273	0	AA413626	0.221613	0.439818	0.525499	0.199813	0.32778	0	0.337058	0.430748	0.448889	AA413626	NA	0	NA	0	NA	0	NA	0	NA	0	NA	0
AA414768	1.30547	2.75165	0.476336	0.0167342	1.36535	1.75336	0.797712	2.73135	2.37787	3.14573	AA414768	0.485787	0.643627	0.510024	0.0493816	0.580406	0.266554	0.610402	0.962086	0.325168	AA414768	NA	0	NA	0	NA	0	NA	0	NA	0	NA	0
AA415398	1.19638	1.01298	1.17928	0.287174	1.17313	1.41602	0.999986	0.867536	1.15656	1.01484	AA415398	1.28477	2.05197	0.518522	0.000160721	1.29641	1.25455	1.30336	2.48705	1.6169	AA415398	NA	0	NA	0	NA	0	NA	0	NA	0	NA	0
AA465934	19.0584	14.1247	1.34905	0.600599	17.9331	31.6637	7.57855	13.0073	23.4123	5.95443	AA465934	11.7954	10.0618	1.46787	0.250966	10.6401	8.42139	16.3246	8.03252	12.0912	AA465934	NA	0	NA	0	NA	0	NA	0	NA	0	NA	0
AA467197	0	0.0145661	0.407064	0.42265	0	0	0	0.0436984	0	0	AA467197	0.0353736	0	4.53736	0.42265	0	0	0.106121	0	0	AA467197	NA	0	NA	0	NA	0	NA	0	NA	0	NA	0
AA474331	1.53596	1.43937	1.06664	0.744263	1.70203	1.16055	1.7453	1.68303	1.59705	1.03802	AA474331	1.82306	1.32016	3.2405	0.0944385	1.52222	1.29461	2.65235	0.555671	2.08466	AA474331	P-10139-2,161242,71;	1	NA	0	NA	0	NA	0	NA	0	NA	0
AA536875	0	0.00994214	0.501451	0.42265	0	0	0	0	0.0298264	0	AA536875	0	0	1	NA	0	0	0	0	0	AA536875	NA	0	NA	0	NA	0	NA	0	NA	0	NA	0
AA543186	0.539819	0.246215	2.14593	0.052355	0.391887	0.610775	0.616795	0.31331	0.334287	0.0910484	AA543186	0.389071	0.516078	0.481488	0.0904252	0.467319	0.119232	0.580661	0.818828	0.213328	AA543186	NA	0	NA	0	NA	0	NA	0	NA	0	NA	0
AA543401	0	0	1	NA	0	0	0	0	0	0	AA543401	0.0180392	0	2.80392	0.42265	0	0	0.0541175	0	0	AA543401	NA	0	NA	0	NA	0	NA	0	NA	0	NA	0
AA545190	0	0	1	NA	0	0	0	0	0	0	AA545190	0.0328103	0	4.28103	0.42265	0	0	0.098431	0	0	AA545190	NA	0	NA	0	NA	0	NA	0	NA	0	NA	0
AA619741	0	0	1	NA	0	0	0	0	0	0	AA619741	0	0	1	NA	0	0	0	0	0	AA619741	NA	0	NA	0	NA	0	NA	0	NA	0	NA	0
AA792892	0.000281341	0	1.02813	0.42265	0	0.000844022	0	0	0	0	AA792892	0.226792	0	23.6792	0.42265	0	0	0.680376	0	0	AA792892	NA	0	NA	0	NA	0	P-5729-1,-16593,16;P-5097-1,-13325,17;	2	NA	0	NA	0
AA986860	0.188001	0.702542	0.277879	0.00577877	0.130559	0.302679	0.130764	0.701819	0.662645	0.743161	AA986860	1.17777	0.464202	1.95763	0.0256597	1.15036	1.02881	1.35415	0.59674	0.331664	AA986860	NA	0	NA	0	NA	0	NA	0	NA	0	NA	0
AB124611	0.0875462	1.18382	0.0817096	0.00172186	0.0908078	0.0990699	0.072761	1.28388	1.14518	1.1224	AB124611	0.0856535	0	9.56535	0.201477	0.101067	0	0.155893	0	0	AB124611	NA	0	NA	0	NA	0	NA	0	NA	0	NA	0
AF067061	0	0	1	NA	0	0	0	0	0	0	AF067061	0.125773	0	13.5773	0.42265	0	0	0.377319	0	0	AF067061	NA	0	NA	0	NA	0	NA	0	NA	0	NA	0
AF067063	0	0	1	NA	0	0	0	0	0	0	AF067063	0.0511041	0	6.11041	0.42265	0	0	0.153312	0	0	AF067063	NA	0	NA	0	NA	0	NA	0	NA	0	NA	0
AF251705	0.155253	0.819423	0.199238	0.0511927	0.0208404	0.250102	0.194817	0.761174	1.1548	0.542294	AF251705	0.0397526	0.105884	4.97526	0.42265	0	0	0.119258	0	0.211767	AF251705	NA	0	NA	0	NA	0	NA	0	NA	0	NA	0
AF357355	0	0	1	NA	0	0	0	0	0	0	AF357355	0	0	1	NA	0	0	0	0	0	AF357355	NA	0	NA	0	NA	0	NA	0	NA	0	NA	0
AF357359	0	0	1	NA	0	0	0	0	0	0	AF357359	0	0	1	NA	0	0	0	0	0	AF357359	NA	0	NA	0	NA	0	NA	0	NA	0	NA	0
AF357399	0	0	1	NA	0	0	0	0	0	0	AF357399	0	0	1	NA	0	0	0	0	0	AF357399	NA	0	NA	0	NA	0	NA	0	NA	0	NA	0
AF357425	0	0	1	NA	0	0	0	0	0	0	AF357425	0	0	1	NA	0	0	0	0	0	AF357425	NA	0	NA	0	NA	0	NA	0	NA	0	NA	0
AF357426	0	0	1	NA	0	0	0	0	0	0	AF357426	0	0	1	NA	0	0	0	0	0	AF357426	NA	0	NA	0	NA	0	NA	0	NA	0	NA	0
AF366264	0.0110701	0.0106407	1.0208	0.97903	0.0332103	8.45528e-32	2.1338e-12	6.28656e-13	0.031922	0	AF366264	0.0403226	0	5.03226	0.42265	0	0	0.120968	0	0	AF366264	NA	0	NA	0	NA	0	NA	0	NA	0	NA	0
AF529169	0.0171186	0.152891	0.166483	0.00113795	0.0391517	0.0122039	0	0.138386	0.16565	0.154637	AF529169	0.125495	0.110223	0.780453	0.651648	0.0933755	0.0190591	0.264052	0.163611	0.0568338	AF529169	NA	0	P-7613-1,16643,32;P-3080-1,126162,55;	2	NA	0	NA	0	NA	0	NA	0
AI115009	0	0.0436495	0.186395	0.219777	0	0	0	0.0452785	0.0856699	0	AI115009	0.054979	0	6.4979	0.42265	0	0	0.164937	0	0	AI115009	NA	0	NA	0	NA	0	NA	0	NA	0	NA	0
AI182371	0.19587	0.0983387	1.90024	0.337476	0.261733	0.285546	0.0403303	0.0948838	0.134645	0.065487	AI182371	0.441251	0.128832	1.68589	0.0420582	0.410813	0.394487	0.518454	0.257663	0	AI182371	P-10041-2,28362,71;	1	P-6296-1,29391,36;	1	NA	0	NA	0	P-4547-2,19808,16;	1	NA	0
AI197445	0.0383957	0.0514708	0.787295	0.683991	0.0592371	0.0276971	0.0282527	0.0897336	0.0646789	0	AI197445	0.100615	0.244168	0.505399	0.281655	0.039244	0.0144183	0.248183	0.208867	0.279468	AI197445	NA	0	NA	0	NA	0	NA	0	NA	0	NA	0
AI314180	23.3035	22.3495	1.04266	0.371377	24.2561	22.1578	23.4966	23.4172	22.6511	20.9804	AI314180	29.2741	22.6458	1.24967	0.00133703	29.5559	28.8539	29.4124	23.4235	21.868	AI314180	NA	0	NA	0	NA	0	NA	0	P-3881-2,66102,16;	1	NA	0
AI314278	0.0106098	0.030156	0.513243	0.427468	0.010003	0.0218263	0	0.023571	0.0668969	0	AI314278	0.227655	0.20223	1.12542	0.488898	0.166998	0.272691	0.243277	0.20117	0.203289	AI314278	NA	0	NA	0	NA	0	NA	0	NA	0	NA	0
AI317395	0.0273875	0.0704924	0.464485	0.351944	0.0531627	0.0289998	0	0.101431	0.110047	0	AI317395	0.255204	0.328505	0.459645	0.00203802	0.230102	0.25664	0.278869	0.566975	0.0900346	AI317395	NA	0	NA	0	P-3013-1,-66,12;	1	NA	0	NA	0	NA	0
AI413582	4.73388	4.23514	1.11748	0.521108	3.94998	5.77293	4.47874	4.56604	4.80618	3.33321	AI413582	3.35288	1.14886	2.0442	0.0721639	3.59443	2.41264	4.05158	1.63508	0.662645	AI413582	P-1483-2,-30729,277;	1	NA	0	NA	0	NA	0	NA	0	NA	0
AI414108	1.9377	0.557315	3.4332	0.101491	1.76355	1.17253	2.87703	0.817311	0.457388	0.397248	AI414108	1.185	1.59854	0.685715	0.103913	1.54052	0.882282	1.13219	1.7327	1.46439	AI414108	NA	0	NA	0	NA	0	NA	0	NA	0	NA	0
AI427809	0	0.240503	0.0399196	0.0962557	0	0	0	0.380754	0.239031	0.101725	AI427809	0.0347988	0.197013	0.519485	0.355903	0	0	0.104396	0.076237	0.31779	AI427809	NA	0	NA	0	NA	0	NA	0	NA	0	NA	0
AI429214	1.17706	0.978147	1.2013	0.323197	1.21169	1.20297	1.11652	1.28486	0.821919	0.827663	AI429214	1.75821	1.48146	1.07208	0.400632	1.66327	1.98191	1.62946	1.63932	1.3236	AI429214	P-4626-1,167096,127;P-12926-1,931653,60;P-459-3,141115,660;	3	NA	0	NA	0	P-6782-1,141257,15;	1	P-11620-1,-18855,12;	1	NA	0
AI450353	1.92817	1.26905	1.51531	0.333133	1.10958	2.56161	2.11331	1.10149	2.06226	0.643409	AI450353	1.3383	1.09409	1.7042	0.0378385	1.55578	1.18634	1.27278	0.781162	1.40702	AI450353	NA	0	NA	0	NA	0	NA	0	NA	0	NA	0
AI463170	0	0	1	NA	0	0	0	0	0	0	AI463170	0.146735	0.321466	0.240048	0.0774293	0	0	0.440205	0.642932	0	AI463170	NA	0	NA	0	NA	0	NA	0	NA	0	NA	0
AI464131	11.3062	1.99883	5.63324	0.0209556	12.1557	8.59714	13.1658	2.12348	1.79252	2.08048	AI464131	11.6981	8.68432	1.33936	0.0501484	12.9512	10.5686	11.5744	8.73155	8.63708	AI464131	P-1850-1,355,235;	1	NA	0	P-2719-1,304,12;P-851-1,3701,20;	2	P-2676-1,352,23;	1	NA	0	P-4327-1,327,30;	1
AI467606	0.642337	0.564913	1.13467	0.466584	0.680679	0.486072	0.76026	0.597835	0.472952	0.623953	AI467606	0.591705	0.238296	7.72606	0.0286458	0.413228	0.653674	0.708211	0.0678799	0.408712	AI467606	NA	0	P-7619-1,13270,32;	1	NA	0	NA	0	NA	0	NA	0
AI504432	0.783127	1.01058	0.777133	0.398631	1.07468	0.588565	0.686137	1.08458	1.29261	0.654551	AI504432	0.972602	3.29255	0.295857	0.00125695	0.833935	0.962941	1.12093	3.3112	3.2739	AI504432	NA	0	NA	0	NA	0	NA	0	NA	0	NA	0
AI506816	9.56413	4.76717	2.00414	0.114892	6.89914	13.321	8.47221	3.52102	6.93393	3.84657	AI506816	4.53322	14.4576	0.302013	0.119843	0.411807	12.5404	0.647414	15.0331	13.8821	AI506816	NA	0	NA	0	NA	0	NA	0	NA	0	NA	0
AI507597	0	0.0107897	0.481007	0.42265	0	0	0	0.0323692	0	0	AI507597	0.0339751	0	4.39751	0.42265	0.101925	0	0	0	0	AI507597	NA	0	NA	0	NA	0	NA	0	NA	0	NA	0
AI593442	0.20833	0.0179695	7.80601	0.0010108	0.199403	0.186469	0.239119	0.0383569	0.0155516	0	AI593442	0.101488	0.0361825	11.1488	0.408162	0.00754873	0	0.296914	0	0.072365	AI593442	P-5172-3,-529592,116;P-926-2,-461394,422;P-9285-1,-478386,75;	3	P-7644-1,344397,32;P-6163-1,-391919,36;P-4646-1,-461335,43;	3	NA	0	NA	0	P-11535-1,-487157,12;P-11674-1,-466226,12;P-4479-1,401214,16;	3	P-4240-1,-529008,30;	1
AI597479	11.5731	9.49555	1.21856	0.193707	13.2521	11.9858	9.48144	9.73223	10.0106	8.74381	AI597479	11.9583	8.70042	1.3319	0.0560339	13.4247	11.3597	11.0904	8.97584	8.425	AI597479	P-8702-1,47922,78;	1	NA	0	NA	0	NA	0	P-843-1,-84,28;	1	NA	0
AI606473	0	0.0902372	0.0997634	0.37639	0	0	0	0	0.0209593	0.249752	AI606473	0.00523085	0	1.52309	0.42265	0	0	0.0156926	0	0	AI606473	NA	0	NA	0	NA	0	NA	0	NA	0	NA	0
AI607873	0.0235583	0.908674	0.036529	0.0257537	0.0136303	0.0297409	0.0273036	0.618277	1.05479	1.05295	AI607873	0.0989879	0.502267	0.151327	0.00587707	0.0884933	0.0232234	0.185247	0.710215	0.294318	AI607873	NA	0	NA	0	NA	0	NA	0	NA	0	NA	0
AI646519	0	0	1	NA	0	0	0	0	0	0	AI646519	0	0	1	NA	0	0	0	0	0	AI646519	NA	0	NA	0	NA	0	NA	0	NA	0	NA	0
AI661453	0.13068	0.23819	0.566827	0.0855715	0.155668	0.0977822	0.138591	0.17785	0.229846	0.306873	AI661453	1.59853	0.736751	1.47837	0.0120501	1.67132	1.6396	1.48468	1.07805	0.395453	AI661453	NA	0	NA	0	NA	0	NA	0	P-9942-1,-26441,12;	1	NA	0
AI662270	0.0245235	2.60329	0.0132108	0.0241235	0	0.0735705	0	2.02601	3.39848	2.38537	AI662270	0.256987	0.435085	1.36963	0.372105	0.156363	0.373413	0.241185	0.184934	0.685235	AI662270	NA	0	NA	0	NA	0	NA	0	NA	0	NA	0
AI837181	23.6974	23.1743	1.02256	0.7486	22.3081	24.3885	24.3954	21.8849	21.8268	25.8112	AI837181	17.9585	15.9518	1.10224	0.144611	17.4703	17.0412	19.3642	16.2919	15.6118	AI837181	NA	0	NA	0	NA	0	NA	0	NA	0	NA	0
AI839979	0.430368	0.190118	2.20055	0.124871	0.242836	0.507781	0.540487	0.286108	0.251334	0.0329109	AI839979	0.260074	0.780259	0.550087	0.197415	0.150151	0.137915	0.492156	0.480966	1.07955	AI839979	NA	0	NA	0	NA	0	NA	0	NA	0	NA	0
AI846148	14.9627	11.8869	1.25853	0.0490631	13.4497	15.3606	16.0776	11.4094	12.1728	12.0786	AI846148	12.2127	7.93359	1.73938	2.25456e-05	12.2067	12.1733	12.2582	7.01707	8.8501	AI846148	NA	0	NA	0	NA	0	NA	0	NA	0	NA	0
AI847159	0	0.00926674	0.519029	0.42265	0	0	0	0.0278002	0	0	AI847159	0	0	1	NA	0	0	0	0	0	AI847159	NA	0	NA	0	NA	0	NA	0	NA	0	NA	0
AI854517	0.0548578	0.104199	0.567936	0.428501	0.059656	0.0650838	0.0398335	0.0632579	0.0455955	0.203744	AI854517	0.0585843	0.0272669	1.06277	0.940369	0.0221321	0	0.153621	0.0545337	0	AI854517	NA	0	NA	0	NA	0	NA	0	NA	0	NA	0
AI854703	0.491859	0.384283	1.27284	0.177778	0.4584	0.449372	0.567806	0.485293	0.311006	0.35655	AI854703	0.923473	0.285498	3.36735	0.0145614	0.837995	0.848939	1.08349	0.267213	0.303782	AI854703	NA	0	NA	0	NA	0	NA	0	NA	0	NA	0
AI987944	2.12834	1.97906	1.07505	0.837005	2.41628	2.58983	1.37891	2.64314	2.4241	0.869953	AI987944	2.13397	3.8808	0.773808	0.0605746	2.05253	2.44571	1.90367	2.76067	5.00092	AI987944	NA	0	NA	0	NA	0	NA	0	NA	0	NA	0
AK010878	8.71371	5.89931	1.47627	0.18815	9.52473	10.6449	5.97151	6.40999	7.36254	3.92538	AK010878	5.61515	6.55639	0.652906	0.0339944	6.54084	4.58837	5.71626	8.60556	4.50721	AK010878	NA	0	NA	0	NA	0	NA	0	NA	0	NA	0
AU015228	0	0	1	NA	0	0	0	0	0	0	AU015228	0.0773523	0	8.73523	0.38451	0.0148896	0	0.217167	0	0	AU015228	NA	0	NA	0	NA	0	NA	0	NA	0	NA	0
AU015791	3.75864	0.0388855	77.0912	0.011712	2.93052	4.23622	4.1092	0	0.116656	0	AU015791	3.65954	0.133944	13.2051	0.0116954	4.39412	3.3703	3.2142	0.267889	0	AU015791	NA	0	NA	0	NA	0	NA	0	NA	0	NA	0
AU015836	0.00527491	0.008147	0.841732	0.69808	0.0158247	0	0	0.00932233	0.0151187	0	AU015836	0.0150928	0	2.50928	0.42265	0	0	0.0452783	0	0	AU015836	NA	0	NA	0	NA	0	NA	0	NA	0	NA	0
AU016765	0	0	1	NA	0	0	0	0	0	0	AU016765	0	0	1	NA	0	0	0	0	0	AU016765	P-8073-1,-3925,83;P-7025-1,67016,92;P-6342-1,172377,99;	3	P-5997-1,147995,37;P-5550-1,13583,39;P-4582-1,157070,43;P-1669-1,29990,85;	4	NA	0	NA	0	P-5002-1,169407,15;P-1662-2,188220,22;P-407-2,54838,35;	3	P-574-1,-3917,50;	1
AU018091	0	0	1	NA	0	0	0	0	0	0	AU018091	0.0380855	0	4.80855	0.42265	0	0	0.114257	0	0	AU018091	NA	0	NA	0	NA	0	NA	0	NA	0	NA	0
AU019823	11.7086	10.2995	1.13669	0.50508	14.5844	10.7368	9.80478	12.3394	10.5217	8.03729	AU019823	9.99952	10.8787	1.02428	0.68971	10.0761	9.07349	10.849	9.76228	11.9952	AU019823	NA	0	NA	0	NA	0	NA	0	NA	0	NA	0
AU019990	0	0	1	NA	0	0	0	0	0	0	AU019990	0.104391	0	11.4391	0.42265	0	0	0.313172	0	0	AU019990	NA	0	NA	0	NA	0	NA	0	NA	0	NA	0
AU021063	0.0296133	0.0289566	1.01686	0.985428	0	0.08884	0	0.0479708	0.0388989	0	AU021063	0	0	1	NA	0	0	0	0	0	AU021063	NA	0	NA	0	NA	0	NA	0	NA	0	NA	0
AU021092	0.0361764	0.250357	0.177358	0.192489	0.0519034	0.0566257	0	0.203841	0.462817	0.0844123	AU021092	0.214027	0.16082	1.12133	0.821522	0.385117	0.0589555	0.19801	0.189787	0.131852	AU021092	NA	0	NA	0	NA	0	NA	0	NA	0	NA	0
AU022252	7.9962	7.16001	1.11662	0.231246	7.76829	8.61379	7.60653	6.35137	7.10587	8.0228	AU022252	9.22131	6.50549	1.51909	8.72658e-05	9.2686	9.22813	9.1672	6.06687	6.9441	AU022252	NA	0	NA	0	NA	0	NA	0	NA	0	NA	0
AU022751	0.0114285	0	2.14285	0.234603	0.0107749	0.0235105	0	0	0	0	AU022751	0	0.0590983	0.0780052	0	0	0	0	0.118197	0	AU022751	NA	0	NA	0	NA	0	NA	0	NA	0	NA	0
AU022754	0	0	1	NA	0	0	0	0	0	0	AU022754	0.093834	0	10.3834	0.184688	0.133161	0	0.148341	0	0	AU022754	NA	0	NA	0	NA	0	NA	0	NA	0	NA	0
AU022793	0	0.00499054	0.667087	0.42265	0	0	0	0.0149716	0	0	AU022793	0.0181791	0	2.81791	0.42265	0	0	0.0545374	0	0	AU022793	NA	0	NA	0	NA	0	NA	0	NA	0	NA	0
AU023762	0.0036312	0.00855653	0.734577	0.636669	0.0108936	0	0	0.0256696	0	0	AU023762	0.0103897	0	2.03897	0.42265	0	0	0.0311691	0	0	AU023762	NA	0	NA	0	NA	0	NA	0	NA	0	NA	0
AU040320	8.87159	7.89018	1.12423	0.446329	8.28087	7.48521	10.8487	8.39244	7.01004	8.26806	AU040320	7.87225	7.94061	1.04713	0.315448	8.24605	7.35482	8.01588	7.51751	8.3637	AU040320	P-4443-1,69231,131;	1	NA	0	NA	0	NA	0	P-7165-1,-506,14;	1	NA	0
AU040972	0	0	1	NA	0	0	0	0	0	0	AU040972	0.0763363	0	8.63363	0.42265	0	0	0.229009	0	0	AU040972	NA	0	NA	0	NA	0	NA	0	NA	0	NA	0
AU041133	1.47615	1.35263	1.09065	0.798439	1.59509	1.6419	1.19144	2.08106	1.31729	0.659531	AU041133	1.58545	0.697632	2.22063	0.138275	1.73854	0.890554	2.12726	0.708469	0.686796	AU041133	NA	0	NA	0	P-1816-1,40382,14;	1	NA	0	P-1801-1,-10134,21;	1	NA	0
AV039307	0.118715	0.0480486	2.21737	0.192243	0.0534621	0.136094	0.16659	0.0419925	0.102153	0	AV039307	0.0560306	0	6.60306	0.201477	0.0661137	0	0.101978	0	0	AV039307	NA	0	NA	0	NA	0	NA	0	NA	0	NA	0
AV051173	0.0138338	0.0824882	0.257696	0.494016	0	0.0415014	0	0	0	0.247465	AV051173	0.054421	0	6.4421	0.42265	0	0	0.163263	0	0	AV051173	NA	0	NA	0	NA	0	NA	0	NA	0	NA	0
AV064505	0	0	1	NA	0	0	0	0	0	0	AV064505	0	0	1	NA	0	0	0	0	0	AV064505	NA	0	NA	0	NA	0	NA	0	NA	0	NA	0
AV320801	0	0	1	NA	0	0	0	0	0	0	AV320801	0.0202237	0	3.02237	0.42265	0	0	0.0606711	0	0	AV320801	NA	0	NA	0	NA	0	NA	0	NA	0	NA	0
AW011738	0.45329	1.23003	0.373612	0.0554101	0.23348	0.745301	0.381088	0.978081	1.68536	1.02664	AW011738	0.84674	3.64867	0.323269	0.00464334	0.882239	0.618807	1.03917	2.64024	4.6571	AW011738	NA	0	NA	0	NA	0	NA	0	NA	0	NA	0
AW046200	0.279903	0.179135	1.53278	0.382877	0.316918	0.311177	0.211613	0.280043	0.257361	0	AW046200	0.714472	0.819413	0.949212	0.504443	0.676055	0.80995	0.657411	0.753235	0.885591	AW046200	NA	0	NA	0	NA	0	NA	0	NA	0	NA	0
AW112010	0	0.0458405	0.179082	0.292002	0	0	0	0.108259	0.029262	0	AW112010	0.0146059	0.0778075	2.46059	0.42265	0	0	0.0438176	0	0.155615	AW112010	NA	0	NA	0	NA	0	NA	0	NA	0	NA	0
AW146154	1.37838	0.835299	1.64247	0.0754849	1.55633	1.54791	1.0309	0.860852	1.06841	0.576635	AW146154	2.06552	2.32536	1.15422	0.446466	2.56073	2.09576	1.54006	1.78821	2.86252	AW146154	NA	0	NA	0	NA	0	NA	0	NA	0	NA	0
AW209491	5.54201	3.14896	1.75754	0.00266551	5.96069	5.61972	5.04561	3.51143	2.82495	3.11051	AW209491	3.79846	2.57078	1.94096	0.0315466	3.72192	3.25867	4.41479	1.95216	3.1894	AW209491	P-4639-1,-185,127;	1	NA	0	NA	0	P-7037-1,765025,15;P-2077-1,796853,27;	2	P-10660-2,93,12;	1	NA	0
AW495222	0.0941806	0.245071	0.408437	0.347578	0.0249865	0.190819	0.0667358	0.353268	0.381946	0	AW495222	0.0869417	0	9.69417	0.313724	0.0463492	0	0.214476	0	0	AW495222	NA	0	NA	0	NA	0	NA	0	NA	0	NA	0
AW549542	0	1.64086	0.00605744	0.118518	0	0	0	2.81409	1.41017	0.69833	AW549542	0.336492	0	34.6492	0.136445	0.572488	0.0914493	0.345538	0	0	AW549542	NA	0	NA	0	NA	0	NA	0	NA	0	NA	0
AW549877	16.4739	16.073	1.02493	0.853388	18.9234	15.0165	15.4819	17.2896	18.0434	12.8859	AW549877	24.4413	26.1103	0.956348	0.673905	25.4716	27.787	20.0653	25.5574	26.6633	AW549877	P-9614-4,-136,73;	1	P-6523-1,-105,35;	1	P-4090-1,-216,11;	1	NA	0	NA	0	NA	0
AW551984	19.3398	10.7095	1.80511	0.0248202	18.8868	22.8271	16.3056	13.3792	9.98688	8.76227	AW551984	6.78963	7.97416	0.962945	0.785327	8.30021	5.39067	6.678	7.05128	8.89704	AW551984	P-12589-1,-4589,61;	1	NA	0	NA	0	NA	0	P-729-1,1218,29;	1	NA	0
AW554918	4.63428	4.3116	1.07467	0.480146	5.17684	3.99269	4.73331	4.53138	4.52205	3.88137	AW554918	5.23963	7.41424	0.763998	0.00386758	5.14293	5.44185	5.1341	6.86126	7.96721	AW554918	NA	0	P-7603-1,408774,32;	1	P-2865-1,353134,12;P-83-1,331610,192;	2	P-5162-1,389283,17;	1	P-7611-1,240,13;P-1783-1,499257,21;	2	NA	0
AW822252	0.0355205	0.0226096	1.39592	0.589318	0	0.0479128	0.0586486	0.0258714	0.0419576	0	AW822252	0.0418855	0	5.18855	0.42265	0	0	0.125657	0	0	AW822252	NA	0	NA	0	NA	0	NA	0	NA	0	NA	0
AY074887	0.0350387	0	4.50387	0.216675	0.0680147	0.0371015	0	0	0	0	AY074887	0.0324343	0.191761	0.31585	0.105228	0	0	0.0973028	0.12435	0.259172	AY074887	P-3874-2,-22235,146;	1	NA	0	NA	0	NA	0	NA	0	NA	0
AY358078	0	0	1	NA	0	0	0	0	0	0	AY358078	0.00775143	0	1.77514	0.42265	0	0	0.0232543	0	0	AY358078	P-2789-2,-12767,182;P-9084-2,-20741,76;	2	P-3194-2,-5743,54;	1	NA	0	NA	0	NA	0	NA	0
AY512915	0	0	1	NA	0	0	0	0	0	0	AY512915	0.00929613	0	1.92961	0.42265	0	0	0.0278884	0	0	AY512915	NA	0	NA	0	NA	0	NA	0	NA	0	NA	0
AY512931	0.023748	0.0196739	1.1373	0.821332	0.00991112	0.0216258	0.0397071	0.0116773	0.0473445	0	AY512931	0.180269	0	19.0269	0.402702	0.0183849	0	0.522421	0	0	AY512931	NA	0	NA	0	NA	0	NA	0	NA	0	NA	0
AY702102	0	0	1	NA	0	0	0	0	0	0	AY702102	0.0991943	0	10.9194	0.346221	0.0374738	0	0.260109	0	0	AY702102	P-5537-1,260101,110;P-4924-2,240433,121;P-4615-2,172164,127;P-4552-1,-60920,129;P-4415-1,211934,132;P-2781-2,226741,182;P-2061-1,158448,220;P-11961-1,130565,63;P-10839-1,221855,67;P-10320-1,-165728,70;P-9255-4,56337,75;	11	P-7538-1,241740,32;P-6211-1,158464,36;P-4535-1,260156,44;P-4289-1,-165675,45;P-1472-1,226781,92;P-1352-1,296449,96;	6	P-517-1,226740,27;	1	P-5480-1,260137,17;P-2866-1,158539,23;	2	P-3685-1,211663,17;	1	P-4297-1,8126,30;P-4228-1,260083,30;	2
AY702103	0	0	1	NA	0	0	0	0	0	0	AY702103	0.0173377	0	2.73377	0.42265	0	0	0.052013	0	0	AY702103	NA	0	NA	0	NA	0	NA	0	NA	0	NA	0
AY761184	0	0	1	NA	0	0	0	0	0	0	AY761184	0	0	1	NA	0	0	0	0	0	AY761184	NA	0	NA	0	NA	0	NA	0	NA	0	NA	0
AY761185	0	0	1	NA	0	0	0	0	0	0	AY761185	0	0	1	NA	0	0	0	0	0	AY761185	NA	0	NA	0	NA	0	P-6573-1,2212,15;	1	P-1552-1,-11281,22;	1	NA	0
Aaas	25.4295	23.2097	1.0956	0.403877	22.0379	25.3264	28.9241	21.545	22.5532	25.5308	Aaas	18.4773	25.1978	0.698569	0.0199962	17.797	20.7116	16.9233	26.4545	23.941	Aaas	NA	0	NA	0	P-2332-1,-4774,13;	1	NA	0	NA	0	P-3830-1,-5400,31;	1
Atoh1	0	0	1	NA	0	0	0	0	0	0	Atoh1	0.097489	0	10.7489	0.42265	0	0	0.292467	0	0	Atoh1	P-9972-1,5334,71;P-145-1,-130735,945;	2	P-261-1,-130726,186;P-7943-1,-667008,31;P-8173-1,-123221,31;P-7162-1,-49949,33;P-5775-1,-908742,38;P-4499-1,-765119,44;P-2643-1,-240502,61;	7	P-4601-1,-765106,10;P-5739-1,379,10;P-4059-1,-130788,11;	3	P-2585-2,-165,24;	1	P-10435-1,-207343,12;P-5944-1,-878125,14;P-3871-3,-877232,16;P-1277-2,-501056,24;	4	P-315-1,-130721,61;	1
Aadac	0.0327987	0.302501	0.136955	0.13227	0.018344	0.0800521	0	0.172903	0.525766	0.208834	Aadac	0.488314	0.0670757	3.45688	0.0303506	0.612497	0.40631	0.446135	0.134151	0	Aadac	NA	0	NA	0	NA	0	NA	0	NA	0	NA	0
Aadacl2	0	0	1	NA	0	0	0	0	0	0	Aadacl2	0.0284769	0	3.84769	0.42265	0	0	0.0854306	0	0	Aadacl2	NA	0	NA	0	NA	0	NA	0	NA	0	NA	0
Aadacl3	0	0	1	NA	0	0	0	0	0	0	Aadacl3	0.0466712	0	5.66712	0.42265	0	0	0.140014	0	0	Aadacl3	NA	0	NA	0	NA	0	NA	0	NA	0	NA	0
Aadat	0.163571	0.830474	0.206515	0.0419199	0.186696	0.232781	0.0712349	0.549913	1.09568	0.84583	Aadat	6.47155	0.953675	4.71275	0.112223	4.32896	10.2018	4.88394	1.36532	0.542028	Aadat	NA	0	NA	0	NA	0	NA	0	NA	0	NA	0
Aaed1	10.0344	15.946	0.629508	0.0164205	9.9149	11.0568	9.13156	15.3646	14.4421	18.0313	Aaed1	13.628	16.5694	0.874672	0.152982	13.1824	12.3993	15.3024	15.5821	17.5567	Aaed1	NA	0	P-6586-1,5153,35;	1	NA	0	NA	0	P-5637-1,508,15;	1	NA	0
Smoc1	0.155226	0.419592	0.38461	0.000325507	0.176535	0.125929	0.163213	0.399986	0.428133	0.430657	Smoc1	0.096633	0	10.6633	0.188263	0.0377847	0.0578425	0.194272	0	0	Smoc1	P-5290-1,61226,114;P-1910-1,139462,231;P-12230-1,110273,62;	3	P-1069-1,139504,108;P-7856-1,172951,31;P-5880-1,-28825,38;	3	P-1797-1,139412,14;P-935-1,179551,19;	2	P-3059-1,-28842,22;P-2132-2,139463,26;	2	NA	0	P-180-1,139511,74;	1
Aak1	4.86162	5.72168	0.849946	0.304018	5.49846	3.63317	5.45323	6.35818	5.23322	5.57366	Aak1	6.49881	6.25713	0.974422	0.321697	6.52561	6.71089	6.25993	6.66966	5.8446	Aak1	P-5631-1,-52848,108;	1	NA	0	P-431-1,-27087,31;	1	P-741-1,-27086,43;	1	NA	0	P-789-1,-42917,46;	1
Aamdc	6.74588	10.4788	0.644105	0.159988	5.2631	7.94596	7.02857	8.23664	9.19312	14.0066	Aamdc	4.5493	4.46769	0.828729	0.11489	4.93077	3.84961	4.86753	5.49156	3.44383	Aamdc	NA	0	NA	0	NA	0	NA	0	NA	0	NA	0
Aamp	101.189	84.7276	1.19426	0.160593	90.9476	116.613	96.0054	76.9977	84.9134	92.2716	Aamp	70.369	44.6208	1.65591	0.0359003	74.562	59.598	76.9468	42.4917	46.7498	Aamp	NA	0	NA	0	NA	0	P-1807-1,-269,29;	1	NA	0	NA	0
Mgat5b	0.110307	0.491565	0.239864	0.255681	0.133919	0.0852271	0.111776	0.966419	0.335853	0.172422	Mgat5b	0.0941774	0.0637876	10.4177	0.060314	0.0517533	0.0950717	0.135707	0	0.127575	Mgat5b	P-5426-1,44175,112;P-9274-2,117333,75;	2	P-1211-1,44223,102;P-859-1,16780,120;P-562-1,117330,143;P-7284-1,150343,33;	4	P-4967-1,173142,10;P-2003-1,153478,14;	2	P-7360-1,-1292,15;P-4906-1,122212,17;	2	P-5189-1,157931,15;	1	P-3194-1,129664,32;	1
Aar2	9.66796	7.30544	1.32295	0.00941376	9.79251	10.2577	8.95364	7.80578	6.84128	7.26926	Aar2	8.11307	5.12137	1.73711	0.14582	8.52428	5.36243	10.4525	4.6662	5.57654	Aar2	P-9208-1,-103383,75;	1	P-8180-1,-103356,31;	1	NA	0	P-679-2,-72139,45;	1	NA	0	NA	0
Aard	5.86731	1.53434	3.80572	0.0379493	6.1456	7.22345	4.23288	1.55603	1.61506	1.43192	Aard	6.02101	2.93953	3.58113	0.063712	4.63835	8.31072	5.11396	1.67411	4.20494	Aard	P-1073-1,127119,377;P-12063-2,26453,63;P-10387-2,121780,70;P-7807-1,120991,85;	4	P-34-1,127120,324;P-5388-1,121600,40;	2	NA	0	NA	0	NA	0	NA	0
Aars	39.1256	42.2403	0.926281	0.318894	39.1871	37.3431	40.8468	39.6883	40.0941	46.9385	Aars	29.4994	39.1501	0.71645	0.0105551	27.1183	31.0593	30.3205	41.1784	37.1218	Aars	NA	0	P-5557-1,46279,39;	1	P-1251-1,22348,17;	1	NA	0	P-10960-1,28668,12;	1	P-3858-1,28655,31;	1
Aars2	8.4219	8.05499	1.04549	0.748116	7.6265	7.36927	10.2699	7.44061	7.73315	8.99121	Aars2	6.32462	3.50712	1.86032	0.0227112	7.19181	5.68793	6.09411	3.39512	3.61913	Aars2	NA	0	NA	0	NA	0	NA	0	NA	0	NA	0
Aarsd1	32.8691	34.2271	0.960334	0.712604	29.0615	38.3693	31.1764	31.1141	33.8894	37.6778	Aarsd1	21.5169	11.944	1.51896	0.119403	23.5189	15.9893	25.0423	14.1621	9.72592	Aarsd1	NA	0	NA	0	NA	0	NA	0	P-5366-1,187,15;	1	NA	0
Aasdh	4.34923	2.97044	1.46262	0.125306	3.57921	4.04507	5.42342	2.79367	2.94065	3.17699	Aasdh	4.2378	3.37076	1.14838	0.236059	4.35072	4.74067	3.62202	3.68894	3.05258	Aasdh	P-2769-3,-18182,183;	1	NA	0	NA	0	P-4562-1,47737,18;	1	NA	0	NA	0
Aasdhppt	8.90542	9.58414	0.929256	0.747825	9.19712	10.9362	6.5829	9.54971	12.2082	6.99456	Aasdhppt	9.30451	8.50254	1.50365	0.0308023	9.02114	10.3857	8.50674	6.18458	10.8205	Aasdhppt	NA	0	NA	0	P-700-1,181,22;	1	NA	0	P-9484-1,14730,12;	1	NA	0
Aass	0.175535	0.142124	1.21963	0.67539	0.237308	0.237907	0.0513908	0.128462	0.214464	0.0834468	Aass	0.344012	0.579266	0.644367	0.0210563	0.345021	0.393398	0.293618	0.539395	0.619137	Aass	NA	0	P-3658-1,54583,50;	1	NA	0	NA	0	NA	0	NA	0
Aatf	20.1386	14.7293	1.36699	0.0191501	18.9501	22.1993	19.2663	13.9058	15.6982	14.584	Aatf	17.6157	29.5352	0.554075	0.011691	16.7321	20.6261	15.4889	31.8011	27.2694	Aatf	NA	0	P-1944-1,151766,77;	1	NA	0	NA	0	P-3430-1,125,17;	1	P-2676-1,269758,34;	1
Aatk	0.568261	0.868527	0.658216	0.206475	0.595496	0.496281	0.613005	1.11088	0.553122	0.941575	Aatk	1.29017	2.1208	0.629167	0.00775523	1.34244	1.15553	1.37255	2.05649	2.18511	Aatk	NA	0	NA	0	NA	0	NA	0	NA	0	NA	0
Abat	16.1928	13.5607	1.19396	0.280845	17.8731	14.1134	16.592	16.5329	13.6215	10.5278	Abat	20.458	22.1251	0.939797	0.123145	19.5034	21.2383	20.6322	21.7692	22.4811	Abat	NA	0	NA	0	NA	0	NA	0	NA	0	NA	0
Abca1	2.22929	4.26636	0.523644	0.158906	2.30431	2.08487	2.29869	5.0455	5.33796	2.41561	Abca1	2.6256	2.90356	0.888413	0.0449617	2.48483	2.66469	2.72728	2.95664	2.85048	Abca1	NA	0	P-7299-1,-195223,33;	1	P-5916-1,-273,10;P-4120-1,-36249,11;	2	NA	0	NA	0	NA	0
Abca12	0.0315306	0.00517671	2.73647	0.00927306	0.039928	0.0280033	0.0266606	0.0100806	0.00544949	0	Abca12	0.0306938	0.11142	0.786905	0.553312	0.0211614	0.00971848	0.0612016	0.0417138	0.181126	Abca12	P-2765-1,298774,183;P-12497-1,-91208,61;P-11712-1,302855,64;	3	NA	0	NA	0	NA	0	NA	0	NA	0
Abca13	0.00566397	0.00851719	0.845915	0.235988	0.0029651	0.00808721	0.00593958	0.00698695	0.0113312	0.00723338	Abca13	0.48688	0.229423	1.16252	0.340833	0.558269	0.376371	0.525999	0.417418	0.0414282	Abca13	P-5407-1,289614,112;P-5104-1,416560,118;P-4171-2,803540,138;P-9579-2,308450,73;	4	NA	0	NA	0	P-6270-1,710744,16;	1	NA	0	P-1666-1,-268,38;	1
Abca14	0.010071	0	2.0071	0.00760203	0.00881766	0.00961993	0.0117755	0	0	0	Abca14	0.0346643	0	4.46643	0.325377	0.00817826	0.00751179	0.0883027	0	0	Abca14	NA	0	NA	0	P-2519-1,38,13;	1	NA	0	NA	0	P-442-1,20,54;	1
Abca15	0.0178254	0	2.78254	0.42265	0	0	0.0534762	0	0	0	Abca15	0.0127305	0.0508628	2.27305	0.42265	0	0	0.0381916	0	0.101726	Abca15	NA	0	NA	0	NA	0	NA	0	NA	0	NA	0
Abca16	0.00315738	0	1.31574	0.184275	0.00452999	0.00494215	0	0	0	0	Abca16	0.0669669	0	7.69669	0.42265	0	0	0.200901	0	0	Abca16	NA	0	P-2880-1,113302,57;	1	NA	0	NA	0	P-1813-2,81527,21;	1	P-670-1,113338,48;	1
Abca17	0	0	1	NA	0	0	0	0	0	0	Abca17	0.0239514	0	3.39514	0.42265	0	0	0.0718541	0	0	Abca17	P-11760-1,-1947,64;	1	NA	0	NA	0	NA	0	NA	0	NA	0
Abca2	18.9123	4.97363	3.79688	0.0799819	17.2824	12.4778	26.9767	4.83985	4.11868	5.96237	Abca2	22.6515	24.8022	0.926574	0.0878493	22.8653	21.5739	23.5154	24.4473	25.157	Abca2	NA	0	NA	0	NA	0	NA	0	NA	0	NA	0
Abca3	6.35417	4.54646	1.39674	0.237062	5.65676	5.08824	8.31752	3.6518	3.79077	6.19681	Abca3	10.8024	4.26928	2.34458	0.00791662	11.8862	10.4682	10.0528	4.60168	3.93689	Abca3	P-11760-1,953,64;	1	NA	0	NA	0	NA	0	NA	0	NA	0
Abca4	0.124839	0.168613	0.754926	0.201885	0.114625	0.0893241	0.170569	0.185212	0.150186	0.17044	Abca4	0.174594	0.151045	0.943659	0.538281	0.1944	0.184139	0.145243	0.185615	0.116475	Abca4	NA	0	P-2391-1,169268,66;	1	P-2062-1,77726,14;	1	P-6065-1,44209,16;P-2474-1,57860,24;	2	NA	0	NA	0
Abca5	1.90055	2.44883	0.777014	0.448051	2.44577	1.05542	2.20046	3.37876	2.25436	1.71337	Abca5	1.85534	2.92816	0.653458	0.00203456	1.84242	1.7852	1.93838	2.84456	3.01175	Abca5	NA	0	NA	0	P-5533-1,68996,10;	1	NA	0	P-5749-1,53667,15;	1	NA	0
Abca6	0.0583216	0.178451	0.362543	0.246222	0.128668	0.0407539	0.00554285	0.220059	0.281543	0.0337512	Abca6	0.0117863	0.302777	0.101385	0.00370487	0	0.0353589	0	0.204886	0.400669	Abca6	NA	0	NA	0	P-5533-1,-16906,10;	1	P-7220-1,45640,15;	1	P-5749-1,-32235,15;	1	NA	0
Abca7	4.85885	2.44069	1.98673	0.107587	4.28737	3.64064	6.64854	2.99859	2.22172	2.10176	Abca7	4.08671	2.03993	1.95425	0.064163	4.84789	3.06056	4.35169	2.08631	1.99356	Abca7	NA	0	NA	0	NA	0	NA	0	NA	0	NA	0
Abca8a	0.00448308	0.197424	0.0698237	0.0197299	0.0042267	0.00922252	0	0.224094	0.141333	0.226843	Abca8a	0.0106759	0.0107373	2.06759	0.272753	0.00784041	0	0.0241872	0	0.0214746	Abca8a	P-10934-1,66535,67;	1	P-457-1,59800,154;	1	NA	0	NA	0	NA	0	P-149-1,66534,80;	1
Abca8b	2.08841	0.271927	7.44309	0.0177022	2.29379	1.53419	2.43725	0.353096	0.337712	0.124974	Abca8b	0.624174	2.49581	0.245709	0.000380429	0.648574	0.674276	0.549672	2.571	2.42062	Abca8b	P-4188-2,-94,138;P-11431-1,111960,65;P-10934-1,-33557,67;	3	P-457-1,-40292,154;P-6627-1,619,35;P-3356-1,-30,52;	3	NA	0	NA	0	NA	0	P-149-1,-33558,80;	1
Abca9	0.00677115	1.03061	0.0161167	0.00835231	0.00378703	0.0165264	0	0.95484	1.21929	0.91769	Abca9	0.0661412	0.218937	0.630414	0.160802	0.0632236	0.0322619	0.102938	0.11078	0.327094	Abca9	NA	0	NA	0	NA	0	P-7220-1,-37940,15;	1	NA	0	NA	0
Abcb10	5.98991	9.38192	0.638838	0.0276979	6.17408	5.64126	6.1544	10.6711	8.83211	8.64255	Abcb10	5.68468	3.18524	1.87724	0.108077	6.05359	3.87905	7.12139	3.02354	3.34693	Abcb10	NA	0	NA	0	NA	0	NA	0	NA	0	NA	0
Abcb11	0	0.00808164	0.553047	0.278176	0	0	0	0.00571338	0.0185315	0	Abcb11	0.0427418	0	5.27418	0.217612	0.0449763	0	0.0832492	0	0	Abcb11	NA	0	NA	0	NA	0	NA	0	NA	0	NA	0
Abcb1a	0.0101969	0.179662	0.106489	0.0617904	0.00977752	0.0208132	0	0.118729	0.152454	0.267803	Abcb1a	0.0461926	2.71576e-07	5.61926	0.0187828	0.0470124	0.0568825	0.034683	0	5.43153e-07	Abcb1a	NA	0	NA	0	NA	0	NA	0	NA	0	NA	0
Abcb1b	0.177845	0.162284	1.09032	0.251036	0.185515	0.172884	0.175136	0.160122	0.180327	0.146404	Abcb1b	0.435346	0.439048	0.594364	0.0197804	0.402266	0.521371	0.382402	0.739283	0.138813	Abcb1b	P-10216-2,21668,70;	1	NA	0	NA	0	NA	0	NA	0	NA	0
Abcb4	0.0248472	0.0549338	0.536657	0.0398209	0.0116501	0.0317753	0.0311161	0.0411784	0.066782	0.056841	Abcb4	0.0124656	0.0212996	0.42711	0.00489441	0.0108053	0.00992478	0.0166668	0.0425992	0	Abcb4	P-10216-2,-73906,70;	1	NA	0	NA	0	NA	0	NA	0	NA	0
Abcb5	0	0	1	NA	0	0	0	0	0	0	Abcb5	0.0292042	0	3.92042	0.42265	0	0	0.0876127	0	0	Abcb5	NA	0	NA	0	P-5530-1,-271339,10;	1	NA	0	NA	0	NA	0
Abcb6	12.5789	8.8558	1.41994	0.132282	10.6981	11.3139	15.7247	8.39377	8.27503	9.89861	Abcb6	9.34542	5.11747	1.73622	0.0397571	10.6678	7.85736	9.51111	5.37837	4.85656	Abcb6	NA	0	NA	0	NA	0	NA	0	NA	0	NA	0
Abcb7	5.7073	5.10379	1.11802	0.596937	7.12238	5.21625	4.78328	5.61865	6.09972	3.593	Abcb7	10.6364	9.73699	1.02724	0.752942	10.7881	11.9104	9.21054	10.354	9.11997	Abcb7	NA	0	P-8233-1,-19823,30;	1	NA	0	NA	0	NA	0	NA	0
Abcb8	18.4044	13.0713	1.40768	0.0613447	16.8421	16.7096	21.6614	12.4995	11.8635	14.851	Abcb8	14.7996	7.69481	2.06999	0.0282082	15.1565	12.3669	16.8754	7.14442	8.2452	Abcb8	NA	0	NA	0	P-5826-1,680,10;	1	NA	0	P-3027-1,830,18;	1	NA	0
Abcb9	0.195852	0.233184	0.846488	0.750374	0.149514	0.12428	0.313763	0.402645	0.204061	0.0928466	Abcb9	0.366609	0.102353	4.27476	0.124692	0.369792	0.169828	0.560207	0.0781007	0.126606	Abcb9	P-3025-1,21917,172;	1	NA	0	P-5475-1,10794,10;	1	NA	0	NA	0	P-622-1,21919,49;	1
Abcc1	6.28428	5.94025	1.05782	0.755113	6.19525	4.7474	7.9102	6.65836	5.26926	5.89313	Abcc1	7.12139	6.63754	0.994804	0.967293	7.78253	5.51966	8.06197	7.15864	6.11644	Abcc1	P-12059-1,82084,63;	1	P-7424-1,16052,32;	1	NA	0	NA	0	NA	0	NA	0
Abcc10	2.5872	1.49165	1.72957	0.284997	1.92094	1.73734	4.10333	1.71946	1.36251	1.39298	Abcc10	2.20232	1.45777	1.76046	0.00944689	2.3755	2.0544	2.17707	1.24667	1.66886	Abcc10	NA	0	NA	0	NA	0	NA	0	NA	0	NA	0
Esr2	0.0184815	0.592101	0.0473035	0.00427308	0.0211813	0.0154056	0.0188575	0.557343	0.667795	0.551165	Esr2	0.0915349	0.0896799	10.1535	0.305576	0.0523875	0	0.222217	0	0.17936	Esr2	P-4492-2,314959,130;P-2144-5,342732,215;	2	P-3483-1,350153,51;P-2613-2,342712,62;	2	P-4851-1,84186,10;	1	P-7404-1,-8138,15;	1	NA	0	NA	0
Abcc2	0.0146093	0.177317	0.131378	0.0324263	0	0.0144165	0.0294113	0.14531	0.143079	0.243562	Abcc2	0.242663	0.171827	1.15172	0.283693	0.204267	0.240154	0.283567	0.209379	0.134274	Abcc2	P-12877-3,97475,60;	1	NA	0	P-4266-1,85317,11;	1	NA	0	P-3801-2,97134,17;	1	P-2284-1,24863,35;	1
Abcc3	0.726058	1.5683	0.466363	0.00415335	0.555227	0.761063	0.861883	1.70531	1.64124	1.35834	Abcc3	0.789359	0.984696	0.760474	0.125129	0.607395	0.946	0.814683	1.04113	0.92826	Abcc3	NA	0	NA	0	NA	0	NA	0	NA	0	NA	0
Abcc4	1.41489	1.39129	1.01684	0.926165	1.1919	1.37502	1.67774	1.03898	1.43878	1.69612	Abcc4	2.25093	13.4448	0.152466	0.000346782	2.45742	1.78377	2.51162	14.8191	12.0704	Abcc4	P-6110-2,177795,102;	1	P-2778-1,-7301,59;	1	NA	0	P-4073-1,-277,19;	1	P-854-2,320392,28;P-472-2,-49204,34;	2	NA	0
Abcc5	9.44231	12.6032	0.749398	0.113415	8.28274	8.24638	11.7978	12.8686	12.4114	12.5297	Abcc5	7.8868	6.62649	1.11031	0.260721	8.87598	7.57174	7.21267	7.10223	6.15074	Abcc5	NA	0	NA	0	NA	0	NA	0	NA	0	NA	0
Abcc6	0.0809973	0.177219	0.486047	0.119566	0.067027	0.0992417	0.0767234	0.180505	0.109777	0.241376	Abcc6	0.0484521	0.11333	0.508114	0.0197092	0.0621666	0.0489433	0.0342463	0.105037	0.121623	Abcc6	P-6174-1,16762,101;	1	NA	0	NA	0	NA	0	NA	0	NA	0
Abcc8	0.24328	0.417221	0.592856	0.084934	0.196531	0.219642	0.313667	0.400981	0.32057	0.530111	Abcc8	0.268355	0.713415	0.368723	0.0223948	0.346777	0.334851	0.123436	0.744916	0.681914	Abcc8	P-575-1,63588,589;	1	P-3948-2,63561,47;P-2199-1,25057,70;	2	P-4017-1,-38698,11;	1	NA	0	NA	0	P-4373-1,63630,30;P-3595-1,-24169,31;P-1450-1,25167,39;	3
Abcc9	0.276556	7.99197	0.0358106	0.0609496	0.387326	0.240486	0.201855	10.5477	9.3772	4.05098	Abcc9	0.648549	0.490274	1.39945	0.0691095	0.67759	0.547259	0.720799	0.460577	0.519971	Abcc9	P-5701-1,12783,107;P-4933-1,67526,121;P-7011-3,41,92;	3	NA	0	NA	0	P-7268-1,-40,15;	1	NA	0	NA	0
Abcd1	5.21377	6.61175	0.788881	0.0304826	4.98333	4.88849	5.76949	6.58676	6.49468	6.75381	Abcd1	5.45937	3.79688	1.23957	0.011046	5.4894	5.63664	5.25207	4.40232	3.19145	Abcd1	NA	0	NA	0	NA	0	NA	0	NA	0	NA	0
Abcd2	0.200438	3.11454	0.0673502	0.00275015	0.158534	0.271122	0.171658	3.2258	3.35138	2.76643	Abcd2	0.654055	0.420292	1.95881	0.0852944	0.850432	0.511019	0.600714	0.329009	0.511576	Abcd2	P-3422-1,99173,159;P-8999-1,38289,77;	2	P-6046-1,67171,37;	1	NA	0	NA	0	P-2027-1,98914,20;	1	NA	0
Abcd3	20.6765	19.8823	1.03993	0.661284	21.244	20.8835	19.902	21.0062	21.7973	16.8433	Abcd3	21.9356	23.0683	0.952894	0.147285	22.5923	21.0249	22.1895	23.0205	23.1161	Abcd3	P-5448-2,-76256,111;P-7479-1,-44016,87;	2	P-7171-1,-29658,33;	1	NA	0	NA	0	NA	0	NA	0
Abcd4	3.42906	5.09228	0.674025	0.0177795	2.86499	3.4331	3.9891	5.15735	4.71151	5.408	Abcd4	2.73209	1.66133	1.28163	0.356786	2.66596	1.88854	3.64179	2.12954	1.19313	Abcd4	NA	0	NA	0	NA	0	P-4830-1,27149,18;	1	P-4169-1,27218,16;	1	NA	0
Abce1	46.2679	52.8042	0.876241	0.341853	52.1246	48.0378	38.6413	55.7873	58.7559	43.8692	Abce1	51.1386	53.4063	0.896487	0.264298	48.2005	58.7613	46.4538	57.0444	49.7682	Abce1	NA	0	NA	0	NA	0	NA	0	NA	0	NA	0
Abcf1	55.9154	40.46	1.3819	0.00373839	52.3875	56.488	58.8706	38.337	40.0142	43.0288	Abcf1	48.2919	40.7663	1.1256	0.0885554	48.1693	51.3312	45.3753	42.902	38.6307	Abcf1	NA	0	NA	0	NA	0	NA	0	NA	0	NA	0
Abcf2	52.568	41.0376	1.2809	0.0117985	48.9506	54.4936	54.2599	37.9125	40.7302	44.4701	Abcf2	37.9446	38.7705	0.939351	0.273684	40.1977	34.7541	38.882	40.3951	37.1459	Abcf2	NA	0	NA	0	P-5569-1,-98,10;	1	NA	0	NA	0	NA	0
Abcf3	15.9299	13.2098	1.20576	0.140208	13.529	17.3985	16.8621	11.9931	13.3944	14.2419	Abcf3	12.6393	8.52845	1.61679	0.0415279	13.9942	10.6521	13.2716	7.81373	9.24317	Abcf3	NA	0	NA	0	P-975-1,45,19;	1	NA	0	NA	0	NA	0
Abcg1	0.625446	0.911171	0.689824	0.104005	0.669111	0.569749	0.637478	0.855642	1.1148	0.763067	Abcg1	1.02052	1.24393	0.98441	0.917524	0.983864	0.799415	1.27827	1.03683	1.45103	Abcg1	P-2562-1,8564,192;P-12126-1,55978,62;P-7523-1,-20061,87;	3	P-3423-1,9210,52;	1	NA	0	NA	0	NA	0	P-3587-1,-45970,31;	1
Abcg2	17.685	18.2598	0.968538	0.846625	18.9916	18.1309	15.9325	21.6685	19.783	13.3279	Abcg2	14.7222	10.0027	1.39639	0.142329	17.0223	11.2352	15.9092	10.5402	9.4651	Abcg2	NA	0	NA	0	NA	0	NA	0	P-5582-2,-49712,15;	1	NA	0
Abcg3	0.0414171	0.664278	0.076255	0.0398992	0.0625897	0.0512133	0.0104481	0.589944	0.91938	0.483511	Abcg3	0.0595853	0.209063	0.631864	0.223518	0.0870767	0.0133301	0.078349	0.100127	0.318	Abcg3	NA	0	NA	0	NA	0	NA	0	NA	0	NA	0
Abcg4	1.28366	1.236	1.03825	0.900014	0.981956	1.08558	1.78343	1.72769	0.894363	1.08595	Abcg4	1.72147	1.8882	1.18741	0.244849	1.88222	1.89613	1.38607	1.44819	2.32821	Abcg4	NA	0	NA	0	NA	0	NA	0	NA	0	NA	0
Abcg5	0.238353	1.30745	0.18851	0.0301401	0.315051	0.268528	0.131479	1.10198	1.0911	1.72928	Abcg5	0.773809	0.265548	2.48041	0.13772	0.949669	0.385815	0.985942	0.305999	0.225096	Abcg5	P-12212-1,17881,62;P-7693-2,9751,86;	2	NA	0	NA	0	P-5398-1,17788,17;	1	NA	0	NA	0
Abcg8	0.072653	0.242235	0.327682	0.0382119	0.0443211	0.0552613	0.118376	0.171576	0.235914	0.319216	Abcg8	0.197173	0.0463034	2.0191	0.410879	0.117449	0.0755147	0.398555	0.0926068	0	Abcg8	P-12050-1,20112,63;	1	P-455-2,67197,154;P-4163-1,13726,46;P-1961-1,66405,77;	3	NA	0	NA	0	NA	0	P-701-1,15777,48;	1
Abhd1	2.05536	1.86859	1.09942	0.596686	2.20566	2.04348	1.91694	1.48498	1.67242	2.44837	Abhd1	1.56227	2.30483	0.708773	0.2085	1.81842	0.864941	2.00346	2.2083	2.40136	Abhd1	NA	0	NA	0	NA	0	NA	0	NA	0	NA	0
Abhd10	7.33005	5.64418	1.29816	0.0681869	8.05747	7.62568	6.30701	5.99982	6.09715	4.83558	Abhd10	6.91762	8.37109	0.840821	0.154822	6.85615	7.96273	5.93397	8.22911	8.51306	Abhd10	P-2839-2,-61929,180;P-2719-3,-23208,185;P-8223-1,-54071,82;	3	P-5818-1,-61868,38;	1	NA	0	NA	0	NA	0	NA	0
Abhd11	15.5912	10.7319	1.45236	0.111007	11.9034	17.5744	17.2957	9.77775	11.2389	11.1792	Abhd11	11.756	10.3368	1.29612	0.157616	12.6213	9.35507	13.2917	9.06784	11.6058	Abhd11	NA	0	NA	0	P-5256-1,-7717,10;P-5255-1,6351,10;	2	NA	0	P-3772-1,488,17;	1	P-1742-1,-7927,37;	1
Abhd11os	2.94594	1.58869	1.84897	0.16852	2.89593	4.03991	1.90198	1.78988	2.35852	0.617673	Abhd11os	4.5612	5.09813	1.09458	0.779132	3.87479	6.95628	2.85253	4.1662	6.03007	Abhd11os	NA	0	NA	0	NA	0	NA	0	NA	0	NA	0
Abhd12	20.3968	29.5789	0.689678	0.000614557	19.1756	20.5648	21.45	29.3462	28.558	30.8326	Abhd12	15.692	17.9438	0.943322	0.519419	15.1325	13.9198	18.0238	16.6355	19.2521	Abhd12	NA	0	NA	0	NA	0	NA	0	NA	0	NA	0
Fat3	11.0694	2.42442	4.55113	0.0606147	13.2014	6.23723	13.7695	3.8207	1.79283	1.65974	Fat3	12.998	1.656	10.1522	0.000674948	13.5949	12.592	12.8071	1.2713	2.04071	Fat3	P-5755-1,-31542,106;P-2069-2,239079,220;P-1925-2,270063,230;P-1548-2,413762,266;P-1466-1,-139457,280;P-10254-1,139850,70;P-7786-1,-39185,85;P-7575-2,349908,87;	8	P-849-2,413676,120;P-691-1,-139544,130;P-5456-1,-50532,39;P-4672-1,348328,43;P-3528-1,-16599,51;P-2400-1,-125339,66;	6	P-4145-1,-139541,11;	1	P-4598-1,94015,18;P-3899-1,348245,19;P-3180-1,-139523,21;	3	P-6239-1,-121513,14;	1	NA	0
Abhd13	9.67459	9.98023	0.969406	0.838765	12.0519	8.78381	8.18804	10.9549	10.3408	8.64507	Abhd13	10.4475	9.54082	1.09282	0.017561	10.3194	10.3372	10.6858	9.55926	9.52238	Abhd13	NA	0	NA	0	P-3207-1,-33,12;P-1122-1,-1496,17;	2	NA	0	NA	0	P-1509-1,-1162,39;	1
Abhd14a	16.3062	13.2237	1.23293	0.230923	12.9114	19.251	16.7562	12.2867	14.5968	12.7874	Abhd14a	12.0049	7.38241	1.52502	0.043458	12.6814	10.2378	13.0956	7.86852	6.89631	Abhd14a	P-8129-1,-3188,82;	1	NA	0	NA	0	NA	0	NA	0	NA	0
Abhd14b	7.94231	7.15552	1.1098	0.633088	6.06706	10.1305	7.62939	5.29003	7.74897	8.42757	Abhd14b	8.94418	6.67857	1.26626	0.277784	10.6273	6.44354	9.76168	7.06135	6.29579	Abhd14b	NA	0	NA	0	NA	0	NA	0	NA	0	NA	0
Abhd15	0.238475	0.278998	0.859781	0.625039	0.270322	0.103619	0.341485	0.275452	0.30014	0.261403	Abhd15	0.221449	0.0927991	23.1449	0.104103	0.33881	0.0746879	0.25085	0	0.185598	Abhd15	NA	0	NA	0	NA	0	NA	0	NA	0	NA	0
Abhd16a	21.3579	24.0177	0.889302	0.117779	19.3802	21.5829	23.1105	24.6023	24.427	23.0238	Abhd16a	18.7813	29.1997	0.80174	0.0124357	18.7673	17.8824	19.6943	23.4282	34.9713	Abhd16a	NA	0	NA	0	NA	0	NA	0	NA	0	NA	0
Abhd16b	0	0	1	NA	0	0	0	0	0	0	Abhd16b	0.0592867	0	6.92867	0.337716	0.0248067	0	0.153053	0	0	Abhd16b	P-10434-4,-5311,69;	1	NA	0	NA	0	P-6447-1,-9452,15;P-5263-1,-5490,17;	2	NA	0	NA	0
Abhd17a	42.5126	37.3881	1.13703	0.128275	39.4007	45.7634	42.3736	34.4034	36.719	41.0419	Abhd17a	33.4254	20.7087	1.78341	0.0870746	34.227	25.0129	41.0364	18.738	22.6793	Abhd17a	NA	0	NA	0	NA	0	NA	0	NA	0	NA	0
Abhd17b	15.3356	9.15779	1.67386	0.0577882	18.443	15.4858	12.0778	9.92123	10.8763	6.67586	Abhd17b	16.4975	15.2205	1.14869	0.052996	16.2428	17.4847	15.7651	14.3608	16.0802	Abhd17b	P-4793-1,61706,124;P-10108-2,59637,71;	2	NA	0	P-5930-1,-276,10;P-3267-1,94244,12;	2	P-3364-1,59747,21;	1	NA	0	NA	0
Dock5	16.8858	1.55432	10.8008	0.0221499	17.4187	12.5137	20.725	1.29891	1.25733	2.10672	Dock5	45.5778	4.46109	9.92929	0.00145525	45.7061	48.2231	42.8041	4.58124	4.34095	Dock5	P-5710-1,51674,107;P-4109-1,-24162,140;P-3595-3,-18199,153;P-1074-1,-36220,377;P-863-1,-26223,449;P-487-2,-21889,644;P-8841-1,-37098,77;	7	P-226-1,-21897,194;P-1850-1,-24205,80;P-1520-1,-36224,91;	3	P-864-1,-21873,20;	1	P-5565-2,-209,17;	1	P-12020-1,-350,12;	1	P-1908-1,-21928,37;	1
Abhd18	1.75302	1.8729	0.93633	0.320776	1.67695	1.83939	1.74271	2.05081	1.80187	1.76602	Abhd18	2.06987	0.813828	2.40912	0.0310035	2.48351	1.73654	1.98955	0.85333	0.774327	Abhd18	NA	0	NA	0	NA	0	NA	0	NA	0	NA	0
Abhd2	4.59762	6.62075	0.694887	0.0492999	5.5602	3.75562	4.47703	7.04233	7.19479	5.62512	Abhd2	8.76209	11.9047	0.724727	0.00431955	8.75174	8.38684	9.14768	12.094	11.7153	Abhd2	P-4212-1,2303,137;	1	P-2824-3,50901,58;	1	NA	0	P-5200-1,40458,17;	1	NA	0	NA	0
Abhd3	0.641482	0.775128	0.829777	0.397339	0.566069	0.535229	0.823147	0.815149	0.937408	0.572828	Abhd3	0.528566	1.06265	0.565167	0.0207831	0.420016	0.535817	0.629865	0.942933	1.18237	Abhd3	NA	0	NA	0	NA	0	NA	0	NA	0	NA	0
Abhd4	13.8559	27.8747	0.497258	0.0229327	14.3249	14.1779	13.0648	24.7619	26.5216	32.3405	Abhd4	16.7121	26.4549	0.69522	0.0107146	17.5231	15.183	17.4301	24.0429	28.8669	Abhd4	P-6688-1,-11,95;	1	NA	0	P-2643-1,97,13;	1	NA	0	NA	0	NA	0
Abhd5	5.36322	6.76341	0.793282	0.329716	6.13788	5.96417	3.98762	7.88015	7.70102	4.70906	Abhd5	4.90974	5.27782	0.77458	0.0600728	5.14729	4.18824	5.3937	6.3415	4.21415	Abhd5	NA	0	P-7435-1,-8847,32;	1	NA	0	NA	0	NA	0	NA	0
Abhd6	6.073	5.20662	1.16608	0.212315	5.96369	5.73632	6.51899	4.91986	4.5401	6.15989	Abhd6	6.1917	3.6222	2.14464	0.0045967	6.32766	5.75188	6.49557	2.88172	4.36269	Abhd6	P-5480-2,-1385,111;	1	NA	0	P-1225-1,-1419,17;	1	NA	0	NA	0	NA	0
Abhd8	20.0548	21.6988	0.924269	0.282762	19.181	22.2831	18.7003	21.4578	20.8844	22.7543	Abhd8	14.0929	9.38809	1.67349	0.122868	16.2596	9.69829	16.3207	8.41722	10.359	Abhd8	NA	0	NA	0	NA	0	NA	0	NA	0	NA	0
Abi1	13.9019	24.1697	0.575355	0.036849	14.7637	14.4521	12.4898	25.581	27.2457	19.6823	Abi1	18.7146	21.7572	0.865248	0.16766	18.115	21.3353	16.6934	21.6307	21.8837	Abi1	P-12545-1,-5766,61;	1	NA	0	P-4775-1,-198,10;	1	NA	0	NA	0	NA	0
Abi2	17.3951	14.4831	1.20092	0.319173	20.9951	16.4548	14.7353	16.2074	16.2628	10.9791	Abi2	27.8329	24.8795	1.06724	0.195559	27.6467	29.5043	26.3477	26.0787	23.6804	Abi2	NA	0	NA	0	NA	0	P-233-2,43,71;	1	NA	0	NA	0
Abi3	0.0102384	0.500911	0.0396124	0.0655757	0.0116501	0.0190651	0	0.240207	0.589907	0.672618	Abi3	0.115232	0.0825646	2.98531	0.450702	0.0540267	0	0.291669	0.0319493	0.13318	Abi3	NA	0	NA	0	NA	0	NA	0	NA	0	NA	0
Abi3bp	2.58616	1.22073	2.10945	0.0438341	2.46782	2.07525	3.21541	1.25622	1.01386	1.39211	Abi3bp	1.3811	7.17609	0.201305	0.000210617	1.22568	1.49254	1.42509	6.90044	7.45174	Abi3bp	P-9610-2,-37429,73;P-8890-3,-92444,77;P-8289-2,-80929,81;	3	P-386-1,-81061,163;P-8254-1,-35876,30;P-4873-1,-181783,42;P-1382-1,-37348,96;	4	NA	0	NA	0	NA	0	P-406-1,-37409,56;P-143-1,-81059,80;	2
Abl1	37.447	31.8872	1.1743	0.326821	37.303	30.0642	44.9738	32.5625	28.7612	34.3381	Abl1	37.3255	38.1824	0.966388	0.376921	39.449	35.4865	37.0411	38.6241	37.7406	Abl1	P-1349-1,60266,303;P-12875-1,70450,60;P-6888-1,115126,93;	3	NA	0	NA	0	NA	0	P-2969-1,70558,18;	1	NA	0
Abl2	7.06933	5.81097	1.21618	0.117212	7.82318	6.11526	7.26954	6.17864	6.13413	5.12013	Abl2	8.53144	6.22828	1.45782	0.0247407	9.10309	7.68933	8.8019	5.84904	6.60753	Abl2	NA	0	NA	0	NA	0	NA	0	P-2182-1,-166,20;P-1640-2,55608,22;	2	NA	0
Ablim1	3.71988	8.40057	0.443476	0.0119669	3.88893	3.71641	3.55431	7.29234	8.85738	9.05199	Ablim1	8.3426	14.7896	0.571788	0.000856403	8.66872	8.035	8.32408	14.5979	14.9813	Ablim1	P-4763-1,-25827,124;P-9836-1,106289,72;	2	NA	0	P-5927-1,18503,10;P-3827-1,-16058,11;	2	P-7304-1,18372,15;P-1794-1,18625,29;	2	NA	0	NA	0
Ablim2	0.10111	0.0985679	1.02342	0.959409	0.0820481	0.103284	0.117999	0.0446164	0.0663277	0.18476	Ablim2	0.174861	2.02253	0.0749095	0.000982303	0.257564	0.0322601	0.234758	2.45779	1.58728	Ablim2	NA	0	P-3293-1,16184,53;	1	P-5063-1,112771,10;P-1525-1,16210,15;	2	NA	0	NA	0	P-1458-1,112748,39;	1
Ablim3	0.174451	0.244119	0.725844	0.320709	0.171707	0.13624	0.215406	0.171652	0.213757	0.34695	Ablim3	0.513739	0.386977	2.2891	0.0529251	0.395725	0.505322	0.640169	0.218797	0.555158	Ablim3	P-7633-2,75816,86;	1	NA	0	P-4887-1,637,10;	1	NA	0	NA	0	NA	0
Abo	0.00921707	0	1.92171	0.184275	0.013224	0.0144272	0	0	0	0	Abo	0.0252247	0	3.52247	0.42265	0	0	0.0756741	0	0	Abo	P-5207-1,160422,115;	1	NA	0	NA	0	NA	0	NA	0	NA	0
Abr	51.4564	15.8994	3.23497	0.0304626	51.3802	40.2856	62.7035	16.2585	14.6189	16.8207	Abr	63.0711	48.0216	1.23213	0.0142431	65.7323	62.6652	60.8158	51.1866	44.8565	Abr	P-6159-1,-106637,101;P-5230-2,-16752,115;P-3251-1,-111426,165;P-2256-1,43305,209;P-567-1,-76891,594;P-11293-2,13487,66;P-9230-2,-149928,75;P-150-2,-135863,932;P-6374-4,-97413,99;	9	P-717-1,-97111,129;P-679-1,-76873,132;P-515-1,-48576,148;P-5691-1,59407,38;P-5153-1,-111372,41;P-4645-1,32237,43;P-4043-1,-84275,47;P-2442-1,-149839,65;	8	NA	0	P-1356-1,-96979,33;	1	P-12133-1,-133928,12;	1	P-2640-1,-16740,34;P-2404-1,-14072,35;P-2060-1,-149694,36;P-486-1,-111368,53;	4
Abra	0	0	1	NA	0	0	0	0	0	0	Abra	0.0770911	0	8.70911	0.42265	0	0	0.231273	0	0	Abra	P-5621-1,-199628,109;P-3388-1,-355492,159;P-2510-1,-558330,194;P-2332-1,-14137,204;P-9410-1,-596683,74;P-8955-2,-566092,77;P-8115-1,-503296,82;	7	P-798-1,-596593,123;P-7701-1,38985,32;P-7365-2,-178013,33;	3	NA	0	NA	0	P-11744-1,-705121,12;P-10389-1,-583012,12;P-11326-1,-14151,12;P-7170-1,-713743,14;P-6634-1,-672154,14;P-6140-1,-558092,14;P-5339-1,-210528,15;P-1573-2,-582502,22;	8	P-1591-1,-177892,38;	1
Abracl	38.2394	56.6297	0.675312	0.217553	45.6867	46.6463	22.3854	63.599	68.7341	37.556	Abracl	28.6882	35.3791	0.80043	0.00157807	29.2458	28.3104	28.5085	35.8435	34.9148	Abracl	NA	0	NA	0	NA	0	NA	0	NA	0	P-1431-1,-29,39;	1
Abt1	7.95565	4.06784	1.9534	0.00510258	7.17548	8.33976	8.35172	4.22392	3.78646	4.19313	Abt1	4.70941	4.60293	1.2236	0.217674	4.48617	4.0026	5.63946	3.84699	5.35886	Abt1	P-11622-1,-7563,64;P-412-2,13443,684;P-8760-1,-8802,78;	3	P-611-1,13454,138;	1	P-3669-1,-7090,11;P-1295-1,10904,16;P-1069-1,-39687,18;P-629-1,-8798,24;P-508-1,-29621,27;P-384-1,-14294,35;	6	NA	0	P-10464-1,-888,12;	1	NA	0
Abtb1	10.0726	6.19673	1.62447	0.0323636	8.48477	10.0144	11.7187	5.81654	5.31969	7.45396	Abtb1	8.36884	5.3278	1.61728	0.036963	8.29108	7.31424	9.5012	5.17082	5.48479	Abtb1	P-5380-1,-16705,112;P-5107-1,56922,118;P-326-1,49648,742;	3	P-305-1,99988,176;P-7246-1,49573,33;P-5521-1,114224,39;	3	NA	0	NA	0	NA	0	P-72-1,49655,104;P-1810-1,70513,37;P-966-1,90850,44;	3
Abtb2	1.84698	1.6637	1.10951	0.481407	1.79149	1.51699	2.23246	1.8162	1.64189	1.533	Abtb2	2.47968	2.04944	1.4523	0.0216077	2.63727	2.25376	2.54803	1.70431	2.39456	Abtb2	P-7399-1,34076,88;P-6549-2,63627,97;	2	P-7658-1,3144,32;P-4342-1,77411,45;P-2631-1,15389,62;	3	NA	0	NA	0	NA	0	NA	0
Acaa1a	21.6019	21.5396	1.00289	0.989194	21.5145	28.0829	15.2084	20.8725	25.4147	18.3316	Acaa1a	18.0355	9.44219	1.83093	0.148109	20.0237	11.1204	22.9624	9.84594	9.03844	Acaa1a	NA	0	NA	0	P-4700-1,-236,10;	1	NA	0	NA	0	NA	0
Acaa1b	0.389398	1.21914	0.32494	0.0449005	0.335814	0.707577	0.124802	1.07183	1.65577	0.929833	Acaa1b	1.51629	0.718171	2.05693	0.0667124	1.35968	1.25077	1.93843	0.732022	0.704321	Acaa1b	NA	0	NA	0	NA	0	NA	0	NA	0	NA	0
Akr1d1	0	0.003454	0.743274	0.42265	0	0	0	0.010362	0	0	Akr1d1	0.0888559	0	9.88559	0.272752	0.0652564	0	0.201311	0	0	Akr1d1	P-1234-1,87382,330;P-683-1,181754,538;P-12186-1,184336,62;	3	P-617-1,115536,138;P-2385-1,264272,66;	2	P-4528-1,-82058,10;	1	P-4925-1,87339,17;	1	P-7834-1,-6390,13;P-7183-1,115530,14;P-773-2,95636,28;	3	P-1312-1,66781,40;	1
Acaca	11.449	10.3132	1.11002	0.333947	12.2917	9.69412	12.3611	10.5155	10.9825	9.4417	Acaca	17.9628	13.4234	1.31658	0.0161785	18.8666	16.9484	18.0735	13.6411	13.2058	Acaca	NA	0	P-1944-1,188634,77;	1	NA	0	NA	0	NA	0	P-2676-1,70642,34;	1
Acacb	0.753322	0.779086	0.96735	0.756473	0.688196	0.705029	0.866741	0.876749	0.764398	0.69611	Acacb	1.1266	0.974131	1.18865	0.264549	1.06901	0.95806	1.35274	0.946212	1.00205	Acacb	NA	0	NA	0	NA	0	NA	0	NA	0	NA	0
Acad10	1.20855	0.953272	1.26501	0.195415	1.08752	1.23388	1.30426	1.05272	1.12478	0.682323	Acad10	1.68377	1.02069	1.44019	0.225441	1.93023	1.08883	2.03225	1.16608	0.875295	Acad10	NA	0	NA	0	NA	0	NA	0	NA	0	NA	0
Acad11	6.50531	5.06151	1.28469	0.16318	5.44508	7.81237	6.25848	4.30197	5.29019	5.59236	Acad11	5.72883	4.98124	1.29162	0.0682164	5.41849	5.32723	6.44078	4.43311	5.52936	Acad11	NA	0	NA	0	NA	0	NA	0	NA	0	NA	0
Acad12	1.00117	0.576125	1.72518	0.156129	1.0005	1.33545	0.667568	0.785435	0.634104	0.308837	Acad12	1.14464	0.669942	1.30955	0.369471	1.09875	0.758037	1.57714	0.871713	0.468171	Acad12	NA	0	NA	0	NA	0	NA	0	NA	0	NA	0
Acad8	10.8607	9.7731	1.11117	0.294615	9.37385	11.8634	11.345	8.97405	10.3572	9.98811	Acad8	7.7934	5.85422	1.53422	0.0974251	8.19446	6.04393	9.14181	5.07622	6.63223	Acad8	NA	0	NA	0	NA	0	NA	0	P-9923-1,66993,12;	1	P-1925-1,85,36;	1
Acad9	14.6648	11.7642	1.24635	0.0496133	13.2972	16.0424	14.6548	11.1639	12.4083	11.7205	Acad9	11.365	7.62938	1.60531	0.0176606	11.8828	10.2116	12.0005	7.07587	8.1829	Acad9	NA	0	NA	0	NA	0	NA	0	NA	0	P-4013-1,123,30;	1
Acadl	26.4106	28.6802	0.920892	0.403536	26.1134	28.7418	24.3767	30.7235	30.6642	24.653	Acadl	23.9429	26.1419	0.86328	0.0127225	23.2365	24.727	23.8652	27.7364	24.5475	Acadl	NA	0	NA	0	NA	0	NA	0	NA	0	NA	0
Acadm	20.0378	20.8738	0.95997	0.679937	19.4778	23.0334	17.6023	19.0832	21.2593	22.279	Acadm	22.2572	16.2049	1.49124	0.0449298	24.0445	19.0449	23.6822	14.922	17.4878	Acadm	NA	0	NA	0	P-1412-1,-276,16;	1	NA	0	P-5131-1,21457,15;	1	NA	0
Acads	37.5971	21.5101	1.74753	0.0110592	33.397	41.4903	37.9039	19.6966	23.054	21.7796	Acads	30.1972	12.8777	2.34768	0.0613	33.5536	21.2815	35.7566	12.8569	12.8985	Acads	NA	0	NA	0	P-1928-1,-6020,14;	1	P-1903-1,5705,28;	1	NA	0	P-4490-1,25583,30;	1
Acadsb	16.5758	23.9852	0.691212	0.176349	17.9164	17.9684	13.8425	26.4884	28.8284	16.6387	Acadsb	20.5197	22.0975	0.990012	0.821839	20.9769	21.635	18.9471	20.7268	23.4683	Acadsb	NA	0	P-6836-1,5161,34;	1	NA	0	NA	0	NA	0	NA	0
Acadvl	20.1572	16.3966	1.22922	0.0970495	17.4774	22.2041	20.7902	16.0797	17.8481	15.2619	Acadvl	15.5323	10.6541	1.54707	0.041711	15.5963	13.4935	17.5071	10.0363	11.2719	Acadvl	NA	0	NA	0	P-2613-1,-50,13;	1	NA	0	NA	0	NA	0
Acan	0.270089	0.275833	0.979904	0.985425	0	0	0.810267	0.285183	0.117167	0.425149	Acan	0.0301546	0	4.01546	0.342188	0.0119733	0	0.0784906	0	0	Acan	NA	0	NA	0	NA	0	NA	0	NA	0	NA	0
Acap1	0.140881	0.258254	0.562454	0.160295	0.0860735	0.0939048	0.242664	0.225358	0.347206	0.2022	Acap1	0.088856	0	9.8856	0.225672	0.0887021	0	0.177866	0	0	Acap1	NA	0	NA	0	NA	0	NA	0	NA	0	NA	0
Acap2	9.27494	13.0917	0.70868	0.168309	10.6018	8.37171	8.85127	14.7481	15.1688	9.35832	Acap2	11.2955	11.4474	1.01927	0.69618	12.2405	10.7571	10.889	11.0817	11.8131	Acap2	NA	0	NA	0	NA	0	NA	0	NA	0	NA	0
Acap3	7.70842	5.29219	1.4557	0.103773	7.01875	6.5643	9.54221	6.27831	5.23825	4.36002	Acap3	6.27269	4.1909	1.26881	0.152789	7.14801	5.14923	6.52082	4.94165	3.44016	Acap3	NA	0	NA	0	NA	0	NA	0	P-2479-1,173,19;	1	NA	0
Acat1	25.7968	39.8827	0.646906	0.0153818	24.4972	30.3192	22.5741	38.5634	41.7591	39.3256	Acat1	26.4419	29.6064	0.863908	0.016387	26.4478	25.5035	27.3744	30.6089	28.604	Acat1	NA	0	NA	0	NA	0	NA	0	P-6970-1,-204,14;	1	NA	0
Acat2	33.3935	31.929	1.04585	0.868513	38.1708	41.5121	20.4977	36.8629	37.166	21.7582	Acat2	29.7376	25.5159	1.15537	0.137574	30.7629	26.4898	31.96	25.7372	25.2946	Acat2	NA	0	NA	0	P-3791-1,413,11;	1	NA	0	NA	0	NA	0
Acat3	0.219036	0.226316	0.969196	0.930815	0.282218	0.301491	0.0734003	0.192198	0.235958	0.250792	Acat3	0.375518	0.148461	2.13557	0.0891351	0.499679	0.350565	0.27631	0.170522	0.126401	Acat3	NA	0	NA	0	NA	0	NA	0	NA	0	NA	0
Acbd3	17.4922	21.8092	0.80215	0.16637	19.6613	17.5182	15.2972	22.5524	24.9909	17.8842	Acbd3	20.9512	22.7209	0.882458	0.0427194	21.1849	21.8472	19.8215	23.7432	21.6985	Acbd3	P-5971-1,23870,104;	1	P-7122-1,28639,33;	1	NA	0	NA	0	P-7058-1,51810,14;	1	NA	0
Acbd4	2.03832	2.6916	0.758188	0.160963	1.62364	2.30776	2.18355	2.30364	2.47973	3.29143	Acbd4	2.89126	2.51021	1.07189	0.458262	2.77849	2.59103	3.30427	2.69669	2.32373	Acbd4	P-10683-3,-2588,68;	1	NA	0	NA	0	NA	0	NA	0	NA	0
Acbd5	5.48526	7.25258	0.756653	0.286251	6.27544	5.56148	4.61886	7.96638	8.93666	4.85472	Acbd5	7.56976	8.71763	0.888354	0.241575	7.618	8.54738	6.5439	8.52236	8.9129	Acbd5	P-12545-1,-23184,61;	1	NA	0	NA	0	NA	0	P-7939-1,-962,13;	1	NA	0
Acbd6	27.15	21.0975	1.28674	0.0234388	26.524	29.6575	25.2683	19.3552	21.3351	22.6022	Acbd6	27.5551	24.8882	1.12602	0.0503199	26.1653	27.9271	28.5729	24.4701	25.3064	Acbd6	NA	0	NA	0	P-1681-1,36216,15;	1	NA	0	P-9213-1,-84467,13;	1	P-3356-1,-65793,32;	1
Acbd7	0.232607	0.0141296	10.0543	0.204841	0.31058	0.387243	0	0	0.0423889	0	Acbd7	0.021158	0	3.1158	0.42265	0	0	0.0634741	0	0	Acbd7	NA	0	NA	0	NA	0	NA	0	P-5149-1,-3682,15;	1	NA	0
Accs	3.67842	2.6287	1.39782	0.254357	3.37964	2.69396	4.96164	2.58755	2.24497	3.05358	Accs	3.02623	4.63376	0.675717	0.0763566	3.4723	2.17146	3.43495	4.48335	4.78417	Accs	NA	0	NA	0	NA	0	NA	0	NA	0	NA	0
Accsl	0.00711227	0.0435096	0.319798	0.0180445	0.0213368	0	0	0.0377083	0.0407695	0.0520511	Accsl	0.0356121	0	4.56121	0.42265	0	0	0.106836	0	0	Accsl	P-10100-1,-117609,71;P-7727-2,-18763,85;	2	NA	0	NA	0	NA	0	NA	0	NA	0
Acd	21.0315	17.0069	1.2365	0.107329	17.9737	22.0078	23.1129	15.7401	16.3441	18.9366	Acd	17.8184	21.2265	0.723326	0.0108619	18.7868	18.2492	16.4193	24.6379	17.8152	Acd	NA	0	NA	0	NA	0	NA	0	NA	0	NA	0
Ace	0.107072	0.961456	0.120512	0.00185175	0.0718355	0.171437	0.0779448	1.00506	0.827855	1.05146	Ace	1.733	0.801792	1.53629	0.0491287	1.85721	1.45343	1.88838	1.12455	0.47903	Ace	NA	0	NA	0	NA	0	NA	0	NA	0	NA	0
Ace2	0.210427	33.3263	0.00661223	0.0564953	0.221417	0.305504	0.104361	44.7633	37.846	17.3697	Ace2	2.19088	1.00802	3.37076	0.0115181	2.25897	2.44103	1.87262	0.642931	1.3731	Ace2	NA	0	NA	0	NA	0	NA	0	NA	0	NA	0
Ace3	0	0	1	NA	0	0	0	0	0	0	Ace3	0	0	1	NA	0	0	0	0	0	Ace3	NA	0	NA	0	NA	0	NA	0	NA	0	NA	0
Acer1	0	0	1	NA	0	0	0	0	0	0	Acer1	3.1862e-31	0	1	0.42265	0	0	9.55861e-31	0	0	Acer1	NA	0	NA	0	NA	0	NA	0	NA	0	NA	0
Acer2	0.437508	2.71527	0.164207	0.0720814	0.422334	0.394142	0.496048	3.1474	3.55849	1.43991	Acer2	1.06805	1.16228	0.747268	0.107834	1.29311	0.840947	1.07008	1.43265	0.891908	Acer2	NA	0	P-7692-1,147353,32;	1	P-565-1,347390,25;	1	P-2220-1,247535,26;	1	P-1892-2,10593,21;	1	NA	0
Acer3	1.61001	3.48469	0.463562	0.122136	1.77239	1.58904	1.46859	4.28671	4.14106	2.02631	Acer3	2.04945	2.93608	0.883621	0.18709	2.32203	1.94344	1.88287	2.32069	3.55147	Acer3	NA	0	NA	0	NA	0	NA	0	NA	0	NA	0
Ache	0.114131	0.525107	0.231974	0.272385	0.0858486	0.0702447	0.186299	1.07468	0.256307	0.244333	Ache	0.449883	0.0294289	6.67873	0.00781024	0.517553	0.402241	0.429857	0.0588579	0	Ache	NA	0	NA	0	NA	0	P-2186-1,-20,26;	1	NA	0	NA	0
Acin1	73.95	51.8149	1.42711	0.0896108	62.3001	70.4037	89.1463	45.0323	50.6518	59.7607	Acin1	64.025	60.4078	1.05631	0.552907	65.7042	71.423	54.9477	60.6111	60.2045	Acin1	NA	0	NA	0	NA	0	NA	0	P-2513-1,619,19;	1	NA	0
Ackr1	0.0884426	0.303393	0.314119	0.0812754	0.143489	0.0670903	0.0547488	0.410569	0.332925	0.166686	Ackr1	0.0293253	0	3.93253	0.42265	0	0	0.087976	0	0	Ackr1	NA	0	NA	0	NA	0	NA	0	NA	0	NA	0
Ackr2	0.029466	0.102571	0.350587	0.292276	0.0157617	0.0515874	0.0210489	0.0649963	0.0376462	0.205071	Ackr2	0.0349382	0	4.49382	0.337716	0.0146188	0	0.0901958	0	0	Ackr2	NA	0	NA	0	NA	0	NA	0	NA	0	NA	0
Ackr3	47.9142	35.5685	1.347	0.14599	59.0079	40.8153	43.9194	39.1215	30.5108	37.0733	Ackr3	12.524	31.1488	0.454225	0.00331637	11.1456	12.2952	14.1312	27.5842	34.7134	Ackr3	NA	0	NA	0	NA	0	NA	0	NA	0	NA	0
Ackr4	0.0480928	1.47772	0.0390482	0.0651028	0.0337655	0.110513	0	1.07412	1.10756	2.25148	Ackr4	0.131599	0.106894	0.725415	0.0941738	0.167024	0.11506	0.112713	0.185197	0.028592	Ackr4	NA	0	NA	0	NA	0	NA	0	NA	0	NA	0
Acly	63.7464	46.863	1.36019	0.000223976	65.3719	62.411	63.4563	45.7437	47.3121	47.5332	Acly	67.5693	54.7152	1.19764	0.0576366	68.3004	62.3957	72.0118	56.417	53.0135	Acly	NA	0	P-151-2,6978,218;	1	NA	0	NA	0	NA	0	NA	0
Acmsd	0	0.0131296	0.432347	0.42265	0	0	0	0	0.0393887	0	Acmsd	0.0746438	0	8.46438	0.221665	0.0764772	0	0.147454	0	0	Acmsd	NA	0	NA	0	NA	0	NA	0	P-437-3,15380,35;	1	NA	0
Acnat1	0.00156743	0.0491579	0.195535	0.156987	0.00470229	0	0	0.0332413	0.0224624	0.0917699	Acnat1	0.0962753	0.0943417	0.764812	0.216691	0.0645781	0.0961414	0.128106	0.128956	0.0597273	Acnat1	NA	0	NA	0	NA	0	NA	0	NA	0	NA	0
Acnat2	0	0.00455658	0.686974	0.42265	0	0	0	0	0.0136698	0	Acnat2	0.104344	0	11.4344	0.239341	0.0954543	0	0.217577	0	0	Acnat2	P-7759-1,317610,85;	1	NA	0	NA	0	NA	0	NA	0	NA	0
Aco1	28.6801	27.258	1.05215	0.164275	27.5348	29.1107	29.3949	26.6914	28.4643	26.6183	Aco1	31.6661	25.4164	1.14551	0.105117	32.5523	28.8882	33.5577	27.6424	23.1905	Aco1	P-12949-1,-92502,60;P-12858-1,-91055,60;P-7760-5,-79200,85;	3	P-5760-2,-79165,38;	1	NA	0	NA	0	NA	0	P-4225-1,-8132,30;	1
Aco2	102.644	78.2229	1.31216	0.0119332	97.1011	100.902	109.929	81.466	75.4078	77.7949	Aco2	99.4512	88.9284	1.04603	0.0182927	99.8349	98.2741	100.244	95.074	82.7828	Aco2	P-9169-1,51214,76;	1	P-3671-1,-338,50;	1	NA	0	NA	0	NA	0	NA	0
Acot1	32.4888	23.2148	1.39932	0.350968	32.3664	45.8491	19.251	22.0771	27.5742	19.993	Acot1	40.9861	28.3088	1.39233	0.173862	42.0818	30.8353	50.0412	29.4343	27.1834	Acot1	NA	0	NA	0	NA	0	NA	0	NA	0	NA	0
Acot10	0	0.019673	0.337007	0.42265	0	0	0	0	0.059019	0	Acot10	0.1252	0	13.52	0.42265	0	0	0.3756	0	0	Acot10	P-5643-1,621634,108;P-1016-1,-170454,396;P-7591-2,-363862,87;P-7116-1,200591,91;	4	P-1271-1,-170473,100;P-2142-1,-130466,72;	2	NA	0	NA	0	P-11599-1,184036,12;P-4018-2,-203079,16;P-4427-2,-170569,16;P-2511-3,-352141,19;P-2703-1,183854,19;	5	P-2565-1,553848,34;	1
Ip6k3	0.0979163	0.0186923	3.76116	0.0800701	0.092683	0.146056	0.0550101	0.0363995	0.0196773	0	Ip6k3	0.087855	0	9.7855	0.289162	0.0573081	0	0.206257	0	0	Ip6k3	P-4690-1,-7808,126;P-2328-1,28344,204;P-7489-2,-32245,87;	3	P-815-1,-33255,122;P-7151-2,28358,33;P-5131-1,9127,41;	3	P-5764-1,-8000,10;P-2882-1,-22257,12;P-1580-1,-33220,15;P-1248-1,-32317,17;	4	P-2919-1,-7727,22;P-419-1,-32317,55;	2	NA	0	NA	0
Acot12	0.0177837	0.0104954	1.35561	0.377791	0.0155705	0.0169872	0.0207934	0.00917251	0.0223136	0	Acot12	0.0614355	0.641484	0.16897	0.00248719	0.0288828	0.0663225	0.0891013	0.412771	0.870197	Acot12	P-1255-2,-159089,327;P-9663-1,-39658,73;	2	P-7317-1,-221230,33;	1	NA	0	NA	0	NA	0	NA	0
Acot13	12.0262	15.3742	0.782376	0.286497	12.2839	15.893	7.90178	13.1682	16.8597	16.0947	Acot13	11.6878	10.4773	1.04375	0.391877	11.6819	10.9068	12.4746	11.1974	9.75711	Acot13	NA	0	NA	0	NA	0	NA	0	NA	0	NA	0
Acot2	7.90837	8.85912	0.892803	0.203406	8.22417	8.01831	7.48263	9.6461	7.86686	9.06439	Acot2	9.33902	8.8039	0.989129	0.898037	9.71348	7.96763	10.3359	9.44177	8.16603	Acot2	NA	0	NA	0	NA	0	NA	0	NA	0	NA	0
Acot3	0.0923807	0.060347	1.45537	0.493551	0.147007	0.0201099	0.110025	0.0323883	0.0790848	0.0695679	Acot3	0.190619	0.109592	0.875364	0.643827	0.290187	0.109395	0.172274	0.219183	0	Acot3	NA	0	NA	0	NA	0	NA	0	NA	0	NA	0
Acot4	0.275669	0.202171	1.34641	0.35853	0.234893	0.278528	0.313587	0.168404	0.321882	0.116229	Acot4	0.686267	0.0669023	10.5499	0.0433346	0.8526	0.417481	0.788719	0.0559973	0.0778074	Acot4	NA	0	NA	0	NA	0	NA	0	NA	0	NA	0
Acot5	0.0161834	0.0115143	1.21702	0.76689	0.0313952	0.0171551	0	0	0	0.034543	Acot5	0	0	1	NA	0	0	0	0	0	Acot5	NA	0	NA	0	NA	0	NA	0	NA	0	NA	0
Acot6	0.893167	1.70654	0.526156	0.264663	0.794713	0.910489	0.9743	2.50198	1.91842	0.699204	Acot6	1.1694	0.761077	1.94791	0.0147307	1.13583	1.06769	1.30467	0.59547	0.926684	Acot6	NA	0	NA	0	NA	0	NA	0	NA	0	NA	0
Acot7	17.823	16.1299	1.1049	0.393061	16.9477	20.6202	15.901	14.4646	17.923	16.0022	Acot7	15.6457	11.3742	1.28436	0.057064	16.5711	13.9161	16.4499	12.1795	10.5688	Acot7	P-9644-1,67517,73;	1	NA	0	NA	0	P-3081-1,67457,22;	1	NA	0	NA	0
Acot8	5.70772	4.03069	1.41503	0.112789	5.50635	6.90732	4.70949	3.76618	4.33464	3.99126	Acot8	3.96678	2.24382	1.52273	0.0401479	3.90203	3.51376	4.48455	2.60161	1.88603	Acot8	NA	0	NA	0	NA	0	NA	0	NA	0	NA	0
Acot9	3.08383	10.8387	0.285181	0.0403518	3.14747	3.31937	2.78466	12.732	12.191	7.59296	Acot9	2.72772	1.55609	1.4749	0.0492187	2.7976	2.34617	3.03939	1.84621	1.26598	Acot9	NA	0	NA	0	NA	0	NA	0	P-691-4,41155,30;	1	NA	0
Acox1	15.1178	11.6349	1.29909	0.00515962	14.3749	15.6517	15.3268	11.5695	11.948	11.3872	Acox1	17.1687	16.8056	1.0346	0.345863	16.3806	17.1198	18.0057	16.5942	17.017	Acox1	NA	0	NA	0	NA	0	NA	0	NA	0	NA	0
Acox2	0	0.00575291	0.634803	0.42265	0	0	0	0	0.0172587	0	Acox2	0.0701943	0	8.01943	0.375073	0.0167548	0	0.193828	0	0	Acox2	NA	0	NA	0	NA	0	NA	0	P-8171-1,-41008,13;	1	NA	0
Acox3	4.50368	4.36425	1.03188	0.88552	3.82219	3.60697	6.08189	4.82848	4.71217	3.55209	Acox3	4.70461	3.92172	1.16181	0.0485298	4.60797	4.99921	4.50666	4.04798	3.79547	Acox3	P-4579-1,26594,128;	1	NA	0	NA	0	NA	0	NA	0	NA	0
Acoxl	1.11498	0.0703032	14.0092	0.00133069	1.00391	1.22197	1.11907	0.117303	0.0396331	0.0539735	Acoxl	0.797776	0.0526919	80.7776	0.0558404	0.877248	0.424084	1.092	0	0.105384	Acoxl	P-3083-3,229431,170;P-11205-3,67979,66;P-7629-1,52909,86;	3	P-4736-1,52860,43;P-2322-1,71885,67;	2	NA	0	P-6016-1,229490,16;	1	P-1301-2,229011,24;	1	P-4209-1,177707,30;	1
Acp1	23.9846	20.65	1.1614	0.389348	24.8279	28.2204	18.9056	19.7705	24.6212	17.5584	Acp1	14.1531	15.739	0.864651	0.160003	14.6954	12.1921	15.5719	16.3702	15.1079	Acp1	NA	0	NA	0	NA	0	NA	0	P-10065-1,-776,12;	1	NA	0
Acp2	11.9405	12.3921	0.963591	0.743802	12.7741	10.6415	12.406	14.4734	11.8922	10.8106	Acp2	11.2224	12.9964	0.951966	0.184641	11.3368	10.6824	11.648	11.7891	14.2036	Acp2	NA	0	NA	0	NA	0	NA	0	NA	0	P-837-1,6,45;	1
Acp5	0.359357	1.55013	0.236747	0.0158108	0.176266	0.352556	0.54925	1.24606	1.44544	1.9589	Acp5	0.3097	0.42304	0.614515	0.195917	0.408711	0.100108	0.420282	0.510247	0.335833	Acp5	NA	0	NA	0	P-5173-1,-7742,10;	1	NA	0	NA	0	NA	0
Acp6	16.0969	8.77321	1.83383	0.0132574	13.8421	16.0897	18.359	7.24657	8.87233	10.2007	Acp6	11.7072	12.3987	0.904098	0.139187	12.3871	10.6867	12.048	12.9501	11.8472	Acp6	NA	0	NA	0	P-4158-1,-124350,11;	1	P-909-2,-94,39;	1	NA	0	NA	0
Acpp	0.670811	0.432017	1.54024	0.0475366	0.701316	0.560801	0.750317	0.553988	0.392116	0.349949	Acpp	1.03892	1.03711	0.850078	0.180448	0.864817	1.17454	1.07742	1.22392	0.850304	Acpp	P-5564-1,55027,109;P-4351-3,52576,133;P-2737-1,33264,184;P-2583-1,-75650,191;P-1624-4,56516,257;	5	P-3157-3,32781,54;	1	P-4518-1,30772,10;	1	NA	0	NA	0	P-3205-1,59945,32;	1
Acpt	0	0	1	NA	0	0	0	0	0	0	Acpt	0	0	1	NA	0	0	0	0	0	Acpt	NA	0	NA	0	NA	0	NA	0	P-3362-2,-47698,17;	1	NA	0
Acr	0.00550881	0.0413584	0.301972	0.166758	0	0.0165264	0	0.0356949	0.0144723	0.0739078	Acr	0.0310377	0	4.10377	0.240975	0.0280994	0	0.0650135	0	0	Acr	NA	0	NA	0	NA	0	NA	0	NA	0	NA	0
Acrbp	3.41568	1.66101	2.05006	0.0877168	2.17094	3.95546	4.12064	1.22047	2.40047	1.36209	Acrbp	3.33342	2.51146	0.899455	0.649374	4.74252	2.70374	2.554	3.70716	1.31575	Acrbp	NA	0	NA	0	P-877-1,11794,20;	1	NA	0	NA	0	NA	0
Acrv1	0	0	1	NA	0	0	0	0	0	0	Acrv1	0.0516875	0	6.16875	0.42265	0	0	0.155062	0	0	Acrv1	NA	0	NA	0	NA	0	NA	0	NA	0	NA	0
Acsbg1	2.42024	0.389497	6.08325	0.00899979	2.02728	2.38905	2.84439	0.524067	0.310547	0.333877	Acsbg1	1.40369	1.04715	1.27968	0.0644759	1.49153	1.23881	1.48072	1.09472	0.999579	Acsbg1	NA	0	P-3175-1,963,54;	1	P-4293-1,-14798,11;	1	NA	0	NA	0	NA	0
Acsbg2	0.00910168	0.00357451	1.40717	0.616915	0.0273051	0	0	0.0107235	0	0	Acsbg2	0.0143084	0	2.43084	0.201477	0.0168833	0	0.0260419	0	0	Acsbg2	NA	0	NA	0	NA	0	NA	0	NA	0	NA	0
Acsf2	35.3245	20.956	1.68532	0.000818168	36.2052	33.3899	36.3785	21.8979	20.9194	20.0508	Acsf2	37.5364	25.0656	1.3225	0.036671	37.7477	40.5489	34.3128	28.3805	21.7507	Acsf2	P-4769-1,10327,124;	1	NA	0	NA	0	P-4985-1,9738,17;	1	NA	0	NA	0
Acsf3	8.51759	6.47464	1.31504	0.0220741	7.70086	8.78874	9.06318	6.29796	6.21668	6.90928	Acsf3	7.10171	4.21271	1.58968	0.149374	8.67866	4.85615	7.77033	4.46367	3.96175	Acsf3	P-12245-1,44446,62;	1	P-230-1,44491,193;P-2080-1,35324,73;	2	P-1267-1,-38229,16;	1	NA	0	NA	0	P-3081-1,-66497,32;P-1502-1,44456,39;	2
Acsl1	3.75804	7.20209	0.522461	0.00422598	3.80446	3.16353	4.30612	7.07893	6.51031	8.01702	Acsl1	5.561	7.19816	0.704369	0.00369072	5.28211	5.75079	5.6501	7.89921	6.49711	Acsl1	NA	0	NA	0	NA	0	NA	0	NA	0	P-2438-1,-159694,34;	1
Acsl3	50.6407	13.4288	3.76898	0.00579424	57.6744	44.3096	49.9381	15.8176	13.341	11.1279	Acsl3	40.8482	41.6532	0.929874	0.443665	38.0591	47.3356	37.1498	43.9295	39.3769	Acsl3	P-2847-3,-46615,179;P-2829-2,-48593,180;P-6-2,-8396,1833;P-7364-1,-89795,89;	4	P-159-2,-56965,214;P-5707-1,-10380,38;	2	NA	0	P-4018-1,-8477,19;	1	NA	0	NA	0
Acsl4	5.27961	4.01106	1.31547	0.12354	6.11413	4.85569	4.869	4.66648	4.32515	3.04156	Acsl4	8.84676	6.26303	1.17738	0.0549969	8.25592	9.38316	8.9012	7.51245	5.01362	Acsl4	P-12333-2,20539,62;	1	NA	0	NA	0	P-5996-1,-212150,16;P-2795-1,-65,23;	2	NA	0	NA	0
Acsl5	9.80813	13.1776	0.744495	0.0141693	9.60485	10.8157	9.00384	13.5619	12.8252	13.1458	Acsl5	14.0432	9.45799	1.37012	0.0247257	14.2953	12.8865	14.9479	10.2469	8.66906	Acsl5	NA	0	NA	0	NA	0	NA	0	NA	0	NA	0
Acsl6	0.225731	0.264206	0.859687	0.64807	0.347486	0.185339	0.14437	0.354819	0.199189	0.23861	Acsl6	0.26309	0.299298	1.15773	0.62554	0.386746	0.236819	0.165706	0.225884	0.372711	Acsl6	NA	0	NA	0	NA	0	NA	0	NA	0	NA	0
Acsm1	0.00388624	0.0372857	0.293667	0.224742	0.0116587	0	0	0.0137363	0.022277	0.0758439	Acsm1	0.184543	0.131482	2.04221	0.176312	0.281146	0.139049	0.133433	0.0852611	0.177703	Acsm1	NA	0	NA	0	NA	0	NA	0	P-10637-1,-12679,12;	1	NA	0
Acsm2	0.0180092	0.971021	0.0285511	0.0255208	0.00704576	0.0422774	0.00470459	0.659951	1.16453	1.08858	Acsm2	0.560691	0.289327	1.25588	0.547021	0.83646	0.276105	0.569507	0.444413	0.13424	Acsm2	NA	0	NA	0	NA	0	NA	0	P-10637-1,50633,12;	1	NA	0
Acsm3	0.126529	0.0293671	3.46811	0.00984092	0.132842	0.13587	0.110876	0	0.047593	0.0405084	Acsm3	0.170851	0.122314	2.10544	0.0279541	0.13861	0.183898	0.190045	0.075897	0.168732	Acsm3	NA	0	NA	0	NA	0	NA	0	NA	0	NA	0
Acsm4	0	0	1	NA	0	0	0	0	0	0	Acsm4	0	0	1	NA	0	0	0	0	0	Acsm4	NA	0	NA	0	NA	0	NA	0	NA	0	NA	0
Acsm5	0	0.0212426	0.320076	0.42265	0	0	0	0	0.0637279	0	Acsm5	0.0558781	0.0469475	0.826706	0.797886	0.0176764	0	0.149958	0.0696875	0.0242074	Acsm5	NA	0	NA	0	NA	0	NA	0	NA	0	NA	0
Acss1	0.359519	1.57647	0.232919	0.00831018	0.356652	0.360279	0.361625	1.62635	1.36295	1.7401	Acss1	2.05744	1.00942	1.50416	0.038058	1.94798	1.89051	2.33384	1.36449	0.654348	Acss1	NA	0	NA	0	NA	0	NA	0	NA	0	NA	0
Acss2	4.91888	3.84515	1.27852	0.0839795	4.31508	4.83567	5.60589	3.69207	3.57822	4.26517	Acss2	4.26912	2.73666	1.50463	0.0532923	4.33635	3.64034	4.83069	2.83397	2.63935	Acss2	P-9600-3,14757,73;	1	NA	0	NA	0	NA	0	NA	0	NA	0
Acss2os	0	0	1	NA	0	0	0	0	0	0	Acss2os	0	0	1	NA	0	0	0	0	0	Acss2os	NA	0	NA	0	NA	0	NA	0	NA	0	NA	0
Acss3	0.49059	1.30797	0.37982	0.0193207	0.550604	0.492241	0.428925	1.43259	1.4466	1.04471	Acss3	0.414063	1.8239	0.334353	0.00084977	0.43975	0.364826	0.437612	1.25831	2.38949	Acss3	P-1149-2,-126316,354;	1	P-8113-1,241105,31;	1	NA	0	NA	0	NA	0	NA	0
Acta1	1.72757	0.701912	2.44071	0.441117	3.83783	1.02203	0.322847	1.03255	0.606301	0.466891	Acta1	1.45995	2.06341	3.25218	0.179843	1.56955	0.54062	2.26968	0.44199	3.68483	Acta1	P-11648-1,3246,64;	1	NA	0	NA	0	NA	0	NA	0	NA	0
Acta2	3.3538	112.491	0.0299003	0.0110069	5.20525	2.85953	1.99662	124.33	124.165	88.9773	Acta2	7.35458	17.4832	0.516777	0.00648732	7.60112	6.28981	8.1728	14.241	20.7254	Acta2	P-9606-1,44959,73;	1	NA	0	NA	0	NA	0	NA	0	NA	0
Actb	920.89	1381.14	0.666763	0.00376947	908.195	1009.1	845.378	1417.65	1386.68	1339.1	Actb	1144.51	1075.92	1.13488	0.133758	1071.99	1108.05	1253.49	1008.48	1143.36	Actb	NA	0	NA	0	NA	0	NA	0	NA	0	P-1455-1,938,39;	1
Actbl2	0	0	1	NA	0	0	0	0	0	0	Actbl2	0.0248145	0	3.48145	0.42265	0	0	0.0744435	0	0	Actbl2	P-6189-1,-69153,101;P-5367-3,-301194,113;P-4819-1,-44025,124;P-4683-1,-240641,126;P-4533-2,-96936,129;P-2377-1,-502152,202;P-1814-2,-211115,239;P-1438-1,-388879,287;P-12901-1,-38064,60;P-8896-1,74305,77;P-7905-1,-401680,84;P-7323-1,-64882,89;	12	P-6111-1,74223,37;P-6064-1,118376,37;P-3050-1,-372199,56;	3	P-5227-1,-628452,10;	1	NA	0	P-4573-1,-822365,16;P-1669-1,-48472,22;	2	P-2730-1,-418049,33;P-2667-1,156071,34;	2
Actc1	2.48989	6.703	0.372395	0.078451	5.33638	1.24248	0.890803	6.78569	8.00493	5.31838	Actc1	1.32613	1.13079	33.6176	0.27698	0.573408	0.33264	3.07234	0.0297449	2.23183	Actc1	P-8833-2,-34572,77;	1	NA	0	NA	0	P-7002-1,-34436,15;	1	NA	0	NA	0
Actg1	1604.3	1679.44	0.955258	0.557567	1576.47	1801.67	1434.76	1647.35	1665.58	1725.39	Actg1	1520.1	1111.98	1.50837	0.0783019	1509.71	1261.37	1789.22	1007.77	1216.18	Actg1	NA	0	P-1981-2,105202,76;	1	P-3366-1,-1147,12;	1	P-5087-2,43464,17;P-4659-1,110403,18;P-153-1,-1871,89;	3	NA	0	P-4182-1,45122,30;	1
Actg2	0.262016	14.3249	0.0189758	0.0168609	0.667889	0.11816	0	15.1	17.1595	10.7153	Actg2	0.220828	0.0330022	3.03704	0.292273	0.100453	0.123022	0.439009	0.0660044	0	Actg2	NA	0	NA	0	NA	0	NA	0	NA	0	NA	0
Actl10	0.0527808	0.0124215	2.80003	0.403508	0.0316284	0	0.126714	0.0372644	0	0	Actl10	0.0301654	0	4.01654	0.42265	0	0	0.0904963	0	0	Actl10	NA	0	NA	0	NA	0	NA	0	NA	0	NA	0
Actl11	0	0	1	NA	0	0	0	0	0	0	Actl11	0.019844	0	2.9844	0.42265	0	0	0.0595319	0	0	Actl11	NA	0	NA	0	NA	0	NA	0	NA	0	NA	0
Actl6a	61.9061	43.7198	1.41588	0.00292821	60.2531	65.5115	59.9539	41.8724	44.9184	44.3687	Actl6a	42.829	34.5827	1.20093	0.0381262	44.1436	39.9506	44.393	35.6616	33.5038	Actl6a	NA	0	NA	0	P-3565-1,-10135,11;	1	NA	0	NA	0	P-755-1,-10159,47;	1
Actl6b	0	0.143393	0.0651919	0.402666	0	0	0	0.41553	0.0146498	0	Actl6b	0.0292495	0	3.92495	0.42265	0	0	0.0877485	0	0	Actl6b	NA	0	NA	0	NA	0	NA	0	NA	0	NA	0
Actl7a	0	0	1	NA	0	0	0	0	0	0	Actl7a	0.0677368	0	7.77368	0.42265	0	0	0.20321	0	0	Actl7a	NA	0	NA	0	NA	0	NA	0	NA	0	NA	0
Actl7b	0.0707476	0.133684	0.561982	0.62739	0.0501136	0.0728976	0.0892317	0	0.0478776	0.353173	Actl7b	0.141952	0	15.1952	0.0628859	0.154933	0.199229	0.0716933	0	0	Actl7b	P-5189-1,97174,116;P-3866-1,897645,146;P-6676-1,257516,95;	3	NA	0	NA	0	NA	0	NA	0	NA	0
Actl9	0.0531054	0.0204288	2.07387	0.247575	0.0520172	0.0378333	0.0694657	0.0612864	0	0	Actl9	0.0661479	0	7.61479	0.42265	0	0	0.198444	0	0	Actl9	NA	0	NA	0	NA	0	NA	0	NA	0	NA	0
Actn1	30.7399	94.2292	0.326296	1.06006e-05	30.5745	29.3183	32.3269	96.9009	93.0594	92.7273	Actn1	39.6697	53.792	0.692193	0.00373083	40.3811	41.0816	37.5463	57.3145	50.2694	Actn1	P-6114-1,136795,102;P-5927-2,517,104;P-3998-1,-173,142;P-8801-1,129410,78;	4	P-7670-1,8716,32;P-6270-1,-123302,36;	2	NA	0	P-45-1,-159,139;P-7642-1,136667,15;P-4111-1,-174728,19;P-2575-1,129522,24;	4	P-9671-1,-174919,12;	1	P-2772-1,127459,33;	1
Actn2	0.0615952	0.420038	0.166486	0.213419	0.0477288	0.0520714	0.0849854	0.131213	0.326794	0.802106	Actn2	0.0676151	0	7.76151	0.134756	0.014756	0.108428	0.0796618	0	0	Actn2	NA	0	NA	0	NA	0	P-5037-1,-374,17;	1	NA	0	NA	0
Actn3	16.0914	1.42766	11.1998	0.00512653	17.9159	16.3257	14.0325	1.61777	1.55533	1.10986	Actn3	21.5651	4.02769	4.6499	0.00372715	20.6661	23.6329	20.3964	4.62991	3.42547	Actn3	NA	0	NA	0	NA	0	NA	0	NA	0	NA	0
Actn4	83.1634	136.737	0.608228	0.00622215	79.8692	74.123	95.4979	131.593	126.904	151.714	Actn4	84.0344	98.1104	0.828802	0.031121	80.0682	90.2258	81.8092	101.395	94.8261	Actn4	P-7951-1,13431,84;	1	P-596-1,-7392,139;	1	NA	0	NA	0	NA	0	P-2446-1,-7347,34;	1
Actr10	15.2714	14.6484	1.0425	0.830787	15.4018	18.3745	12.0381	15.3572	17.7488	10.8392	Actr10	12.5957	10.2246	1.29068	0.120414	13.272	10.4704	14.0446	9.7567	10.6925	Actr10	P-12312-1,-29823,62;P-11429-1,-43183,65;P-8611-1,-68074,79;	3	P-5095-1,-43164,41;	1	NA	0	P-1710-2,15,30;	1	NA	0	NA	0
Actr1a	42.3282	51.2728	0.825582	0.0232456	40.5574	45.872	40.5551	50.3753	50.6328	52.8102	Actr1a	35.6697	31.4295	1.1031	0.0775563	33.7062	36.8299	36.4729	32.3348	30.5242	Actr1a	NA	0	NA	0	NA	0	NA	0	NA	0	P-2884-1,566,33;	1
Actr1b	44.435	42.4804	1.046	0.466744	42.72	46.9809	43.6041	39.6278	41.4582	46.3551	Actr1b	36.8446	21.043	1.577	0.0455856	38.9439	30.9606	40.6294	23.3601	18.726	Actr1b	NA	0	NA	0	NA	0	NA	0	NA	0	NA	0
Actr2	37.3925	50.9029	0.734638	0.0965138	43.1137	40.5004	28.5633	53.4566	56.828	42.424	Actr2	39.6389	31.8147	1.27027	0.0702144	43.3476	35.2517	40.3172	31.2029	32.4266	Actr2	P-44-1,150534,1262;P-2159-2,117999,214;	2	P-328-1,114780,172;P-6663-1,101457,35;P-5057-1,94748,41;P-2550-1,139214,63;	4	NA	0	NA	0	NA	0	NA	0
[truncated: 22,455 more rows]
