# Supplementary material for: Transcriptional regulatory control of mammalian nephron progenitors revealed by multi-factor cistromic analysis and genetic studies
Source: PLoS Genet. 2018 Jan 29;14(1):e1007181. doi: 10.1371/journal.pgen.1007181 (PMC5805373; doi:10.1371/journal.pgen.1007181)
Supplement: S3 Table — Results from RNA-seq of E16.5Six2+ (GFP+) vs E16.5Six2- (GFP-) FAC-sorted cells of the kidney cortex. (XLSX) [file pgen.1007181.s008.xlsx]

## Sheet: All genes
gene_id	mean_E16.5_Six2+	mean_E16.5_Six2-	fold_difference	p	E16.5_Six2+_1	E16.5_Six2+_2	E16.5_Six2+_3	E16.5_Six2-_1	E16.5_Six2-_2	E16.5_Six2-_3
0610005C13Rik	0.405074	0.881686	0.465493	0.207726	0.48659	0.530863	0.197769	0.373891	1.27337	0.9978
0610007P14Rik	25.0418	28.9953	0.863698	0.106531	27.1024	25.285	22.738	30.7283	30.0651	26.1924
0610009B22Rik	15.0305	10.5121	1.42942	0.0911103	16.0636	16.9063	12.1216	10.8702	12.751	7.91515
0610009L18Rik	1.71515	2.3056	0.745013	0.14866	1.76398	2.05	1.33148	2.30423	1.86846	2.74411
0610009O20Rik	31.4268	24.753	1.26951	0.116693	27.8842	30.8199	35.5763	22.918	21.697	29.644
0610010B08Rik	1.2686	1.20028	1.05645	0.84578	0.990751	1.56521	1.24983	1.13036	1.71447	0.756013
0610010F05Rik	8.6145	5.73269	1.50182	0.0216295	9.58087	8.23821	8.02443	5.98521	5.63664	5.57622
0610010K14Rik	35.8318	33.4706	1.07052	0.597153	30.5749	42.2351	34.6856	30.7852	37.8298	31.7969
0610011F06Rik	22.2614	9.32086	2.38685	0.0180783	20.4883	26.4397	19.8562	8.24181	10.4861	9.23463
0610012G03Rik	18.9693	15.7675	1.20293	0.176081	17.1373	22.1646	17.6061	14.8675	16.5576	15.8775
0610030E20Rik	8.4833	8.40718	1.00904	0.914689	8.7849	7.44381	9.22119	9.13725	8.29506	7.78923
0610031O16Rik	0	0	1	NA	0	0	0	0	0	0
0610037L13Rik	16.1413	20.938	0.771018	0.119796	15.0595	19.5688	13.7957	18.3381	20.3825	24.0936
0610038B21Rik	0.355925	0.28553	1.2382	0.527698	0.498745	0.340077	0.228953	0.165268	0.38715	0.304172
0610039H22Rik	0.0108389	0.0383108	0.43135	0.55281	0.0325166	0	0	0.114932	0	0
0610039K10Rik	0.0840103	0.295454	0.307772	0.354456	0.124801	0.0272311	0.0999986	0.117632	0.119232	0.649498
0610040B10Rik	1.75171	0.546311	3.16677	0.0283676	1.5645	2.17769	1.51294	0.762736	0.876197	0
0610040F04Rik	0.00360731	0.0070546	0.797867	0.535038	0	0.0108219	0	0.011687	0.00947682	0
0610040J01Rik	0.49413	3.09871	0.162167	0.0408598	0.355423	0.720126	0.406839	2.24334	2.86204	4.19076
0610043K17Rik	0	0.0517805	0.161863	0.246497	0	0	0	0.0452541	0.110088	0
1010001N08Rik	0.00864092	1.80659	0.0102615	0.0506391	0	0.0259228	0	2.18361	2.27007	0.96608
1110001J03Rik	27.7442	20.0248	1.3853	0.102697	25.4058	33.5308	24.2958	16.4251	20.364	23.2852
1110002L01Rik	5.14507	4.51189	1.14002	0.0550013	4.87691	5.43833	5.11995	4.50862	4.56997	4.45708
1110004E09Rik	18.5057	9.94576	1.85979	0.0103069	17.5324	20.4859	17.4988	9.52273	10.2568	10.0578
1110004F10Rik	83.7867	76.2173	1.0993	0.487924	86.7254	97.6127	67.022	73.733	78.7576	76.1612
1110006O24Rik	2.70603	1.00522	2.67532	0.0896096	1.88537	2.39411	3.83862	1.09246	1.26973	0.653462
1110008F13Rik	54.5733	47.5725	1.14713	0.19217	49.8706	61.8318	52.0175	43.9215	47.5807	51.2154
1110008L16Rik	6.35088	3.93015	1.61438	0.0200746	6.54162	5.98195	6.52907	3.55308	3.41953	4.81783
1110008P14Rik	10.4169	12.2824	0.848242	0.497423	9.2853	12.2192	9.74629	10.046	10.1136	16.6875
1110012L19Rik	11.59	9.74236	1.18945	0.334163	11.6552	14.0877	9.02703	9.78977	10.5988	8.8385
1110015O18Rik	0	0.00493109	0.669744	0.42265	0	0	0	0	0.0147933	0
1110017D15Rik	0.239449	0.12456	1.85382	0.467518	0.0552027	0.220826	0.442319	0.0216798	0.0527396	0.29926
1110019D14Rik	0.757018	0.253991	2.90547	0.100338	0.823986	1.00268	0.444386	0.186695	0.575277	0
1110020A21Rik	0.787663	0.406123	1.91689	0.0950661	0.564244	0.785397	1.01335	0.343857	0.241651	0.632861
1110025L11Rik	0	0	1	NA	0	0	0	0	0	0
1110028F11Rik	0	0.00279458	0.781581	0.42265	0	0	0	0	0.00838375	0
1110028F18Rik	0	0	1	NA	0	0	0	0	0	0
1110032A03Rik	4.38884	3.3409	1.31273	0.117614	4.67442	4.90703	3.58507	2.96872	3.07098	3.98301
1110032F04Rik	3.53529	0.35954	9.59379	0.0147859	4.31835	3.16428	3.12323	0.347146	0.387058	0.344416
1110034G24Rik	3.18196	1.43312	2.21185	0.0874654	3.13053	4.2604	2.15496	1.53999	1.78834	0.971019
1110036E04Rik	0	0	1	NA	0	0	0	0	0	0
1110037F02Rik	14.9888	15.9371	0.940533	0.430589	16.0005	13.4926	15.4733	17.1575	16.1344	14.5194
1110038B12Rik	103.753	47.6999	2.17487	0.0827386	68.9143	135.245	107.1	30.8634	60.0644	52.1718
1110038F14Rik	29.7858	31.3247	0.950889	0.494496	27.4359	32.1397	29.7818	29.1719	30.5146	34.2876
1110046J04Rik	1.22449	1.24971	0.979982	0.961077	1.43584	1.66646	0.571163	1.6557	1.5469	0.546526
1110051M20Rik	6.93941	3.73017	1.85804	0.023544	6.48724	7.94418	6.38681	3.68753	3.7568	3.74619
1110058D11Rik	0	0	1	NA	0	0	0	0	0	0
1110059E24Rik	25.6962	20.2684	1.26766	0.217536	27.8264	29.7052	19.5569	21.6215	20.9629	18.2209
1110059G10Rik	3.57158	3.78623	0.943457	0.832819	3.99033	4.16846	2.55595	4.92605	4.1699	2.26275
1110065P20Rik	19.9368	18.7019	1.06599	0.376032	18.9087	22.0565	18.8451	17.7271	19.5829	18.7957
1190002N15Rik	15.2616	28.8154	0.529797	0.230592	18.1003	14.6595	13.0249	41.823	30.4518	14.1713
1190003K10Rik	0.00786901	0.016996	0.661912	0.661389	0	0.023607	0	0.0509881	0	0
1190005I06Rik	0.349181	0.263863	1.31154	0.391229	0.396289	0.454679	0.196575	0.276439	0.216775	0.298375
1190007I07Rik	7.4917	3.08711	2.42216	0.0911908	7.659	10.0957	4.72041	4.00063	3.24405	2.01665
1300002E11Rik	2.62342	0.860716	3.02443	0.000702834	2.65611	2.78004	2.43411	0.777058	0.859233	0.945856
1300017J02Rik	0.00695593	0.163726	0.0976014	0.156577	0.0208678	0	0	0.0860523	0.0996837	0.305443
1500004A13Rik	0.25473	0.111092	2.1862	0.166975	0.386802	0.150275	0.227112	0.17013	0.131231	0.0319134
1500009C09Rik	0	0.00489618	0.671313	0.42265	0	0	0	0.0146886	0	0
1500009L16Rik	5.6565	10.9401	0.517485	0.00182236	5.20865	6.63688	5.12396	9.97818	11.0731	11.7689
1500011B03Rik	6.97372	4.83807	1.44051	0.0987742	6.87954	8.35431	5.68732	5.14631	4.99465	4.37326
1500011K16Rik	7.41104	4.72195	1.56828	0.116937	7.87336	9.00483	5.35492	4.34506	5.53668	4.28411
1500012K07Rik	0	0	1	NA	0	0	0	0	0	0
1500015A07Rik	5.9719	3.4813	1.71337	0.00608089	6.18898	6.02963	5.69708	3.28583	3.07808	4.07998
1500015L24Rik	0	0	1	NA	0	0	0	0	0	0
1500015O10Rik	0.0291631	2.94862	0.013237	0.0529291	0	0.0874894	0	1.6692	3.09014	4.08652
1500017E21Rik	0	0.0177006	0.361002	0.301191	0	0	0	0.010506	0.0425959	0
1500026H17Rik	0.0165911	0.0266499	0.725544	0.611408	0.0156422	0.034131	0	0.0276444	0.0523051	0
1600002D24Rik	0.0495867	0.0034128	4.44252	0.11625	0.0642993	0.0701495	0.0143113	0	0.0102384	0
1600002H07Rik	10.8324	8.51625	1.27164	0.210795	9.62556	10.5497	12.3218	7.33433	7.15369	11.0607
1600002K03Rik	5.83237	3.18296	1.82977	0.0509064	5.28707	5.05208	7.15797	3.47976	2.9262	3.14292
1600010M07Rik	0	0.036815	0.213607	0.42265	0	0	0	0	0.110445	0
1600012H06Rik	6.98427	7.89299	0.885016	0.484492	8.13919	6.00441	6.80921	9.21406	8.48374	5.98116
1600014C10Rik	3.86297	3.24422	1.19014	0.375155	4.35525	4.45879	2.77486	3.25066	3.51672	2.96528
1600014C23Rik	0.0972083	0.134743	0.740679	0.780364	0.0916492	0.199976	0	0.0539904	0.35024	0
1600015I10Rik	0	0	1	NA	0	0	0	0	0	0
1600019K03Rik	0	0	1	NA	0	0	0	0	0	0
1600020E01Rik	9.2714	5.78986	1.60028	0.110592	6.69241	10.2295	10.8923	5.25664	6.16069	5.95224
1600023N17Rik	0.575107	0.241987	2.32197	0.145537	0.588719	0.822122	0.314479	0.305195	0.382467	0.0382982
1600025M17Rik	0	0	1	NA	0	0	0	0	0	0
1600027J07Rik	2.82207	0.207833	13.0011	0.00964252	3.34941	2.91274	2.20406	0.228769	0	0.394729
1600029I14Rik	0	0.000149728	0.985248	0.42265	0	0	0	0.000449184	0	0
1600029O15Rik	0	0.0762893	0.115889	0.382443	0	0	0	0.0154599	0	0.213408
1700001C02Rik	0.024248	0	3.4248	0.42265	0	0.0727439	0	0	0	0
1700001C19Rik	0.0598417	0.0365151	1.50148	0.579118	0.0131799	0.0431375	0.123208	0.0465857	0.0629596	0
1700001D01Rik	0	0	1	NA	0	0	0	0	0	0
1700001F09Rik	0	0	1	NA	0	0	0	0	0	0
1700001G01Rik	0	0	1	NA	0	0	0	0	0	0
1700001G11Rik	0.122957	0.0439055	2.46649	0.201794	0.0617351	0.101028	0.206109	0.072736	0.0589806	0
1700001G17Rik	0.874154	0.777724	1.12242	0.763091	1.06804	1.01956	0.534863	0.377507	0.739779	1.21589
1700001J03Rik	0.0604497	0.0924168	0.687872	0.732728	0	0.0998593	0.0814899	0	0.0291492	0.248101
1700001J11Rik	0.0436079	0.0814084	0.586466	0.501546	0.0645774	0.0277136	0.0385326	0.0510023	0.0211609	0.172062
1700001K19Rik	0	0	1	NA	0	0	0	0	0	0
1700001K23Rik	0	0	1	NA	0	0	0	0	0	0
1700001L05Rik	1.17239	0.647396	1.79859	0.0610698	1.42748	0.949076	1.14061	0.684849	0.627112	0.630226
1700001L19Rik	0.0672928	0.0808291	0.85097	0.801491	0.0393869	0.057294	0.105198	0.154685	0.0878021	0
1700001O22Rik	0.917578	0.690108	1.32491	0.140269	0.731062	1.02546	0.996215	0.738287	0.798221	0.533816
1700001P01Rik	0.146403	0.271149	0.556301	0.377982	0.190202	0.249008	0	0.0896378	0.290745	0.433064
1700003C15Rik	0	0	1	NA	0	0	0	0	0	0
1700003D09Rik	0	0	1	NA	0	0	0	0	0	0
1700003E16Rik	0.0909532	0.0522373	1.62207	0.347724	0.0578955	0.0757957	0.139169	0.0682122	0.0884996	0
1700003E24Rik	0	0.0405782	0.197714	0.187365	0	0	0	0.0549263	0.0668084	0
1700003F12Rik	0.227872	0.107247	2.02881	0.390619	0.259069	0.03533	0.389217	0.228925	0.092816	0
1700003G13Rik	0	0	1	NA	0	0	0	0	0	0
1700003G18Rik	0.0255238	0	3.55238	0.42265	0.0765715	0	0	0	0	0
1700003H04Rik	0	0	1	NA	0	0	0	0	0	0
1700003I22Rik	0	0	1	NA	0	0	0	0	0	0
1700003L19Rik	0	0	1	NA	0	0	0	0	0	0
1700003M07Rik	0.0368801	0.115658	0.373077	0.0286824	0.0410145	0.0559327	0.0136931	0.108727	0.0881651	0.150082
1700003P14Rik	0	0	1	NA	0	0	0	0	0	0
1700006A11Rik	0	0	1	NA	0	0	0	0	0	0
1700006E09Rik	0	0	1	NA	0	0	0	0	0	0
1700006F04Rik	0	0	1	NA	0	0	0	0	0	0
1700006H21Rik	0	0	1	NA	0	0	0	0	0	0
1700007B14Rik	0.00732288	0.00349808	1.28336	0.670953	0.0219686	0	0	0	0.0104942	0
1700007F19Rik	0	0	1	NA	0	0	0	0	0	0
1700007G11Rik	0.0676727	0.0588212	1.12862	0.858358	0.0827079	0.12031	0	0.097446	0.0790175	0
1700007J10Rik	0.0399422	0	4.99422	0.118583	0.0213656	0.0699285	0.0285325	0	0	0
1700007K09Rik	0	0	1	NA	0	0	0	0	0	0
1700007K13Rik	0.551377	0.206009	2.59886	0.0407213	0.472381	0.708621	0.473128	0.208709	0.169239	0.240078
1700007L15Rik	0.836014	0.681838	1.22285	0.537001	0.603756	0.970698	0.933588	0.374391	0.637536	1.03359
1700007P06Rik	0	0.0226545	0.306236	0.42265	0	0	0	0.0679635	0	0
1700008C04Rik	0	0	1	NA	0	0	0	0	0	0
1700008J07Rik	3.25974	2.03945	1.59542	0.089996	3.68941	3.65239	2.43742	2.01242	1.88362	2.2223
1700008K24Rik	0	0	1	NA	0	0	0	0	0	0
1700008O03Rik	0.328636	0.0965467	3.17829	0.0208095	0.416899	0.255841	0.313168	0.122797	0.124467	0.042376
1700008P02Rik	0	0	1	NA	0	0	0	0	0	0
1700009C05Rik	0.0100538	0.00960525	1.02288	0.975812	0.0301615	0	0	0	0.0288158	0
1700009J07Rik	0	0	1	NA	0	0	0	0	0	0
1700009N14Rik	0	0.0147739	0.403651	0.42265	0	0	0	0.0443217	0	0
1700010B08Rik	0	0	1	NA	0	0	0	0	0	0
1700010D01Rik	0	0	1	NA	0	0	0	0	0	0
1700010I02Rik	0	0	1	NA	0	0	0	0	0	0
1700010I14Rik	1.52986	0.457405	3.29449	0.0166785	1.42827	1.86159	1.29972	0.491432	0.531328	0.349455
1700010J16Rik	0	0	1	NA	0	0	0	0	0	0
1700010K23Rik	0	0	1	NA	0	0	0	0	0	0
1700011A15Rik	0	0	1	NA	0	0	0	0	0	0
1700011B04Rik	0	0	1	NA	0	0	0	0	0	0
1700011C11Rik	0	0	1	NA	0	0	0	0	0	0
1700011E24Rik	0	0	1	NA	0	0	0	0	0	0
1700011H14Rik	0.107871	2.22613	0.052712	0.00679089	0.101702	0.22191	0	1.96511	2.66229	2.05098
1700011I03Rik	0.034086	0.00746233	2.52463	0.519064	0	0.102258	0	0	0.022387	0
1700011L22Rik	0	0.00953205	0.511979	0.42265	0	0	0	0.0285961	0	0
1700011M02Rik	0	0	1	NA	0	0	0	0	0	0
1700012A03Rik	0	0	1	NA	0	0	0	0	0	0
1700012B07Rik	0	0	1	NA	0	0	0	0	0	0
1700012B09Rik	0	0	1	NA	0	0	0	0	0	0
1700012C14Rik	0.0794418	0.147235	0.56884	0.579103	0.238325	0	0	0.168476	0.273229	0
1700012D01Rik	0.399654	0.420629	0.951294	0.901183	0.478158	0.44714	0.273665	0.442643	0.652605	0.166638
1700012D14Rik	0.226159	0.125011	1.74918	0.0964563	0.188689	0.288201	0.201586	0.133388	0.18027	0.0613745
1700012D16Rik	0.0136656	0.0222249	0.73439	0.762463	0.0409969	0	0	0	0	0.0666746
1700012H19Rik	0	0	1	NA	0	0	0	0	0	0
1700012I11Rik	0	0	1	NA	0	0	0	0	0	0
1700012L04Rik	0.0164424	0.0305078	0.652773	0.581061	9.80098e-10	0.0493273	0	0	0.0338689	0.0576546
1700012P22Rik	0	0	1	NA	0	0	0	0	0	0
1700013D24Rik	0	0	1	NA	0	0	0	0	0	0
1700013F07Rik	0.0571101	0.0668238	0.873558	0.878744	0.0400966	0.131234	0	0.0472415	0.15323	0
1700013G24Rik	0	0	1	NA	0	0	0	0	0	0
1700013H16Rik	0	0.00617592	0.618203	0.42265	0	0	0	0	0.0185278	0
1700015E13Rik	0	0	1	NA	0	0	0	0	0	0
1700015F17Rik	0	0.01313	0.432338	0.42265	0	0	0	0.0393901	0	0
1700015G11Rik	0	0	1	NA	0	0	0	0	0	0
1700016C15Rik	0	0	1	NA	0	0	0	0	0	0
1700016D06Rik	0	0	1	NA	0	0	0	0	0	0
1700016G22Rik	0	0.0127477	0.439606	0.42265	0	0	0	0	0.038243	0
1700016H13Rik	0.0266141	0.122425	0.27649	0.516589	0.0250921	0.0547502	0	0	0	0.367274
1700016K19Rik	0.197812	0.0164155	7.86705	0.267299	0.180413	0	0.413023	0	0.0492466	0
1700016L04Rik	0.0537518	0	6.37518	0.216675	0.104339	0.0569161	0	0	0	0
1700016L21Rik	0	0	1	NA	0	0	0	0	0	0
1700016P04Rik	0	0	1	NA	0	0	0	0	0	0
1700017B05Rik	4.60704	9.50192	0.485396	0.0212713	5.07553	3.60582	5.13977	11.4555	8.57666	8.47359
1700017D01Rik	0	0	1	NA	0	0	0	0	0	0
1700017G19Rik	0.00678338	0.0123975	0.749343	0.699969	0.00973233	0.0106178	0	0	0.0371924	0
1700017J07Rik	0	0	1	NA	0	0	0	0	0	0
1700017L05Rik	0	0	1	NA	0	0	0	0	0	0
1700017N19Rik	0	0	1	NA	0	0	0	0	0	0
1700018A04Rik	0	0	1	NA	0	0	0	0	0	0
1700018B08Rik	0.0195676	0.0258954	0.823717	0.8556	0	0	0.0587029	0.0776861	0	0
1700018B24Rik	0	0	1	NA	0	0	0	0	0	0
1700018C11Rik	0	0	1	NA	0	0	0	0	0	0
1700018F24Rik	0	0	1	NA	0	0	0	0	0	0
1700018G05Rik	0	0	1	NA	0	0	0	0	0	0
1700018L02Rik	0.322076	0.391627	0.826827	0.611669	0.418779	0.166139	0.38131	0.448549	0.200047	0.526285
1700019A02Rik	0.0275352	0	3.75352	0.42265	0	0.0826056	0	0	0	0
1700019B03Rik	0	0.0057795	0.633734	0.42265	0	0	0	0.0173385	0	0
1700019B21Rik	0.0101702	0	2.01702	0.42265	0.0305105	0	0	0	0	0
1700019C18Rik	0	0	1	NA	0	0	0	0	0	0
1700019D03Rik	0.05871	0.378532	0.176845	0.0957529	0	0.0621027	0.114027	0.234735	0.29911	0.60175
1700019E08Rik	0	0	1	NA	0	0	0	0	0	0
1700019G17Rik	0.585153	0.595881	0.982293	0.913088	0.708634	0.592315	0.454509	0.706282	0.539624	0.541736
1700019G24Rik	0	0	1	NA	0	0	0	0	0	0
1700019M22Rik	0	0	1	NA	0	0	0	0	0	0
1700019N19Rik	0	0.0101	0.497512	0.42265	0	0	0	0.0303001	0	0
1700019O17Rik	0	0	1	NA	0	0	0	0	0	0
1700020A23Rik	0.0107945	0	2.07945	0.42265	0.0323836	0	0	0	0	0
1700020D05Rik	0.641503	0.162209	3.78321	0.115873	0.465891	0.432038	1.02658	0.219564	0.267063	0
1700020D14Rik	0	0	1	NA	0	0	0	0	0	0
1700020G17Rik	0	0	1	NA	0	0	0	0	0	0
1700020I14Rik	14.4078	17.2002	0.837744	0.470756	20.0746	12.589	10.5597	18.4159	19.6768	13.5079
1700020L24Rik	0	0	1	NA	0	0	0	0	0	0
1700020M21Rik	0	0	1	NA	0	0	0	0	0	0
1700020N01Rik	0	0	1	NA	0	0	0	0	0	0
1700020N15Rik	0	0.00255912	0.796234	0.42265	0	0	0	0.00767735	0	0
1700020N18Rik	0	0	1	NA	0	0	0	0	0	0
1700021F05Rik	15.1398	14.5479	1.04066	0.788729	14.8292	18.3412	12.2492	14.5441	16.2888	12.8108
1700021F07Rik	0	0	1	NA	0	0	0	0	0	0
1700021N21Rik	0.0233514	0	3.33514	0.42265	0	0	0.0700542	0	0	0
1700022A21Rik	0	0	1	NA	0	0	0	0	0	0
1700022A22Rik	0	0	1	NA	0	0	0	0	0	0
1700022E09Rik	0	0	1	NA	0	0	0	0	0	0
1700022H01Rik	0	0.0136291	0.423206	0.42265	0	0	0	0.0408874	0	0
1700022H16Rik	0	0	1	NA	0	0	0	0	0	0
1700022I11Rik	0	0	1	NA	0	0	0	0	0	0
1700023C21Rik	0	0	1	NA	0	0	0	0	0	0
1700023F02Rik	0	0	1	NA	0	0	0	0	0	0
1700023F06Rik	0.0335962	0.0592599	0.629458	0.628341	0.0791899	0.0215987	0	0.139951	0.0378283	0
1700024B18Rik	0	0	1	NA	0	0	0	0	0	0
1700024F13Rik	0.0967696	0.267573	0.384654	0.209461	0.212889	0.0774195	0	0.0836083	0.372882	0.346229
1700024G13Rik	0	0	1	NA	0	0	0	0	0	0
1700024I08Rik	0	0	1	NA	0	0	0	0	0	0
1700024N05Rik	0	0	1	NA	0	0	0	0	0	0
1700024P04Rik	0	0	1	NA	0	0	0	0	0	0
1700024P16Rik	0.00750677	0.0109044	0.83747	0.723494	0.0145716	0.0079487	0	0.0257523	0.00696072	0
1700025B11Rik	0	0	1	NA	0	0	0	0	0	0
1700025C18Rik	0	0	1	NA	0	0	0	0	0	0
1700025F22Rik	0	0	1	NA	0	0	0	0	0	0
1700025F24Rik	0	0	1	NA	0	0	0	0	0	0
1700025G04Rik	4.18164	6.58128	0.635938	0.0182649	4.84527	4.07277	3.62689	6.70933	6.56347	6.47103
1700025J12Rik	0	0	1	NA	0	0	0	0	0	0
1700025K24Rik	0	0	1	NA	0	0	0	0	0	0
1700025M24Rik	0	0	1	NA	0	0	0	0	0	0
1700025N23Rik	0	0	1	NA	0	0	0	0	0	0
1700026D11Rik	0	0	1	NA	0	0	0	0	0	0
1700026F02Rik	0	0	1	NA	0	0	0	0	0	0
1700026J14Rik	0.031709	0	4.1709	0.234603	0.0298956	0.0652314	0	0	0	0
1700026L06Rik	0.74891	0.494947	1.50295	0.434723	0.530637	1.19643	0.519665	0.250078	0.371771	0.862993
1700027A15Rik	0	0	1	NA	0	0	0	0	0	0
1700027F06Rik	0.0196337	0	2.96337	0.42265	0.0589012	0	0	0	0	0
1700027F09Rik	0	0	1	NA	0	0	0	0	0	0
1700027H10Rik	0	0	1	NA	0	0	0	0	0	0
1700027I24Rik	0	0	1	NA	0	0	0	0	0	0
1700027J07Rik	0.0181121	0	2.81121	0.187616	0	0.0244309	0.0299052	0	0	0
1700028B04Rik	0	0	1	NA	0	0	0	0	0	0
1700028D13Rik	0	0	1	NA	0	0	0	0	0	0
1700028E10Rik	0.0559421	0.0428289	1.24822	0.667992	0.0873331	0.0571674	0.0233257	0.0617374	0.0667492	0
1700028I16Rik	0.0663797	0.0264839	2.09352	0.490767	0	0.0490471	0.150092	0.0794517	0	0
1700028J19Rik	0.407947	0.23004	1.74115	0.252645	0.199976	0.436342	0.587523	0.21205	0.152843	0.325228
1700028K03Rik	0.00729699	0	1.7297	0.42265	0.021891	0	0	0	0	0
1700028M03Rik	0	0	1	NA	0	0	0	0	0	0
1700028P14Rik	0.00994501	0.0563158	0.300758	0.26363	0	0.029835	0	0.0644401	0.104507	0
1700028P15Rik	0	0	1	NA	0	0	0	0	0	0
1700029B22Rik	0	0	1	NA	0	0	0	0	0	0
1700029F12Rik	0	0	1	NA	0	0	0	0	0	0
1700029H14Rik	0.00552543	0.00650999	0.940365	0.913899	0.0165763	0	0	0.01953	0	0
1700029I15Rik	0.249137	0	25.9137	0.0623803	0.130424	0.355726	0.26126	0	0	0
1700029J03Rik	0	0	1	NA	0	0	0	0	0	0
1700029J07Rik	2.1952	0.980544	2.22625	0.0463326	1.672	2.18328	2.73033	0.816555	1.16701	0.958069
1700029M20Rik	0.0169942	0.00255125	2.15072	0.286942	0.0160223	0.0349603	0	0	0.00765374	0
1700029N11Rik	0	0	1	NA	0	0	0	0	0	0
1700029P11Rik	0	0	1	NA	0	0	0	0	0	0
1700030A11Rik	0	0	1	NA	0	0	0	0	0	0
1700030C10Rik	0.707953	0.319669	2.1778	0.23732	1.13033	0.420598	0.572931	0.601529	0.357478	0
1700030F04Rik	0	0	1	NA	0	0	0	0	0	0
1700030F18Rik	0	0	1	NA	0	0	0	0	0	0
1700030J22Rik	1.00696	0.749947	1.3382	0.24201	1.04664	1.04599	0.928261	0.611866	0.572485	1.06549
1700030K09Rik	6.58431	4.89343	1.34484	0.053884	5.76068	6.97838	7.01387	4.92044	4.92432	4.83551
1700030L20Rik	0.0026412	0.0153489	0.498688	0.496087	0	0.0079236	0	0	0.0460468	0
1700030M09Rik	0	0.00784165	0.560486	0.42265	0	0	0	0	0.023525	0
1700030N03Rik	0	0	1	NA	0	0	0	0	0	0
1700030O20Rik	0.0145325	0	2.45325	0.42265	0	0.0435974	0	0	0	0
1700031A10Rik	0.032215	0	4.2215	0.42265	0	0	0.0966449	0	0	0
1700031F05Rik	0	0	1	NA	0	0	0	0	0	0
1700031M16Rik	0	0	1	NA	0	0	0	0	0	0
1700031P21Rik	0	0	1	NA	0	0	0	0	0	0
1700034E13Rik	0	0	1	NA	0	0	0	0	0	0
1700034G24Rik	0	0	1	NA	0	0	0	0	0	0
1700034H15Rik	0.185851	0.121445	1.48999	0.13784	0.168696	0.178107	0.210749	0.0833496	0.10398	0.177004
1700034I23Rik	0.00674831	0.0079508	0.933012	0.913898	0.0202449	0	0	0.0238524	0	0
1700034J05Rik	0	0	1	NA	0	0	0	0	0	0
1700034K08Rik	0	0	1	NA	0	0	0	0	0	0
1700034O15Rik	0	0	1	NA	0	0	0	0	0	0
1700034P13Rik	0.0862504	0.0923724	0.940199	0.949044	0.0794416	0.0520018	0.127308	0.0187195	0	0.258398
1700036G14Rik	0	0	1	NA	0	0	0	0	0	0
1700037C18Rik	2.29881	1.99303	1.15266	0.528431	1.88253	2.38431	2.62959	1.27471	2.17064	2.53375
1700037H04Rik	33.0368	14.6546	2.25351	0.00312998	31.5895	36.7572	30.7636	13.3166	14.0773	16.5698
1700039E15Rik	0	0	1	NA	0	0	0	0	0	0
1700039E22Rik	0	0	1	NA	0	0	0	0	0	0
1700040L02Rik	0.31933	0.361915	0.885499	0.689494	0.383475	0.292856	0.28166	0.225905	0.329729	0.530111
1700041A01Rik	0	0	1	NA	0	0	0	0	0	0
1700041C23Rik	0	0	1	NA	0	0	0	0	0	0
1700041M19Rik	0	0	1	NA	0	0	0	0	0	0
1700042G07Rik	0	0	1	NA	0	0	0	0	0	0
1700042G15Rik	0	0	1	NA	0	0	0	0	0	0
1700042O10Rik	0.0689219	0.0508637	1.2967	0.745603	0.110405	0.0963604	0	0.0260159	0.126575	0
1700044C05Rik	0	0	1	NA	0	0	0	0	0	0
1700044K03Rik	0	0	1	NA	0	0	0	0	0	0
1700045H11Rik	0	0	1	NA	0	0	0	0	0	0
1700046C09Rik	0	0	1	NA	0	0	0	0	0	0
1700047A11Rik	0	0	1	NA	0	0	0	0	0	0
1700047E10Rik	0	0	1	NA	0	0	0	0	0	0
1700047G03Rik	0	0	1	NA	0	0	0	0	0	0
1700047I17Rik2	0.523638	0.824682	0.63933	0.391445	0.715328	0.684335	0.171249	1.03757	1.11737	0.319108
1700047L14Rik	0	0	1	NA	0	0	0	0	0	0
1700047M11Rik	0	0.0750332	0.117601	0.42265	0	0	0	0	0	0.225099
1700048M11Rik	0	0	1	NA	0	0	0	0	0	0
1700048O20Rik	3.63296	2.67368	1.35745	0.163748	2.85154	3.58745	4.4599	2.23978	2.98201	2.79924
1700049E15Rik	0	0.0183297	0.352986	0.18792	0	0	0	0.0303659	0.0246232	0
1700049E22Rik	0	0	1	NA	0	0	0	0	0	0
1700049G17Rik	1.46604	1.17401	1.24664	0.60708	1.67407	1.47323	1.2508	1.6694	1.63237	0.220259
1700049L16Rik	0	0	1	NA	0	0	0	0	0	0
1700051A21Rik	0	0	1	NA	0	0	0	0	0	0
1700052I22Rik	0	0	1	NA	0	0	0	0	0	0
1700052K11Rik	3.64884	3.88466	0.93945	0.67536	4.11194	3.32699	3.50758	4.06814	3.02624	4.55959
1700054A03Rik	0.0534893	0	6.34893	0.206304	0.0608645	0.0996033	0	0	0	0
1700054K19Rik	0	0	1	NA	0	0	0	0	0	0
1700054M17Rik	0	0	1	NA	0	0	0	0	0	0
1700055C04Rik	0	0	1	NA	0	0	0	0	0	0
1700056E22Rik	0.475311	0.548877	0.868368	0.666163	0.490944	0.508832	0.426157	0.780878	0.586299	0.279454
1700057G04Rik	0	0	1	NA	0	0	0	0	0	0
1700057H15Rik	0	0	1	NA	0	0	0	0	0	0
1700057H21Rik	0	0	1	NA	0	0	0	0	0	0
1700060C16Rik	0	0	1	NA	0	0	0	0	0	0
1700060C20Rik	0.0179093	0	2.79093	0.42265	0	0	0.053728	0	0	0
1700061F12Rik	0	0	1	NA	0	0	0	0	0	0
1700061G19Rik	0.00673917	0	1.67392	0.184275	0.00966891	0.0105486	0	0	0	0
1700061I17Rik	0	0	1	NA	0	0	0	0	0	0
1700061J23Rik	0	0	1	NA	0	0	0	0	0	0
1700063A18Rik	0	0	1	NA	0	0	0	0	0	0
1700063D05Rik	0	0	1	NA	0	0	0	0	0	0
1700063O14Rik	0	0	1	NA	0	0	0	0	0	0
1700064J06Rik	0	0	1	NA	0	0	0	0	0	0
1700064M15Rik	0	0.0117199	0.460407	0.42265	0	0	0	0	0.0351597	0
1700065D16Rik	0.125271	0.0269492	3.66098	0.515376	0	0.375812	0	0	0.0299183	0.0509295
1700065I16Rik	0	0	1	NA	0	0	0	0	0	0
1700065J11Rik	0	0	1	NA	0	0	0	0	0	0
1700065J18Rik	0	0	1	NA	0	0	0	0	0	0
1700065L07Rik	0	0	1	NA	0	0	0	0	0	0
1700065O20Rik	0	0	1	NA	0	0	0	0	0	0
1700066B17Rik	0	0	1	NA	0	0	0	0	0	0
1700066B19Rik	0.0736901	0.022159	2.60238	0.0627325	0.0473984	0.0723953	0.101277	0.011169	0.00905672	0.0462514
1700066J03Rik	0	0	1	NA	0	0	0	0	0	0
1700066M21Rik	1.85889	3.764	0.495201	0.012934	2.0998	1.93775	1.53912	3.72026	4.33651	3.23523
1700066N21Rik	0	0	1	NA	0	0	0	0	0	0
1700066O22Rik	0	0	1	NA	0	0	0	0	0	0
1700067G17Rik	0	0	1	NA	0	0	0	0	0	0
1700067K01Rik	0.0420573	0.227312	0.219363	0.269102	0.0437955	0.0238901	0.0584863	0.0515996	0.167366	0.46297
1700067P10Rik	0	0	1	NA	0	0	0	0	0	0
1700069L16Rik	0	0	1	NA	0	0	0	0	0	0
1700069P05Rik	0	0	1	NA	0	0	0	0	0	0
1700071K01Rik	0	0	1	NA	0	0	0	0	0	0
1700071M16Rik	0.0118871	0	2.18871	0.247198	0	0.0103422	0.0253191	0	0	0
1700072B07Rik	0	0	1	NA	0	0	0	0	0	0
1700072I22Rik	0	0	1	NA	0	0	0	0	0	0
1700072O05Rik	0	0	1	NA	0	0	0	0	0	0
1700073E17Rik	0.00563099	0.00328739	1.17638	0.741557	0	0.016893	0	0	0.00986217	0
1700074H08Rik	0	0	1	NA	0	0	0	0	0	0
1700074P13Rik	0	0	1	NA	0	0	0	0	0	0
1700080E11Rik	0	0	1	NA	0	0	0	0	0	0
1700080N15Rik	0	0	1	NA	0	0	0	0	0	0
1700080O16Rik	0	0	1	NA	0	0	0	0	0	0
1700081H04Rik	0	0	1	NA	0	0	0	0	0	0
1700084D21Rik	0	0	1	NA	0	0	0	0	0	0
1700084E18Rik	0.543867	0.616933	0.883455	0.567573	0.656327	0.537031	0.438242	0.579961	0.470282	0.800555
1700084F23Rik	0	0	1	NA	0	0	0	0	0	0
1700084J12Rik	0	0	1	NA	0	0	0	0	0	0
1700084M14Rik	0	0	1	NA	0	0	0	0	0	0
1700085C21Rik	0	0	1	NA	0	0	0	0	0	0
1700086L19Rik	0.193431	0.244547	0.79919	0.713318	0.0680797	0.148547	0.363667	0.427793	0.195126	0.11072
1700086O06Rik	2.15244	1.22187	1.75542	0.113586	2.1881	2.26647	2.00276	1.33245	1.77338	0.559776
1700088E04Rik	1.85997	0.721713	2.55561	0.0102867	1.58247	2.16282	1.83463	0.59417	0.863925	0.707043
1700091H14Rik	0.0591163	0	6.91163	0.0424294	0.0342034	0.0746306	0.0685149	0	0	0
1700092C02Rik	0	0	1	NA	0	0	0	0	0	0
1700092C10Rik	0	0	1	NA	0	0	0	0	0	0
1700092E19Rik	0	0	1	NA	0	0	0	0	0	0
1700092K14Rik	0	0	1	NA	0	0	0	0	0	0
1700092M07Rik	0.318277	0.416926	0.768934	0.808115	0.249865	0.204449	0.500519	0.0735974	0.0596791	1.1175
1700093K21Rik	0.0452376	0	5.52376	0.200734	0.0820219	0.0536908	0	0	0	0
1700094D03Rik	2.1014	1.35652	1.54508	0.213911	1.27232	2.66746	2.36441	1.02946	1.61909	1.42102
1700094J05Rik	0	0	1	NA	0	0	0	0	0	0
1700094M24Rik	0	0	1	NA	0	0	0	0	0	0
1700095A21Rik	0	0	1	NA	0	0	0	0	0	0
1700095B10Rik	0	0	1	NA	0	0	0	0	0	0
1700095J12Rik	0	0	1	NA	0	0	0	0	0	0
1700096J18Rik	0	0	1	NA	0	0	0	0	0	0
1700096K18Rik	1.62783	1.17623	1.3807	0.14316	1.85113	1.69786	1.33448	1.21595	1.48683	0.825908
1700096P03Rik	0	0	1	NA	0	0	0	0	0	0
1700097N02Rik	0	0.00894597	0.527817	0.42265	0	0	0	0	0.0268379	0
1700099I09Rik	0	0	1	NA	0	0	0	0	0	0
1700100I10Rik	0	0	1	NA	0	0	0	0	0	0
1700100L14Rik	0	0	1	NA	0	0	0	0	0	0
1700101I11Rik	0.170583	0.194958	0.881073	0.85865	0.147252	0.12852	0.235977	0.069397	0.0844096	0.431068
1700101O22Rik	0	0	1	NA	0	0	0	0	0	0
1700102H20Rik	0.18447	0.0631019	2.66026	0.105022	0.21081	0.22999	0.112609	0.149025	0.0402807	0
1700102P08Rik	0.359847	0.526243	0.6897	0.184154	0.237803	0.495294	0.346443	0.382063	0.598964	0.597702
1700104L18Rik	0	0	1	NA	0	0	0	0	0	0
1700105P06Rik	0.32737	0.14719	2.14626	0.357513	0.213848	0.139982	0.62828	0.151173	0.0817227	0.208673
1700108F19Rik	1.18968	0.0992757	10.9785	0.0636651	0.90245	1.7901	0.876486	0.19332	0.104507	0
1700108J01Rik	0	0	1	NA	0	0	0	0	0	0
1700109G14Rik	0.0240586	0.0306279	0.838307	0.766773	0	0.0324521	0.0397237	0.0350464	0.0568372	0
1700109G15Rik	0	0	1	NA	0	0	0	0	0	0
1700109H08Rik	0.159787	0.0919772	1.66495	0.516142	0.132795	0.0362194	0.310345	0.117344	0.158587	0
1700109I08Rik	0	0	1	NA	0	0	0	0	0	0
1700109K24Rik	0	0	1	NA	0	0	0	0	0	0
1700110C19Rik	0.583002	0.277438	2.06306	0.303094	0.460278	0.322814	0.965914	0.581032	0.251281	0
1700110I01Rik	0.00324024	0.0304296	0.327489	0.290929	0.00464887	0.00507185	0	0.00547728	0.0177658	0.0680456
1700110I07Rik	0	0	1	NA	0	0	0	0	0	0
1700110K17Rik	0	0	1	NA	0	0	0	0	0	0
1700111N16Rik	0	0	1	NA	0	0	0	0	0	0
1700112E06Rik	0.502956	0.330477	1.50658	0.410104	0.260562	0.795952	0.452354	0.184195	0.298722	0.508512
1700112H15Rik	0	0	1	NA	0	0	0	0	0	0
1700112J05Rik	0	0	1	NA	0	0	0	0	0	0
1700112J16Rik	0.046222	0.0135596	2.38638	0.296476	0.0762639	0.0624021	0	0.0224634	0.0182153	0
1700113A16Rik	1.6015	1.37928	1.15995	0.561057	1.42471	2.18661	1.19317	1.08113	1.40729	1.64944
1700113B09Rik	0	0	1	NA	0	0	0	0	0	0
1700113H08Rik	0	0	1	NA	0	0	0	0	0	0
1700116B05Rik	0	0.040777	0.19694	0.18792	0	0	0	0.0675531	0.0547778	0
1700119H24Rik	0	0.067508	0.129019	0.278176	0	0	0	0.0477253	0.154799	0
1700120C14Rik	0.389334	0.135072	2.75266	0.390593	0.367069	0.800933	0	0.28832	0.116897	0
1700120E14Rik	0	0	1	NA	0	0	0	0	0	0
1700120G07Rik	0	0	1	NA	0	0	0	0	0	0
1700120K04Rik	0.0317948	0	4.17948	0.42265	0	0.0953844	0	0	0	0
1700121L16Rik	0	0	1	NA	0	0	0	0	0	0
1700121N20Rik	0	0	1	NA	0	0	0	0	0	0
1700122C19Rik	0	0	1	NA	0	0	0	0	0	0
1700122O11Rik	0	0	1	NA	0	0	0	0	0	0
1700123I01Rik	0	0	1	NA	0	0	0	0	0	0
1700123J17Rik	0	0.0050473	0.664571	0.42265	0	0	0	0.0151419	0	0
1700123K08Rik	0	0.00722001	0.58072	0.42265	0	0	0	0	0.02166	0
1700123L14Rik	0	0	1	NA	0	0	0	0	0	0
1700123M08Rik	0.289113	0.243285	1.18094	0.683172	0.378547	0.340108	0.148685	0.393532	0.191465	0.144858
1700123O12Rik	0	0	1	NA	0	0	0	0	0	0
1700123O20Rik	16.9982	12.9725	1.31009	0.129044	15.808	20.3857	14.8009	11.9923	14.6225	12.3027
1700123O21Rik	0	0	1	NA	0	0	0	0	0	0
1700124L16Rik	0.128254	0.146373	0.884129	0.849868	0.0686045	0.22454	0.0916172	0.242488	0.196631	0
1700125G02Rik	0	0	1	NA	0	0	0	0	0	0
1700125G22Rik	0.0275693	0.0108273	1.80385	0.616915	0.0827079	0	0	0.032482	0	0
1700125H03Rik	0	0	1	NA	0	0	0	0	0	0
1700125H20Rik	0.0243458	0.0155064	1.34656	0.777269	0.0730374	0	0	0	0.0465191	0
1700126H18Rik	0	0	1	NA	0	0	0	0	0	0
1700128A07Rik	0	0	1	NA	0	0	0	0	0	0
1700128F08Rik	0	0	1	NA	0	0	0	0	0	0
1700129C05Rik	0	0	1	NA	0	0	0	0	0	0
1810006J02Rik	0	0	1	NA	0	0	0	0	0	0
1810007C17Rik	0	0	1	NA	0	0	0	0	0	0
1810007D17Rik	0	0	1	NA	0	0	0	0	0	0
1810008I18Rik	0	0	1	NA	0	0	0	0	0	0
1810009A15Rik	42.3257	30.2219	1.40037	0.0952672	42.2485	50.105	34.6238	25.9374	29.8749	34.8535
1810009J06Rik	0.0340146	0.00608357	2.73662	0.499321	1.93291e-21	1.05383e-31	0.102044	0	0.0182507	0
1810010D01Rik	0.110889	0.0927046	1.17705	0.837287	0.101549	0.0276971	0.20342	0.0598225	0.218291	0
1810010H24Rik	1.3098	0.910923	1.43312	0.295673	0.928751	1.15463	1.84601	0.585296	1.09366	1.05381
1810011H11Rik	0.017581	0.439642	0.06134	0.00920486	0	0.0527431	0	0.360742	0.538854	0.419329
1810011O10Rik	9.5455	35.3863	0.269957	0.0149697	9.70173	8.07452	10.8603	35.2371	29.2719	41.65
1810012K16Rik	0	0	1	NA	0	0	0	0	0	0
1810013A23Rik	0.0207009	0	3.07009	0.42265	0	0.0621027	0	0	0	0
1810013L24Rik	12.1857	12.0273	1.01316	0.963878	14.607	14.4804	7.4697	12.9126	15.475	7.69437
1810014B01Rik	2.16713	2.23162	0.971228	0.91623	2.74957	2.64399	1.10781	2.27879	2.46379	1.95228
1810018F18Rik	0	0	1	NA	0	0	0	0	0	0
1810019D21Rik	0.0201029	0.145161	0.194011	0.04895	0.0288422	0.0314664	0	0.203891	0.137777	0.0938143
1810020O05Rik	0	0	1	NA	0	0	0	0	0	0
1810021B22Rik	0.222251	0.552586	0.412828	0.330369	0.362953	0.15839	0.14541	0.213814	0.381435	1.06251
1810022K09Rik	60.0949	48.104	1.24922	0.490952	63.1017	80.6612	36.5216	47.6346	63.8492	32.8283
1810024B03Rik	0.0255683	0.0179131	1.27425	0.768712	0.0562492	0.0204556	0	0	0.0537394	0
1810026B05Rik	6.42625	5.93579	1.08249	0.536018	5.36128	6.46223	7.45524	5.79294	6.64894	5.36548
1810026J23Rik	18.0512	14.2578	1.26587	0.0407245	19.9707	17.0331	17.1497	15.5363	14.4868	12.7505
1810030O07Rik	13.4431	16.032	0.838616	0.276894	13.0429	14.8703	12.4161	18.1345	17.4165	12.545
1810032O08Rik	9.24731	4.92052	1.87755	0.158942	5.63415	9.44061	12.6671	3.78121	5.78023	5.20011
1810034E14Rik	0.0976765	0.150871	0.669333	0.589136	0.131727	0.143712	0.0175914	0.26384	0.188774	0
1810037I17Rik	25.7369	25.1275	1.02424	0.891239	25.2937	32.6894	19.2276	24.0986	26.7211	24.5629
1810041H14Rik	0.031713	0.17792	0.221972	0.296297	0.0951389	0	0	0.0560461	0.090894	0.386819
1810041L15Rik	0.0897022	0.973676	0.101357	0.050037	0.0320935	0.113793	0.123219	1.14383	1.22263	0.554569
1810043G02Rik	15.5266	8.67998	1.78787	0.000188977	15.1017	16.1703	15.3077	8.17903	8.4374	9.42352
1810043H04Rik	17.5567	13.726	1.27888	0.262992	17.5386	21.9127	13.2188	12.9645	15.2411	12.9724
1810044D09Rik	2.57753	0.994932	2.57483	0.0586939	2.05136	3.46357	2.21766	1.09336	0.699939	1.1915
1810046K07Rik	0	0.00573546	0.635507	0.42265	0	0	0	0	0.0172064	0
1810053B23Rik	0	0	1	NA	0	0	0	0	0	0
1810055G02Rik	25.0098	21.5225	1.16196	0.347547	23.3084	21.8238	29.8973	22.4835	17.4484	24.6355
1810058I24Rik	24.4174	39.4267	0.619408	0.0186259	22.6434	28.9399	21.6688	33.5946	41.159	43.5264
1810062G17Rik	0.0689952	0.296517	0.257719	0.216569	0.0521123	0.0852805	0.0695929	0.39909	0.448085	0.042376
1810062O18Rik	0.198271	0.413468	0.491823	0.186851	0.284466	0.310348	0	0.409637	0.573745	0.257021
1810063I02Rik	0.125196	0	13.5196	0.237755	0.259895	0	0.115692	0	0	0
1810064F22Rik	0.00374989	0	1.37499	0.42265	0	0.0112497	0	0	0	0
1810065E05Rik	0	0	1	NA	0	0	0	0	0	0
2010001A14Rik	0.731053	0.371496	1.94249	0.309713	0.901017	1.08468	0.207458	0.36606	0.44525	0.303177
2010001E11Rik	0.0704195	0.03557	1.76474	0.392068	0.0727177	0.124668	0.0138729	0.0401917	0.0496237	0.0168947
2010003K11Rik	0	0	1	NA	0	0	0	0	0	0
2010005H15Rik	0	0.144394	0.0647695	0.248161	0	0	0	0.124854	0.308328	0
2010009K17Rik	0.0151444	0.288308	0.0842898	0.0157157	0	0.0454331	0	0.343455	0.318289	0.203182
2010010A06Rik	0	0	1	NA	0	0	0	0	0	0
2010016I18Rik	0.0101571	0.0156874	0.784707	0.698081	0.0304713	0	0	0.0179505	0.0291117	0
2010106C02Rik	0	0	1	NA	0	0	0	0	0	0
2010106E10Rik	0	0	1	NA	0	0	0	0	0	0
2010107E04Rik	134.069	115.158	1.1642	0.526707	123.043	180.852	98.3121	102.444	129.545	113.487
2010107G12Rik	0.2127	0.0899377	2.22839	0.0816318	0.142995	0.216007	0.279097	0.103678	0.0945794	0.0715561
2010107G23Rik	0.954655	0.602694	1.57445	0.194779	0.78164	1.3315	0.750827	0.710888	0.628854	0.46834
2010109A12Rik	0.0446297	0.0721894	0.66468	0.65085	0.0866319	0.0472571	0	0.0510347	0.165533	0
2010109I03Rik	0	0	1	NA	0	0	0	0	0	0
2010111I01Rik	6.63336	2.57258	2.57238	0.0209583	5.34156	7.17893	7.3796	2.39559	2.48836	2.83379
2010204K13Rik	3.18807	4.5396	0.702934	0.114524	2.93578	4.21577	2.41265	4.6119	5.13013	3.87677
2010300C02Rik	1.41258	0.390623	3.55091	0.0442009	1.2519	1.11046	1.87537	0.314236	0.379614	0.47802
2010308F09Rik	0.0338619	0.0506797	0.722843	0.749918	0.101586	0	0	0.119688	0.0323509	0
2010310C07Rik	0	0	1	NA	0	0	0	0	0	0
2010315B03Rik	1.7392	1.99237	0.873565	0.435761	2.06485	1.77402	1.37875	2.01719	2.35082	1.60911
2010320M18Rik	14.4342	7.19398	2.00503	0.0212505	13.1908	16.581	13.5308	7.2076	7.27524	7.09909
2200002D01Rik	0.0743151	0.212217	0.379428	0.535314	0.0468188	0.0510786	0.125048	0.0551617	0.581488	0
2200002J24Rik	0.0271224	0.0967739	0.347673	0.471673	0.0389134	0.0424539	0	0	0.0371771	0.253145
2210010C04Rik	0	0	1	NA	0	0	0	0	0	0
2210011C24Rik	0.073758	0.314471	0.258137	0.263413	0.0785131	0.142761	0	0.493354	0.45006	0
2210013O21Rik	22.156	25.377	0.873124	0.509634	21.8515	29.2853	15.3313	25.8761	26.3076	23.9474
2210016F16Rik	6.93494	7.39405	0.937992	0.674082	6.14037	8.59864	6.06583	7.8589	8.0442	6.27905
2210016L21Rik	27.221	22.399	1.21518	0.0871775	25.2657	30.6054	25.7919	21.4625	21.0803	24.6542
2210019I11Rik	0	0	1	NA	0	0	0	0	0	0
2210039B01Rik	0.140469	0.122747	1.1335	0.872758	0.0913846	0.0249248	0.305097	0.0538345	0.240094	0.074311
2210404E10Rik	0	0	1	NA	0	0	0	0	0	0
2210404O09Rik	1.42115	1.09526	1.29486	0.473342	1.67375	1.77617	0.813541	1.25921	1.47034	0.556212
2210406O10Rik	0.165624	0.0286867	4.53965	0.128829	0.111442	0.106384	0.279046	0.0328251	0.0532349	0
2210407C18Rik	0	0	1	NA	0	0	0	0	0	0
2210408F21Rik	0	0.00726163	0.57932	0.42265	0	0	0	0	0.0217849	0
2210408I21Rik	1.95183	1.40044	1.39094	0.0833761	2.24643	1.90364	1.70543	1.58904	1.57039	1.04188
2210409D07Rik	0	0	1	NA	0	0	0	0	0	0
2210409E12Rik	0	0	1	NA	0	0	0	0	0	0
2210414B05Rik	0	0	1	NA	0	0	0	0	0	0
2210416O15Rik	0.190737	0.0955783	1.90131	0.28288	0.142417	0.154968	0.274827	0.0743803	0.212355	0
2210417A02Rik	0	0	1	NA	0	0	0	0	0	0
2210418O10Rik	0.479287	0.3748	1.27154	0.0167114	0.484483	0.461337	0.492041	0.362426	0.411791	0.350183
2210420H20Rik	0	0.0148681	0.402121	0.42265	0	0	0	0.0446044	0	0
2300002M23Rik	0	0	1	NA	0	0	0	0	0	0
2300003K06Rik	0	0	1	NA	0	0	0	0	0	0
2300005B03Rik	0	0	1	NA	0	0	0	0	0	0
2300009A05Rik	7.76109	7.2979	1.06338	0.80201	6.39077	8.35801	8.53449	5.14443	6.48486	10.2644
2310001H17Rik	0	0.209532	0.0455515	0.131413	0	0	0	0.218208	0.0589806	0.351407
2310001K24Rik	0	0	1	NA	0	0	0	0	0	0
2310002D06Rik	0	0.0148806	0.401919	0.42265	0	0	0	0	0.0446418	0
2310002F09Rik	0.0554166	0.0445147	1.19998	0.075238	0.0557646	0.0608384	0.0496469	0.0438011	0.0443971	0.0453459
2310002L09Rik	0	0	1	NA	0	0	0	0	0	0
2310003N18Rik	0	0	1	NA	0	0	0	0	0	0
2310005A03Rik	0	0	1	NA	0	0	0	0	0	0
2310005E17Rik	0	0	1	NA	0	0	0	0	0	0
2310007B03Rik	0.020404	0.0221964	0.944328	0.923977	0.050248	0.010964	0	0.0118404	0.0384048	0.0163441
2310008N11Rik	0.014029	0.0268062	0.652853	0.701071	0.0420871	0	0	0	0.0804186	0
2310009A05Rik	13.2351	11.6466	1.13627	0.617244	13.0341	17.9046	8.76661	10.4246	13.4523	11.063
2310009B15Rik	12.3279	13.0169	0.947105	0.817455	10.6838	16.418	9.88182	10.7264	11.5575	16.7669
2310010G23Rik	1.59974	0.674317	2.35233	0.017771	1.30348	1.57177	1.92396	0.862181	0.677282	0.483487
2310010J17Rik	1.0589	0.293181	3.5256	0.0332573	1.01479	1.39593	0.765975	0.415866	0.463678	0
2310011J03Rik	13.4443	11.7125	1.14773	0.0627788	13.2636	14.4392	12.6301	11.5475	12.2344	11.3557
2310015A10Rik	1.90865	1.43494	1.32785	0.00232243	1.99402	1.82801	1.90393	1.45463	1.37612	1.47406
2310015D24Rik	0	0	1	NA	0	0	0	0	0	0
2310016D03Rik	0	0	1	NA	0	0	0	0	0	0
2310020H05Rik	0	0	1	NA	0	0	0	0	0	0
2310022A10Rik	11.8266	8.56695	1.38005	0.0308384	11.7507	10.6484	13.0808	7.83778	7.88188	9.9812
2310022B05Rik	28.2351	75.1216	0.375942	3.42576e-06	29.6158	27.9721	27.1176	76.0191	74.3431	75.0028
2310030A07Rik	0	0	1	NA	0	0	0	0	0	0
2310030G06Rik	0.508672	1.10251	0.466218	0.016563	0.573361	0.646379	0.306276	0.923226	1.29641	1.08789
2310033P09Rik	19.5981	13.0981	1.49588	0.0284238	19.2804	19.8453	19.6685	12.237	11.6589	15.3983
2310034C09Rik	0	0	1	NA	0	0	0	0	0	0
2310034G01Rik	1.12502	0.577347	1.93245	0.125571	1.20493	1.44602	0.724101	0.390402	0.949714	0.391924
2310034O05Rik	0	0	1	NA	0	0	0	0	0	0
2310035C23Rik	6.99627	7.11225	0.983715	0.900597	7.07804	6.82153	7.08924	7.72385	8.12143	5.49148
2310036O22Rik	137.729	119.806	1.14959	0.28887	125.605	160.926	126.657	106.601	116.619	136.197
2310039H08Rik	16.5412	11.0925	1.49077	0.0811074	15.1697	20.1011	14.353	10.3474	12.2925	10.6375
2310039L15Rik	0.131157	0.131508	0.997516	0.997147	0	0.245341	0.148129	0.0871246	0.247268	0.0601317
2310040G24Rik	0.74343	0.420559	1.74989	0.0796126	0.796343	0.902213	0.531735	0.541297	0.321882	0.398498
2310043L19Rik	0.0663467	0.01083	3.66523	0.0602324	0.0340074	0.074203	0.0908297	0	0.03249	0
2310043O21Rik	0	0	1	NA	0	0	0	0	0	0
2310045n01rik-mef2b	0.066527	0.000108623	7.57047	0.185733	0.108122	0.0911763	0.000282828	7.79399e-11	5.2918e-10	0.000325868
2310050C09Rik	0	0	1	NA	0	0	0	0	0	0
2310057J18Rik	0	0	1	NA	0	0	0	0	0	0
2310057M21Rik	6.45993	4.5249	1.4267	0.0189306	6.15407	6.02389	7.20184	4.1559	4.58887	4.82992
2310057N15Rik	0	0	1	NA	0	0	0	0	0	0
2310061I04Rik	16.6843	7.41501	2.24839	0.0275081	13.7446	16.6241	19.6843	7.42027	6.73025	8.0945
2310061N02Rik	0	0	1	NA	0	0	0	0	0	0
2310065F04Rik	0	0	1	NA	0	0	0	0	0	0
2310068J16Rik	1.45337	0.784888	1.84097	0.179999	1.41872	1.38609	1.55529	0.523914	0.384374	1.44638
2310069B03Rik	0	0	1	NA	0	0	0	0	0	0
2310069G16Rik	0.0582115	0.0871071	0.702436	0.669039	0.0275373	0	0.147097	0.129778	0.131544	0
2310075C17Rik	0	0	1	NA	0	0	0	0	0	0
2310079G19Rik	0	0	1	NA	0	0	0	0	0	0
2310081J21Rik	0.00731272	0	1.73127	0.42265	0.0219382	0	0	0	0	0
2400006E01Rik	0	0	1	NA	0	0	0	0	0	0
2410002F23Rik	89.3525	59.3132	1.50637	0.0828812	74.9361	84.5241	108.597	55.2567	56.615	66.0679
2410003L11Rik	0	0	1	NA	0	0	0	0	0	0
2410004B18Rik	14.9781	17.5793	0.852113	0.239016	16.0683	16.9989	11.867	16.3787	19.0961	17.2631
2410004I01Rik	0.138037	0.258266	0.551829	0.402123	0.124409	0.190019	0.0996842	0.146577	0.14263	0.485592
2410004P03Rik	0.272392	0.237172	1.14249	0.706329	0.224433	0.187241	0.4055	0.279981	0.30271	0.128825
2410006H16Rik	140.41	59.1193	2.3748	0.0479175	111.065	181.166	128.999	44.7715	62.3277	70.2586
2410012E07Rik	0	0	1	NA	0	0	0	0	0	0
2410015M20Rik	34.2636	29.3934	1.16564	0.415732	29.8994	43.0814	29.8102	23.6701	31.4789	33.0312
2410016O06Rik	7.54188	5.83215	1.29265	0.0713775	8.41829	6.54596	7.66139	5.85328	5.42301	6.22017
2410017I17Rik	0	0	1	NA	0	0	0	0	0	0
2410018L13Rik	4.24617	3.48429	1.21803	0.230472	3.91401	3.68768	5.13681	3.33935	3.16253	3.951
2410021H03Rik	0	0	1	NA	0	0	0	0	0	0
2410089E03Rik	7.3664	7.11086	1.03589	0.811064	7.56623	5.69439	8.83857	7.699	6.79323	6.84033
2410124H12Rik	0	0.0371688	0.212004	0.248023	0	0	0	0.0793391	0.0321674	0
2410131K14Rik	7.8303	5.94029	1.31763	0.144717	8.41913	7.02221	8.04955	7.23791	6.25982	4.32314
2410137M14Rik	0	0.0195164	0.338795	0.18792	0	0	0	0.0323318	0.0262174	0
2410141K09Rik	0	0	1	NA	0	0	0	0	0	0
2500002B13Rik	1.04695	0.551323	1.88297	0.148131	0.842117	1.03358	1.26517	0.217039	0.452555	0.984374
2500004C02Rik	6.43483	4.28184	1.50165	0.0398558	6.21569	7.47706	5.61173	4.72993	4.37311	3.74248
2510002D24Rik	5.53871	4.81403	1.15022	0.395302	4.73972	5.67545	6.20097	3.72288	4.85958	5.85962
2510003B16Rik	0.579969	0.179023	3.12116	0.14616	0.389844	0.945141	0.404921	0.102069	0.0827666	0.352232
2510009E07Rik	3.63567	11.4024	0.319448	0.0353027	3.79685	4.04701	3.06315	13.182	12.7795	8.24571
2510039O18Rik	20.0032	17.8165	1.12267	0.247608	18.8697	18.5289	22.611	18.1975	16.1262	19.1256
2610001J05Rik	9.88245	11.2141	0.881355	0.56049	10.4665	12.0076	7.17328	12.6263	12.8799	8.13629
2610002M06Rik	2.90988	4.32948	0.672864	0.0476607	3.45024	2.71782	2.56158	4.53907	4.88038	3.56898
2610005L07Rik	20.0802	17.2293	1.16537	0.498506	25.5259	18.9101	15.8045	20.8303	18.5291	12.3284
2610008E11Rik	10.4642	10.4019	1.00598	0.981285	12.253	10.3244	8.81501	14.344	10.1888	6.67295
2610016A17Rik	0	0	1	NA	0	0	0	0	0	0
2610020C07Rik	0.96139	0.738053	1.29856	0.40169	0.880785	1.03299	0.970394	0.882076	1.00978	0.322302
2610020H08Rik	2.85827	4.43427	0.645386	0.0298283	2.50716	2.62498	3.44266	3.74006	4.59742	4.96533
2610027K06Rik	0.00742243	0.373846	0.0453891	0.0334277	0	0.0222673	0	0.504993	0.350993	0.265552
2610028E06Rik	1.88478	0.0608096	26.7589	0.0145405	1.96303	1.45455	2.23677	0.0947231	0.0768096	0.010896
2610028H24Rik	0.00599348	0	1.59935	0.42265	0	0	0.0179804	0	0	0
2610035D17Rik	1.22123	0.803735	1.51307	0.163201	1.10465	0.980941	1.57811	0.62048	0.66267	1.12806
2610035F20Rik	0	0	1	NA	0	0	0	0	0	0
2610037D02Rik	0.00237739	0.00513484	0.817807	0.66139	0	0.00713216	0	0.0154045	0	0
2610042L04Rik	0	0	1	NA	0	0	0	0	0	0
2610044O15Rik8	4.31605	3.36815	1.2806	0.269821	4.29033	5.17728	3.48052	3.63759	4.16275	2.3041
2610100L16Rik	0	0	1	NA	0	0	0	0	0	0
2610203C22Rik	0.0132889	0.109533	0.194832	0.0229618	0.019066	0.0208007	0	0.0898538	0.145722	0.093023
2610206C17Rik	0.254472	0.0338989	6.02456	0.0197991	0.235021	0.196074	0.33232	0.0488649	0.0528318	0
2610301B20Rik	12.2874	9.14332	1.34349	0.222269	14.0428	14.0489	8.77051	9.95614	10.6752	6.79863
2610305D13Rik	1.01649	1.69337	0.60262	0.567906	1.1021	1.79882	0.148534	1.78958	3.27546	0.015074
2610306M01Rik	4.6341	2.54871	1.81501	0.127118	4.98159	5.88565	3.03506	2.24494	2.67574	2.72546
2610307P16Rik	3.23308	0.641896	4.97485	0.000118527	2.98899	3.33721	3.37304	0.525153	0.576136	0.824398
2610316D01Rik	0.0200422	0.309238	0.0941059	0.000704302	0.0257453	0	0.0343813	0.272996	0.319755	0.334964
2610318N02Rik	21.6474	8.25116	2.62159	0.0238993	17.2122	21.9898	25.7402	6.71562	9.22527	8.81258
2610507B11Rik	48.1765	36.6502	1.31441	0.180116	50.1883	37.2326	57.1085	38.2963	33.5737	38.0807
2610507I01Rik	3.58332	2.82536	1.26733	0.206772	2.95795	3.40537	4.38665	2.5428	2.81036	3.12292
2610524H06Rik	26.6319	17.0404	1.56254	0.0945327	31.8505	27.9521	20.0931	18.8223	17.8784	14.4205
2610528A11Rik	0.0228367	0.0523276	0.52684	0.529211	0	0.0685101	0	0.0369934	0.119989	0
2610528J11Rik	0.0566052	0.31648	0.20401	0.0702825	0	0.169816	0	0.458475	0.322202	0.168763
2700029M09Rik	30.4914	29.0506	1.04958	0.792752	30.0778	37.28	24.1163	28.2743	35.3494	23.5282
2700038G22Rik	5.54649	3.70314	1.49644	0.0750326	4.50486	5.84097	6.29364	2.73546	3.7245	4.64945
2700046A07Rik	0.0266416	0.408956	0.0874593	0.0399058	0.0556426	0.0242821	0	0.537574	0.435911	0.253382
2700046G09Rik	1.2543	0.840523	1.4865	0.255313	1.07041	0.915306	1.77718	0.698749	0.78772	1.0351
2700049A03Rik	6.45495	5.40048	1.19489	0.181645	6.75905	5.5047	7.10109	5.1877	4.77723	6.2365
2700054A10Rik	0.617102	0.257088	2.34792	0.0402818	0.518636	0.559867	0.772804	0.225126	0.119962	0.426177
2700060E02Rik	91.5472	74.8573	1.22293	0.318831	92.2605	113.209	69.1722	70.6584	82.2266	71.6868
2700062C07Rik	12.1087	11.2184	1.07929	0.583695	13.3866	13.0488	9.89075	13.0892	10.8775	9.68855
2700069I18Rik	0	0.0096667	0.508474	0.42265	0	0	0	0	0.0290001	0
2700070H01Rik	0.0238955	0.0290063	0.868975	0.807545	0.0271903	0.0444963	0	0.0480533	0.0389657	0
2700081O15Rik	50.0455	46.6685	1.07235	0.549614	47.8835	43.1873	59.0658	44.9579	47.5288	47.5187
2700089I24Rik	0	0.0774767	0.114316	0.42265	0	0	0	0	0	0.23243
2700094K13Rik	115.341	115.436	0.999179	0.996435	115.504	145.272	85.2472	97.4536	122.407	126.446
2700097O09Rik	8.40097	5.89806	1.42364	0.0305109	7.75908	9.51225	7.93156	5.39548	6.15191	6.1468
2700099C18Rik	10.2879	9.44253	1.08944	0.667169	9.04804	8.93695	12.8788	7.74302	8.62473	11.9598
2810001G20Rik	7.56586	4.85332	1.55775	0.0625464	8.69396	7.84667	6.15696	4.68704	5.15982	4.7131
2810002D19Rik	2.29646	3.51645	0.654046	0.144979	2.38653	3.00558	1.49728	3.96293	4.08572	2.5007
2810004N23Rik	30.8875	25.933	1.19098	0.180585	30.7449	35.1725	26.7451	23.7983	24.6143	29.3864
2810006K23Rik	4.08462	4.47402	0.913157	0.177994	4.20346	4.35212	3.69828	4.34071	4.45687	4.6245
2810013P06Rik	11.5726	6.48774	1.78256	0.00491767	12.8049	10.4711	11.4418	7.52958	6.31809	5.61556
2810021J22Rik	3.70553	3.61126	1.02603	0.856765	3.78246	3.43325	3.90088	4.4965	3.29122	3.04607
2810025M15Rik	16.9195	16.101	1.0508	0.695602	15.785	20.1059	14.8675	14.7097	18.1387	15.4547
2810029C07Rik	1.82201	0.950095	1.90815	0.0800759	1.67642	1.40484	2.38476	0.701322	0.765993	1.38297
2810032G03Rik	0.077765	1.14608	0.0759161	0.010965	0.150952	0.082343	0	1.17826	1.37005	0.889931
2810047C21Rik1	0.837385	0.704031	1.18676	0.59349	1.14065	0.677351	0.694151	0.884601	0.358655	0.868838
2810049E08Rik	0	0.00685967	0.593131	0.42265	0	0	0	0	0.020579	0
2810403A07Rik	35.8975	22.9644	1.56294	0.0330895	30.6945	35.4473	41.5508	22.2598	26.9127	19.7206
2810403D21Rik	0.123826	0.0787258	1.50831	0.61478	0.165333	0.206144	0	0.0556557	0.180522	0
2810404M03Rik	0.0154207	0	2.54207	0.187616	0	0.0208007	0.0254614	0	0	0
2810405F15Rik	0.0357564	0.0544922	0.709487	0.70117	0.107269	0	0	0.0902744	0.0732022	0
2810408A11Rik	6.87807	2.48587	2.75978	0.00225977	6.15115	6.8829	7.60016	2.32284	2.18493	2.94985
2810408I11Rik	5.67175	2.65719	2.13024	0.0151045	6.05913	6.0656	4.89053	2.78493	3.56233	1.62431
2810410L24Rik	8.32676	2.90335	2.86158	4.85879e-05	8.16269	8.07096	8.74662	2.65417	2.77663	3.27924
2810417H13Rik	61.906	73.3625	0.843859	0.342089	66.8658	73.1556	45.6967	69.6656	86.0378	64.384
2810428I15Rik	27.9579	29.115	0.960269	0.84087	25.6881	36.6182	21.5673	29.4995	33.9308	23.9148
2810429I04Rik	1.20778	0.867575	1.38766	0.185563	1.33902	0.92963	1.35469	0.717102	0.697786	1.18784
2810433D01Rik	0.659676	0.769686	0.858905	0.0924249	0.640583	0.601801	0.736646	0.733766	0.765001	0.81029
2810442N19Rik	0.240651	0.229561	1.04629	0.903597	0.154976	0.394511	0.172467	0.273887	0.246768	0.168028
2810454H06Rik	0.441474	0.17502	2.44014	0.0331267	0.352906	0.421683	0.549832	0.237596	0.232802	0.0546613
2810459M11Rik	0.302694	0.190761	1.55754	0.191086	0.334929	0.287656	0.285496	0.100752	0.170205	0.301327
2810468N07Rik	2.49639	0.75494	3.27658	0.0174553	1.98836	2.82197	2.67884	0.663413	0.857361	0.744046
2810471M01Rik	0	0	1	NA	0	0	0	0	0	0
2810474O19Rik	10.3548	15.0343	0.688948	0.130958	13.1982	8.75162	9.1144	18.5517	14.723	11.8282
2900005J15Rik	0.214382	0.154408	1.36478	0.275039	0.245194	0.242027	0.155924	0.123808	0.111549	0.227868
2900008C10Rik	0.897917	1.14063	0.78906	0.564736	0.87269	0.818798	1.00226	0.843122	0.733701	1.84507
2900009J06Rik	1.84104	1.39407	1.31834	0.547938	1.48358	2.39992	1.63963	0.723285	0.879751	2.57918
2900011O08Rik	0.447378	0.544072	0.825485	0.675754	0.493894	0.659793	0.188448	0.843166	0.510377	0.278674
2900026A02Rik	4.79387	3.06376	1.56286	0.201937	5.62324	2.93213	5.82624	3.36773	2.82141	3.00214
2900041M22Rik	0.00588718	0.153034	0.0974468	0.0438285	0.0176615	0	0	0.124852	0.219356	0.114895
2900052N01Rik	0	0.010137	0.496599	0.248023	0	0	0	0.0216379	0.00877293	0
2900055J20Rik	0	0.0360937	0.216949	0.248023	0	0	0	0.0770441	0.031237	0
2900057B20Rik	0	0.0729635	0.120535	0.113258	0	0	0	0.0825797	0.0223209	0.11399
2900060B14Rik	0.294997	0.0886355	3.09216	0.219155	0.0795214	0.433783	0.371686	0	0.265906	0
2900076A07Rik	2.82292	1.83452	1.53586	0.113411	2.25142	3.39631	2.82104	2.06314	2.31029	1.13011
2900079G21Rik	0	0.0123564	0.447299	0.28477	0	0	0	0.00832847	0	0.0287408
2900092C05Rik	0	0	1	NA	0	0	0	0	0	0
2900092D14Rik	0.016554	0.280588	0.0913803	0.00546714	0	0.0273462	0.0223158	0.236257	0.279385	0.326121
2900097C17Rik	93.4129	97.2051	0.960991	0.834751	120.172	83.1996	76.8668	115.139	96.8648	79.6116
3000002C10Rik	4.65021	3.11879	1.48946	0.0792772	3.67774	4.86388	5.409	2.99838	2.82165	3.53633
3010001F23Rik	1.17115	1.33763	0.876465	0.662703	1.19717	1.10343	1.21285	0.778212	1.32124	1.91345
3010026O09Rik	5.97002	6.62809	0.900864	0.624867	5.12223	5.47469	7.31314	5.4462	5.76898	8.66909
3100003L05Rik	0.0130004	0.794897	0.0285756	0.145914	0	0.0390012	0	0.589666	0.341537	1.45349
3110001I22Rik	3.13917	2.11934	1.47894	0.0640846	3.41838	2.73276	3.26637	2.46512	2.40717	1.48571
3110002H16Rik	6.83051	5.45763	1.25109	0.204859	5.56357	6.73878	8.18918	4.97862	5.95445	5.43981
3110009E18Rik	3.11423	1.69684	1.83042	0.112134	3.20419	4.04266	2.09584	1.51519	2.22824	1.34708
3110009F21Rik	0.0455987	0	5.55987	0.191797	0.058574	0	0.0782222	0	0	0
3110015C05Rik	0	0	1	NA	0	0	0	0	0	0
3110021A11Rik	0.500063	0.250769	1.956	0.212274	0.633758	0.597136	0.269293	0.237584	0.467872	0.0468502
3110021N24Rik	0.1425	0.0752477	1.78891	0.338575	0.1572	0.0428755	0.227425	0.10804	0.0750928	0.0426099
3110035E14Rik	0.00994653	0.00529704	1.30395	0.690995	0	0	0.0298396	0.00877533	0.0071158	0
3110039I08Rik	6.27207	7.91622	0.792568	0.181382	5.5074	5.35785	7.95096	7.37213	7.56372	8.81279
3110039M20Rik	0	0	1	NA	0	0	0	0	0	0
3110040N11Rik	6.38724	4.01003	1.59134	0.0301312	6.01046	6.67818	6.47307	3.8834	4.94841	3.19828
3110043O21Rik	6.4261	4.91022	1.30809	0.170726	6.71737	6.40538	6.15555	5.87674	5.3894	3.46451
3110045C21Rik	0.708046	0.208679	3.28356	0.0927606	0.6065	0.456332	1.06131	0.246405	0.379632	0
3110052M02Rik	1.13533	0.882808	1.28285	0.48171	1.34707	1.27498	0.78396	1.05883	1.23291	0.356679
3110056K07Rik	5.31814	3.32614	1.5971	0.265201	4.51424	5.87082	5.56937	3.73364	5.36961	0.875166
3110062M04Rik	2.09745	2.3259	0.9022	0.262122	1.99457	2.39154	1.90623	2.25988	2.31346	2.40436
3110070M22Rik	0.670842	0.660664	1.01518	0.958257	0.820699	0.826495	0.365331	0.471075	0.723768	0.787149
3110079O15Rik	0.228712	0.0278532	6.30626	0.472962	0	0	0.686137	0	0	0.0835597
3110082I17Rik	13.3984	8.27075	1.61922	0.0234558	12.9815	14.6944	12.5193	6.79554	7.60591	10.4108
3110082J24Rik	0	0	1	NA	0	0	0	0	0	0
3110099E03Rik	0.215322	1.9605	0.114348	0.0388204	0.341154	0.244865	0.0599462	1.68183	2.71038	1.48928
3200001D21Rik	0	0.00563651	0.639529	0.42265	0	0	0	0	0	0.0169095
3300002I08Rik	1.25374	1.233	1.01669	0.950218	1.2821	1.59857	0.880544	1.64004	1.2249	0.834049
3300002P13Rik	0	0	1	NA	0	0	0	0	0	0
3300005D01Rik	0.0190922	0	2.90922	0.216674	0.0370603	0.0202162	0	0	0	0
3425401B19Rik	0.21162	0.0332244	5.1272	0.073878	0.29527	0.116715	0.222875	0.0252091	0.0327068	0.0417572
3632451O06Rik	2.59377	2.67432	0.969994	0.7585	2.53093	2.30885	2.94155	2.92086	2.37674	2.72536
3632454L22Rik	0.0230989	0.00322415	2.50291	0.0892851	0.0181339	0.0148377	0.036325	0.00534129	0.00433117	0
3830403N18Rik	0.0362331	0.133636	0.321876	0.477718	0.0465434	0	0.062156	0.356442	0.0444667	0
3830406C13Rik	3.50717	5.83963	0.601264	0.0339822	3.67328	4.3212	2.52704	5.65022	6.81492	5.05374
3830408C21Rik	1.05734	0.788446	1.33678	0.44933	0.787903	0.764079	1.62005	0.751484	1.00367	0.610188
3830417A13Rik	0	0	1	NA	0	0	0	0	0	0
3830432H09Rik	0.194386	0.0800124	2.27064	0.0306926	0.235994	0.150189	0.196973	0.0463413	0.0657607	0.127935
3930402G23Rik	0.121616	0.232329	0.54313	0.345953	0.125064	0.0727695	0.167015	0.186643	0.103553	0.406791
4430402I18Rik	0.0510384	0.0792657	0.683783	0.58514	0.0661816	0.0722031	0.0147303	0.142954	0.0948431	0
4631405J19Rik	0	0.015146	0.397678	0.42265	0	0	0	0.0454379	0	0
4632404H12Rik	1.27401	0.466373	2.69538	0.000496327	1.38353	1.24614	1.19236	0.568628	0.438037	0.392456
4632415L05Rik	3.65503	4.45011	0.821737	0.16171	4.40239	3.31108	3.25163	4.50708	4.56427	4.27897
4632427E13Rik	1.10926	0.279512	3.866	0.213595	0.709631	0.580647	2.03749	0.418042	0.305086	0.11541
4632428C04Rik	0.0753651	0.0892767	0.859871	0.802291	0.0293293	0.170654	0.0261117	0.0921482	0.112083	0.063599
4732416N19Rik	0.0300266	0.0274386	1.06913	0.939145	0.0430801	0.0469997	0	0	0.0823159	0
4732456N10Rik	0.218288	0.103509	2.01118	0.189389	0.206084	0.286153	0.162625	0.0882937	0.0089495	0.213285
4732471J01Rik	0.202728	0.169774	1.1833	0.610352	0.180991	0.185491	0.241702	0.122775	0.110037	0.276511
4732490B19Rik	0.0237494	0.00309049	2.57816	0.30385	0.019409	0	0.0518391	0	0.00927147	0
4732491K20Rik	0.381891	0.360891	1.05662	0.855958	0.336539	0.489544	0.319592	0.326018	0.221493	0.535161
4831407H17Rik	0	0.0063631	0.611131	0.42265	0	0	0	0	0.0190893	0
4831440E17Rik	0.258677	0.196992	1.298	0.447048	0.279141	0.232557	0.264333	0.263106	0.261838	0.0660331
4833411C07Rik	0.0291378	0.0343783	0.881913	0.797044	0.0394961	0.0215448	0.0263724	0.0465342	0.0566007	0
4833412C05Rik	0	0.136585	0.0682198	0.118425	0	0	0	0.206589	0.16752	0.0356459
4833415N18Rik	0.021133	0.00932235	1.61125	0.647315	0	0	0.0633991	0.027967	0	0
4833417C18Rik	0.369395	0.179472	2.00238	0.00587349	0.413915	0.333773	0.360496	0.12722	0.20632	0.204876
4833418N02Rik	0.835564	0.711999	1.17114	0.51038	0.744695	0.64319	1.11881	0.566651	0.711467	0.857879
4833419F23Rik	0	0.0660662	0.131464	0.184124	0	0	0	0.0952338	0.102965	0
4833420G17Rik	25.0417	15.5471	1.6103	0.00958084	21.9872	26.78	26.3578	15.734	17.6388	13.2685
4833422C13Rik	0.0812135	0.064018	1.23232	0.619373	0.0549373	0.0645461	0.124157	0.0497899	0.0322991	0.109965
4833422M21Rik	0.0179173	0.0166139	1.04897	0.950362	0.0347797	0.0189721	0	0	0.0498418	0
4833423E24Rik	0	0	1	NA	0	0	0	0	0	0
4833427F10Rik	0	0	1	NA	0	0	0	0	0	0
4833427G06Rik	0.041767	0.0315368	1.24629	0.76657	0.0918858	0.0334153	0	0.0360864	0.058524	0
4833428L15Rik	0	0	1	NA	0	0	0	0	0	0
4833439L19Rik	31.695	29.664	1.06844	0.653959	34.9425	36.1823	23.9602	30.4626	29.5513	28.9782
4921501E09Rik	0	0	1	NA	0	0	0	0	0	0
4921504A21Rik	0.0716509	0.276683	0.284813	0.106076	0.132118	0.0240231	0.0588118	0.389151	0.315557	0.125339
4921504E06Rik	0	0	1	NA	0	0	0	0	0	0
4921507P07Rik	0.482238	0.268636	1.7666	0.104391	0.477998	0.34396	0.624756	0.251631	0.223476	0.330801
4921508D12Rik	0	0	1	NA	0	0	0	0	0	0
4921509C19Rik	0	0	1	NA	0	0	0	0	0	0
4921509O07Rik	0	0	1	NA	0	0	0	0	0	0
4921511C10Rik	0	0	1	NA	0	0	0	0	0	0
4921511C20Rik	0	0	1	NA	0	0	0	0	0	0
4921511H03Rik	0	0	1	NA	0	0	0	0	0	0
4921511I17Rik	0	0	1	NA	0	0	0	0	0	0
4921511M17Rik	0	0	1	NA	0	0	0	0	0	0
4921513I03Rik	0.00905825	0.0106724	0.921919	0.913897	0.0271748	0	0	0.0320171	0	0
4921515E04Rik	0	0	1	NA	0	0	0	0	0	0
4921517D22Rik	0	0	1	NA	0	0	0	0	0	0
4921518K17Rik	0	0	1	NA	0	0	0	0	0	0
4921524J17Rik	11.5419	13.5716	0.850555	0.281209	11.504	13.9795	9.14219	12.8877	14.5878	13.2393
4921524L21Rik	0.0106924	0	2.06924	0.42265	0.0320772	0	0	0	0	0
4921525O09Rik	0	0.00231031	0.812327	0.42265	0	0	0	0	0.00693094	0
4921529L05Rik	0.0165856	0	2.65856	0.234603	0.0156371	0.0341197	0	0	0	0
4921530L21Rik	0	0	1	NA	0	0	0	0	0	0
4921531C22Rik	1.30971	1.37423	0.95339	0.780174	1.60739	1.22347	1.09825	1.40936	1.61901	1.0943
4921531P14Rik	0	0	1	NA	0	0	0	0	0	0
4921533I20Rik	0	0	1	NA	0	0	0	0	0	0
4921534H16Rik	0	0	1	NA	0	0	0	0	0	0
4921536K21Rik	0.298837	0.197966	1.48504	0.0301207	0.26294	0.306648	0.326924	0.202969	0.199234	0.191696
4921539E11Rik	0	0	1	NA	0	0	0	0	0	0
4922502D21Rik	0	0	1	NA	0	0	0	0	0	0
4922502H24Rik	0	0	1	NA	0	0	0	0	0	0
4922502N22Rik	0	0	1	NA	0	0	0	0	0	0
4930401C15Rik	0	0	1	NA	0	0	0	0	0	0
4930401O10Rik	0.0268527	0	3.68527	0.42265	0	0	0.080558	0	0	0
4930401O12Rik	0	0	1	NA	0	0	0	0	0	0
4930402F06Rik	0.00770717	0	1.77072	0.42265	0	0	0.0231215	0	0	0
4930402F11Rik	0	0	1	NA	0	0	0	0	0	0
4930402H24Rik	4.85975	9.32607	0.521606	0.01585	4.89341	4.13488	5.55097	10.8804	8.87197	8.22584
4930402K13Rik	0	0	1	NA	0	0	0	0	0	0
4930404A05Rik	0	0	1	NA	0	0	0	0	0	0
4930404H11Rik	0	0.166694	0.0565951	0.133527	0	0	0	0.109389	0.0887016	0.301991
4930404I05Rik	0	0.00772941	0.564035	0.42265	0	0	0	0	0.0231882	0
4930404N11Rik	0.0238053	0.056219	0.510507	0.152034	0.0341541	0.0372617	0	0.0804806	0.0326303	0.0555461
4930405A10Rik	0	0	1	NA	0	0	0	0	0	0
4930405A21Rik	0.145687	0.359134	0.421761	0.308751	0	0.182189	0.25487	0.281075	0.136752	0.659576
4930405D11Rik	0	0	1	NA	0	0	0	0	0	0
4930405J17Rik	0	0	1	NA	0	0	0	0	0	0
4930405L22Rik	0	0	1	NA	0	0	0	0	0	0
4930405O22Rik	0.0587412	0.0134604	2.93009	0.160862	0.0496594	0.0270888	0.0994755	0	0	0.0403813
4930406D18Rik	0	0	1	NA	0	0	0	0	0	0
4930407G08Rik	0.105968	0	11.5968	0.42265	0	0	0.317903	0	0	0
4930407I10Rik	0	0	1	NA	0	0	0	0	0	0
4930407I19Rik	0	0	1	NA	0	0	0	0	0	0
4930412B13Rik	0	0	1	NA	0	0	0	0	0	0
4930412C18Rik	0.0740388	0.103146	0.742745	0.302227	0.0538257	0.104396	0.0638943	0.133881	0.0685655	0.106992
4930412O13Rik	0.025904	0.594951	0.0593503	0.0358185	0	0.0384702	0.0392418	0.54009	0.432337	0.812425
4930413E15Rik	0	0.0072266	0.580498	0.42265	0	0	0	0.0216798	0	0
4930413F20Rik	0	0.00689721	0.591814	0.42265	0	0	0	0	0.0206916	0
4930413G21Rik	0.691534	0.490808	1.4008	0.326483	0.558721	0.701912	0.813969	0.458803	0.242633	0.77099
4930413M19Rik	0	0	1	NA	0	0	0	0	0	0
4930414N06Rik	0	0	1	NA	0	0	0	0	0	0
4930415F15Rik	0.117565	0.0820056	1.38649	0.345454	0.157617	0.0687832	0.126293	0.0742816	0.120467	0.0512677
4930415L06Rik	0	0	1	NA	0	0	0	0	0	0
4930415O20Rik	0	0	1	NA	0	0	0	0	0	0
4930417O13Rik	0	0	1	NA	0	0	0	0	0	0
4930417O22Rik	0	0	1	NA	0	0	0	0	0	0
4930419G24Rik	0	0	1	NA	0	0	0	0	0	0
4930423M02Rik	0	0	1	NA	0	0	0	0	0	0
4930425K10Rik	0	0	1	NA	0	0	0	0	0	0
4930425L21Rik	0	0	1	NA	0	0	0	0	0	0
4930425O10Rik	0	0.030055	0.249657	0.133528	0	0	0	0.0197228	0.0159929	0.0544493
4930426D05Rik	3.61259	0.645017	5.53053	0.00861537	3.163	3.45078	4.224	0.603852	0.783448	0.547751
4930426L09Rik	0.503982	0.747871	0.678191	0.657008	0.878562	0.505389	0.127993	1.63736	0.320483	0.285767
4930427A07Rik	9.66471	4.91627	1.9639	0.0648871	8.002	8.35955	12.6326	3.6428	4.4207	6.68532
4930428D20Rik	0	0	1	NA	0	0	0	0	0	0
4930428E07Rik	0	0	1	NA	0	0	0	0	0	0
4930428G15Rik	0	0.0115518	0.463998	0.42265	0	0	0	0.0346555	0	0
4930428O21Rik	0	0	1	NA	0	0	0	0	0	0
4930429B21Rik	0.558932	0.226736	2.40324	0.137445	0.766893	0.29217	0.617734	0.415919	0.0465191	0.217769
4930429D17Rik	0.00487214	0.0139643	0.620595	0.590443	0.0146164	0	0	0	0.041893	0
4930429F11Rik	0	0	1	NA	0	0	0	0	0	0
4930429F24Rik	0.00567915	0	1.56791	0.42265	0	0.0170374	0	0	0	0
4930430A15Rik	0	0	1	NA	0	0	0	0	0	0
4930430F08Rik	4.29131	2.6702	1.60484	0.011226	4.36669	4.66764	3.83959	2.1851	3.11249	2.71302
4930430F21Rik	0	0	1	NA	0	0	0	0	0	0
4930430J02Rik	0	0.0337471	0.228587	0.42265	0	0	0	0	0.101241	0
4930431F12Rik	0	0.0265108	0.273892	0.206712	0	0	0	0.0494553	0.030077	0
4930431P03Rik	0	0.00739774	0.574787	0.18792	0	0	0	0.0122554	0.00993779	0
4930432J09Rik	0	0.00724077	0.580021	0.42265	0	0	0	0	0.0217223	0
4930432K21Rik	1.1668	0.655943	1.76711	0.101624	0.9137	1.04875	1.53794	0.605541	0.572861	0.789428
4930432M17Rik	0	0	1	NA	0	0	0	0	0	0
4930433B08Rik	0	0	1	NA	0	0	0	0	0	0
4930433I11Rik	0	0.00373854	0.727879	0.42265	0	0	0	0	0.0112156	0
4930433N12Rik	0.0368295	0.00674553	2.79654	0.395854	0	0.0187387	0.0917498	0.0202366	0	0
4930434J06Rik	0	0	1	NA	0	0	0	0	0	0
4930435E12Rik	0	0	1	NA	0	0	0	0	0	0
4930438E09Rik	0	0	1	NA	0	0	0	0	0	0
4930440C22Rik	0	0	1	NA	0	0	0	0	0	0
4930440I19Rik	0	0	1	NA	0	0	0	0	0	0
4930441H08Rik	0	0	1	NA	0	0	0	0	0	0
4930441J16Rik	0	0	1	NA	0	0	0	0	0	0
4930442J19Rik	0	0	1	NA	0	0	0	0	0	0
4930442L01Rik	0	0	1	NA	0	0	0	0	0	0
4930443O20Rik	0	0.0221763	0.310788	0.246497	0	0	0	0.0193811	0.0471476	0
4930444F02Rik	0	0	1	NA	0	0	0	0	0	0
4930444G20Rik	0.115384	0.0777227	1.42932	0.758465	2.05798e-07	0.292454	0.0536977	0.0157917	0.217376	0
4930444M15Rik	0.0115795	0	2.15795	0.187616	0	0.0156193	0.0191192	0	0	0
4930444P10Rik	0.513185	0.0366197	11.2224	0.00596455	0.579269	0.547711	0.412575	0.060666	0.0491931	0
4930445N18Rik	0.0186734	0.0105218	1.39722	0.594173	0.0267914	0.0292289	0	0.0315654	0	0
4930447A16Rik	0	0	1	NA	0	0	0	0	0	0
4930447C04Rik	0.321406	0.169076	1.85065	0.0520553	0.28584	0.37964	0.298739	0.0878545	0.237466	0.181906
4930447F24Rik	0	0	1	NA	0	0	0	0	0	0
4930447J18Rik	0	0	1	NA	0	0	0	0	0	0
4930447K03Rik	0	0	1	NA	0	0	0	0	0	0
4930447M23Rik	0.175031	0.213355	0.828418	0.398235	0.223361	0.166148	0.135584	0.203353	0.271593	0.165118
4930447N08Rik	0	0	1	NA	0	0	0	0	0	0
4930448C13Rik	0	0	1	NA	0	0	0	0	0	0
4930448F12Rik	0	0	1	NA	0	0	0	0	0	0
4930448H16Rik	0	0	1	NA	0	0	0	0	0	0
4930448I06Rik	0	0	1	NA	0	0	0	0	0	0
4930448I18Rik	0	0	1	NA	0	0	0	0	0	0
4930448K20Rik	0	0	1	NA	0	0	0	0	0	0
4930449E01Rik	0	0	1	NA	0	0	0	0	0	0
4930449E18Rik	0	0	1	NA	0	0	0	0	0	0
4930449I24Rik	0	0	1	NA	0	0	0	0	0	0
4930451G09Rik	0.781484	0.256204	2.97322	0.00501474	0.846558	0.658394	0.839501	0.246884	0.208202	0.313525
4930451I11Rik	0	0	1	NA	0	0	0	0	0	0
4930452A19Rik	0	0	1	NA	0	0	0	0	0	0
4930452B06Rik	4.09287	2.5652	1.59323	0.00912558	4.03816	4.51853	3.7219	2.56187	2.34117	2.79255
4930452G13Rik	0	0	1	NA	0	0	0	0	0	0
4930452N14Rik	0	0	1	NA	0	0	0	0	0	0
4930453H23Rik	0	0	1	NA	0	0	0	0	0	0
4930453L07Rik	0	0.103031	0.0884712	0.113258	0	0	0	0.116611	0.0315191	0.160964
4930453N24Rik	16.4427	20.7074	0.794147	0.125478	19.243	16.7717	13.3133	21.3062	20.02	20.796
4930455B14Rik	0	0	1	NA	0	0	0	0	0	0
4930455C13Rik	0.0462893	0.00744028	3.22754	0.235062	0	0.0764671	0.0624007	0	0.0223209	0
4930455D15Rik	0	0	1	NA	0	0	0	0	0	0
4930455F16Rik	0	0	1	NA	0	0	0	0	0	0
4930455G09Rik	0.0125793	0.0268389	0.61292	0.485263	0.0377379	0	0	0.0444626	0.0360541	0
4930455H04Rik	0	0	1	NA	0	0	0	0	0	0
4930455J16Rik	0	0	1	NA	0	0	0	0	0	0
4930456L15Rik	0	0	1	NA	0	0	0	0	0	0
4930459C07Rik	0	0	1	NA	0	0	0	0	0	0
4930459L07Rik	0	0	1	NA	0	0	0	0	0	0
4930461G14Rik	0.0101441	0.148043	0.12746	0.0624817	0.0304323	0	0	0.0717102	0.174446	0.197972
4930463O16Rik	0	0	1	NA	0	0	0	0	0	0
4930465K10Rik	0.0209123	0.0161866	1.18046	0.756448	0.0376183	0	0.0251185	0	0.0179699	0.03059
4930465M20Rik	0	0.00523863	0.656227	0.42265	0	0	0	0	0.0157159	0
4930467D21Rik	0	0	1	NA	0	0	0	0	0	0
4930467E23Rik	0.00641518	0.00145465	1.43306	0.522898	0.0192405	5.03957e-06	4.0929e-38	4.67863e-08	6.71481e-11	0.00436391
4930467K11Rik	0.0119395	0.012894	0.958311	0.959305	0	0.0358186	0	0.0386819	0	0
4930469G21Rik	0	0	1	NA	0	0	0	0	0	0
4930470H14Rik	1.94419	1.81489	1.07086	0.90319	1.71116	0.791542	3.32987	1.49996	0.850099	3.0946
4930470O06Rik	0	0	1	NA	0	0	0	0	0	0
4930470P17Rik	0	0	1	NA	0	0	0	0	0	0
4930471C04Rik	0	0	1	NA	0	0	0	0	0	0
4930471G03Rik	0	0	1	NA	0	0	0	0	0	0
4930471M09Rik	0	0.00679797	0.59531	0.42265	0	0	0	0	0.0203939	0
4930473A02Rik	0.00612655	0	1.61265	0.42265	0	0.0183796	0	0	0	0
4930473O22Rik	0	0	1	NA	0	0	0	0	0	0
4930474G06Rik	0	0	1	NA	0	0	0	0	0	0
4930474H20Rik	0	0	1	NA	0	0	0	0	0	0
4930474M22Rik	0	0	1	NA	0	0	0	0	0	0
4930474N05Rik	0	0	1	NA	0	0	0	0	0	0
4930474N09Rik	0.00672822	0.0222823	0.518185	0.388253	0.0201847	0	0	0.0475629	0.0192841	0
4930477N07Rik	0	0	1	NA	0	0	0	0	0	0
4930478L05Rik	0	0	1	NA	0	0	0	0	0	0
4930478P22Rik	0	0	1	NA	0	0	0	0	0	0
4930479D17Rik	0.0233305	0.0606064	0.47206	0.523679	0	0.0699914	0	0.151173	0.030646	0
4930480E11Rik	0	0	1	NA	0	0	0	0	0	0
4930480G23Rik	0	0	1	NA	0	0	0	0	0	0
4930480K15Rik	0	0	1	NA	0	0	0	0	0	0
4930480K23Rik	0.414182	0.30798	1.33399	0.14279	0.499396	0.337934	0.405214	0.364949	0.301971	0.257021
4930480M12Rik	0	0	1	NA	0	0	0	0	0	0
4930481A15Rik	0.169561	0.0871763	1.84779	0.353986	0.241209	0.0478463	0.219628	0.180849	0.0628491	0.0178312
4930482G09Rik	0	0.00912966	0.522748	0.42265	0	0	0	0	0.027389	0
4930483J18Rik	0.00789058	0.0377721	0.374499	0.255786	0	0.0236718	0	0.0511279	0.0621884	0
4930483K19Rik	0	0	1	NA	0	0	0	0	0	0
4930483O08Rik	0	0	1	NA	0	0	0	0	0	0
4930484H19Rik	0	0	1	NA	0	0	0	0	0	0
4930486F22Rik	0	0	1	NA	0	0	0	0	0	0
4930486I03Rik	0	0	1	NA	0	0	0	0	0	0
4930486L24Rik	0	0.0165171	0.377115	0.42265	0	0	0	0	0.0495514	0
4930487D11Rik	0	0	1	NA	0	0	0	0	0	0
4930487H11Rik	0.00884067	0	1.88407	0.42265	0.026522	0	0	0	0	0
4930488B22Rik	0	0	1	NA	0	0	0	0	0	0
4930488L21Rik	0	0	1	NA	0	0	0	0	0	0
4930500F04Rik	0	0	1	NA	0	0	0	0	0	0
4930500L23Rik	0.635895	0.0125132	28.6896	0.026764	0.605377	0.834262	0.468047	0.0375396	0	0
4930502A04Rik	0	0	1	NA	0	0	0	0	0	0
4930502E09Rik	0	0	1	NA	0	0	0	0	0	0
4930502E18Rik	0.110064	0.0982306	1.10934	0.852107	0.0789265	0.172216	0.0790512	0.162734	0.131958	0
4930503B20Rik	0	0.0166486	0.375254	0.18792	0	0	0	0.0275809	0.0223649	0
4930503E14Rik	0.00613838	0.00586449	1.01726	0.975811	0.0184152	0	0	0	0.0175935	0
4930503E24Rik	0	0	1	NA	0	0	0	0	0	0
4930503F20Rik	0	0	1	NA	0	0	0	0	0	0
4930503H13Rik	0	0	1	NA	0	0	0	0	0	0
4930503L19Rik	11.7373	10.0135	1.17198	0.0819589	11.9049	11.6429	11.6642	10.1199	10.8886	9.03188
4930503O07Rik	0	0	1	NA	0	0	0	0	0	0
4930504C09Rik	0	0	1	NA	0	0	0	0	0	0
4930504O13Rik	0	0	1	NA	0	0	0	0	0	0
4930505A04Rik	0.00855391	0.124331	0.138121	0.249378	0.0256617	0	0	0	0.122584	0.250408
4930505G20Rik	0	0	1	NA	0	0	0	0	0	0
4930505K13Rik	0	0	1	NA	0	0	0	0	0	0
4930505K14Rik	0	0	1	NA	0	0	0	0	0	0
4930506A18Rik	0	0	1	NA	0	0	0	0	0	0
4930506C21Rik	0.00811526	0.0733949	0.217223	0.303358	0.0243458	0	0	0.0573683	0.162816	0
4930507D05Rik	0.636691	0.130739	4.59497	0.0403347	0.85471	0.448533	0.606828	0.203952	0.0826911	0.105573
4930507D10Rik	0	0	1	NA	0	0	0	0	0	0
4930509E16Rik	0.0138914	0.023482	0.713561	0.728106	0.0199304	0.0217438	0	0.0704459	0	0
4930509J09Rik	0	0	1	NA	0	0	0	0	0	0
4930509K18Rik	0	0	1	NA	0	0	0	0	0	0
4930511A02Rik	0	0	1	NA	0	0	0	0	0	0
4930511A08Rik	0.100923	0	11.0923	0.42265	0.30277	0	0	0	0	0
4930511E03Rik	0	0.00417667	0.705384	0.42265	0	0	0	0.01253	0	0
4930511M06Rik	0.0220175	0.0724525	0.388314	0.278201	0.0207493	0.045303	0	0.0162978	0.0660782	0.134981
4930512B01Rik	0.00556818	0	1.55682	0.42265	0.0167045	0	0	0	0	0
4930512J16Rik	0	0	1	NA	0	0	0	0	0	0
4930512M02Rik	0	0	1	NA	0	0	0	0	0	0
4930513D17Rik	0	0	1	NA	0	0	0	0	0	0
4930513N10Rik	0.983217	0.979013	1.00425	0.977459	1.11784	0.859225	0.972588	0.997753	0.76861	1.17068
4930513O06Rik	0	0	1	NA	0	0	0	0	0	0
4930515B02Rik	0	0	1	NA	0	0	0	0	0	0
4930515G01Rik	0.320891	0.515066	0.63019	0.259578	0.493338	0.393317	0.0760181	0.536537	0.453199	0.555461
4930515G16Rik	0	0	1	NA	0	0	0	0	0	0
4930515L03Rik	0	0	1	NA	0	0	0	0	0	0
4930515L19Rik	0	0	1	NA	0	0	0	0	0	0
4930517E11Rik	0	0	1	NA	0	0	0	0	0	0
4930517M08Rik	0	0	1	NA	0	0	0	0	0	0
4930518J21Rik	0	0	1	NA	0	0	0	0	0	0
4930518P08Rik	0	0	1	NA	0	0	0	0	0	0
4930519D14Rik	0	0	1	NA	0	0	0	0	0	0
4930519F09Rik	0.109617	0.128489	0.863728	0.800044	0.0326403	0.193623	0.102588	0.217219	0.13042	0.037828
4930519F16Rik	0	0	1	NA	0	0	0	0	0	0
4930519F24Rik	0	0	1	NA	0	0	0	0	0	0
4930519G04Rik	0	0	1	NA	0	0	0	0	0	0
4930519H02Rik	0	0	1	NA	0	0	0	0	0	0
4930519K11Rik	0	0	1	NA	0	0	0	0	0	0
4930520O04Rik	0.142225	0.263651	0.556274	0.35647	0.151313	0.12381	0.151552	0.445689	0.252982	0.0922818
4930520P13Rik	0	0	1	NA	0	0	0	0	0	0
4930521E06Rik	0	0	1	NA	0	0	0	0	0	0
4930522H14Rik	0	0	1	NA	0	0	0	0	0	0
4930522O17Rik	0	0	1	NA	0	0	0	0	0	0
4930523C07Rik	0.397766	1.51412	0.267541	0.00639171	0.229004	0.49968	0.464613	1.25566	1.51047	1.77624
4930523O13Rik	0	0	1	NA	0	0	0	0	0	0
4930524B15Rik	0.0641701	0.00951746	3.80019	0.0139087	0.0484679	0.0793166	0.064726	0.0285524	0	0
4930524B17Rik	0	0	1	NA	0	0	0	0	0	0
4930524C18Rik	0.00455529	0	1.45553	0.42265	0	0.0136659	0	0	0	0
4930524N10Rik	0	0	1	NA	0	0	0	0	0	0
4930524O05Rik	0	0	1	NA	0	0	0	0	0	0
4930524O08Rik	0	0	1	NA	0	0	0	0	0	0
4930525C09Rik	0	0	1	NA	0	0	0	0	0	0
4930525D18Rik	0	0.00995975	0.501008	0.42265	0	0	0	0.0298792	0	0
4930525G20Rik	0.0883057	0.0810646	1.07952	0.90836	0.158936	0.0953684	0.0106125	0.121718	0.121476	0
4930526H09Rik	0	0	1	NA	0	0	0	0	0	0
4930526I15Rik	2.5701	1.80512	1.42145	0.226678	1.97321	3.38896	2.34811	1.35806	1.64253	2.41477
4930526L06Rik	0.0162203	0.0165507	0.987555	0.978823	0.0232718	0.025389	0	0.0274187	0.0222334	0
4930527F14Rik	0	0	1	NA	0	0	0	0	0	0
4930527G23Rik	0	0	1	NA	0	0	0	0	0	0
4930528A17Rik	0.257534	0.0816166	2.92014	0.0558051	0.335587	0.18306	0.253954	0.0790773	0.0748098	0.0909626
4930528D03Rik	0	0	1	NA	0	0	0	0	0	0
4930528G23Rik	0	0	1	NA	0	0	0	0	0	0
4930528H21Rik	0	0	1	NA	0	0	0	0	0	0
4930528P14Rik	0	0	1	NA	0	0	0	0	0	0
4930529C04Rik	0	0	1	NA	0	0	0	0	0	0
4930529K09Rik	0	0	1	NA	0	0	0	0	0	0
4930529L06Rik	0	0	1	NA	0	0	0	0	0	0
4930532I03Rik	0	0	1	NA	0	0	0	0	0	0
4930532M18Rik	0	0	1	NA	0	0	0	0	0	0
4930533B01Rik	0	0	1	NA	0	0	0	0	0	0
4930533N22Rik	0	0	1	NA	0	0	0	0	0	0
4930533P14Rik	0	0	1	NA	0	0	0	0	0	0
4930538K18Rik	0.0723996	0.0372034	1.74563	0.504128	0.157826	0.0172186	0.0421536	0.0557852	0.0301569	0.0256679
4930539C22Rik	0	0	1	NA	0	0	0	0	0	0
4930539E08Rik	0.137093	0.126554	1.07718	0.841784	0.149842	0.0958308	0.165605	0.200895	0.128347	0.0504195
4930539J05Rik	0.393101	0.268734	1.44618	0.645187	0.285417	0.83036	0.0635262	0.392323	0.181788	0.232092
4930539M17Rik	0	0	1	NA	0	0	0	0	0	0
4930539N22Rik	0	0	1	NA	0	0	0	0	0	0
4930540M03Rik	0	0	1	NA	0	0	0	0	0	0
4930542C21Rik	0	0	1	NA	0	0	0	0	0	0
4930542D17Rik	0	0	1	NA	0	0	0	0	0	0
4930543E12Rik	0	0	1	NA	0	0	0	0	0	0
4930543N07Rik	0	0	1	NA	0	0	0	0	0	0
4930544D05Rik	0.0132194	0	2.32194	0.42265	0	0.0396583	0	0	0	0
4930544G11Rik	0	0	1	NA	0	0	0	0	0	0
4930544M13Rik	0	0	1	NA	0	0	0	0	0	0
4930545E07Rik	0	0	1	NA	0	0	0	0	0	0
4930545H06Rik	0	0	1	NA	0	0	0	0	0	0
4930545L23Rik	0	0	1	NA	0	0	0	0	0	0
4930546C10Rik	0	0	1	NA	0	0	0	0	0	0
4930546K05Rik	0	0.00477019	0.67704	0.18792	0	0	0	0.00790252	0.00640804	0
4930547E08Rik	0	0	1	NA	0	0	0	0	0	0
4930547E14Rik	0	0	1	NA	0	0	0	0	0	0
4930548G14Rik	0	0	1	NA	0	0	0	0	0	0
4930548H24Rik	0.0203542	0.00653281	1.836	0.412153	0.0166343	0	0.0444283	0.0195984	0	0
4930548J01Rik	0	0	1	NA	0	0	0	0	0	0
4930548K13Rik	0	0	1	NA	0	0	0	0	0	0
4930549C01Rik	0	0	1	NA	0	0	0	0	0	0
4930549C15Rik	0	0	1	NA	0	0	0	0	0	0
4930549G23Rik	0	0	1	NA	0	0	0	0	0	0
4930550C14Rik	0.211351	0.800896	0.27297	0.00219734	0.191893	0.314028	0.12813	0.881741	0.678325	0.842621
4930550C17Rik	0	0	1	NA	0	0	0	0	0	0
4930550L24Rik	0	0	1	NA	0	0	0	0	0	0
4930552N02Rik	0	0	1	NA	0	0	0	0	0	0
4930552P12Rik	0.00317003	0.0391172	0.268134	0.408845	0.00951008	0	0	0	0.00908575	0.108266
4930553C11Rik	0	0	1	NA	0	0	0	0	0	0
4930553E22Rik	0	0	1	NA	0	0	0	0	0	0
4930554C24Rik	0	0	1	NA	0	0	0	0	0	0
4930554G24Rik	0	0	1	NA	0	0	0	0	0	0
4930554H23Rik	0	0	1	NA	0	0	0	0	0	0
4930554I06Rik	0	0	1	NA	0	0	0	0	0	0
4930555B11Rik	0	0	1	NA	0	0	0	0	0	0
4930555B12Rik	0	0	1	NA	0	0	0	0	0	0
4930555G01Rik	0.155622	0.100529	1.49845	0.524677	0.138597	0.265135	0.0631342	0.123415	0.178171	0
4930555G21Rik	0	0	1	NA	0	0	0	0	0	0
4930555K05Rik	0	0	1	NA	0	0	0	0	0	0
4930556C24Rik	0	0	1	NA	0	0	0	0	0	0
4930556G01Rik	0	0	1	NA	0	0	0	0	0	0
4930556J02Rik	0	0	1	NA	0	0	0	0	0	0
4930556M19Rik	0.1519	0.320901	0.489271	0.0797057	0.190988	0.184552	0.0801598	0.205735	0.37536	0.381609
4930556N09Rik	0	0	1	NA	0	0	0	0	0	0
4930556N13Rik	0	0	1	NA	0	0	0	0	0	0
4930557A04Rik	0.015695	0	2.5695	0.42265	0	0.0470851	0	0	0	0
4930557F10Rik	0	0.0292695	0.254651	0.42265	0	0	0	0.0878085	0	0
4930557J02Rik	0	0	1	NA	0	0	0	0	0	0
4930557K07Rik	0	0	1	NA	0	0	0	0	0	0
4930558C23Rik	0.18921	0	19.921	0.024422	0.226376	0.211691	0.129563	0	0	0
4930558F17Rik	0	0	1	NA	0	0	0	0	0	0
4930558G05Rik	0	0	1	NA	0	0	0	0	0	0
4930558J18Rik	0.624976	0.521576	1.19452	0.528314	0.705636	0.365989	0.803303	0.626941	0.486273	0.451515
4930558K02Rik	0.00679758	0	1.67976	0.42265	0.0203927	0	0	0	0	0
4930559C10Rik	0	0	1	NA	0	0	0	0	0	0
4930562C15Rik	0	0	1	NA	0	0	0	0	0	0
4930562F07Rik	0	0	1	NA	0	0	0	0	0	0
4930563D23Rik	0	0	1	NA	0	0	0	0	0	0
4930563E18Rik	0.0136079	0	2.36079	0.42265	0	0	0.0408237	0	0	0
4930563E22Rik	0.783488	0.437288	1.774	0.0880087	0.601847	0.992726	0.75589	0.396754	0.472317	0.442792
4930563F08Rik	0	0	1	NA	0	0	0	0	0	0
4930563H07Rik	0	0	1	NA	0	0	0	0	0	0
4930563M20Rik	0	0	1	NA	0	0	0	0	0	0
4930563M21Rik	0	0	1	NA	0	0	0	0	0	0
4930564C03Rik	0	0	1	NA	0	0	0	0	0	0
4930564D02Rik	0	0	1	NA	0	0	0	0	0	0
4930565D16Rik	0	0	1	NA	0	0	0	0	0	0
4930565N06Rik	0.00327499	0.00312887	1.01113	0.975812	0.00982498	0	0	0	0.0093866	0
4930567H12Rik	0	0	1	NA	0	0	0	0	0	0
4930567H17Rik	0	0	1	NA	0	0	0	0	0	0
4930567J20Rik	0	0	1	NA	0	0	0	0	0	0
4930567K12Rik	0	0	1	NA	0	0	0	0	0	0
4930567K20Rik	0	0	1	NA	0	0	0	0	0	0
4930568D16Rik	0	0	1	NA	0	0	0	0	0	0
4930568E12Rik	0.0101311	0	2.01311	0.42265	0.0303933	0	0	0	0	0
4930568G15Rik	0	0	1	NA	0	0	0	0	0	0
4930570G19Rik	0.34324	0.200467	1.67836	0.109553	0.352926	0.304304	0.372489	0.274975	0.23385	0.0925769
4930571K23Rik	0	0	1	NA	0	0	0	0	0	0
4930571O06Rik	0	0	1	NA	0	0	0	0	0	0
4930572K03Rik	0	0	1	NA	0	0	0	0	0	0
4930572O03Rik	0	0	1	NA	0	0	0	0	0	0
4930572O13Rik	0	0	1	NA	0	0	0	0	0	0
4930573O16Rik	0	0	1	NA	0	0	0	0	0	0
4930577N17Rik	1.01384	1.47096	0.691335	0.255848	1.45565	0.739011	0.846861	1.93578	1.44577	1.03133
4930578C19Rik	0	0.0240823	0.293408	0.18792	0	0	0	0.0398959	0.0323509	0
4930578E11Rik	0	0	1	NA	0	0	0	0	0	0
4930578I06Rik	0	0	1	NA	0	0	0	0	0	0
4930578M01Rik	0	0.00833444	0.545422	0.42265	0	0	0	0	0.0250033	0
4930578N18Rik	0	0	1	NA	0	0	0	0	0	0
4930579F01Rik	0.0100668	0.145239	0.129264	0.0255774	0	0.0302005	0	0.163073	0.0925634	0.18008
4930579G18Rik	0.0697619	0.0115549	3.70041	0.139953	0.081236	0.106353	0.0216971	0.0191424	0.0155222	0
4930579G24Rik	8.52751	10.4509	0.816137	0.295487	9.12596	10.5481	5.90845	10.6812	10.5155	10.156
4930579H20Rik	0	0	1	NA	0	0	0	0	0	0
4930579J19Rik	0	0	1	NA	0	0	0	0	0	0
4930579K19Rik	0.929151	0.631365	1.4643	0.185996	0.762391	0.786797	1.23826	0.6312	0.492144	0.770751
4930579P08Rik	0	0	1	NA	0	0	0	0	0	0
4930581F22Rik	0.563014	0.718399	0.786676	0.563878	0.227292	0.485162	0.976589	0.733522	0.85916	0.562515
4930583K01Rik	0.0293282	0	3.93282	0.42265	0	0.0879847	0	0	0	0
4930583P06Rik	0	0	1	NA	0	0	0	0	0	0
4930584F24Rik	0	0	1	NA	0	0	0	0	0	0
4930586N03Rik	0	0	1	NA	0	0	0	0	0	0
4930587E11Rik	0	0	1	NA	0	0	0	0	0	0
4930590J08Rik	0.0297723	0.00497251	2.65635	0.384636	0.00699179	0.00762794	0.074697	0.0082377	0.00667984	0
4930590L20Rik	0	0	1	NA	0	0	0	0	0	0
4930591A17Rik	0	0	1	NA	0	0	0	0	0	0
4930591E09Rik	0	0	1	NA	0	0	0	0	0	0
4930592A05Rik	0	0	1	NA	0	0	0	0	0	0
4930592I03Rik	0.0240498	0	3.40498	0.42265	0.0721494	0	0	0	0	0
4930593A02Rik	0	0	1	NA	0	0	0	0	0	0
4930593C16Rik	0	0	1	NA	0	0	0	0	0	0
4930594C11Rik	0.0644633	0.00823161	4.0843	0.201698	0.0689282	0.00939995	0.115062	0	0.0246948	0
4930594O21Rik	0	0	1	NA	0	0	0	0	0	0
4930595D18Rik	0	0	1	NA	0	0	0	0	0	0
4930595M18Rik	0.0304967	0.0105736	1.96838	0.467702	0	0.0195818	0.0719082	0.0317207	0	0
4930596D02Rik	0	0	1	NA	0	0	0	0	0	0
4930596I21Rik	0	0	1	NA	0	0	0	0	0	0
4930597A21Rik	0	0	1	NA	0	0	0	0	0	0
4930597G03Rik	0	0	1	NA	0	0	0	0	0	0
4930598F16Rik	0	0	1	NA	0	0	0	0	0	0
4930599N23Rik	0.246323	0.113122	2.08187	0.471266	0.0809221	0.117713	0.540334	0.0635614	0.231934	0.0438688
4931402G19Rik	0	0.00334781	0.749187	0.42265	0	0	0	0	0.0100434	0
4931403E22Rik	0.115226	2.68603	0.0464482	0.0660497	0.0355347	0.310142	0	1.884	2.0709	4.10318
4931403G20Rik	0.00427233	0	1.42723	0.42265	0.012817	0	0	0	0	0
4931406B18Rik	0	0	1	NA	0	0	0	0	0	0
4931406C07Rik	8.50776	8.87704	0.958447	0.635888	8.61573	9.20864	7.69892	9.84147	8.91596	7.87371
4931406H21Rik	0.295534	0.0606494	4.32465	0.400987	0.0799852	0.0671251	0.739492	0.0507437	0.0411473	0.0900572
4931406P16Rik	11.3972	20.8668	0.546408	0.00391175	12.9557	9.38137	11.8546	21.5916	19.7457	21.263
4931408C20Rik	0.00243974	0.00174541	1.05912	0.829434	0	0	0.00731923	0	0.00523622	0
4931408D14Rik	0.00570336	0.00233313	1.27327	0.422282	0.00732628	0	0.00978381	0	0.0069994	0
4931409K22Rik	0.0479053	0.0440148	1.07203	0.883155	0.0525823	0.0409761	0.0501575	0.0531019	0.0789426	0
4931414P19Rik	5.8494	4.54142	1.28738	0.0487478	5.38103	5.79048	6.3767	3.97056	4.45666	5.19706
4931417E11Rik	0	0	1	NA	0	0	0	0	0	0
4931419H13Rik	0	0	1	NA	0	0	0	0	0	0
4931420L22Rik	0	0	1	NA	0	0	0	0	0	0
4931423N10Rik	0	0	1	NA	0	0	0	0	0	0
4931428F04Rik	10.9938	5.55481	1.97739	0.0330107	11.7049	8.49137	12.7852	6.8009	4.47432	5.38922
4931428L18Rik	0	0	1	NA	0	0	0	0	0	0
4931429I11Rik	0	0.00607716	0.622001	0.42265	0	0	0	0.0182315	0	0
4931429L15Rik	0.00423776	0	1.42378	0.42265	0	0.0127133	0	0	0	0
4931429P17Rik	0	0.00463337	0.68337	0.42265	0	0	0	0.0139001	0	0
4931430N09Rik	0	0	1	NA	0	0	0	0	0	0
4931431B13Rik	0	0	1	NA	0	0	0	0	0	0
4931431C16Rik	0	0.0117003	0.460823	0.246497	0	0	0	0.0102256	0.0248754	0
4931431F19Rik	0	0	1	NA	0	0	0	0	0	0
4931440F15Rik	0.00484262	0.00521254	0.975683	0.950658	0.0145278	0	0	0.0086371	0.00700052	0
4931440J10Rik	0.0756938	0	8.56938	0.159668	0.026641	0.0581299	0.142311	0	0	0
4931440P22Rik	0.652616	0.406074	1.59254	0.102865	0.52352	0.752249	0.682078	0.270794	0.365972	0.581456
4932411E22Rik	0.0336925	0.0483112	0.749299	0.791505	0.017814	0	0.0832634	0.136424	0.00850959	0
4932411N23Rik	0	0	1	NA	0	0	0	0	0	0
4932412D23Rik	0	0	1	NA	0	0	0	0	0	0
4932413F04Rik	0	0	1	NA	0	0	0	0	0	0
4932414J04Rik	0	0	1	NA	0	0	0	0	0	0
4932414N04Rik	0	0	1	NA	0	0	0	0	0	0
4932415M13Rik	0	0	1	NA	0	0	0	0	0	0
4932416H05Rik	1.56697	1.50789	1.03892	0.591883	1.73556	1.4578	1.50755	1.41147	1.52605	1.58614
4932416K20Rik	0	0	1	NA	0	0	0	0	0	0
4932429P05Rik	0	0	1	NA	0	0	0	0	0	0
4932435O22Rik	0.00253742	0.00888812	0.663773	0.55422	0	0.00761225	0	0	0.0266644	0
4932438A13Rik	4.53844	5.50853	0.824212	0.412158	5.17396	2.89898	5.54238	6.80554	5.0145	4.70556
4932438H23Rik	0.0157474	0.0616957	0.359121	0.296718	0	0	0.0472423	0.125039	0.0168986	0.0431497
4932441J04Rik	0.125662	0.0208247	4.40107	0.374161	0	0.0713412	0.305643	0	0.062474	0
4932443I19Rik	0.0110529	0	2.10529	0.42265	0	0.0331586	0	0	0	0
4932702P03Rik	0.0153138	0.0482547	0.434537	0.438029	0	0	0.0459414	0	0.0328668	0.111897
4933400A11Rik	0	0	1	NA	0	0	0	0	0	0
4933400B14Rik	0	0	1	NA	0	0	0	0	0	0
4933400C23Rik	0	0	1	NA	0	0	0	0	0	0
4933400F21Rik	0	0	1	NA	0	0	0	0	0	0
4933400L20Rik	0	0	1	NA	0	0	0	0	0	0
4933401B06Rik	0	0	1	NA	0	0	0	0	0	0
4933401D09Rik	0.0119432	0.0395683	0.442687	0.220141	0.0358296	0	0	0.0211072	0.068462	0.0291355
4933401H06Rik	0	0	1	NA	0	0	0	0	0	0
4933402C06Rik	0	0	1	NA	0	0	0	0	0	0
4933402D24Rik	0	0.00530885	0.653217	0.42265	0	0	0	0.0159265	0	0
4933402E13Rik	0	0.00373302	0.728172	0.42265	0	0	0	0	0.0111991	0
4933402J07Rik	0	0	1	NA	0	0	0	0	0	0
4933402J10Rik	0	0	1	NA	0	0	0	0	0	0
4933402J15Rik	0	0	1	NA	0	0	0	0	0	0
4933402N03Rik	0	0	1	NA	0	0	0	0	0	0
4933402N22Rik	0	0.00112853	0.898591	0.42265	0	0	0	0	0.00338559	0
4933402P03Rik	0	0.00936142	0.516491	0.42265	0	0	0	0	0.0280842	0
4933403O08Rik	0.33525	0.289201	1.15391	0.664103	0.374798	0.255561	0.37539	0.459984	0.179038	0.22858
4933404G15Rik	0	0	1	NA	0	0	0	0	0	0
4933404K08Rik	0	0	1	NA	0	0	0	0	0	0
4933404K13Rik	0	0	1	NA	0	0	0	0	0	0
4933404O12Rik	2.82718	3.65946	0.773187	0.132105	2.36773	3.11153	3.00228	2.95168	3.9815	4.04521
4933405D12Rik	0.01124	0.0121385	0.959415	0.959306	0	0.0337199	0	0.0364154	0	0
4933405E24Rik	0	0	1	NA	0	0	0	0	0	0
4933405L10Rik	0.0241203	0	3.41203	0.00760194	0.0211185	0.0230399	0.0282024	0	0	0
4933405O20Rik	0.221589	0.00564552	14.8023	0.257931	0.0709101	0.0967022	0.497155	0	0.0169366	0
4933406C10Rik	0.173373	0.074847	2.16122	0.157857	0.116287	0.190302	0.213531	0.0342523	0.166648	0.0236403
4933406D12Rik	0	0	1	NA	0	0	0	0	0	0
4933406F09Rik	0	0	1	NA	0	0	0	0	0	0
4933406G16Rik	0.00558785	0	1.55878	0.42265	0.0167635	0	0	0	0	0
4933406I18Rik	0.022835	0.0204627	1.07788	0.864733	0.0143862	0.015695	0.0384237	0.0338994	0.0274886	0
4933406J08Rik	0	0	1	NA	0	0	0	0	0	0
4933406J10Rik	0	0	1	NA	0	0	0	0	0	0
4933406K04Rik	0	0	1	NA	0	0	0	0	0	0
4933406M09Rik	0	0	1	NA	0	0	0	0	0	0
4933407E24Rik	0.013442	0.0547706	0.361924	0.0356007	0.0126733	0.0276528	0	0.0746583	0.0484315	0.0412221
4933407G14Rik	0	0	1	NA	0	0	0	0	0	0
4933407I05Rik	0	0	1	NA	0	0	0	0	0	0
4933407K13Rik	2.99069	1.72683	1.72768	0.248807	2.21481	2.19387	4.56338	1.83906	1.70623	1.63521
4933407L21Rik	0.151915	0.0147053	6.55384	0.0716055	0.227446	0.0902329	0.138064	0.0243615	0.0197544	0
4933408B17Rik	0.949194	0.498923	1.88475	0.229089	0.51253	0.899044	1.43601	0.367052	0.672085	0.457632
4933408J17Rik	0.0754813	0.0288883	2.19812	0.120835	0.0638438	0.111444	0.0511559	0.0451324	0	0.0415326
4933408N05Rik	0.00545655	0.00955671	0.790345	0.732927	0	0.0163696	0	0	0.0286701	0
4933409G03Rik	0	0	1	NA	0	0	0	0	0	0
4933409K07Rik	0.729937	0.977804	0.749073	0.268849	0.653459	0.491852	1.0445	0.989797	0.935669	1.00795
4933411E08Rik	0	0.00547087	0.646376	0.42265	0	0	0	0.0164126	0	0
4933411G06Rik	0	0	1	NA	0	0	0	0	0	0
4933411K16Rik	0.294125	0.244173	1.19653	0.771095	0.288031	0.0739382	0.520407	0.0798487	0.404676	0.247995
4933412E12Rik	0.220578	1.65849	0.138195	0.0282661	0.178993	0.22532	0.257421	1.36266	2.15731	1.45551
4933412E24Rik	0	0	1	NA	0	0	0	0	0	0
4933412O06Rik	0	0	1	NA	0	0	0	0	0	0
4933413G19Rik	0.149576	0.354923	0.437286	0.234911	0.195635	0.166006	0.0870867	0.256109	0.207674	0.600987
4933413J09Rik	0	0.00446376	0.691383	0.42265	0	0	0	0	0.0133913	0
4933413L06Rik	0	0	1	NA	0	0	0	0	0	0
4933415F23Rik	0	0	1	NA	0	0	0	0	0	0
4933416C03Rik	0	0	1	NA	0	0	0	0	0	0
4933416E03Rik	0	0	1	NA	0	0	0	0	0	0
4933416I08Rik	0	0	1	NA	0	0	0	0	0	0
4933416M06Rik	0	0.00588276	0.629614	0.42265	0	0	0	0	0.0176483	0
4933416M07Rik	0.00520551	0.0061331	0.942504	0.913897	0.0156165	0	0	0.0183993	0	0
4933417A18Rik	0	0	1	NA	0	0	0	0	0	0
4933417D19Rik	0.235046	0.18491	1.25723	0.702467	0.23177	0.189643	0.283723	0.0910236	0.0553573	0.408348
4933417E11Rik	0.00723916	0.134168	0.119576	0.221265	0.0217175	0	0	0.153524	0.248982	0
4933417G07Rik	0	0	1	NA	0	0	0	0	0	0
4933417O13Rik	0.020773	0.0814473	0.33651	0.218615	0	0	0.0623189	0.128289	0.0148611	0.101192
4933421I07Rik	0	0	1	NA	0	0	0	0	0	0
4933421O10Rik	2.06936	2.04296	1.01286	0.935383	2.25041	1.54521	2.41246	2.31762	1.92616	1.88511
4933422A05Rik	0	0.00557474	0.642065	0.42265	0	0	0	0	0.0167242	0
4933424G05Rik	0	0.0106846	0.483451	0.42265	0	0	0	0.0320539	0	0
4933424G06Rik	0.0153191	0.0165436	0.953866	0.959306	0	0.0459572	0	0.0496309	0	0
4933425B07Rik	0	0	1	NA	0	0	0	0	0	0
4933425L06Rik	0	0	1	NA	0	0	0	0	0	0
4933427D06Rik	0.00274069	0.0129163	0.555967	0.51567	0.00822208	0	0	0.0387489	0	0
4933427D14Rik	8.05029	5.14469	1.56368	0.138398	6.82196	6.82093	10.508	5.19701	4.77432	5.46274
4933427E11Rik	0.178064	0.0585279	2.74434	0.0853473	0.175975	0.149322	0.208894	0.138223	0.0373608	0
4933427E13Rik	0	0	1	NA	0	0	0	0	0	0
4933427G17Rik	0.00458433	0.0188669	0.505227	0.39918	0	0.013753	0	0.0445571	0.0120435	0
4933427I22Rik	0.00557641	0	1.55764	0.42265	0	0.0167292	0	0	0	0
4933428C19Rik	0	0	1	NA	0	0	0	0	0	0
4933428G20Rik	0.0111051	0.0376866	0.442579	0.306221	0.0333153	0	0	0.0588779	0	0.0541819
4933429K18Rik	0	0	1	NA	0	0	0	0	0	0
4933429O19Rik	0	0	1	NA	0	0	0	0	0	0
4933430H16Rik	0	0	1	NA	0	0	0	0	0	0
4933430I17Rik	0.606944	0.313852	1.90502	0.379073	0.439331	0.261437	1.12006	0.329392	0.330694	0.281468
4933430M04Rik	0	0	1	NA	0	0	0	0	0	0
4933430N04Rik	0	0	1	NA	0	0	0	0	0	0
4933431E20Rik	3.74191	2.58376	1.44652	0.0454566	3.54279	3.41491	4.26803	2.59136	2.50393	2.65598
4933431G14Rik	0	0	1	NA	0	0	0	0	0	0
4933432G23Rik	0	0	1	NA	0	0	0	0	0	0
4933432I03Rik	0.016272	0.0175727	0.952825	0.959305	0	0.048816	0	0.0527182	0	0
4933432I09Rik	0.00687923	0	1.68792	0.42265	0	0	0.0206377	0	0	0
4933432K03Rik	0.0144594	0	2.44594	0.42265	0	0.0433783	0	0	0	0
4933433C11Rik	0.0120731	0.0657976	0.291211	0.380951	0	0.0362194	0	0.0195573	0.0158587	0.161977
4933433F19Rik	0	0	1	NA	0	0	0	0	0	0
4933433G08Rik	0	0	1	NA	0	0	0	0	0	0
4933433G15Rik	0.0274931	0.0358393	0.817925	0.814368	0	0	0.0824793	0.0485117	0.0590062	0
4933433G19Rik	0	0.00712474	0.58395	0.42265	0	0	0	0	0.0213742	0
4933433H22Rik	0	0	1	NA	0	0	0	0	0	0
4933434E20Rik	17.6566	11.7194	1.50618	0.00112002	16.6378	17.9413	18.3908	11.9492	12.3312	10.878
4933436E23Rik	0	0	1	NA	0	0	0	0	0	0
4933436H12Rik	0	0	1	NA	0	0	0	0	0	0
4933436I01Rik	0	0	1	NA	0	0	0	0	0	0
4933438B17Rik	0	0	1	NA	0	0	0	0	0	0
4933438K21Rik	0.0140207	0.0209843	0.775256	0.749918	0.0420622	0	0	0.0495576	0.0133952	0
4933439C10Rik	7.0623	5.37704	1.31284	0.478794	4.62855	6.07065	10.4877	3.75476	4.66368	7.71268
4933439K11Rik	0.271054	0.0971949	2.6219	0.178634	0.27748	0.165123	0.370558	0.267485	0.0240999	0
4933440J02Rik	0	0	1	NA	0	0	0	0	0	0
4933440M02Rik	0	0.0246909	0.28826	0.217552	0	0	0	0.0480808	0.025992	0
5031410I06Rik	0.00522147	0.0105781	0.739691	0.522358	0.0156644	0	0	0.0189799	0.0127545	0
5031414D18Rik	0.130283	0.193323	0.68995	0.171143	0.143265	0.175837	0.0717455	0.179343	0.196754	0.203871
5031425E22Rik	6.92433	3.6981	1.87005	0.0152336	6.02286	7.13029	7.61984	3.46018	3.91923	3.71489
5031425F14Rik	0.0202257	0.0542675	0.470311	0.401805	0.0290185	0.0316587	0	0.0170948	0.0277237	0.117984
5031426D15Rik	0.00669852	0.0333914	0.384835	0.397642	0	0.00430109	0.0157945	0.00928981	0.00753298	0.0833515
5031434C07Rik	0	0.0220376	0.312134	0.0114945	0	0	0	0.0264338	0.0214348	0.0182441
5031434O11Rik	0.101255	0.143556	0.724526	0.483937	0.0991803	0.0721361	0.132449	0.155805	0.221095	0.0537668
5031439G07Rik	8.82229	14.2969	0.617343	0.00193467	9.12314	9.21726	8.12648	13.6556	13.8763	15.3589
5033403F01Rik	0.419246	0.0480027	7.40045	0.00747496	0.450486	0.321348	0.485906	0.0612416	0.0827666	0
5033403H07Rik	0	0	1	NA	0	0	0	0	0	0
5033404E19Rik	0.113771	0.0725991	1.49845	0.722802	0	0.0730518	0.268261	0	0	0.217797
5033406O09Rik	0.00998529	0.100265	0.181248	0.327913	0	0.0299559	0	0.064701	0.236093	0
5033428I22Rik	0	0.0293771	0.253955	0.42265	0	0	0	0.0881313	0	0
5330411J11Rik	0.00525078	0.0226821	0.466641	0.525474	0	0.0157524	0	0.0680462	0	0
5330413P13Rik	0	0.00256743	0.795708	0.42265	0	0	0	0.00770229	0	0
5330417C22Rik	0.285474	0.0404588	5.85575	0.0997865	0.421074	0.311448	0.123901	0.0756774	0.0340921	0.0116069
5330434G04Rik	0.0705077	0.0206009	2.63089	0.214987	0.123882	0.0600681	0.0275728	0.0486524	0.0131505	0
5330439B14Rik	0	0.0121276	0.451924	0.18792	0	0	0	0.0200912	0.0162916	0
5430401F13Rik	0	0	1	NA	0	0	0	0	0	0
5430402E10Rik	0	0	1	NA	0	0	0	0	0	0
5430402O13Rik	0.0754968	0.2421	0.339138	0.0189829	0.117861	0.0771505	0.0314791	0.194408	0.225204	0.306689
5430403N17Rik	0	0.119689	0.0771078	0.0476588	0	0	0	0.0657274	0.142126	0.151212
5430405H02Rik	1.6674	1.18554	1.40304	0.169258	1.63596	1.66467	1.70156	1.55681	1.23233	0.767486
5430416N02Rik	29.5302	16.8134	1.75591	0.093424	20.4382	34.8325	33.3199	13.224	18.2221	18.9939
5430416O09Rik	0	0.0341231	0.226639	0.0350211	0	0	0	0.0273784	0.027751	0.04724
5430419D17Rik	0	0	1	NA	0	0	0	0	0	0
5430421F17Rik	0	0.0400731	0.199708	0.18358	0	0	0	0.0609303	0.059289	0
5430421N21Rik	0.0394468	0.022238	1.5338	0.381905	0.0675502	0.0147393	0.036051	0.031835	0.0129072	0.0219719
5430425K12Rik	0	0	1	NA	0	0	0	0	0	0
5430427M07Rik	0	0	1	NA	0	0	0	0	0	0
5430427O19Rik	0.0020632	0.0505255	0.199308	0.236456	0.0061896	0	0	0.051048	0.100528	0
5430428K19Rik	0	0	1	NA	0	0	0	0	0	0
5430431A17Rik	0	0	1	NA	0	0	0	0	0	0
5430434I15Rik	0	0	1	NA	0	0	0	0	0	0
5430437J10Rik	0	0.0331086	0.231973	0.42265	0	0	0	0	0	0.0993257
5430440P10Rik	0.0363758	0.00917551	2.41849	0.286053	0.0467267	0	0.0624007	0.0275265	0	0
5530400C23Rik	0	0	1	NA	0	0	0	0	0	0
5530401A14Rik	0.00430489	0.010144	0.710132	0.636669	0.0129147	0	0	0.030432	0	0
5530601H04Rik	2.1116	1.25394	1.67856	0.0965108	2.09259	2.14419	2.09801	1.46879	1.61031	0.682718
5730403I07Rik	0	0.00744395	0.573265	0.42265	0	0	0	0	0.0223319	0
5730405O15Rik	0.189008	0.179241	1.05161	0.95477	0.401417	0.058392	0.107214	0.409888	0.127836	0
5730408K05Rik	10.2341	7.23425	1.4141	0.458266	5.81066	15.646	9.2457	3.7872	6.55537	11.3602
5730409E04Rik	2.02225	4.26889	0.474948	0.0133991	2.23653	1.58737	2.24285	5.04487	3.90811	3.85369
5730412P04Rik	0	0	1	NA	0	0	0	0	0	0
5730416F02Rik	0.0106309	0	2.06309	0.42265	0	0.0318926	0	0	0	0
5730420D15Rik	0	0.00788693	0.559067	0.42265	0	0	0	0.0236608	0	0
5730422E09Rik	0	0.0044078	0.694069	0.42265	0	0	0	0	0.0132234	0
5730435O14Rik	0	0.0151091	0.398261	0.42265	0	0	0	0.0453274	0	0
5730455P16Rik	7.87167	7.13618	1.10292	0.409442	9.16832	7.35343	7.09327	7.6453	7.49935	6.26388
5730457N03Rik	0	0.0191886	0.3426	0.058095	0	0	0	0.0287727	0.0155542	0.0132389
5730460C07Rik	0	0	1	NA	0	0	0	0	0	0
5730480H06Rik	0.702032	0.415024	1.67527	0.103586	0.50621	0.85079	0.749097	0.45134	0.548978	0.244755
5730488B01Rik	0	0	1	NA	0	0	0	0	0	0
5730507C01Rik	2.55454	2.17706	1.1726	0.72907	3.56238	2.73478	1.36644	3.14656	2.76195	0.622654
5730508B09Rik	0.982707	0.817729	1.19931	0.613591	1.3031	1.13087	0.514154	0.977013	1.0186	0.457571
5730522E02Rik	0.362549	0.127969	2.70023	0.102027	0.45288	0.238524	0.396244	0.29439	0.0895185	0
5730559C18Rik	2.15406	6.6127	0.326764	0.00406821	2.12713	2.2519	2.08315	6.71096	6.02891	7.09822
5830411N06Rik	0	0	1	NA	0	0	0	0	0	0
5830416I19Rik	0	0.00287428	0.776743	0.42265	0	0	0	0	0.00862283	0
5830417I10Rik	5.43238	4.2571	1.27543	0.21774	6.14018	4.17229	5.98468	5.19975	3.62009	3.95145
5830418P13Rik	0.00363287	0.00694156	0.804699	0.70107	0.0108986	0	0	0	0.0208247	0
5830428M24Rik	0	0	1	NA	0	0	0	0	0	0
5830432E09Rik	0.00529609	0.0541382	0.238487	0.250493	0.0158883	0	0	0.0561586	0.106256	0
5830444B04Rik	0	0.00803257	0.554552	0.42265	0	0	0	0	0	0.0240977
5830454E08Rik	0.866827	0.177049	4.68768	0.0646928	0.670902	1.28961	0.639963	0.112922	0.366267	0.0519576
5830473C10Rik	0	0.0184394	0.351625	0.187365	0	0	0	0.0249594	0.0303588	0
5930403L14Rik	0.0233147	0.814913	0.0403857	0.178457	0.0334502	0.0364938	0	0.394109	0.459393	1.59124
5930412G12Rik	0.458176	0.47294	0.969428	0.921486	0.532975	0.538396	0.303155	0.674464	0.471476	0.27288
5930430L01Rik	0.344317	0.383957	0.899379	0.579543	0.387083	0.311854	0.334014	0.484125	0.386881	0.280866
5930438M14Rik	0	0	1	NA	0	0	0	0	0	0
6030407O03Rik	0	0.00517619	0.658927	0.42265	0	0	0	0.0155286	0	0
6030408B16Rik	1.67166	11.5551	0.145409	0.00156426	1.66534	1.59304	1.75661	10.9906	11.3102	12.3645
6030419C18Rik	2.72517	11.1508	0.245069	0.00930928	2.96298	2.66354	2.549	11.0351	9.71158	12.7058
6030440G07Rik	0	0.0235465	0.298093	0.42265	0	0	0	0	0	0.0706396
6030443J06Rik	0.157349	0.190027	0.836631	0.542892	0.219585	0.0838474	0.168615	0.226375	0.209788	0.133919
6030458C11Rik	5.71699	6.08339	0.939869	0.0254604	5.65025	5.63449	5.86622	5.93672	6.13559	6.17786
6030466F02Rik	0.100205	0.0770607	1.26584	0.783683	0.0496594	0.162533	0.0884227	0	0.0158145	0.215368
6030468B19Rik	0	0.0226726	0.306067	0.205539	0	0	0	0.0259434	0.0420743	0
6030469F06Rik	0	0.0156874	0.389296	0.20554	0	0	0	0.0179505	0.0291117	0
6030471H07Rik	0	0.0189864	0.344989	0.42265	0	0	0	0.0569592	0	0
6030498E09Rik	0.00729076	0.0979065	0.160238	0.137372	0	0.0218723	0	0.165345	0.0957688	0.0326052
6230400D17Rik	0.570229	0.151922	3.58339	0.0155718	0.47998	0.618859	0.611848	0.20564	0.250126	0
6330403A02Rik	0.164272	0.18027	0.915918	0.796035	0.228067	0.177728	0.0870203	0.208995	0.231727	0.100088
6330403K07Rik	33.7121	37.5056	0.898882	0.411904	30.5404	40.9196	29.6761	35.0025	37.2669	40.2473
6330407A03Rik	0	0.00410167	0.709136	0.42265	0	0	0	0	0.012305	0
6330408A02Rik	2.60006	3.16346	0.822463	0.0436922	2.57442	2.63069	2.59506	3.40918	3.00161	3.0796
6330409D20Rik	0	0.00833842	0.545303	0.42265	0	0	0	0.0250153	0	0
6330410L21Rik	0	0	1	NA	0	0	0	0	0	0
6330415B21Rik	0	0	1	NA	0	0	0	0	0	0
6330415G19Rik	0.215513	0.13493	1.55602	0.49781	0.406495	0.140046	0.0999986	0.151241	0.183959	0.0695891
6330416G13Rik	1.37358	2.60243	0.529616	0.000309651	1.41246	1.31981	1.38849	2.69654	2.5052	2.60554
6330418K02Rik	2.13084	1.90121	1.12015	0.738795	1.98611	2.48135	1.92507	1.28324	1.34661	3.07377
6330549D23Rik	0.286124	0.186797	1.50472	0.340744	0.277427	0.421947	0.158999	0.178088	0.27288	0.109421
6430411K18Rik	0.00601703	0.600996	0.0262146	0.124257	0.0180511	0	0	0.297747	0.448387	1.05685
6430503K07Rik	0	0	1	NA	0	0	0	0	0	0
6430531B16Rik	0.118575	0.0130221	5.58485	0.0846411	0.122673	0.178446	0.0546074	0	0.0390664	0
6430548M08Rik	0.513439	1.32403	0.392373	0.00490867	0.483507	0.461561	0.59525	1.48202	1.16927	1.32081
6430550D23Rik	0.317185	0.126385	2.39899	0.0129532	0.264951	0.38103	0.305576	0.0993247	0.103553	0.176277
6430562O15Rik	0.00961342	0.0196185	0.662203	0.435186	0.0137927	0.0150476	0	0.0325008	0.0263545	0
6430571L13Rik	0.379645	0.124797	2.89061	0.0548564	0.390659	0.263839	0.484437	0.241095	0.133296	0
6430573F11Rik	0.506608	1.7304	0.296832	0.0307592	0.494252	0.539222	0.486349	1.90023	2.00064	1.29034
6430584L05Rik	0	0.0262283	0.276027	0.187365	0	0	0	0.0355024	0.0431826	0
6430706D22Rik	38.5795	39.8584	0.967922	0.856555	31.7379	35.015	48.9856	35.3188	36.5248	47.7316
6430710C18Rik	0	0.00453202	0.688136	0.42265	0	0	0	0.0135961	0	0
6530402F18Rik	0.638774	0.761989	0.840392	0.771668	0.638304	0.517287	0.76073	1.4703	0.581815	0.233857
6530403H02Rik	0.00882197	0.00193136	1.57752	0.519063	0	0.0264659	0	0	0.00579408	0
6530411M01Rik	0	0	1	NA	0	0	0	0	0	0
6720468P15Rik	0.102843	4.97	0.0226593	0.00579004	0.119683	0.029016	0.15983	5.48372	5.20897	4.21731
6720483E21Rik	0.130824	0.0353211	3.10725	0.381373	0.0635816	0.300588	0.0283031	0.0249705	0.080993	0
6720489N17Rik	2.63875	5.23621	0.504889	0.0708824	3.36817	2.69755	1.85054	6.07471	6.07785	3.55607
6820408C15Rik	0.277858	0.301354	0.924538	0.870837	0.178578	0.269759	0.385238	0.2104	0.157487	0.536174
6820431F20Rik	79.7823	71.2672	1.11947	0.553054	93.3468	73.9503	72.0499	85.4003	78.81	49.5914
7420426K07Rik	0	0	1	NA	0	0	0	0	0	0
7420461P10Rik	0	0	1	NA	0	0	0	0	0	0
7420700N18Rik	0.00450333	0.00530583	0.947569	0.913893	0.01351	0	0	0.0159175	0	0
7420701I03Rik	0	0	1	NA	0	0	0	0	0	0
7530416G11Rik	0	0	1	NA	0	0	0	0	0	0
7630403G23Rik	0	0	1	NA	0	0	0	0	0	0
8030411F24Rik	0	0	1	NA	0	0	0	0	0	0
8030423F21Rik	0.014134	0.0528183	0.384187	0.110926	0.0333153	0.00908661	0	0.029439	0.0477432	0.0812727
8030423J24Rik	0	0.0086989	0.534791	0.42265	0	0	0	0	0.0260967	0
8030442B05Rik	0	0	1	NA	0	0	0	0	0	0
8030443G20Rik	0	0	1	NA	0	0	0	0	0	0
8030451O07Rik	0	0	1	NA	0	0	0	0	0	0
8030455M16Rik	0	0	1	NA	0	0	0	0	0	0
8030462N17Rik	6.79771	5.18834	1.30959	0.022586	6.90308	7.13716	6.35289	4.893	5.87188	4.80015
8430408G22Rik	0.00600789	0.613227	0.0256855	0.0655107	0.0180237	0	0	0.488414	0.413268	0.937999
8430422H06Rik	0.0124213	0	2.24213	0.42265	0.037264	0	0	0	0	0
8430423G03Rik	0.0258915	0.0410079	0.703647	0.633334	0.0371473	0.0405272	0	0.0875337	0.0354899	0
8430426J06Rik	0	0.104753	0.0871441	0.0218163	0	0	0	0.114151	0.0740508	0.126056
8430429K09Rik	2.4936	1.68432	1.47764	0.153123	2.61908	2.45634	2.40539	2.1763	1.90521	0.971465
8430430B14Rik	0	0	1	NA	0	0	0	0	0	0
8430431K14Rik	0.00554475	0.0155505	0.608394	0.37134	0.0166343	0	0	0.0195984	0	0.027053
8430436N08Rik	0	0.0470242	0.175364	0.18792	0	0	0	0.0779025	0.06317	0
8430437L04Rik	0	0	1	NA	0	0	0	0	0	0
9030025P20Rik	1.3033	1.21741	1.06998	0.797642	1.53831	1.64316	0.728439	1.26817	1.31109	1.07298
9030204H09Rik	0	0.0115763	0.463471	0.42265	0	0	0	0	0.034729	0
9030404E10Rik	0.0130891	0	2.30891	0.42265	0.0392674	0	0	0	0	0
9030612E09Rik	1.16228	0.0692326	14.7954	0.0371701	1.25869	1.49805	0.730091	0.134817	0.0728807	0
9030617O03Rik	0.291454	1.03757	0.287766	0.0681712	0.286698	0.312784	0.274881	0.788169	0.877905	1.44663
9030619P08Rik	0	0.00882071	0.53133	0.42265	0	0	0	0	0.0264621	0
9030624G23Rik	3.03181	1.94252	1.55789	0.0717782	3.73122	2.79245	2.57175	2.29359	1.93394	1.60001
9030624J02Rik	19.2008	17.0101	1.12871	0.244762	17.9041	19.9095	19.7889	15.7544	15.5582	19.7178
9030625G05Rik	0	0.0700317	0.12495	0.20554	0	0	0	0.0801346	0.12996	0
9130008F23Rik	0.117599	0.832432	0.151466	0.00116654	0.0659671	0.0959587	0.190873	0.751314	0.798301	0.94768
9130011E15Rik	8.75795	7.15954	1.22294	0.0676614	8.37686	8.35209	9.54489	8.14095	6.76583	6.57184
9130015A21Rik	0	0	1	NA	0	0	0	0	0	0
9130015L21Rik	0.0142212	0.015358	0.955169	0.959305	0	0.0426637	0	0.0460741	0	0
9130019O22Rik	1.48762	0.704959	2.09469	0.00959391	1.715	1.41315	1.33471	0.925706	0.681479	0.507692
9130019P16Rik	0.00796779	0.0020781	1.48763	0.103167	0.00529138	0.0115457	0.00706633	0.00623429	0	0
9130023H24Rik	2.03886	1.31019	1.55193	0.0861398	2.39294	2.06827	1.65535	1.71036	1.33624	0.883991
9130024F11Rik	0.0324895	0.146911	0.270788	0.435872	0.0318364	0.048626	0.0170062	0.0150038	0.0425821	0.383146
9130204L05Rik	0	0	1	NA	0	0	0	0	0	0
9130209A04Rik	0	0	1	NA	0	0	0	0	0	0
9130221F21Rik	0	0.00354327	0.738374	0.42265	0	0	0	0.0106298	0	0
9130221H12Rik	4.76647	4.88805	0.975178	0.895661	5.07993	3.44283	5.77664	5.69496	3.91203	5.05714
9130227L01Rik	0	0	1	NA	0	0	0	0	0	0
9130230L23Rik	0.0145344	0.00519901	1.61421	0.595671	0	0	0.0436032	0	0.015597	0
9130401M01Rik	23.825	20.5948	1.15677	0.120879	23.102	26.3918	21.9812	19.0723	20.7535	21.9586
9130409I23Rik	0	0	1	NA	0	0	0	0	0	0
9130409J20Rik	0	0	1	NA	0	0	0	0	0	0
9230009I02Rik	0	0	1	NA	0	0	0	0	0	0
9230102K24Rik	0	0.0936897	0.0964416	0.245014	0	0	0	0.0214635	0.0522134	0.207392
9230102O04Rik	0.0117127	0.0680833	0.278072	0.08287	0	0.0351382	0	0.037947	0.0615415	0.104761
9230104L09Rik	0	0	1	NA	0	0	0	0	0	0
9230105E05Rik	1.02539	0.268103	3.72303	0.0277265	0.949486	1.32361	0.803055	0.174017	0.372928	0.257364
9230110C19Rik	5.85018	5.74426	1.01841	0.915436	6.3816	7.02729	4.14165	5.83232	5.96865	5.43179
9230110F15Rik	0	0	1	NA	0	0	0	0	0	0
9230112D13Rik	0	0	1	NA	0	0	0	0	0	0
9230112J17Rik	0.36798	0.0344806	8.49765	0.0131712	0.455738	0.285627	0.362576	0.0571222	0.0463195	0
9230114K14Rik	0.711105	0.329057	2.1268	0.00753948	0.739684	0.66026	0.73337	0.303702	0.428291	0.255176
9230116L04Rik	0.215586	0.0667897	2.93771	0.131216	0.233127	0.0985249	0.315107	0.142536	0.0578329	0
9230116N13Rik	0.557444	0.44684	1.24211	0.207602	0.50938	0.679221	0.483732	0.44011	0.421766	0.478644
9230117E06Rik	0.0526772	0	6.26772	0.199243	0.0947591	0	0.0632726	0	0	0
9330020H09Rik	0.890327	0.43523	2.02216	0.00914084	0.761694	1.0123	0.896982	0.416079	0.529243	0.360369
9330102E08Rik	0.264097	0.351722	0.757757	0.309627	0.20979	0.195219	0.387283	0.305332	0.31833	0.431504
9330111N05Rik	0	0.0107453	0.482036	0.42265	0	0	0	0	0.032236	0
9330117O12Rik	0.0175921	0.0132831	1.18507	0.766567	0.0387019	0.0140744	0	0.0151994	0.02465	0
9330133O14Rik	2.30129	1.32569	1.73041	0.0224131	2.51592	2.43271	1.95523	1.7151	1.22193	1.04004
9330136K24Rik	0.0654068	0.0470149	1.32258	0.52224	0.0671083	0.0522957	0.0768163	0.0677714	0.0732731	0
9330151L19Rik	3.01762	1.79598	1.67644	0.24392	3.27248	1.59694	4.18344	2.31776	1.22031	1.84987
9330158H04Rik	0	0.0030043	0.768977	0.42265	0	0	0	0.00901289	0	0
9330159F19Rik	0.0644058	0.200545	0.353397	0.418568	0.063086	0.0458838	0.0842476	0.465786	0.108488	0.0273597
9330159M07Rik	0.33853	0.40976	0.830309	0.331757	0.438017	0.307599	0.269975	0.476372	0.410426	0.342481
9330162012Rik	0.241249	0.29772	0.816485	0.461092	0.258715	0.141127	0.323906	0.34292	0.339862	0.210379
9330162B11Rik	0	0	1	NA	0	0	0	0	0	0
9330175E14Rik	0.0051446	0	1.51446	0.42265	0.0154338	0	0	0	0	0
9330175M20Rik	0	0	1	NA	0	0	0	0	0	0
9330178D15Rik	0	0	1	NA	0	0	0	0	0	0
9330179D12Rik	0.04526	0.0954568	0.524006	0.435531	0.0317767	0.104003	0	0.149756	0.136614	0
9330182L06Rik	0.926577	1.7984	0.517904	0.016778	0.995246	0.749984	1.0345	2.01275	1.48017	1.90227
9330182O14Rik	0	0	1	NA	0	0	0	0	0	0
9330188P03Rik	0.28069	0.127213	2.11853	0.0450222	0.219382	0.359013	0.263675	0.155085	0.0838375	0.142716
9330199G10Rik	0	0.00219239	0.820184	0.42265	0	0	0	0	0.00657716	0
9430007A20Rik	0	0	1	NA	0	0	0	0	0	0
9430014N10Rik	0	0.00824258	0.548168	0.42265	0	0	0	0.0247277	0	0
9430015G10Rik	20.8039	15.673	1.32717	0.354738	15.3488	17.9137	29.1494	13.2474	14.5276	19.244
9430016H08Rik	19.9733	18.3638	1.0876	0.376983	21.4082	21.382	17.1298	18.9543	18.6559	17.4813
9430018G01Rik	0	0	1	NA	0	0	0	0	0	0
9430019J16Rik	0	0	1	NA	0	0	0	0	0	0
9430020K01Rik	4.97814	8.3818	0.594406	0.0138405	5.82584	3.97052	5.13805	9.23646	8.68241	7.22652
9430021M05Rik	0.598793	0.139103	4.08303	0.00674076	0.685151	0.638982	0.472247	0.11718	0.084462	0.215668
9430037G07Rik	0.532832	0.527066	1.01074	0.971974	0.664969	0.354814	0.578713	0.704236	0.585331	0.291631
9430038I01Rik	6.69549	7.857	0.852357	0.413353	6.7097	8.33303	5.04375	6.48834	7.6803	9.40235
9430041J12Rik	0	0.00730176	0.577976	0.18792	0	0	0	0.0120964	0.00980884	0
9430060I03Rik	0.108015	0.112054	0.966914	0.932951	0.127772	0.139397	0.0568772	0.0836333	0.0678171	0.18471
9430065F17Rik	0.101221	0.0592756	1.60548	0.384731	0.150024	0.109116	0.0445219	0.0981987	0.079628	0
9430069I07Rik	0	0	1	NA	0	0	0	0	0	0
9430076C15Rik	0.0384143	0.0634872	0.658813	0.250297	0.0391831	0.0341985	0.0418614	0.0923308	0.0598958	0.038235
9430078K24Rik	0.0108836	0.235493	0.0850679	0.0891612	0.0326508	0	0	0.0961726	0.265149	0.345158
9430083A17Rik	0.525838	0.289105	1.79147	0.0804524	0.492208	0.59762	0.487685	0.374141	0.364062	0.129112
9430091E24Rik	0.516179	0.247304	2.04497	0.141543	0.311045	0.727167	0.510326	0.303647	0.322638	0.115625
9530002B09Rik	0	0	1	NA	0	0	0	0	0	0
9530003J23Rik	0	0	1	NA	0	0	0	0	0	0
9530014B07Rik	0	0.0100257	0.499359	0.42265	0	0	0	0	0.030077	0
9530020I12Rik	0	0	1	NA	0	0	0	0	0	0
9530026F06Rik	0	0.0463259	0.177538	0.187365	0	0	0	0.0627062	0.0762715	0
9530026P05Rik	0.136237	0.0584969	2.13494	0.102583	0.119282	0.130135	0.159294	0.0843226	0.091168	0
9530027J09Rik	0.0722182	0.116513	0.649877	0.518017	0.0986698	0.0615128	0.0564719	0.0664299	0.0538671	0.229243
9530036O11Rik	0	0	1	NA	0	0	0	0	0	0
9530051G07Rik	0.0922831	0.0530099	1.62329	0.0878741	0.0967985	0.0938717	0.0861791	0.0443518	0.0359643	0.0787135
9530052E02Rik	0.0542911	0.0763474	0.744563	0.735052	0	0.162873	0	0.117262	0.0713146	0.040466
9530053A07Rik	0.00266764	0.00213099	1.04424	0.865507	0	1.56787e-44	0.00800291	0.0035303	0.00286267	0
9530059O14Rik	0	0.0346918	0.223755	0.382442	0	0	0	0.00703042	0	0.0970451
9530062K07Rik	0.30236	0.0741457	3.71213	0.173861	0.151192	0.230928	0.52496	0.10688	0.115557	0
9530068E07Rik	81.1196	106.871	0.759064	0.0316659	87.6263	84.4823	71.2501	117.242	106.946	96.4254
9530077C05Rik	2.24758	0.841906	2.65004	0.0125756	2.05788	2.11305	2.57183	0.829805	0.872636	0.823278
9530080O11Rik	0.0549732	0.0279899	1.71028	0.491295	0.0549153	0	0.110004	0.0485258	0.0131162	0.0223277
9530082P21Rik	0.0688915	0.168865	0.441068	0.311466	0.0300281	0.10647	0.0701761	0.274187	0.20799	0.0244178
9530091C08Rik	0.281051	0.142755	1.90534	0.526093	0.151803	0.0633276	0.628023	0.0947547	0.0430963	0.290414
9630001P10Rik	0	0	1	NA	0	0	0	0	0	0
9630013A20Rik	0	0	1	NA	0	0	0	0	0	0
9630013K17Rik	0	0	1	NA	0	0	0	0	0	0
9630028B13Rik	0	0.00821109	0.549116	0.42265	0	0	0	0.0246333	0	0
9630028H03Rik	0	0	1	NA	0	0	0	0	0	0
9630028I04Rik	0	0	1	NA	0	0	0	0	0	0
9830107B12Rik	0	0	1	NA	0	0	0	0	0	0
9830132P13Rik	0	0	1	NA	0	0	0	0	0	0
9830147E19Rik	2.06579	2.15151	0.960344	0.893502	2.63937	2.27354	1.28446	2.69296	2.49042	1.27115
9830166K06Rik	0	0	1	NA	0	0	0	0	0	0
9930012K11Rik	1.25377	3.38222	0.372549	0.0512096	1.27889	1.17357	1.30884	3.85848	3.9167	2.37148
9930014A18Rik	0.899878	0.647553	1.38373	0.264966	0.990205	0.726929	0.9825	0.877716	0.733831	0.331111
9930021J03Rik	9.13424	8.11285	1.12574	0.522051	10.7181	6.62102	10.0636	9.04589	8.28457	7.00808
9930104L06Rik	4.58678	3.37924	1.35629	0.0502691	4.7684	4.6389	4.35303	3.99257	3.24522	2.89993
9930111H07Rik	0	0	1	NA	0	0	0	0	0	0
9930111J21Rik1	0.00428285	0.167414	0.0805057	0.181613	0.00614475	0.00670381	0	0.144451	0.317817	0.0399737
9930111J21Rik2	0	0.0228847	0.304093	0.19188	0	0	0	0.0293717	0.0392823	0
A130010J15Rik	2.32807	2.29625	1.01379	0.92218	2.81081	2.29654	1.87684	2.48011	2.0525	2.35615
A130077B15Rik	1.78834	1.36717	1.30582	0.280782	2.10624	1.7387	1.52008	1.57019	1.71615	0.815181
A1bg	0	0	1	NA	0	0	0	0	0	0
A1cf	0.00276032	0.102157	0.113772	0.213411	0	0	0.00828097	0.116894	0.189576	0
A230001M10Rik	0	0	1	NA	0	0	0	0	0	0
A230009B12Rik	0	0	1	NA	0	0	0	0	0	0
A230020J21Rik	0.0304296	0.0506084	0.667063	0.539438	0.0143948	0	0.076894	0.0678399	0.0137526	0.0702327
A230028O05Rik	0.0942984	0.0716942	1.27669	0.606613	0.084988	0.129809	0.0680979	0.0200265	0.0568372	0.138219
A230046K03Rik	7.43952	8.71391	0.85392	0.40961	7.934	6.32169	8.06287	9.25231	10.4641	6.4253
A230050P20Rik	1.58229	6.20201	0.256325	0.0119928	0.775724	2.03113	1.94002	6.36444	7.4246	4.81697
A230056J06Rik	0.022209	0.0257522	0.900893	0.862041	0.0301041	0.0164216	0.0201011	0.00886715	0.00719025	0.0611993
A230056P14Rik	1.08213	0.660405	1.62906	0.151637	0.692686	1.29023	1.26347	0.597161	0.807048	0.577008
A230057D06Rik	1.08005	0.374951	2.83165	0.279901	0.592244	0.607361	2.04053	0.795469	0.271593	0.0577913
A230065H16Rik	0.104016	2.13941	0.053045	0.0839413	0.0361296	0.275918	0	1.10676	3.31368	1.9978
A230070E04Rik	0.0945392	0.182763	0.54232	0.354319	0.0641198	0.0139907	0.205507	0.287074	0.0735107	0.187704
A230072C01Rik	2.01847	1.24526	1.61597	0.0424853	1.88733	2.22376	1.94431	1.4617	1.43219	0.841899
A230072E10Rik	0.0295162	0.00283354	3.07914	0.293918	0.0649344	0.0236142	0	0.00850061	0	0
A230077H06Rik	0.0357782	0.241479	0.182036	0.0306775	0.0244042	0.0177497	0.0651807	0.277945	0.155436	0.291056
A230103J11Rik	0.0393938	0.0347706	1.10327	0.797007	0.0222674	0.0364402	0.0594738	0.0393532	0.010637	0.0543216
A230108P19Rik	0.00345292	0	1.34529	0.42265	0	0.0103587	0	0	0	0
A2m	0.123219	0.318372	0.405697	0.188483	0.0711453	0.060986	0.237527	0.467014	0.364131	0.12397
A330008L17Rik	0	0	1	NA	0	0	0	0	0	0
A330009N23Rik	0.0648045	1.12805	0.0657302	0.00775446	0.106924	0.0874894	0	0.89759	1.22584	1.26073
A330015K06Rik	0.00753056	0.0103223	0.862627	0.818732	0.0108043	0.0117873	0	0	0.0309668	0
A330023F24Rik	0.0897059	0.014699	4.03684	0.0845132	0.0639692	0.0648045	0.140344	0.0323006	0.00436536	0.0074311
A330032B11Rik	0.00449832	0	1.44983	0.42265	0	0.013495	0	0	0	0
A330033J07Rik	0.108071	0.00599492	7.38176	0.109977	0.1433	0.147141	0.0337708	0.00993147	0.00805328	0
A330035P11Rik	0.764206	0.574451	1.32467	0.0915085	0.770516	0.773753	0.748348	0.69118	0.476816	0.555358
A330040F15Rik	0	0.0136697	0.422481	0.42265	0	0	0	0	0.0410091	0
A330041J22Rik	0.0218838	0.0142182	1.31653	0.693356	0	0.0140514	0.0516	0.0303495	0.012305	0
A330048O09Rik	0.14864	0.109169	1.33122	0.77848	0.0355879	0.0776517	0.332679	0.293506	0.0340001	0
A330049N07Rik	0.00397808	0.00380058	1.01286	0.975811	0.0119342	0	0	0	0.0114017	0
A330050F15Rik	0	0	1	NA	0	0	0	0	0	0
A330069E16Rik	0.776866	0.353703	2.16349	0.162144	0.665278	1.13226	0.533064	0.313532	0.661019	0.0865573
A330070K13Rik	0	0	1	NA	0	0	0	0	0	0
A330074K22Rik	0.40903	0.77056	0.536833	0.00694477	0.381473	0.489013	0.356604	0.80901	0.665125	0.837544
A330076C08Rik	0	0.00390259	0.71929	0.42265	0	0	0	0	0.0117078	0
A330076H08Rik	0.547974	0.598968	0.916262	0.775657	0.633508	0.267995	0.742418	0.700698	0.65465	0.441556
A330093E20Rik	0	0.00314057	0.761002	0.42265	0	0	0	0	0.0094217	0
A330102I10Rik	0.0988513	0.0237938	3.22105	0.265487	0.150553	0.146001	0	0.039418	0.0319634	0
A3galt2	0.24726	0.472918	0.53272	0.0881953	0.175053	0.183341	0.383387	0.338244	0.488347	0.592165
A430005L14Rik	24.1408	14.9045	1.61928	0.0485965	25.4465	27.3841	19.5919	16.2142	14.7397	13.7597
A430033K04Rik	5.238	4.68356	1.11813	0.6088	6.38379	5.63763	3.69257	5.64711	4.77415	3.62943
A430035B10Rik	0.799435	0.817318	0.978384	0.902648	0.686612	1.05674	0.65495	0.837854	0.796543	0.817556
A430046D13Rik	0.749341	0.834379	0.899289	0.617486	0.514359	1.00292	0.730741	0.734956	0.878264	0.889917
A430078G23Rik	0.443344	0.314532	1.39692	0.0656154	0.40002	0.52402	0.405993	0.339337	0.344034	0.260226
A430078I02Rik	0.0574968	0.0411773	1.31888	0.555028	0.085973	0.0750362	0.0114812	0.0405172	0.0410685	0.0419462
A430085M09Rik	0	0	1	NA	0	0	0	0	0	0
A430088P11Rik	0.00879873	0	1.87987	0.300016	0.00527257	0	0.0211236	0	0	0
A430089I19Rik	0	0	1	NA	0	0	0	0	0	0
A430090L17Rik	0	0	1	NA	0	0	0	0	0	0
A430093F15Rik	0.0122444	0.101364	0.199744	0.26859	0	0.0367331	0	0.0528926	0.0321674	0.219033
A430105I19Rik	0.197605	0.358177	0.563873	0.132441	0.140933	0.203178	0.248703	0.444768	0.408743	0.221019
A4galt	0.18637	1.01325	0.191908	0.0595297	0.2401	0.202413	0.116596	1.37585	1.04267	0.621223
A4gnt	0	0.0558861	0.151777	0.132642	0	0	0	0.0202879	0.0493537	0.0980167
A530006G24Rik	0	0	1	NA	0	0	0	0	0	0
A530013C23Rik	0	0	1	NA	0	0	0	0	0	0
A530016L24Rik	0.00654954	2.18177	0.00755078	0.25486	0	0.0196486	0	1.6445	0.111842	4.78896
A530032D15Rik	0	0.00900366	0.526214	0.42265	0	0	0	0	0.027011	0
A530046M15Rik	0	0	1	NA	0	0	0	0	0	0
A530050N04Rik	0	0	1	NA	0	0	0	0	0	0
A530053G22Rik	0	0	1	NA	0	0	0	0	0	0
A530058N18Rik	0	0.042101	0.191935	0.42265	0	0	0	0.126303	0	0
A530064D06Rik	0	0.0565403	0.150285	0.135774	0	0	0	0.0441584	0.0238716	0.101591
A530065N20Rik	0.00566268	0.00749385	0.895325	0.8556	0	0	0.016988	0.0224815	0	0
A530072M11Rik	0.0896551	0.235852	0.405346	0.322272	0.0512681	0.0978823	0.119815	0.151009	0.0979613	0.458585
A530088E08Rik	0	0	1	NA	0	0	0	0	0	0
A530099J19Rik	0	0.00944969	0.514147	0.248023	0	0	0	0.0201709	0.00817816	0
A630001G21Rik	0.246933	0.365737	0.683809	0.319561	0.159392	0.401294	0.180111	0.274469	0.503696	0.319046
A630010A05Rik	0	0	1	NA	0	0	0	0	0	0
A630012P03Rik	0.00401238	0.00383333	1.01294	0.97581	0.0120371	0	0	0	0.0115	0
A630019I02Rik	0	0	1	NA	0	0	0	0	0	0
A630020A06	0.0863642	0.0511293	1.5764	0.346381	0.0875164	0.0367227	0.134854	0.0317266	0.0450216	0.0766397
A630023A22Rik	0	0	1	NA	0	0	0	0	0	0
A630023P12Rik	0	0	1	NA	0	0	0	0	0	0
A630033H20Rik	0	0.0579585	0.147149	0.188803	0	0	0	0.0769838	0.0968916	0
A630066F11Rik	0.866116	0.537762	1.59944	0.036822	0.909324	0.930055	0.758968	0.40176	0.687762	0.523765
A630072M18Rik	1.52534	1.86863	0.817267	0.243543	1.33823	1.29245	1.94534	1.97475	1.98276	1.64837
A630073D07Rik	0	0	1	NA	0	0	0	0	0	0
A630075F10Rik	0.0182325	0.0822366	0.306088	0.00852725	0	0.0245934	0.030104	0.0796781	0.0753781	0.0916537
A630076J17Rik	0	0	1	NA	0	0	0	0	0	0
A630077J23Rik	0	0	1	NA	0	0	0	0	0	0
A630089N07Rik	3.17596	3.45838	0.918573	0.618233	3.85408	3.02596	2.64783	2.76913	3.51185	4.09415
A630095E13Rik	0	0	1	NA	0	0	0	0	0	0
A630095N17Rik	0	0	1	NA	0	0	0	0	0	0
A730004F24Rik	0	0.00533315	0.652182	0.42265	0	0	0	0.0159995	0	0
A730006G06Rik	0	0	1	NA	0	0	0	0	0	0
A730008H23Rik	14.7937	15.0899	0.980381	0.909721	12.4659	12.652	19.2631	14.6078	14.0752	16.5867
A730017C20Rik	27.2393	2.05169	13.217	0.0182594	24.6302	34.1417	22.9459	2.47827	1.98623	1.69056
A730017L22Rik	1.25027	1.84298	0.68013	0.0851411	1.25932	1.33028	1.1612	1.70745	1.59462	2.22687
A730018C14Rik	0	0	1	NA	0	0	0	0	0	0
A730020E08Rik	0.0489365	0.135821	0.404171	0.0750384	0.100036	0.0467734	0	0.168375	0.122879	0.116208
A730020M07Rik	0.00286784	0.00337888	0.961803	0.913896	0.00860353	0	0	0.0101366	0	0
A730036I17Rik	0	0.00271551	0.786441	0.42265	0	0	0	0.00814652	0	0
A730043L09Rik	0	0	1	NA	0	0	0	0	0	0
A730046J19Rik	0.169072	0.118078	1.39815	0.431251	0.252148	0.15405	0.101018	0.071299	0.192717	0.0902167
A730056A06Rik	0.0517522	0.278657	0.213929	0.0409289	0.0399213	0.00871068	0.106625	0.301023	0.366144	0.168805
A730082K24Rik	0	0	1	NA	0	0	0	0	0	0
A730085K08Rik	0	0	1	NA	0	0	0	0	0	0
A730090N16Rik	0.211312	0.270002	0.790396	0.455827	0.171635	0.187251	0.27505	0.222441	0.196773	0.390791
A830009L08Rik	0.044802	0.00933524	2.83431	0.266341	0	0.0553549	0.0790512	0.0199266	0.00807911	0
A830010M20Rik	1.15796	1.18303	0.97899	0.940326	1.07864	0.743633	1.65161	1.50681	1.01373	1.02854
A830011K09Rik	0	0.0169163	0.371522	0.217552	0	0	0	0.0329411	0.0178077	0
A830018L16Rik	0.163375	0.0275264	4.62007	0.00483328	0.183188	0.165505	0.141431	0.0607025	0.0218768	0
A830019L24Rik	0	0	1	NA	0	0	0	0	0	0
A830052D11Rik	0.0369218	0.247488	0.182229	0.171619	0.0420127	0.0687527	0	0.197996	0.100345	0.444123
A830080D01Rik	5.3157	5.79167	0.917961	0.63696	5.46533	5.08551	5.39627	5.9407	7.20227	4.23205
A830082K12Rik	1.8368	3.65825	0.503456	0.0234191	1.35935	2.28072	1.87034	3.34876	3.18771	4.43827
A830082N09Rik	0.683513	0.667514	1.02361	0.912888	0.868949	0.591267	0.590323	0.717012	0.812822	0.472709
A930001A20Rik	0	0.00478137	0.676527	0.42265	0	0	0	0	0.0143441	0
A930001C03Rik	0.273679	0.275198	0.994673	0.992404	0.33825	0.217073	0.265713	0.445409	0.380185	0
A930002C04Rik	0	0.00603058	0.623808	0.42265	0	0	0	0	0.0180917	0
A930003A15Rik	0	0.0935076	0.0966113	0.335047	0	0	0	0	0.0403165	0.240206
A930003O13Rik	0	0	1	NA	0	0	0	0	0	0
A930004D18Rik	1.36007	1.83907	0.740953	0.369983	1.21194	1.60656	1.26171	2.25701	2.25349	1.00671
A930005H10Rik	0.870999	0.779109	1.11645	0.635265	0.979897	1.06905	0.564049	0.676781	0.726343	0.934203
A930006I01Rik	0	0	1	NA	0	0	0	0	0	0
A930006K02Rik	0.751626	0.827608	0.909287	0.744749	0.396636	0.798875	1.05937	0.79084	0.69958	0.992405
A930007I19Rik	0.16453	0.083564	1.86535	0.131286	0.215141	0.100592	0.177856	0.0724221	0.0783014	0.0999687
A930009A15Rik	0	0	1	NA	0	0	0	0	0	0
A930011G23Rik	0.012025	0.00728714	1.27407	0.648696	0	0.00772118	0.0283538	0.0083384	0.013523	0
A930012L18Rik	0.0980835	0.153808	0.659818	0.473234	0.0602466	0.032864	0.20114	0.130134	0.0863377	0.244952
A930013F10Rik	2.27553	1.47849	1.53547	0.453052	1.90797	1.02477	3.89384	1.21045	1.14045	2.08458
A930015D03Rik	2.06725	0.953381	2.1562	0.0493506	2.19843	2.4957	1.50761	0.875062	1.16371	0.821374
A930016O22Rik	0.0132067	0.00364154	1.70118	0.405167	0.00927233	0.0303478	0	0.0109246	0	0
A930017M01Rik	0	0.0128614	0.437419	0.217552	0	0	0	0.0250451	0.0135391	0
A930018P22Rik	0.0210801	0	3.10801	0.42265	0	0.0632402	0	0	0	0
A930019D19Rik	0	0	1	NA	0	0	0	0	0	0
A930024E05Rik	2.07696	0.612708	3.35143	6.65455e-05	1.95718	2.16264	2.11107	0.620832	0.707191	0.510102
A930031H19Rik	0	0	1	NA	0	0	0	0	0	0
A930041C12Rik	0.139313	0.01736	5.45734	0.228798	0.176813	0.241125	0	0.0520801	0	0
AA387883	0.00471254	0.0423185	0.281211	0.334259	0.0141376	0	0	0.0999417	0.0270138	0
AA388235	0.977947	0.508726	1.90456	0.0097819	1.08036	0.910777	0.942707	0.556881	0.609908	0.35939
AA413626	0.276907	0.0650225	3.82427	0.207504	0.294506	0.0642602	0.471954	0.138794	0.056273	0
AA414768	1.30547	2.75165	0.476336	0.0167342	1.36535	1.75336	0.797712	2.73135	2.37787	3.14573
AA415398	1.19638	1.01298	1.17928	0.287174	1.17313	1.41602	0.999986	0.867536	1.15656	1.01484
AA465934	19.0584	14.1247	1.34905	0.600599	17.9331	31.6637	7.57855	13.0073	23.4123	5.95443
AA467197	0	0.0145661	0.407064	0.42265	0	0	0	0.0436984	0	0
AA474331	1.53596	1.43937	1.06664	0.744263	1.70203	1.16055	1.7453	1.68303	1.59705	1.03802
AA536875	0	0.00994214	0.501451	0.42265	0	0	0	0	0.0298264	0
AA543186	0.539819	0.246215	2.14593	0.052355	0.391887	0.610775	0.616795	0.31331	0.334287	0.0910484
AA543401	0	0	1	NA	0	0	0	0	0	0
AA545190	0	0	1	NA	0	0	0	0	0	0
AA619741	0	0	1	NA	0	0	0	0	0	0
AA792892	0.000281341	0	1.02813	0.42265	0	0.000844022	0	0	0	0
AA986860	0.188001	0.702542	0.277879	0.00577877	0.130559	0.302679	0.130764	0.701819	0.662645	0.743161
AB124611	0.0875462	1.18382	0.0817096	0.00172186	0.0908078	0.0990699	0.072761	1.28388	1.14518	1.1224
AF067061	0	0	1	NA	0	0	0	0	0	0
AF067063	0	0	1	NA	0	0	0	0	0	0
AF251705	0.155253	0.819423	0.199238	0.0511927	0.0208404	0.250102	0.194817	0.761174	1.1548	0.542294
AF357355	0	0	1	NA	0	0	0	0	0	0
AF357359	0	0	1	NA	0	0	0	0	0	0
AF357399	0	0	1	NA	0	0	0	0	0	0
AF357425	0	0	1	NA	0	0	0	0	0	0
AF357426	0	0	1	NA	0	0	0	0	0	0
AF366264	0.0110701	0.0106407	1.0208	0.97903	0.0332103	8.45528e-32	2.1338e-12	6.28656e-13	0.031922	0
AF529169	0.0171186	0.152891	0.166483	0.00113795	0.0391517	0.0122039	0	0.138386	0.16565	0.154637
AI115009	0	0.0436495	0.186395	0.219777	0	0	0	0.0452785	0.0856699	0
AI182371	0.19587	0.0983387	1.90024	0.337476	0.261733	0.285546	0.0403303	0.0948838	0.134645	0.065487
AI197445	0.0383957	0.0514708	0.787295	0.683991	0.0592371	0.0276971	0.0282527	0.0897336	0.0646789	0
AI314180	23.3035	22.3495	1.04266	0.371377	24.2561	22.1578	23.4966	23.4172	22.6511	20.9804
AI314278	0.0106098	0.030156	0.513243	0.427468	0.010003	0.0218263	0	0.023571	0.0668969	0
AI317395	0.0273875	0.0704924	0.464485	0.351944	0.0531627	0.0289998	0	0.101431	0.110047	0
AI413582	4.73388	4.23514	1.11748	0.521108	3.94998	5.77293	4.47874	4.56604	4.80618	3.33321
AI414108	1.9377	0.557315	3.4332	0.101491	1.76355	1.17253	2.87703	0.817311	0.457388	0.397248
AI427809	0	0.240503	0.0399196	0.0962557	0	0	0	0.380754	0.239031	0.101725
AI429214	1.17706	0.978147	1.2013	0.323197	1.21169	1.20297	1.11652	1.28486	0.821919	0.827663
AI450353	1.92817	1.26905	1.51531	0.333133	1.10958	2.56161	2.11331	1.10149	2.06226	0.643409
AI463170	0	0	1	NA	0	0	0	0	0	0
AI464131	11.3062	1.99883	5.63324	0.0209556	12.1557	8.59714	13.1658	2.12348	1.79252	2.08048
AI467606	0.642337	0.564913	1.13467	0.466584	0.680679	0.486072	0.76026	0.597835	0.472952	0.623953
AI504432	0.783127	1.01058	0.777133	0.398631	1.07468	0.588565	0.686137	1.08458	1.29261	0.654551
AI506816	9.56413	4.76717	2.00414	0.114892	6.89914	13.321	8.47221	3.52102	6.93393	3.84657
AI507597	0	0.0107897	0.481007	0.42265	0	0	0	0.0323692	0	0
AI593442	0.20833	0.0179695	7.80601	0.0010108	0.199403	0.186469	0.239119	0.0383569	0.0155516	0
AI597479	11.5731	9.49555	1.21856	0.193707	13.2521	11.9858	9.48144	9.73223	10.0106	8.74381
AI606473	0	0.0902372	0.0997634	0.37639	0	0	0	0	0.0209593	0.249752
AI607873	0.0235583	0.908674	0.036529	0.0257537	0.0136303	0.0297409	0.0273036	0.618277	1.05479	1.05295
AI646519	0	0	1	NA	0	0	0	0	0	0
AI661453	0.13068	0.23819	0.566827	0.0855715	0.155668	0.0977822	0.138591	0.17785	0.229846	0.306873
AI662270	0.0245235	2.60329	0.0132108	0.0241235	0	0.0735705	0	2.02601	3.39848	2.38537
AI837181	23.6974	23.1743	1.02256	0.7486	22.3081	24.3885	24.3954	21.8849	21.8268	25.8112
AI839979	0.430368	0.190118	2.20055	0.124871	0.242836	0.507781	0.540487	0.286108	0.251334	0.0329109
AI846148	14.9627	11.8869	1.25853	0.0490631	13.4497	15.3606	16.0776	11.4094	12.1728	12.0786
AI847159	0	0.00926674	0.519029	0.42265	0	0	0	0.0278002	0	0
AI854517	0.0548578	0.104199	0.567936	0.428501	0.059656	0.0650838	0.0398335	0.0632579	0.0455955	0.203744
AI854703	0.491859	0.384283	1.27284	0.177778	0.4584	0.449372	0.567806	0.485293	0.311006	0.35655
AI987944	2.12834	1.97906	1.07505	0.837005	2.41628	2.58983	1.37891	2.64314	2.4241	0.869953
AK010878	8.71371	5.89931	1.47627	0.18815	9.52473	10.6449	5.97151	6.40999	7.36254	3.92538
AU015228	0	0	1	NA	0	0	0	0	0	0
AU015791	3.75864	0.0388855	77.0912	0.011712	2.93052	4.23622	4.1092	0	0.116656	0
AU015836	0.00527491	0.008147	0.841732	0.69808	0.0158247	0	0	0.00932233	0.0151187	0
AU016765	0	0	1	NA	0	0	0	0	0	0
AU018091	0	0	1	NA	0	0	0	0	0	0
AU019823	11.7086	10.2995	1.13669	0.50508	14.5844	10.7368	9.80478	12.3394	10.5217	8.03729
AU019990	0	0	1	NA	0	0	0	0	0	0
AU021063	0.0296133	0.0289566	1.01686	0.985428	0	0.08884	0	0.0479708	0.0388989	0
AU021092	0.0361764	0.250357	0.177358	0.192489	0.0519034	0.0566257	0	0.203841	0.462817	0.0844123
AU022252	7.9962	7.16001	1.11662	0.231246	7.76829	8.61379	7.60653	6.35137	7.10587	8.0228
AU022751	0.0114285	0	2.14285	0.234603	0.0107749	0.0235105	0	0	0	0
AU022754	0	0	1	NA	0	0	0	0	0	0
AU022793	0	0.00499054	0.667087	0.42265	0	0	0	0.0149716	0	0
AU023762	0.0036312	0.00855653	0.734577	0.636669	0.0108936	0	0	0.0256696	0	0
AU040320	8.87159	7.89018	1.12423	0.446329	8.28087	7.48521	10.8487	8.39244	7.01004	8.26806
AU040972	0	0	1	NA	0	0	0	0	0	0
AU041133	1.47615	1.35263	1.09065	0.798439	1.59509	1.6419	1.19144	2.08106	1.31729	0.659531
AV039307	0.118715	0.0480486	2.21737	0.192243	0.0534621	0.136094	0.16659	0.0419925	0.102153	0
AV051173	0.0138338	0.0824882	0.257696	0.494016	0	0.0415014	0	0	0	0.247465
AV064505	0	0	1	NA	0	0	0	0	0	0
AV320801	0	0	1	NA	0	0	0	0	0	0
AW011738	0.45329	1.23003	0.373612	0.0554101	0.23348	0.745301	0.381088	0.978081	1.68536	1.02664
AW046200	0.279903	0.179135	1.53278	0.382877	0.316918	0.311177	0.211613	0.280043	0.257361	0
AW112010	0	0.0458405	0.179082	0.292002	0	0	0	0.108259	0.029262	0
AW146154	1.37838	0.835299	1.64247	0.0754849	1.55633	1.54791	1.0309	0.860852	1.06841	0.576635
AW209491	5.54201	3.14896	1.75754	0.00266551	5.96069	5.61972	5.04561	3.51143	2.82495	3.11051
AW495222	0.0941806	0.245071	0.408437	0.347578	0.0249865	0.190819	0.0667358	0.353268	0.381946	0
AW549542	0	1.64086	0.00605744	0.118518	0	0	0	2.81409	1.41017	0.69833
AW549877	16.4739	16.073	1.02493	0.853388	18.9234	15.0165	15.4819	17.2896	18.0434	12.8859
AW551984	19.3398	10.7095	1.80511	0.0248202	18.8868	22.8271	16.3056	13.3792	9.98688	8.76227
AW554918	4.63428	4.3116	1.07467	0.480146	5.17684	3.99269	4.73331	4.53138	4.52205	3.88137
AW822252	0.0355205	0.0226096	1.39592	0.589318	0	0.0479128	0.0586486	0.0258714	0.0419576	0
AY074887	0.0350387	0	4.50387	0.216675	0.0680147	0.0371015	0	0	0	0
AY358078	0	0	1	NA	0	0	0	0	0	0
AY512915	0	0	1	NA	0	0	0	0	0	0
AY512931	0.023748	0.0196739	1.1373	0.821332	0.00991112	0.0216258	0.0397071	0.0116773	0.0473445	0
AY702102	0	0	1	NA	0	0	0	0	0	0
AY702103	0	0	1	NA	0	0	0	0	0	0
AY761184	0	0	1	NA	0	0	0	0	0	0
AY761185	0	0	1	NA	0	0	0	0	0	0
Aaas	25.4295	23.2097	1.0956	0.403877	22.0379	25.3264	28.9241	21.545	22.5532	25.5308
Aacs	13.6788	10.8103	1.2651	0.124676	12.1192	12.9525	15.9647	10.8325	10.2348	11.3636
Aadac	0.0327987	0.302501	0.136955	0.13227	0.018344	0.0800521	0	0.172903	0.525766	0.208834
Aadacl2	0	0	1	NA	0	0	0	0	0	0
Aadacl3	0	0	1	NA	0	0	0	0	0	0
Aadat	0.163571	0.830474	0.206515	0.0419199	0.186696	0.232781	0.0712349	0.549913	1.09568	0.84583
Aaed1	10.0344	15.946	0.629508	0.0164205	9.9149	11.0568	9.13156	15.3646	14.4421	18.0313
Aagab	13.6816	9.50085	1.43958	0.000771985	13.2197	13.6457	14.1794	9.16457	9.16716	10.1708
Aak1	4.86162	5.72168	0.849946	0.304018	5.49846	3.63317	5.45323	6.35818	5.23322	5.57366
Aamdc	6.74588	10.4788	0.644105	0.159988	5.2631	7.94596	7.02857	8.23664	9.19312	14.0066
Aamp	101.189	84.7276	1.19426	0.160593	90.9476	116.613	96.0054	76.9977	84.9134	92.2716
Aanat	0.0435732	0.0116025	2.47995	0.540426	0	0	0.130719	0.0192213	0.0155863	0
Aar2	9.66796	7.30544	1.32295	0.00941376	9.79251	10.2577	8.95364	7.80578	6.84128	7.26926
Aard	5.86731	1.53434	3.80572	0.0379493	6.1456	7.22345	4.23288	1.55603	1.61506	1.43192
Aars	39.1256	42.2403	0.926281	0.318894	39.1871	37.3431	40.8468	39.6883	40.0941	46.9385
Aars2	8.4219	8.05499	1.04549	0.748116	7.6265	7.36927	10.2699	7.44061	7.73315	8.99121
Aarsd1	32.8691	34.2271	0.960334	0.712604	29.0615	38.3693	31.1764	31.1141	33.8894	37.6778
Aasdh	4.34923	2.97044	1.46262	0.125306	3.57921	4.04507	5.42342	2.79367	2.94065	3.17699
Aasdhppt	8.90542	9.58414	0.929256	0.747825	9.19712	10.9362	6.5829	9.54971	12.2082	6.99456
Aass	0.175535	0.142124	1.21963	0.67539	0.237308	0.237907	0.0513908	0.128462	0.214464	0.0834468
Aatf	20.1386	14.7293	1.36699	0.0191501	18.9501	22.1993	19.2663	13.9058	15.6982	14.584
Aatk	0.568261	0.868527	0.658216	0.206475	0.595496	0.496281	0.613005	1.11088	0.553122	0.941575
Abat	16.1928	13.5607	1.19396	0.280845	17.8731	14.1134	16.592	16.5329	13.6215	10.5278
Abca1	2.22929	4.26636	0.523644	0.158906	2.30431	2.08487	2.29869	5.0455	5.33796	2.41561
Abca12	0.0315306	0.00517671	2.73647	0.00927306	0.039928	0.0280033	0.0266606	0.0100806	0.00544949	0
Abca13	0.00566397	0.00851719	0.845915	0.235988	0.0029651	0.00808721	0.00593958	0.00698695	0.0113312	0.00723338
Abca14	0.010071	0	2.0071	0.00760203	0.00881766	0.00961993	0.0117755	0	0	0
Abca15	0.0178254	0	2.78254	0.42265	0	0	0.0534762	0	0	0
Abca16	0.00315738	0	1.31574	0.184275	0.00452999	0.00494215	0	0	0	0
Abca17	0	0	1	NA	0	0	0	0	0	0
Abca2	18.9123	4.97363	3.79688	0.0799819	17.2824	12.4778	26.9767	4.83985	4.11868	5.96237
Abca3	6.35417	4.54646	1.39674	0.237062	5.65676	5.08824	8.31752	3.6518	3.79077	6.19681
Abca4	0.124839	0.168613	0.754926	0.201885	0.114625	0.0893241	0.170569	0.185212	0.150186	0.17044
Abca5	1.90055	2.44883	0.777014	0.448051	2.44577	1.05542	2.20046	3.37876	2.25436	1.71337
Abca6	0.0583216	0.178451	0.362543	0.246222	0.128668	0.0407539	0.00554285	0.220059	0.281543	0.0337512
Abca7	4.85885	2.44069	1.98673	0.107587	4.28737	3.64064	6.64854	2.99859	2.22172	2.10176
Abca8a	0.00448308	0.197424	0.0698237	0.0197299	0.0042267	0.00922252	0	0.224094	0.141333	0.226843
Abca8b	2.08841	0.271927	7.44309	0.0177022	2.29379	1.53419	2.43725	0.353096	0.337712	0.124974
Abca9	0.00677115	1.03061	0.0161167	0.00835231	0.00378703	0.0165264	0	0.95484	1.21929	0.91769
Abcb10	5.98991	9.38192	0.638838	0.0276979	6.17408	5.64126	6.1544	10.6711	8.83211	8.64255
Abcb11	0	0.00808164	0.553047	0.278176	0	0	0	0.00571338	0.0185315	0
Abcb1a	0.0101969	0.179662	0.106489	0.0617904	0.00977752	0.0208132	0	0.118729	0.152454	0.267803
Abcb1b	0.177845	0.162284	1.09032	0.251036	0.185515	0.172884	0.175136	0.160122	0.180327	0.146404
Abcb4	0.0248472	0.0549338	0.536657	0.0398209	0.0116501	0.0317753	0.0311161	0.0411784	0.066782	0.056841
Abcb5	0	0	1	NA	0	0	0	0	0	0
Abcb6	12.5789	8.8558	1.41994	0.132282	10.6981	11.3139	15.7247	8.39377	8.27503	9.89861
Abcb7	5.7073	5.10379	1.11802	0.596937	7.12238	5.21625	4.78328	5.61865	6.09972	3.593
Abcb8	18.4044	13.0713	1.40768	0.0613447	16.8421	16.7096	21.6614	12.4995	11.8635	14.851
Abcb9	0.195852	0.233184	0.846488	0.750374	0.149514	0.12428	0.313763	0.402645	0.204061	0.0928466
Abcc1	6.28428	5.94025	1.05782	0.755113	6.19525	4.7474	7.9102	6.65836	5.26926	5.89313
Abcc10	2.5872	1.49165	1.72957	0.284997	1.92094	1.73734	4.10333	1.71946	1.36251	1.39298
Abcc12	0.00601002	0.0944003	0.153352	0.0352335	0.00526206	0.00574082	0.00702717	0.0743968	0.0804364	0.128368
Abcc2	0.0146093	0.177317	0.131378	0.0324263	0	0.0144165	0.0294113	0.14531	0.143079	0.243562
Abcc3	0.726058	1.5683	0.466363	0.00415335	0.555227	0.761063	0.861883	1.70531	1.64124	1.35834
Abcc4	1.41489	1.39129	1.01684	0.926165	1.1919	1.37502	1.67774	1.03898	1.43878	1.69612
Abcc5	9.44231	12.6032	0.749398	0.113415	8.28274	8.24638	11.7978	12.8686	12.4114	12.5297
Abcc6	0.0809973	0.177219	0.486047	0.119566	0.067027	0.0992417	0.0767234	0.180505	0.109777	0.241376
Abcc8	0.24328	0.417221	0.592856	0.084934	0.196531	0.219642	0.313667	0.400981	0.32057	0.530111
Abcc9	0.276556	7.99197	0.0358106	0.0609496	0.387326	0.240486	0.201855	10.5477	9.3772	4.05098
Abcd1	5.21377	6.61175	0.788881	0.0304826	4.98333	4.88849	5.76949	6.58676	6.49468	6.75381
Abcd2	0.200438	3.11454	0.0673502	0.00275015	0.158534	0.271122	0.171658	3.2258	3.35138	2.76643
Abcd3	20.6765	19.8823	1.03993	0.661284	21.244	20.8835	19.902	21.0062	21.7973	16.8433
Abcd4	3.42906	5.09228	0.674025	0.0177795	2.86499	3.4331	3.9891	5.15735	4.71151	5.408
Abce1	46.2679	52.8042	0.876241	0.341853	52.1246	48.0378	38.6413	55.7873	58.7559	43.8692
Abcf1	55.9154	40.46	1.3819	0.00373839	52.3875	56.488	58.8706	38.337	40.0142	43.0288
Abcf2	52.568	41.0376	1.2809	0.0117985	48.9506	54.4936	54.2599	37.9125	40.7302	44.4701
Abcf3	15.9299	13.2098	1.20576	0.140208	13.529	17.3985	16.8621	11.9931	13.3944	14.2419
Abcg1	0.625446	0.911171	0.689824	0.104005	0.669111	0.569749	0.637478	0.855642	1.1148	0.763067
Abcg2	17.685	18.2598	0.968538	0.846625	18.9916	18.1309	15.9325	21.6685	19.783	13.3279
Abcg3	0.0414171	0.664278	0.076255	0.0398992	0.0625897	0.0512133	0.0104481	0.589944	0.91938	0.483511
Abcg4	1.28366	1.236	1.03825	0.900014	0.981956	1.08558	1.78343	1.72769	0.894363	1.08595
Abcg5	0.238353	1.30745	0.18851	0.0301401	0.315051	0.268528	0.131479	1.10198	1.0911	1.72928
Abcg8	0.072653	0.242235	0.327682	0.0382119	0.0443211	0.0552613	0.118376	0.171576	0.235914	0.319216
Abhd1	2.05536	1.86859	1.09942	0.596686	2.20566	2.04348	1.91694	1.48498	1.67242	2.44837
Abhd10	7.33005	5.64418	1.29816	0.0681869	8.05747	7.62568	6.30701	5.99982	6.09715	4.83558
Abhd11	15.5912	10.7319	1.45236	0.111007	11.9034	17.5744	17.2957	9.77775	11.2389	11.1792
Abhd11os	2.94594	1.58869	1.84897	0.16852	2.89593	4.03991	1.90198	1.78988	2.35852	0.617673
Abhd12	20.3968	29.5789	0.689678	0.000614557	19.1756	20.5648	21.45	29.3462	28.558	30.8326
Abhd12b	0	0.00699941	0.588256	0.42265	0	0	0	0	0.0209982	0
Abhd13	9.67459	9.98023	0.969406	0.838765	12.0519	8.78381	8.18804	10.9549	10.3408	8.64507
Abhd14a	16.3062	13.2237	1.23293	0.230923	12.9114	19.251	16.7562	12.2867	14.5968	12.7874
Abhd14b	7.94231	7.15552	1.1098	0.633088	6.06706	10.1305	7.62939	5.29003	7.74897	8.42757
Abhd15	0.238475	0.278998	0.859781	0.625039	0.270322	0.103619	0.341485	0.275452	0.30014	0.261403
Abhd16a	21.3579	24.0177	0.889302	0.117779	19.3802	21.5829	23.1105	24.6023	24.427	23.0238
Abhd16b	0	0	1	NA	0	0	0	0	0	0
Abhd17a	42.5126	37.3881	1.13703	0.128275	39.4007	45.7634	42.3736	34.4034	36.719	41.0419
Abhd17b	15.3356	9.15779	1.67386	0.0577882	18.443	15.4858	12.0778	9.92123	10.8763	6.67586
Abhd17c	21.6902	19.3964	1.1182	0.37895	23.8326	23.49	17.7478	20.5941	20.2765	17.3185
Abhd18	1.75302	1.8729	0.93633	0.320776	1.67695	1.83939	1.74271	2.05081	1.80187	1.76602
Abhd2	4.59762	6.62075	0.694887	0.0492999	5.5602	3.75562	4.47703	7.04233	7.19479	5.62512
Abhd3	0.641482	0.775128	0.829777	0.397339	0.566069	0.535229	0.823147	0.815149	0.937408	0.572828
Abhd4	13.8559	27.8747	0.497258	0.0229327	14.3249	14.1779	13.0648	24.7619	26.5216	32.3405
Abhd5	5.36322	6.76341	0.793282	0.329716	6.13788	5.96417	3.98762	7.88015	7.70102	4.70906
Abhd6	6.073	5.20662	1.16608	0.212315	5.96369	5.73632	6.51899	4.91986	4.5401	6.15989
Abhd8	20.0548	21.6988	0.924269	0.282762	19.181	22.2831	18.7003	21.4578	20.8844	22.7543
Abi1	13.9019	24.1697	0.575355	0.036849	14.7637	14.4521	12.4898	25.581	27.2457	19.6823
Abi2	17.3951	14.4831	1.20092	0.319173	20.9951	16.4548	14.7353	16.2074	16.2628	10.9791
Abi3	0.0102384	0.500911	0.0396124	0.0655757	0.0116501	0.0190651	0	0.240207	0.589907	0.672618
Abi3bp	2.58616	1.22073	2.10945	0.0438341	2.46782	2.07525	3.21541	1.25622	1.01386	1.39211
Abl1	37.447	31.8872	1.1743	0.326821	37.303	30.0642	44.9738	32.5625	28.7612	34.3381
Abl2	7.06933	5.81097	1.21618	0.117212	7.82318	6.11526	7.26954	6.17864	6.13413	5.12013
Ablim1	3.71988	8.40057	0.443476	0.0119669	3.88893	3.71641	3.55431	7.29234	8.85738	9.05199
Ablim2	0.10111	0.0985679	1.02342	0.959409	0.0820481	0.103284	0.117999	0.0446164	0.0663277	0.18476
Ablim3	0.174451	0.244119	0.725844	0.320709	0.171707	0.13624	0.215406	0.171652	0.213757	0.34695
Abo	0.00921707	0	1.92171	0.184275	0.013224	0.0144272	0	0	0	0
Abr	51.4564	15.8994	3.23497	0.0304626	51.3802	40.2856	62.7035	16.2585	14.6189	16.8207
Abra	0	0	1	NA	0	0	0	0	0	0
Abracl	38.2394	56.6297	0.675312	0.217553	45.6867	46.6463	22.3854	63.599	68.7341	37.556
Abt1	7.95565	4.06784	1.9534	0.00510258	7.17548	8.33976	8.35172	4.22392	3.78646	4.19313
Abtb1	10.0726	6.19673	1.62447	0.0323636	8.48477	10.0144	11.7187	5.81654	5.31969	7.45396
Abtb2	1.84698	1.6637	1.10951	0.481407	1.79149	1.51699	2.23246	1.8162	1.64189	1.533
Acaa1a	21.6019	21.5396	1.00289	0.989194	21.5145	28.0829	15.2084	20.8725	25.4147	18.3316
Acaa1b	0.389398	1.21914	0.32494	0.0449005	0.335814	0.707577	0.124802	1.07183	1.65577	0.929833
Acaa2	78.7406	56.2918	1.39872	0.0691584	73.332	91.3123	71.5776	55.934	57.5568	55.3846
Acaca	11.449	10.3132	1.11002	0.333947	12.2917	9.69412	12.3611	10.5155	10.9825	9.4417
Acacb	0.753322	0.779086	0.96735	0.756473	0.688196	0.705029	0.866741	0.876749	0.764398	0.69611
Acad10	1.20855	0.953272	1.26501	0.195415	1.08752	1.23388	1.30426	1.05272	1.12478	0.682323
Acad11	6.50531	5.06151	1.28469	0.16318	5.44508	7.81237	6.25848	4.30197	5.29019	5.59236
Acad12	1.00117	0.576125	1.72518	0.156129	1.0005	1.33545	0.667568	0.785435	0.634104	0.308837
Acad8	10.8607	9.7731	1.11117	0.294615	9.37385	11.8634	11.345	8.97405	10.3572	9.98811
Acad9	14.6648	11.7642	1.24635	0.0496133	13.2972	16.0424	14.6548	11.1639	12.4083	11.7205
Acadl	26.4106	28.6802	0.920892	0.403536	26.1134	28.7418	24.3767	30.7235	30.6642	24.653
Acadm	20.0378	20.8738	0.95997	0.679937	19.4778	23.0334	17.6023	19.0832	21.2593	22.279
Acads	37.5971	21.5101	1.74753	0.0110592	33.397	41.4903	37.9039	19.6966	23.054	21.7796
Acadsb	16.5758	23.9852	0.691212	0.176349	17.9164	17.9684	13.8425	26.4884	28.8284	16.6387
Acadvl	20.1572	16.3966	1.22922	0.0970495	17.4774	22.2041	20.7902	16.0797	17.8481	15.2619
Acan	0.270089	0.275833	0.979904	0.985425	0	0	0.810267	0.285183	0.117167	0.425149
Acap1	0.140881	0.258254	0.562454	0.160295	0.0860735	0.0939048	0.242664	0.225358	0.347206	0.2022
Acap2	9.27494	13.0917	0.70868	0.168309	10.6018	8.37171	8.85127	14.7481	15.1688	9.35832
Acap3	7.70842	5.29219	1.4557	0.103773	7.01875	6.5643	9.54221	6.27831	5.23825	4.36002
Acat1	25.7968	39.8827	0.646906	0.0153818	24.4972	30.3192	22.5741	38.5634	41.7591	39.3256
Acat2	33.3935	31.929	1.04585	0.868513	38.1708	41.5121	20.4977	36.8629	37.166	21.7582
Acat3	0.219036	0.226316	0.969196	0.930815	0.282218	0.301491	0.0734003	0.192198	0.235958	0.250792
Acbd3	17.4922	21.8092	0.80215	0.16637	19.6613	17.5182	15.2972	22.5524	24.9909	17.8842
Acbd4	2.03832	2.6916	0.758188	0.160963	1.62364	2.30776	2.18355	2.30364	2.47973	3.29143
Acbd5	5.48526	7.25258	0.756653	0.286251	6.27544	5.56148	4.61886	7.96638	8.93666	4.85472
Acbd6	27.15	21.0975	1.28674	0.0234388	26.524	29.6575	25.2683	19.3552	21.3351	22.6022
Acbd7	0.232607	0.0141296	10.0543	0.204841	0.31058	0.387243	0	0	0.0423889	0
Accs	3.67842	2.6287	1.39782	0.254357	3.37964	2.69396	4.96164	2.58755	2.24497	3.05358
Accsl	0.00711227	0.0435096	0.319798	0.0180445	0.0213368	0	0	0.0377083	0.0407695	0.0520511
Acd	21.0315	17.0069	1.2365	0.107329	17.9737	22.0078	23.1129	15.7401	16.3441	18.9366
Ace	0.107072	0.961456	0.120512	0.00185175	0.0718355	0.171437	0.0779448	1.00506	0.827855	1.05146
Ace2	0.210427	33.3263	0.00661223	0.0564953	0.221417	0.305504	0.104361	44.7633	37.846	17.3697
Ace3	0	0	1	NA	0	0	0	0	0	0
Acer1	0	0	1	NA	0	0	0	0	0	0
Acer2	0.437508	2.71527	0.164207	0.0720814	0.422334	0.394142	0.496048	3.1474	3.55849	1.43991
Acer3	1.61001	3.48469	0.463562	0.122136	1.77239	1.58904	1.46859	4.28671	4.14106	2.02631
Ache	0.114131	0.525107	0.231974	0.272385	0.0858486	0.0702447	0.186299	1.07468	0.256307	0.244333
Acin1	73.95	51.8149	1.42711	0.0896108	62.3001	70.4037	89.1463	45.0323	50.6518	59.7607
Ackr1	0.0884426	0.303393	0.314119	0.0812754	0.143489	0.0670903	0.0547488	0.410569	0.332925	0.166686
Ackr2	0.029466	0.102571	0.350587	0.292276	0.0157617	0.0515874	0.0210489	0.0649963	0.0376462	0.205071
Ackr3	47.9142	35.5685	1.347	0.14599	59.0079	40.8153	43.9194	39.1215	30.5108	37.0733
Ackr4	0.0480928	1.47772	0.0390482	0.0651028	0.0337655	0.110513	0	1.07412	1.10756	2.25148
Acly	63.7464	46.863	1.36019	0.000223976	65.3719	62.411	63.4563	45.7437	47.3121	47.5332
Acmsd	0	0.0131296	0.432347	0.42265	0	0	0	0	0.0393887	0
Acnat1	0.00156743	0.0491579	0.195535	0.156987	0.00470229	0	0	0.0332413	0.0224624	0.0917699
Acnat2	0	0.00455658	0.686974	0.42265	0	0	0	0	0.0136698	0
Aco1	28.6801	27.258	1.05215	0.164275	27.5348	29.1107	29.3949	26.6914	28.4643	26.6183
Aco2	102.644	78.2229	1.31216	0.0119332	97.1011	100.902	109.929	81.466	75.4078	77.7949
Acot1	32.4888	23.2148	1.39932	0.350968	32.3664	45.8491	19.251	22.0771	27.5742	19.993
Acot10	0	0.019673	0.337007	0.42265	0	0	0	0	0.059019	0
Acot11	0.573226	1.24706	0.463959	0.0991757	0.632377	0.488879	0.598422	1.09539	0.936249	1.70955
Acot12	0.0177837	0.0104954	1.35561	0.377791	0.0155705	0.0169872	0.0207934	0.00917251	0.0223136	0
Acot13	12.0262	15.3742	0.782376	0.286497	12.2839	15.893	7.90178	13.1682	16.8597	16.0947
Acot2	7.90837	8.85912	0.892803	0.203406	8.22417	8.01831	7.48263	9.6461	7.86686	9.06439
Acot3	0.0923807	0.060347	1.45537	0.493551	0.147007	0.0201099	0.110025	0.0323883	0.0790848	0.0695679
Acot4	0.275669	0.202171	1.34641	0.35853	0.234893	0.278528	0.313587	0.168404	0.321882	0.116229
Acot5	0.0161834	0.0115143	1.21702	0.76689	0.0313952	0.0171551	0	0	0	0.034543
Acot6	0.893167	1.70654	0.526156	0.264663	0.794713	0.910489	0.9743	2.50198	1.91842	0.699204
Acot7	17.823	16.1299	1.1049	0.393061	16.9477	20.6202	15.901	14.4646	17.923	16.0022
Acot8	5.70772	4.03069	1.41503	0.112789	5.50635	6.90732	4.70949	3.76618	4.33464	3.99126
Acot9	3.08383	10.8387	0.285181	0.0403518	3.14747	3.31937	2.78466	12.732	12.191	7.59296
Acox1	15.1178	11.6349	1.29909	0.00515962	14.3749	15.6517	15.3268	11.5695	11.948	11.3872
Acox2	0	0.00575291	0.634803	0.42265	0	0	0	0	0.0172587	0
Acox3	4.50368	4.36425	1.03188	0.88552	3.82219	3.60697	6.08189	4.82848	4.71217	3.55209
Acoxl	1.11498	0.0703032	14.0092	0.00133069	1.00391	1.22197	1.11907	0.117303	0.0396331	0.0539735
Acp1	23.9846	20.65	1.1614	0.389348	24.8279	28.2204	18.9056	19.7705	24.6212	17.5584
Acp2	11.9405	12.3921	0.963591	0.743802	12.7741	10.6415	12.406	14.4734	11.8922	10.8106
Acp5	0.359357	1.55013	0.236747	0.0158108	0.176266	0.352556	0.54925	1.24606	1.44544	1.9589
Acp6	16.0969	8.77321	1.83383	0.0132574	13.8421	16.0897	18.359	7.24657	8.87233	10.2007
Acpp	0.670811	0.432017	1.54024	0.0475366	0.701316	0.560801	0.750317	0.553988	0.392116	0.349949
Acpt	0	0	1	NA	0	0	0	0	0	0
Acr	0.00550881	0.0413584	0.301972	0.166758	0	0.0165264	0	0.0356949	0.0144723	0.0739078
Acrbp	3.41568	1.66101	2.05006	0.0877168	2.17094	3.95546	4.12064	1.22047	2.40047	1.36209
Acrv1	0	0	1	NA	0	0	0	0	0	0
Acsbg1	2.42024	0.389497	6.08325	0.00899979	2.02728	2.38905	2.84439	0.524067	0.310547	0.333877
Acsbg2	0.00910168	0.00357451	1.40717	0.616915	0.0273051	0	0	0.0107235	0	0
Acsf2	35.3245	20.956	1.68532	0.000818168	36.2052	33.3899	36.3785	21.8979	20.9194	20.0508
Acsf3	8.51759	6.47464	1.31504	0.0220741	7.70086	8.78874	9.06318	6.29796	6.21668	6.90928
Acsl1	3.75804	7.20209	0.522461	0.00422598	3.80446	3.16353	4.30612	7.07893	6.51031	8.01702
Acsl3	50.6407	13.4288	3.76898	0.00579424	57.6744	44.3096	49.9381	15.8176	13.341	11.1279
Acsl4	5.27961	4.01106	1.31547	0.12354	6.11413	4.85569	4.869	4.66648	4.32515	3.04156
Acsl5	9.80813	13.1776	0.744495	0.0141693	9.60485	10.8157	9.00384	13.5619	12.8252	13.1458
Acsl6	0.225731	0.264206	0.859687	0.64807	0.347486	0.185339	0.14437	0.354819	0.199189	0.23861
Acsm1	0.00388624	0.0372857	0.293667	0.224742	0.0116587	0	0	0.0137363	0.022277	0.0758439
Acsm2	0.0180092	0.971021	0.0285511	0.0255208	0.00704576	0.0422774	0.00470459	0.659951	1.16453	1.08858
Acsm3	0.126529	0.0293671	3.46811	0.00984092	0.132842	0.13587	0.110876	0	0.047593	0.0405084
Acsm4	0	0	1	NA	0	0	0	0	0	0
Acsm5	0	0.0212426	0.320076	0.42265	0	0	0	0	0.0637279	0
Acss1	0.359519	1.57647	0.232919	0.00831018	0.356652	0.360279	0.361625	1.62635	1.36295	1.7401
Acss2	4.91888	3.84515	1.27852	0.0839795	4.31508	4.83567	5.60589	3.69207	3.57822	4.26517
Acss2os	0	0	1	NA	0	0	0	0	0	0
Acss3	0.49059	1.30797	0.37982	0.0193207	0.550604	0.492241	0.428925	1.43259	1.4466	1.04471
Acta1	1.72757	0.701912	2.44071	0.441117	3.83783	1.02203	0.322847	1.03255	0.606301	0.466891
Acta2	3.3538	112.491	0.0299003	0.0110069	5.20525	2.85953	1.99662	124.33	124.165	88.9773
Actb	920.89	1381.14	0.666763	0.00376947	908.195	1009.1	845.378	1417.65	1386.68	1339.1
Actbl2	0	0	1	NA	0	0	0	0	0	0
Actc1	2.48989	6.703	0.372395	0.078451	5.33638	1.24248	0.890803	6.78569	8.00493	5.31838
Actg1	1604.3	1679.44	0.955258	0.557567	1576.47	1801.67	1434.76	1647.35	1665.58	1725.39
Actg2	0.262016	14.3249	0.0189758	0.0168609	0.667889	0.11816	0	15.1	17.1595	10.7153
Actl10	0.0527808	0.0124215	2.80003	0.403508	0.0316284	0	0.126714	0.0372644	0	0
Actl11	0	0	1	NA	0	0	0	0	0	0
Actl6a	61.9061	43.7198	1.41588	0.00292821	60.2531	65.5115	59.9539	41.8724	44.9184	44.3687
Actl6b	0	0.143393	0.0651919	0.402666	0	0	0	0.41553	0.0146498	0
Actl7a	0	0	1	NA	0	0	0	0	0	0
Actl7b	0.0707476	0.133684	0.561982	0.62739	0.0501136	0.0728976	0.0892317	0	0.0478776	0.353173
Actl9	0.0531054	0.0204288	2.07387	0.247575	0.0520172	0.0378333	0.0694657	0.0612864	0	0
Actn1	30.7399	94.2292	0.326296	1.06006e-05	30.5745	29.3183	32.3269	96.9009	93.0594	92.7273
Actn2	0.0615952	0.420038	0.166486	0.213419	0.0477288	0.0520714	0.0849854	0.131213	0.326794	0.802106
Actn3	16.0914	1.42766	11.1998	0.00512653	17.9159	16.3257	14.0325	1.61777	1.55533	1.10986
Actn4	83.1634	136.737	0.608228	0.00622215	79.8692	74.123	95.4979	131.593	126.904	151.714
Actr10	15.2714	14.6484	1.0425	0.830787	15.4018	18.3745	12.0381	15.3572	17.7488	10.8392
Actr1a	42.3282	51.2728	0.825582	0.0232456	40.5574	45.872	40.5551	50.3753	50.6328	52.8102
Actr1b	44.435	42.4804	1.046	0.466744	42.72	46.9809	43.6041	39.6278	41.4582	46.3551
Actr2	37.3925	50.9029	0.734638	0.0965138	43.1137	40.5004	28.5633	53.4566	56.828	42.424
[truncated: 22,455 more rows]

## Sheet: E16.5 Six2GFP+ enriched
gene_id	mean_E16.5_Six2+	mean_E16.5_Six2-	fold_difference	p	E16.5_Six2+_1	E16.5_Six2+_2	E16.5_Six2+_3	E16.5_Six2-_1	E16.5_Six2-_2	E16.5_Six2-_3
Fgf20	15.4157	0.146298	98.694	0.0054945	13.3964	17.3874	15.4632	0.208426	0.230468	0
Nxph1	12.2725	0.140235	81.7553	0.00440612	13.5526	12.491	10.7739	0.172539	0.139909	0.108257
Ocm	19.2165	0.337644	55.305	0.0372341	20.7336	24.8398	12.076	0.114151	0.215981	0.682801
Six3	44.8691	0.88403	50.1986	0.00829634	52.8861	41.9416	39.7795	0.797972	0.616251	1.23787
Defb25	5.62276	0.109216	47.2483	0.0218903	5.18491	7.24758	4.43578	0.0954505	0.232198	0
Six2	339.954	7.53365	45.0663	0.000416681	314.81	351.29	353.762	2.71975	2.90468	16.9765
Crym	287.245	6.61445	43.3629	0.0246832	280.953	368.123	212.66	5.78935	5.10978	8.94421
Dync1i1	11.2375	0.253294	42.7185	0.00284559	10.5384	12.4493	10.7249	0.349338	0.258993	0.151552
Atp2a1	6.11452	0.151315	37.9661	0.0207728	5.52717	4.98364	7.83274	0.154468	0.164811	0.134667
Colq	9.01278	0.26272	33.0845	0.00570689	8.80828	7.96545	10.2646	0.325542	0.271976	0.19064
Eya1	81.7077	2.61783	31.097	0.00416489	88.4865	70.8351	85.8016	2.49096	1.34659	4.01594
Nell1	65.3161	2.11223	30.7817	0.00123801	62.3649	63.8488	69.7345	2.04879	1.9678	2.32011
C2cd4a	20.7356	0.664049	30.7775	0.00961097	20.4969	17.2317	24.478	0.546281	0.218058	1.22781
Fam107a	32.7254	1.0781	30.0848	2.17722e-06	31.9213	32.8817	33.3732	0.426977	0.67082	2.13651
Cldn9	35.3931	1.20908	29.0408	0.00670432	32.5543	32.5012	41.1238	0.910915	1.0844	1.63193
Trim63	6.82694	0.226746	28.8788	0.00172487	7.43831	6.30258	6.73993	0.103801	0.228464	0.347973
Slit1	23.8773	0.905669	26.0872	0.0426815	23.8459	15.3661	32.4198	0.614014	0.710042	1.39295
Hoxd12	20.6742	0.846196	24.1583	0.00386414	23.1563	18.8759	19.9904	0.761532	0.680162	1.09689
Mybpc1	5.18352	0.206063	24.0371	0.020273	4.68068	4.26084	6.60905	0.140503	0.244953	0.232733
Spock2	170.577	7.7475	21.99	0.00653679	172.836	144.626	194.27	6.18632	4.65146	12.4047
Sypl2	9.38613	0.435673	21.083	0.0448517	8.01229	6.85903	13.2871	0.232556	0.349216	0.725247
C130021I20Rik	10.8544	0.507002	21.0142	0.0254985	9.6753	8.69564	14.1921	0.63778	0.529055	0.35417
Cited1	43.6751	2.13434	20.3723	0.0308574	43.0828	57.6411	30.3014	0.515521	0.880846	5.00664
Rspo1	86.1521	4.23791	20.2834	0.00120579	85.4485	79.7239	93.2838	2.7906	3.52412	6.39901
Amph	25.8559	1.28624	19.9545	0.00455231	22.5328	27.0433	27.9917	1.1166	1.28445	1.45768
Uncx	157.71	8.31559	18.944	7.01265e-06	156.94	152.832	163.359	4.35606	8.84152	11.7492
Col2a1	98.9041	5.33205	18.5161	0.0457872	88.1162	68.4929	140.103	1.96145	2.50507	11.5296
Lmx1b	11.5293	0.64454	17.6296	0.0208712	10.6515	9.11383	14.8225	1.19302	0.613926	0.126677
Cntn3	5.28804	0.294772	17.3836	0.00146388	5.32174	4.81162	5.73074	0.431673	0.28878	0.163863
Fgf1	9.57201	0.545193	17.2589	0.00259266	9.26046	8.97015	10.4854	0.558052	0.50473	0.572797
Gfra1	65.4205	3.79419	17.1996	0.00609798	74.2628	54.8872	67.1117	2.62595	2.34419	6.41242
Ism1	24.8898	1.44821	17.0756	0.00161025	24.4097	23.1893	27.0703	1.04699	1.90449	1.39315
Hs3st6	29.6571	1.79867	16.4027	0.00255464	26.5584	30.3757	32.0373	2.3153	1.24543	1.8353
Itih2	6.45395	0.393074	16.0366	0.0122093	7.71724	5.30877	6.33584	0.510608	0.421309	0.247306
Cutal	14.1254	0.887044	15.7577	0.00223777	13.8265	16.1636	12.386	0.368612	0.404965	1.88755
Moxd1	34.6859	2.2776	15.1669	0.00446241	39.0666	31.4408	33.5503	1.77799	2.41272	2.64208
Kazald1	5.10575	0.334798	14.8369	0.023027	3.62938	5.55469	6.13317	0.243192	0.509434	0.251769
Mrln	6.39895	0.429405	14.5855	0.00903935	5.80124	7.78067	5.61495	0.438944	0.762715	0.0865573
Dtna	9.5388	0.66176	14.2146	0.000326507	9.61767	9.02822	9.9705	0.839918	0.607447	0.537916
Fam19a2	6.97924	0.499451	13.7192	0.0114502	6.7247	8.40947	5.80356	0.734058	0.521447	0.242848
Tcf24	7.06849	0.511939	13.5619	0.00108765	7.3442	6.53297	7.3283	0.395689	0.563016	0.577111
Sel1l3	31.8255	2.3614	13.4248	0.0125539	33.4593	25.1679	36.8493	1.94009	1.90994	3.23416
A730017C20Rik	27.2393	2.05169	13.217	0.0182594	24.6302	34.1417	22.9459	2.47827	1.98623	1.69056
Pax2	88.8693	6.82813	12.9976	0.028752	89.875	62.8471	113.886	3.82502	5.80623	10.8531
Shisa2	56.7751	4.38898	12.9087	0.00093956	61.1084	55.3498	53.867	3.20029	5.04597	4.92067
Rasef	10.8321	0.8961	11.9657	0.000553015	11.3854	9.94304	11.1679	0.733844	0.695699	1.25876
Fam160a1	5.48577	0.449533	11.9595	0.00634835	5.52316	4.72139	6.21277	0.363291	0.413456	0.571854
Osr1	55.4928	4.67117	11.8566	0.00108995	52.6089	52.2831	61.5864	3.43503	3.36054	7.21795
Ssc4d	8.09318	0.676166	11.8094	0.0247061	6.39613	7.49145	10.392	0.667348	0.765925	0.595224
Padi2	9.26507	0.782812	11.699	0.0051926	7.83256	9.35617	10.6065	0.523132	0.543358	1.28194
Btbd11	19.4579	1.67941	11.5235	0.00728017	19.8779	16.3994	22.0963	1.51224	1.30242	2.22356
Meox1	18.258	1.59305	11.3957	0.00286884	19.695	19.6455	15.4335	1.12729	0.924377	2.72749
Ppp1r1a	27.2221	2.38378	11.3762	0.00919685	27.4215	31.8961	22.3488	2.00844	1.50603	3.63688
Cftr	8.25945	0.726971	11.2209	0.0145729	9.19514	6.39617	9.18704	0.709823	0.852585	0.618506
Actn3	16.0914	1.42766	11.1998	0.00512653	17.9159	16.3257	14.0325	1.61777	1.55533	1.10986
Dock5	16.8858	1.55432	10.8008	0.0221499	17.4187	12.5137	20.725	1.29891	1.25733	2.10672
Tekt1	5.6845	0.51886	10.7675	0.000364794	5.04921	5.92017	6.08413	0.256421	0.332685	0.967474
Eno3	36.3745	3.37944	10.7346	0.00112811	33.9777	36.7471	38.3986	2.99896	3.33667	3.8027
Espn	11.5871	1.08563	10.5848	0.00588313	9.84519	11.3751	13.5409	0.587093	0.90164	1.76815
Rragb	6.85844	0.641948	10.5353	0.00167978	7.33656	6.84603	6.39272	0.674347	0.676066	0.57543
Traf1	5.45475	0.526335	10.1891	0.0496121	3.29768	7.34022	5.72636	0.276663	0.43893	0.863414
Lrrn1	21.9347	2.14404	10.1877	0.0118244	26.5115	18.5056	20.7871	2.27846	1.28605	2.86759
Cxcr4	42.1426	4.26252	9.86598	0.000266697	41.2456	45.2696	39.9128	3.68474	3.25044	5.8524
Lbx2	5.55969	0.555275	9.85305	0.00557857	4.44527	6.18101	6.05279	0.479239	0.194304	0.992284
Gldc	20.5139	2.09347	9.75714	0.00149331	21.8557	18.3296	21.3563	1.35956	2.25882	2.66203
Bmper	49.6364	5.22935	9.47568	0.00414102	51.0355	43.5946	54.2791	5.10695	4.37353	6.20756
Shroom3	40.6826	4.39486	9.23812	0.0214937	42.8677	30.2939	48.8862	4.65502	3.56332	4.96623
Bmp7	66.774	7.30899	9.12476	0.00430683	74.4519	59.6898	66.1804	7.43755	6.07426	8.41516
Fgf10	12.4836	1.38526	8.95433	0.00606073	12.6474	14.0983	10.7052	1.03989	1.73111	1.38477
Sobp	12.7019	1.48889	8.48087	0.0215973	15.2385	9.33431	13.5328	1.3815	1.09292	1.99224
Crispld1	16.978	2.00753	8.42021	0.0044453	18.1317	14.7132	18.0891	1.99665	1.63603	2.3899
Cdh4	32.6302	3.96773	8.20573	0.017439	36.1769	24.8424	36.8714	4.53788	3.9695	3.39582
Ankrd6	19.0945	2.37287	8.01746	6.01832e-05	19.7754	17.8647	19.6435	2.88553	2.70234	1.53072
Mapk12	16.2254	2.01763	8.00708	0.0154984	13.7399	15.1955	19.7409	2.07163	2.18381	1.79746
Pgf	14.4363	1.84944	7.76918	0.00460532	13.1952	16.5822	13.5316	2.29456	1.96848	1.28528
Hsd11b2	61.3018	8.02963	7.6262	0.000248308	62.7384	58.9508	62.2162	12.1003	7.81283	4.17572
Met	13.6011	1.78718	7.57361	0.0138345	15.7404	10.8812	14.1819	1.53457	1.94666	1.88031
Tmem35	27.4281	3.66908	7.45788	0.00305986	28.6009	30.231	23.4524	5.20554	3.34613	2.45556
Has2	31.8174	4.36728	7.27104	0.00934053	38.1841	30.6625	26.6055	6.50411	3.77789	2.81985
Pgm2l1	15.2774	2.09431	7.26482	0.00631312	17.5345	14.3294	13.9683	2.37327	2.1374	1.77225
Mar3	5.87572	0.811299	7.16636	0.0076465	5.25086	5.58096	6.79535	0.701567	0.917982	0.814349
Il17rd	20.9182	2.95067	7.06874	0.0233797	24.4504	15.2546	23.0496	2.70143	3.55345	2.59712
Atp1a2	7.53726	1.05891	7.0607	0.00747524	8.08139	6.26315	8.26723	1.27102	1.09977	0.805941
Amigo1	12.8423	1.83582	6.96295	0.00225602	12.3829	11.6504	14.4937	1.72729	1.29914	2.48102
Slc45a3	7.74369	1.10843	6.93265	0.0350562	5.82191	6.87907	10.5301	0.641813	0.767645	1.91583
Hoxb5os	19.6661	2.82885	6.93103	0.00765648	21.335	21.1884	16.475	2.97419	2.33393	3.17842
Sdsl	8.9749	1.31382	6.78708	0.0041597	7.53934	9.78897	9.59639	0.902161	1.21925	1.82006
Slc1a3	23.214	3.45499	6.70248	0.00245114	23.517	21.1559	24.9692	3.8167	3.41842	3.12985
Wnk4	30.1608	4.5101	6.6748	0.0247667	27.1993	24.8356	38.4475	4.90838	3.6521	4.96983
Baiap2l1	13.7851	2.09269	6.56069	0.00194637	13.3083	12.8608	15.1862	1.80821	1.96198	2.50787
Tnni1	8.07411	1.23542	6.4911	0.00162944	7.99049	9.0895	7.14235	0.903782	1.83215	0.970312
Foxd2	50.5138	7.86472	6.41595	0.0141515	54.9335	39.6116	56.9962	8.08363	6.16524	9.34528
Atp6v0e2	18.0575	2.81509	6.39535	0.00224155	19.8414	18.0318	16.2992	3.18708	2.16394	3.09426
Flrt1	5.54175	0.863174	6.35812	0.042853	5.97275	3.62255	7.02993	0.987576	0.785336	0.816609
Hoxb9	33.5181	5.28769	6.32882	0.0179445	40.3417	25.6474	34.5653	5.65765	3.41137	6.79405
Tnfrsf19	13.8362	2.19274	6.28589	0.000502398	15.1506	12.5555	13.8026	2.83944	2.47811	1.26069
Sema4g	33.8695	5.51855	6.1281	0.0470099	25.9381	28.7435	46.9268	4.93306	4.15826	7.46432
Slc12a2	112.578	18.38	6.12226	0.0256725	141.913	89.3362	106.485	20.053	17.5964	17.4905
Enc1	87.8233	14.3785	6.1044	0.014494	106.124	77.412	79.9339	16.2743	13.627	13.2344
Chd7	9.47644	1.54422	6.10367	0.0440631	11.1484	5.97602	11.3048	1.87997	1.50639	1.2463
Sncaip	52.4143	8.85418	5.91417	0.00189877	52.3188	46.4513	58.4728	11.7162	8.73198	6.11433
Etv4	70.5321	11.9546	5.89592	0.000534919	64.3537	71.3956	75.8472	6.98876	8.50551	20.3695
AI464131	11.3062	1.99883	5.63324	0.0209556	12.1557	8.59714	13.1658	2.12348	1.79252	2.08048
Trp53i11	36.226	6.4426	5.61573	0.00198244	39.4579	34.234	34.9862	6.95498	5.71636	6.65646
Rps6ka2	25.0633	4.45941	5.60999	0.00174901	26.7312	22.5634	25.8954	4.61892	3.66154	5.09777
Phactr1	12.2726	2.201	5.55522	0.00328069	12.8561	10.5876	13.374	2.69229	1.60982	2.30089
Vat1l	7.01635	1.25847	5.53924	0.00654929	8.20247	7.03572	5.81086	2.90765	0.614262	0.253491
Tpbg	24.2902	4.40248	5.50715	0.000268755	25.0578	23.114	24.6988	4.57602	3.98478	4.64663
Wnt4	63.0126	11.6733	5.39422	2.31273e-05	65.9834	62.632	60.4223	12.5387	13.9283	8.55298
Cdkn1a	16.1451	3.02081	5.33028	0.0120445	14.1418	19.0664	15.2271	2.96703	3.30814	2.78727
Hoxb8	21.2624	4.1243	5.14534	0.0190541	23.073	15.2346	25.4795	2.84428	2.82939	6.69924
Tceal3	9.44603	1.83981	5.11188	0.00898059	8.77685	11.449	8.11223	2.11294	2.40113	1.00536
Kif5c	7.97591	1.5531	5.10904	0.0164535	8.70362	5.58448	9.63963	3.13198	0.895185	0.632121
Hist3h2ba	48.0976	9.41408	5.10476	0.0335483	41.2559	62.6976	40.3394	8.77752	10.106	9.35868
Tbc1d8	11.0689	2.17666	5.06658	0.0120749	10.3686	9.81268	13.0254	2.1862	2.24788	2.0959
Cecr2	7.17153	1.41371	5.04425	0.0192021	7.63927	5.54872	8.32659	1.27192	1.60737	1.36183
Tom1l1	20.4877	4.0881	5.00175	9.10043e-05	20.0286	21.5787	19.8558	3.62115	4.65913	3.98403
Syt12	5.20934	1.03596	4.99001	0.00017319	5.04877	5.1525	5.42675	1.37403	1.00345	0.730388
Enox1	10.1982	2.0474	4.96169	0.00727824	10.6232	8.56663	11.4047	2.50168	1.80532	1.83521
Rbm24	11.4704	2.35539	4.85351	0.0191536	9.68924	10.6913	14.0308	2.11661	2.60263	2.34693
Ebf4	14.9032	3.0821	4.82299	0.0478021	11.6196	12.7641	20.3257	3.00619	2.58207	3.65803
Sorbs2	12.4719	2.59238	4.79633	0.00266981	13.723	11.0534	12.6392	2.02412	2.95901	2.79401
Hspa4l	8.58575	1.79891	4.7519	0.00472196	9.48686	8.93798	7.33242	1.82359	2.17348	1.39966
Bbc3	12.7404	2.67439	4.74982	0.000108747	12.6374	12.0441	13.5396	3.04297	2.08876	2.89143
Bmf	15.4409	3.25388	4.73393	0.010644	18.2796	13.9713	14.072	3.85615	2.99992	2.90556
Pdgfrl	9.54909	2.01273	4.72584	1.39916e-05	9.60015	9.49382	9.55329	2.13447	1.86395	2.03977
Rdh10	92.3487	19.564	4.71844	0.00385632	101.527	87.5754	87.9438	19.9973	19.0812	19.6134
Pip5k1b	5.8702	1.23628	4.71819	0.000914668	5.92019	5.17732	6.51309	0.775015	1.02347	1.91036
Frat1	5.39704	1.14085	4.69828	0.0338301	6.96496	3.74484	5.48133	1.64764	0.563915	1.21101
Pdgfc	42.1498	8.99417	4.68225	0.00119628	46.5145	38.4692	41.4658	7.44565	8.25888	11.278
Slc9a3r1	52.2781	11.199	4.66484	0.00504693	48.5735	59.0292	49.2316	10.3749	12.637	10.5851
Fam132a	69.4964	14.9036	4.66062	0.0103382	62.0113	80.6312	65.8468	14.1423	15.0214	15.547
Tsc22d1	318.465	68.611	4.64107	0.00763005	355.78	324.663	274.953	75.8611	64.8061	65.1658
Sema3f	71.1905	15.3524	4.63473	0.0480568	58.607	58.0772	96.8874	14.6012	13.837	17.619
Prr5l	10.1255	2.18777	4.61172	0.010427	8.9481	11.6961	9.73238	2.18904	2.20353	2.17075
Des	60.1969	13.1301	4.58193	0.00105435	57.8675	67.8049	54.9183	16.7984	14.5687	8.02319
Rem2	7.49888	1.63278	4.57083	0.00492489	6.32739	7.38342	8.78583	0.948537	1.65849	2.29132
Rcor2	31.8979	6.98464	4.56176	0.0120889	27.9919	29.4072	38.2944	6.04053	6.24941	8.66398
Trim2	15.0744	3.31445	4.53742	0.00165743	16.7977	14.1622	14.2634	3.57993	3.80353	2.55989
Fam213a	63.7203	14.0417	4.53543	0.0109119	64.0566	72.9357	54.1685	14.1475	12.9176	15.0599
Tox3	9.71531	2.13878	4.52597	0.00234567	10.7423	8.8729	9.53071	2.31234	2.35091	1.7531
Ntf3	12.8429	2.85509	4.48605	0.000987687	11.5772	14.1529	12.7987	3.46877	3.07648	2.02
Ndrg2	25.5142	5.70792	4.4639	0.00610768	22.1636	27.7942	26.5849	6.26243	5.63532	5.22603
Vcan	187.474	42.1337	4.44868	0.0488338	230.82	118.925	212.676	53.9079	37.7486	34.7447
Foxp1	12.7438	2.87045	4.4277	0.0191255	15.6433	10.9866	11.6014	3.09042	3.11201	2.40891
Fxyd6	170.807	38.9658	4.38265	0.0194313	171.472	202.883	138.067	39.5315	39.8384	37.5274
Sema3b	7.19141	1.64145	4.36065	0.0123761	6.63887	6.47123	8.46413	1.63392	1.75061	1.53983
Zcchc18	10.1667	2.32434	4.35955	0.00174735	9.06825	10.3603	11.0715	2.83284	2.16761	1.97257
Zfp219	75.374	17.3626	4.33924	0.00504962	68.8954	69.3503	87.8764	14.013	15.5197	22.5553
Acvr2b	14.7746	3.41092	4.32182	0.0447921	16.1371	9.93008	18.2567	3.62632	3.20422	3.40222
Rspo3	20.5644	4.75371	4.319	0.00661917	22.2809	22.4382	16.9743	3.42	5.23412	5.60701
Nuak1	17.3849	4.02608	4.30985	1.18704e-05	17.7532	16.6693	17.7322	3.4053	4.04933	4.62362
Igdcc3	5.62916	1.30322	4.29414	0.0399227	6.22119	3.73956	6.92672	1.77017	1.00984	1.12965
Dusp4	26.2135	6.23664	4.19801	0.000601691	28.021	25.0326	25.5869	5.50813	6.56887	6.63292
Hoxb5	29.5481	7.03831	4.19364	0.0239511	28.2067	22.6188	37.8188	5.73795	4.74852	10.6285
Ctsf	26.7042	6.36254	4.19209	0.0300537	20.3599	26.0148	33.738	7.73164	6.43023	4.92574
Tnfrsf12a	15.3672	3.71654	4.1264	0.0287677	14.2178	12.3714	19.5125	2.98508	4.3241	3.84045
Fbxo16	5.18806	1.25666	4.10374	0.0106559	4.24912	5.33108	5.98397	1.09228	1.10715	1.57056
Msi1	48.9658	11.9423	4.0976	0.0128463	49.066	40.8906	56.9407	11.7927	10.469	13.5651
Rhbdf2	7.73413	1.89958	4.05542	0.0418988	6.89242	6.05767	10.2523	2.12614	1.48188	2.0907
Bend4	13.7501	3.4385	3.99017	0.00981773	15.7709	12.3202	13.1592	3.53861	3.3324	3.44449
Pax8	53.9289	13.547	3.97866	1.98094e-05	52.1959	53.336	56.2546	12.0838	15.3334	13.2238
Robo2	59.5307	15.0068	3.96494	0.0274912	70.4711	44.2373	63.8837	17.4677	13.8993	13.6534
Adam11	8.05585	2.02954	3.95475	0.0175092	7.60699	6.83706	9.72349	2.16522	1.72909	2.1943
Eya4	22.1822	5.64026	3.92764	0.00461499	25.4918	18.7513	22.3034	6.63866	6.72208	3.56003
Ube2cbp	5.42072	1.3826	3.8997	0.0241611	5.15517	6.77171	4.33528	1.04035	1.43909	1.66835
Stxbp2	14.0508	3.60847	3.88583	0.0262535	11.3899	13.3939	17.3685	3.84896	3.69158	3.28489
Ak1	10.6357	2.73311	3.8809	0.000577302	10.5789	11.5303	9.798	3.27562	2.263	2.66069
Pdgfa	36.8421	9.52347	3.86555	1.26064e-05	36.4218	36.0215	38.0831	8.07691	9.91328	10.5802
Sall1	112.627	29.2638	3.84769	0.0152448	126.949	87.5035	123.427	24.2749	26.388	37.1285
Cep152	10.9371	2.84742	3.8311	0.0496669	10.7204	7.73583	14.355	2.91404	2.40227	3.22596
Fam189b	39.8935	10.4266	3.82343	0.00144501	38.2944	38.0284	43.3576	10.2853	9.45969	11.5347
Bcl2l11	19.0067	4.97533	3.81453	0.0146684	22.6828	17.1127	17.2246	5.57221	4.84259	4.51118
Aard	5.86731	1.53434	3.80572	0.0379493	6.1456	7.22345	4.23288	1.55603	1.61506	1.43192
Frzb	16.2072	4.28563	3.77529	7.3246e-06	16.047	15.813	16.7617	4.10885	4.7686	3.97944
Fam19a5	12.3053	3.25602	3.77073	0.000779685	12.5053	12.6811	11.7294	2.54857	2.83865	4.38084
Acsl3	50.6407	13.4288	3.76898	0.00579424	57.6744	44.3096	49.9381	15.8176	13.341	11.1279
Ajap1	6.87511	1.8222	3.75784	0.00815741	7.9485	5.8346	6.84223	2.25232	1.55279	1.66149
Foxc1	67.5423	17.9852	3.75391	0.012494	66.9222	57.9337	77.7712	17.5512	17.2955	19.1088
Syne4	10.5864	2.82452	3.73833	0.00448599	8.5903	11.5331	11.6357	1.6111	2.81382	4.04863
Fsd1	10.8697	2.91324	3.72179	0.0206922	9.16624	10.0595	13.3834	3.13589	2.33526	3.26857
St3gal6	24.3697	6.57922	3.69994	0.0100203	25.3613	27.3112	20.4365	6.98736	7.10379	5.6465
Phf19	12.9381	3.51007	3.67836	0.000259492	12.1634	13.5746	13.0762	2.71974	3.24145	4.56901
Ubtd1	31.3297	8.52717	3.67097	0.00770674	27.1416	33.342	33.5056	8.0586	8.85142	8.67149
Cap2	10.6027	2.93712	3.60106	0.00048824	10.2787	11.1998	10.3297	2.72178	3.05019	3.03939
Dtnb	33.3302	9.33332	3.56835	0.0128854	28.0631	32.2217	39.7059	7.73978	8.78824	11.4719
Cxadr	12.4425	3.48415	3.56381	0.00191878	13.9911	11.3333	12.003	3.23082	4.3392	2.88243
Chn2	5.98723	1.6771	3.55475	0.00445518	6.00766	5.76625	6.18779	2.04806	2.07592	0.907331
Tm7sf2	10.0366	2.82225	3.54722	0.0073272	9.69387	9.03501	11.381	3.10114	2.72934	2.63628
Myl6b	9.85632	2.77443	3.54339	0.0085766	9.53187	11.5097	8.52737	2.20792	3.2934	2.82197
Ccl27a	5.71012	1.60642	3.53876	0.0231056	5.73993	7.10136	4.28907	2.11047	1.78883	0.919957
Sipa1l1	42.9407	12.1769	3.52433	0.0234248	45.4338	33.3932	49.9953	13.0595	10.9456	12.5256
Hoxb6	49.9921	14.1887	3.5216	0.0226943	41.0821	46.6222	62.2721	10.7679	14.5984	17.1998
Pim2	6.57211	1.87024	3.50068	0.020282	5.34987	6.58524	7.78122	1.69912	1.94447	1.96711
Gyltl1b	6.76599	1.93133	3.49038	0.0132016	6.03897	6.17053	8.08847	1.56363	2.14441	2.08595
Myrf	7.58986	2.16816	3.48912	0.0449077	8.09617	5.18677	9.48664	2.71825	1.82737	1.95885
Tspan13	33.3826	9.61008	3.47113	0.00536075	34.7231	38.044	27.3806	12.3619	10.7671	5.70135
Slit2	42.8001	12.3331	3.46833	0.0487859	48.6548	28.3765	51.3689	14.7615	11.3265	10.9115
Reep2	6.43678	1.8577	3.45173	0.000269746	5.91579	6.844	6.55056	2.27977	1.58959	1.70373
Ltbp1	63.151	18.3192	3.44593	0.0175892	66.3521	48.8783	74.2226	22.9785	18.3294	13.6496
Pcbp4	170.502	49.5445	3.44091	0.00253386	152.032	169.994	189.481	43.5698	45.3004	59.7632
Syt7	9.36135	2.72296	3.42901	0.0119604	10.5769	7.63211	9.875	2.75817	2.24632	3.16439
Hes6	42.9734	12.5839	3.41304	0.00327833	37.3571	47.0411	44.5219	10.8097	11.7892	15.1527
Hspa2	7.96831	2.33306	3.40508	0.0118448	6.57844	8.21041	9.11607	2.46184	2.62222	1.91511
Disp1	21.0267	6.17299	3.40234	0.00165009	20.7565	19.7056	22.6179	6.22915	5.70004	6.58979
Sall2	51.4561	15.1812	3.3879	0.00398969	54.8149	45.6379	53.9156	14.6961	14.0845	16.7628
Cdh2	59.5468	17.6959	3.36368	0.0179232	69.1431	48.088	61.4093	20.0268	16.0662	16.9947
Alpl	14.0703	4.1914	3.35133	0.00164154	12.4243	14.1606	15.6259	3.366	3.81618	5.39202
Igfbp2	95.4194	28.5023	3.34695	0.000216046	99.8099	88.8381	97.6101	35.6156	27.4381	22.4533
Epha2	15.7515	4.69971	3.34659	0.0211958	16.5834	12.2898	18.3812	5.48387	4.55061	4.06467
Col9a1	14.3815	4.32197	3.32217	0.0108113	14.3296	11.8825	16.9325	5.5354	3.9083	3.5222
Cadm4	20.0594	6.06721	3.3024	0.000215098	21.0495	18.9029	20.2259	7.57899	5.71424	4.90842
Fbxo6	5.11429	1.55192	3.28078	0.0114954	4.26363	6.18197	4.89728	1.5877	2.02614	1.04191
Utp14b	9.81279	2.98845	3.27595	0.0253124	12.2343	8.08487	9.11923	3.37204	3.27176	2.32156
Scara3	42.7939	13.0871	3.2682	0.0344244	45.0901	31.7531	51.5386	14.3737	11.702	13.1856
Gdpd1	8.0397	2.45326	3.2679	0.00189627	8.43796	8.72612	6.95501	2.2968	1.9081	3.15488
Zfpm1	12.9581	3.97752	3.25216	0.00534213	12.7098	11.6253	14.5391	4.37759	3.49614	4.05884
Cxxc5	91.9496	28.3547	3.24205	0.00519877	102.586	84.7917	88.4714	27.5978	26.6607	30.8055
Me2	56.1429	17.3232	3.23961	0.00128141	60.1018	54.3148	54.0119	18.3067	17.4035	16.2595
Bcl2	21.4482	6.61568	3.23864	0.0418411	27.5747	17.066	19.7038	7.04406	6.32601	6.47698
Abr	51.4564	15.8994	3.23497	0.0304626	51.3802	40.2856	62.7035	16.2585	14.6189	16.8207
Samd10	5.25379	1.6225	3.22438	0.00930922	4.8854	4.77469	6.10129	1.51894	1.49098	1.85758
Serpinf1	64.0424	19.8693	3.22206	0.000315896	59.9466	65.9382	66.2423	20.0487	17.9572	21.602
E130012A19Rik	16.533	5.12679	3.22049	0.00271006	15.1388	16.3384	18.1218	3.78095	3.96136	7.63807
Kif26b	37.8017	11.7486	3.21566	0.0085488	42.0512	29.6384	41.7154	17.469	10.1142	7.66253
Bex4	24.1322	7.58781	3.17752	0.0126099	25.119	27.9693	19.3083	5.44619	8.4158	8.90144
Fabp5	116.63	36.8913	3.16086	0.0429273	121.423	144.544	83.9228	38.1212	40.8344	31.7182
Dyrk3	6.78359	2.14504	3.15243	0.0047528	5.91138	6.49921	7.94019	1.64671	1.56514	3.22326
Capn6	93.2225	29.5657	3.15233	0.00248161	105.825	88.7986	85.0437	19.8831	26.0481	42.7659
Prodh	10.7507	3.45432	3.10613	0.0187134	8.74417	10.5947	12.9131	3.01353	3.13896	4.21048
Smtnl2	19.5145	6.28169	3.10322	0.000325669	18.4271	18.939	21.1774	4.90276	7.38073	6.56159
H2-Ab1	7.5524	2.42789	3.10203	0.00317097	7.58076	7.42391	7.65254	2.95377	1.80588	2.52402
Efna1	21.5589	6.94728	3.10019	9.46465e-05	20.6581	22.8213	21.1972	5.82504	6.90563	8.11117
Mapk8ip1	46.2377	14.9395	3.0936	0.000565428	43.7302	47.8043	47.1786	14.6259	14.3761	15.8165
Rhebl1	6.38133	2.0667	3.07763	0.00261591	5.94897	6.19134	7.0037	2.28255	1.94437	1.97319
Crtac1	7.50871	2.43327	3.07732	0.0176257	7.13203	6.30592	9.08817	2.38404	1.99387	2.9219
Foxd2os	19.4572	6.32412	3.07338	0.00267075	17.0436	19.2066	22.1214	4.59958	5.92972	8.44307
Cped1	81.3392	26.5089	3.06759	0.0105732	89.9375	66.7671	87.3129	30.171	21.5807	27.7751
Rnf208	6.41985	2.09506	3.05447	0.00180545	6.0901	6.17794	6.99149	2.22393	1.30999	2.75127
Spred3	6.7355	2.20568	3.04444	0.0147101	6.24446	5.59949	8.36255	1.55143	1.77242	3.29319
Zdhhc1	24.8713	8.18946	3.03451	0.0449762	18.8719	23.7031	32.039	7.35257	7.57407	9.64174
Plxdc2	22.7608	7.49474	3.03419	0.017107	26.7201	19.541	22.0213	7.97907	7.00875	7.49641
Plpp3	47.8106	15.8054	3.02368	0.00132891	53.4649	45.7659	44.2009	20.732	15.6351	11.0491
Phgdh	195.51	64.7616	3.0186	0.00093799	190.314	213.677	182.538	55.1263	65.9111	73.2473
Bcam	102.673	34.0335	3.01622	0.0204045	87.8975	97.8529	122.268	35.3567	34.9075	31.8363
Grina	57.4224	19.0713	3.00988	0.00753606	47.9931	57.224	67.0503	16.3044	15.4849	25.4247

## Sheet: E16.5 Six2GFP- enriched
gene_id	mean_E16.5_Six2+	mean_E16.5_Six2-	fold_difference	p	E16.5_Six2+_1	E16.5_Six2+_2	E16.5_Six2+_3	E16.5_Six2-_1	E16.5_Six2-_2	E16.5_Six2-_3
Cpa3	0.00594102	6.21002	0.00256286	0.0135091	0	0.0178231	0	6.56349	7.2576	4.80896
Agtr2	0.166482	47.7509	0.00369512	0.0434222	0.181831	0.306578	0.0110375	64.2891	49.9833	28.9803
Ddr2	0.0857426	22.8186	0.00419397	0.0108467	0.0687203	0.165564	0.0229429	27.1539	22.3908	18.9111
Pdgfra	0.525565	115.505	0.00463632	0.0107408	0.436901	0.960994	0.178801	139.129	107.6	99.7859
Mrvi1	0.0567734	14.1835	0.00470449	0.00198013	0.0554953	0.104944	0.00988141	15.4528	13.5236	13.5743
Il1rl2	0.0309877	8.49384	0.0048199	0.0101484	0	0.092963	0	9.95339	8.5595	6.96862
Col3a1	4.08522	827.894	0.00494649	0.0178472	3.83105	6.5673	1.8573	1008.52	851.111	624.05
Myh11	0.0760786	16.5723	0.00519099	0.00474944	0.0250542	0.117145	0.0860362	15.4212	18.8587	15.4371
Ogn	0.347306	61.922	0.00576932	0.0245651	0.242979	0.611737	0.187201	64.7425	77.3732	43.6504
Ebf1	0.061828	12.3873	0.00579386	0.00542215	0.0579498	0.121581	0.00595297	13.771	12.7338	10.657
Col6a3	0.318637	56.1031	0.00585668	0.00490344	0.295593	0.341597	0.318721	63.1564	55.5444	49.6086
Gata6	0.090722	16.0833	0.00625863	0.0327274	0.0891815	0.113511	0.0694731	20.1916	17.7363	10.3219
Vcam1	0.161244	27.0543	0.00632732	0.0453778	0.230525	0.243878	0.00932889	36.5019	28.5511	16.1098
Lyz2	0.187924	29.6327	0.00667701	0.00337218	0.0898284	0.294004	0.17994	26.4054	32.2882	30.2043
Tbx3	0.08226	13.7444	0.00670767	0.0210573	0.0736112	0.133848	0.0393213	17.5594	12.9634	10.7105
Postn	0.848013	120.093	0.00714398	0.00041925	0.9005	1.03745	0.606092	124.973	116.877	118.429
Fbln5	0.201658	29.5085	0.00717037	0.0107862	0.140981	0.377927	0.086067	33.7949	31.1866	23.5439
Igf1	0.0419965	6.99749	0.00742014	0.0113419	0.0436934	0.0667362	0.01556	6.87082	8.35161	5.77004
Penk	2.02512	266.822	0.00762697	0.0144852	1.2272	3.41134	1.43681	322.314	267.575	210.576
Thy1	0.358462	47.8397	0.00770039	0.00798464	0.232583	0.641824	0.200978	55.2248	40.3891	47.9053
Mfap5	0.0854263	12.1444	0.00785115	0.0108523	0.0336697	0.110199	0.11241	9.8182	12.4327	14.1823
Col5a3	0.0314925	5.18966	0.00797985	0.0160103	0.00776739	0.0296593	0.0570509	4.25542	4.84584	6.46774
Kcnj8	0.084493	11.6522	0.00810251	0.0291602	0.0759416	0.177537	0	14.5587	12.6346	7.76325
Fli1	0.0938989	12.451	0.00833791	0.00684449	0.0523338	0.179442	0.0499205	11.0635	14.4711	11.8185
Asb4	0.036063	5.24308	0.00876875	0.0478451	0.0433556	0.0551835	0.00964978	6.40218	6.44789	2.87918
Slco1a4	0.0577663	7.57064	0.00893939	0.0454847	0.0310452	0.142254	0	9.34914	9.11153	4.25125
Plac9b	0.0784	9.67351	0.00912892	0.00429894	0.0951389	0.120753	0.0193086	8.97989	10.9447	9.09599
Col6a2	1.31641	141.65	0.00936332	0.0177859	1.15216	1.32644	1.47064	173.735	143.147	108.07
Figf	0.207644	22.5741	0.00963703	0.033366	0.17644	0.320823	0.125667	28.9925	24.0378	14.6919
Tnfsf13b	0.10144	11.4778	0.00970073	0.00163536	0.0279589	0.183017	0.0933438	11.0188	10.9784	12.4362
Aox3	0.104408	11.7529	0.00972617	0.027715	0.054443	0.207888	0.0508938	8.9225	10.7617	15.5746
Ecm1	2.08828	214.871	0.00976486	0.00523685	1.18749	3.19108	1.88628	244.144	191.212	209.256
Lgals9	0.175871	18.4991	0.0100421	0.00761904	0.104767	0.342897	0.0799484	15.4117	20.905	19.1806
Gbgt1	0.0849692	9.11808	0.0104041	0.00539359	0.0177806	0.213382	0.0237449	7.9816	9.02026	10.3524
Plac8	0.77796	75.2399	0.0104712	0.0212132	0.443366	1.11624	0.77427	73.2928	95.2412	57.1858
Ldb2	0.777297	74.978	0.010499	0.00199035	0.596321	1.27202	0.463548	78.1845	78.5582	68.1913
Fap	0.0688186	7.22878	0.0108884	5.28387e-05	0.0702282	0.124504	0.0117232	7.03312	7.37204	7.28119
Hic1	0.978203	86.7432	0.011391	0.00876852	0.908903	1.44704	0.578665	79.804	77.5204	102.905
Tmtc1	0.162838	15.1504	0.0114007	0.012054	0.130831	0.251336	0.106349	13.2396	13.7465	18.4651
S100a6	0.486053	42.8849	0.0115644	0.00859087	0.429184	0.720357	0.308618	42.1644	50.0873	36.4032
Lrrc32	0.167384	14.109	0.0125635	0.0150852	0.217715	0.176447	0.107991	15.7498	10.6437	15.9335
Cd248	0.695888	53.8634	0.0131027	0.0131478	0.861653	0.768213	0.457799	65.5947	44.7187	51.2769
Gria4	0.258584	20.4296	0.0131404	0.0117371	0.277808	0.307294	0.19065	23.5757	21.5359	16.1771
Col1a2	7.95488	604.728	0.0131708	0.0224395	7.34115	9.1844	7.33909	760.074	608.981	445.128
Col6a1	1.74487	130.59	0.013437	0.0129917	1.48058	1.71299	2.04102	155.38	132.315	104.075
Ndufa4l2	0.177566	13.6472	0.0137338	0.0181698	0.0246237	0.0805919	0.427483	14.4767	16.3734	10.0917
Cd52	0.0710606	5.88622	0.0137479	0.0152889	0.0471911	0.10297	0.063021	4.61484	5.90621	7.13763
Reln	0.350801	26.1615	0.013786	0.0100984	0.371337	0.382985	0.29808	22.9565	24.1861	31.3417
Bgn	1.84505	133.332	0.013912	0.0179516	1.68502	2.20171	1.64843	162.781	136.124	101.092
Col4a4	0.0841906	6.75602	0.0139211	0.0394601	0.109444	0.0497506	0.0933772	5.54827	5.23674	9.48304
Adamtsl1	0.132043	9.95966	0.0142475	0.00710787	0.0908425	0.135447	0.16984	8.8407	9.44557	11.5927
Rgs5	0.330452	23.7526	0.0143272	0.0293845	0.370729	0.40446	0.216165	29.5235	25.9306	15.8036
Sgce	0.296384	21.3362	0.0143531	0.00251615	0.151917	0.331479	0.405755	23.492	20.1743	20.3421
Tmem204	0.0736186	5.63073	0.0148241	0.0166849	0.0800579	0.0873418	0.0534563	5.5651	6.92197	4.40513
Peg10	0.315744	21.7606	0.0149625	0.0143895	0.391703	0.279714	0.275814	26.872	20.0517	18.3583
Csf1r	0.129206	9.23531	0.0150569	0.00381641	0	0.387618	0	8.40814	10.5109	8.78689
Tbx2	0.720807	48.451	0.0150803	0.00983075	0.546448	0.850627	0.765346	56.8055	40.2755	48.2719
Hdc	0.0707652	5.21848	0.0154472	0.0187585	0.0395784	0.172717	0	6.16696	5.69078	3.7977
Fam84a	0.240149	16.149	0.0154805	0.00210812	0.252822	0.29881	0.168815	14.844	16.1967	17.4063
Dcn	1.93688	125.474	0.015515	0.0456736	2.17741	2.14166	1.49156	158.463	146.766	71.1919
Daam2	0.382905	25.1572	0.0156118	0.00431436	0.369114	0.522649	0.256953	26.4172	21.894	27.1605
Cacna2d3	0.0714736	5.14339	0.0158097	0.00344535	0.0578171	0.105129	0.0514742	4.95005	4.74428	5.73583
Twist2	0.279056	18.066	0.0159911	0.00357703	0.231148	0.368569	0.237449	17.0315	16.9533	20.2132
Apela	0.0962403	6.50584	0.0163049	0.0158478	0.0730374	0.0531218	0.162562	7.62997	6.97786	4.9097
Acvrl1	0.129347	8.40035	0.0165686	0.0136585	0.119061	0.21877	0.0502105	9.03686	9.69276	6.47143
Nfib	0.257804	16.121	0.0166018	0.00375093	0.318516	0.266227	0.188668	18.0004	15.6615	14.701
Olfml3	2.32415	139.565	0.0167233	0.00969269	2.2151	3.46087	1.29646	163.791	138.511	116.392
Dkk1	0.310012	18.9617	0.0168679	9.05355e-05	0.360941	0.370617	0.198477	19.3368	19.0573	18.4909
Galnt3	0.0784258	5.16314	0.0170933	0.0322491	0.0515464	0.063266	0.120465	6.68809	5.34325	3.45806
Col1a1	11.7069	679.654	0.0172392	0.0043539	14.1222	15.145	5.85346	765.089	660.952	612.92
Hck	0.0776042	5.02959	0.0173832	0.0299908	0.0567331	0.160927	0.0151527	4.21109	4.08682	6.79085
Emp1	1.74049	97.7618	0.0179039	0.00551952	1.35597	2.62708	1.23843	94.7133	111.573	86.9995
S1pr3	0.911296	50.8587	0.0181113	0.0169946	1.03228	0.987592	0.714017	63.6492	47.283	41.6437
Sema3a	0.468254	26.285	0.018188	0.0247779	0.511352	0.671583	0.221828	33.4486	26.3321	19.0742
Smoc2	0.7157	39.2758	0.0184723	0.0345597	0.444233	1.04246	0.660407	33.3194	30.5817	53.9264
Actg2	0.262016	14.3249	0.0189758	0.0168609	0.667889	0.11816	0	15.1	17.1595	10.7153
Creb3l1	0.581717	31.1358	0.0189983	0.0293485	0.794374	0.615777	0.335001	40.8853	30.1176	22.4046
Rhoj	0.287683	15.657	0.0190006	0.0115626	0.2416	0.406354	0.215094	17.2807	17.3788	12.3116
Col16a1	1.26476	66.3634	0.0192058	0.00193668	0.911915	1.45751	1.42484	72.1953	63.4341	63.461
Cdh5	0.152216	8.27294	0.0195843	0.00532944	0.0595513	0.357332	0.0397636	7.94947	9.5184	7.35094
Col12a1	1.07687	54.6047	0.0199007	0.00271159	1.11809	1.01431	1.09822	56.7549	49.0619	57.9974
Gimap6	0.157971	8.41554	0.0199359	0.00368006	0.0883516	0.385561	0	8.55318	9.34132	7.35211
Brinp1	0.123993	6.60767	0.0202477	0.0090284	0.184009	0.131261	0.0567076	7.74638	5.58499	6.49165
Twist1	0.408166	20.6287	0.0202613	0.00492789	0.378629	0.651393	0.194476	17.9126	22.9424	21.0312
Igfbp7	2.31725	114.72	0.0202845	0.00135917	1.21327	4.01369	1.72479	121.944	116.559	105.659
Il2rg	0.114254	6.01728	0.0206152	0.00244778	0.0570948	0.171296	0.11437	6.62595	5.64563	5.78025
Dnm3os	0.150856	7.77442	0.0206638	0.00422775	0.182639	0.0979952	0.171933	8.76967	7.15696	7.39661
Adamts5	0.174623	8.8379	0.0208663	0.00095548	0.18746	0.226885	0.109525	8.42392	9.39135	8.69841
Eln	0.745134	35.6163	0.021196	0.00353095	0.733503	0.975083	0.526817	39.7463	32.8186	34.2839
Ccdc3	0.174799	8.63841	0.0213679	0.00607395	0.151817	0.253318	0.119261	8.02815	7.90916	9.97793
Tshz3	0.181067	8.913	0.0214129	0.0225847	0.161348	0.0776595	0.304193	11.4563	8.38298	6.89974
Ifitm3	1.62042	75.2732	0.0216571	0.00419335	1.39199	2.63764	0.831623	67.1985	84.3777	74.2435
Cyp2s1	0.406288	19.1183	0.0217629	0.00733199	0.389431	0.454504	0.374928	22.2264	16.8204	18.3081
Eng	0.317752	15.0078	0.0218242	0.0241798	0.292396	0.456747	0.204112	16.2935	18.2467	10.4833
Serpina3g	0.104855	5.20652	0.0220175	0.00518956	0.0822574	0.153842	0.0784642	5.88047	5.15243	4.58668
Apba1	0.114508	5.63802	0.0220445	0.00639731	0.121692	0.140574	0.0812564	6.19474	5.96359	4.75572
F13a1	0.110324	5.43328	0.022105	0.022183	0.0362676	0.197837	0.0968664	3.82436	6.04628	6.4292
Adgre5	0.374189	17.2504	0.0222584	9.26141e-05	0.342959	0.565225	0.214384	17.8652	17.0106	16.8753
Tmem119	0.521642	23.5525	0.022563	0.00236666	0.719653	0.448646	0.396626	25.8539	22.176	22.6277
Dock10	0.114113	5.48921	0.0225692	0.000782052	0.141442	0.133737	0.0671601	5.82145	5.3452	5.30097
Itga1	0.16098	7.51274	0.0227284	0.0266826	0.202373	0.190481	0.0900857	9.0091	8.45024	5.07887
Nfia	0.295357	13.2993	0.0229432	0.0150498	0.312622	0.418947	0.154503	16.2125	13.0805	10.6047
Thbs2	0.463001	20.5015	0.0230602	0.0479541	0.517071	0.384823	0.487109	26.9706	22.8197	11.7143
C1qb	0.343677	14.7074	0.0240312	0.0255109	0.0447027	0.926629	0.0596978	11.9031	19.4963	12.7227
Matn2	0.923361	38.7086	0.0241063	0.0227533	0.836671	0.942239	0.991174	49.0893	38.0008	29.0357
Plagl1	2.16854	88.4319	0.0246325	0.00493035	2.45413	2.13122	1.92027	91.1802	97.3403	76.7752
Tgm2	0.806378	33.0629	0.0246842	0.00403657	0.608645	1.24778	0.562714	30.008	32.0011	37.1796
Pappa	0.145387	6.25954	0.0247844	0.0151098	0.144227	0.159697	0.132237	7.77862	5.56308	5.43692
Ptrf	1.50383	60.4354	0.0250446	0.0137028	1.25398	2.03602	1.22149	62.5217	71.3745	47.4099
Sparcl1	1.16317	46.1425	0.0254193	0.00678658	1.29503	1.32975	0.864718	52.1195	47.0591	39.2488
Slc16a2	0.470984	18.7546	0.0256326	0.00104765	0.462523	0.454767	0.495663	19.9072	17.9319	18.4247
Mylk	1.10157	43.296	0.0256678	0.00212909	1.00007	1.20049	1.10415	45.7128	44.755	39.4203
Zfpm2	0.208155	8.48825	0.0256706	0.0100924	0.252929	0.275941	0.0955958	9.53037	9.12775	6.80663
Cldn1	0.756971	29.6973	0.0258175	0.0268886	0.63719	0.958846	0.674875	21.1414	30.0251	37.9256
Nostrin	0.131245	5.45289	0.0258553	0.0197664	0.118226	0.257965	0.0175427	4.16332	5.3589	6.83644
Nfix	0.604689	23.5202	0.0261234	0.00310082	0.58731	0.713213	0.513543	21.102	23.9532	25.5054
Pdgfrb	1.86124	71.5026	0.0261665	0.00752902	2.09175	1.71753	1.77443	82.8457	69.6457	62.0165
Ebf3	0.230079	9.09036	0.0263812	0.0075193	0.292992	0.226849	0.170394	8.05669	8.60068	10.6137
Egfr	0.236023	9.28073	0.0264805	0.00524493	0.243344	0.233305	0.23142	10.5691	8.86618	8.40689
Pecam1	0.135539	5.46231	0.0265955	0.0254423	0.0569748	0.349642	0	5.2779	7.08989	4.01913
Cygb	0.533345	20.2965	0.0267572	0.000787582	0.519345	0.699914	0.380776	20.6243	21.1701	19.0952
Ahnak	0.330767	12.6524	0.0269118	0.0114803	0.375156	0.264591	0.352555	15.2902	11.6805	10.9864
Dlk1	1.2206	45.4467	0.0270719	0.01102	1.19401	1.24882	1.21896	45.7462	37.1923	53.4015
Kif12	0.1422	5.60825	0.0270903	0.0193927	0.0840253	0.286469	0.0561054	4.03417	6.40203	6.38854
Pf4	0.216539	8.34908	0.0271009	0.00873444	0.121108	0.528508	0	7.08687	9.95057	8.00979
Plcl1	0.136223	5.34831	0.027289	0.00167396	0.126743	0.209387	0.072539	5.42274	5.72227	4.89992
Fcer1g	0.211749	8.11087	0.0273061	0.0438536	0.0360747	0.550997	0.0481757	7.013	11.5113	5.80828
Rab32	0.237867	8.8158	0.0280843	0.00952976	0.196462	0.37824	0.138898	7.16195	9.23021	10.0552
Igfbp3	2.09704	74.4091	0.0283132	0.000948531	2.0996	2.4391	1.75243	73.3647	78.8345	71.028
Ntm	0.583952	20.3607	0.0291571	0.00454276	0.551417	0.90238	0.29806	21.563	17.5479	21.9713
Tyrobp	0.308445	10.794	0.0294748	0.0209486	0	0.869329	0.0560063	9.04234	14.0636	9.27601
Pid1	0.725623	24.7997	0.0296506	0.0240343	0.925633	0.728258	0.522978	29.8651	27.1932	17.3409
Acta2	3.3538	112.491	0.0299003	0.0110069	5.20525	2.85953	1.99662	124.33	124.165	88.9773
St8sia1	0.224094	7.65708	0.0305324	0.00823515	0.27181	0.210169	0.190304	9.0197	6.95594	6.9956
Anxa2	9.98435	322.199	0.0310183	0.000689467	7.86056	16.0018	6.09075	307.882	344.792	313.922
Cav1	0.401583	12.8903	0.031905	0.0250596	0.317411	0.69258	0.194757	11.5528	16.8913	10.2267
C1qc	0.430019	13.3879	0.0328424	0.0287713	0.045042	1.15479	0.0902265	9.47269	17.5787	13.1123
Col5a2	3.06762	92.3277	0.0333301	0.00439494	3.08242	3.09666	3.02379	103.983	88.4666	84.5332
Car3	0.25411	7.69813	0.0342638	0.0397354	0.434689	0.203246	0.124393	9.98691	8.33555	4.77192
C1ra	0.248726	7.5124	0.0343941	0.0438546	0.30939	0.253155	0.183633	9.90469	8.08998	4.54253
Sned1	0.375269	10.434	0.036889	0.00955906	0.392612	0.300991	0.432203	12.3958	9.16448	9.74174
C1s1	0.606613	16.7043	0.0368912	0.00419592	0.626067	0.758367	0.435405	18.8549	15.6444	15.6137
Fibin	1.13264	30.9415	0.0369169	0.00245577	1.3079	1.33927	0.750739	28.1968	30.9864	33.6414
Slc2a13	0.254494	6.9705	0.0378904	0.000221496	0.243142	0.273182	0.24716	6.84958	7.18028	6.88166
Adcy4	0.212523	5.84612	0.0379985	0.00509873	0.167803	0.320373	0.149395	6.55722	5.89829	5.08284
Sfrp1	3.12951	81.4692	0.0385315	0.00165024	3.13274	3.1453	3.1105	87.4961	80.2498	76.6616
C1qa	0.403231	10.6955	0.0385999	0.00576185	0.0658146	0.909501	0.234377	8.94324	12.2612	10.8821
Ctsk	0.332442	8.79889	0.0388746	2.50136e-05	0.269911	0.50714	0.220275	9.06322	8.48098	8.85246
Lcp1	0.192255	5.17797	0.0389854	0.00621554	0.180614	0.352297	0.0438545	4.29466	5.72054	5.51872
Egln3	0.270039	7.12773	0.0392337	0.00546886	0.399167	0.280646	0.130305	7.37844	6.08476	7.91999
Ctss	0.376016	9.70413	0.0397376	0.0260075	0	0.894965	0.233084	9.08929	12.7564	7.26675
Dpp4	0.319604	8.25774	0.0398663	0.0485221	0.346583	0.410996	0.201235	11.4026	8.2671	5.10356
Ly6h	0.233937	6.05069	0.0402491	0.000109844	0.242924	0.227166	0.231722	6.09223	6.13369	5.92613
Wisp1	0.246251	6.35636	0.0402508	0.00140995	0.241059	0.257834	0.239861	5.95315	6.75103	6.36491
Mme	0.873977	20.8267	0.042424	0.0124414	1.08149	0.855524	0.684913	24.8624	20.5792	17.0386
Cd14	0.212163	5.16021	0.0429697	0.0378316	0.0714544	0.374187	0.190846	6.7013	5.50225	3.27708
Fmod	0.235689	5.57264	0.0440095	0.0114535	0.132842	0.208335	0.365891	6.49531	5.76668	4.45593
Lrrc17	2.52649	56.7582	0.0446816	0.00968249	2.51692	2.81693	2.24563	67.2717	53.565	49.4379
Cdc42ep1	0.661638	14.952	0.0448897	0.0275485	0.896446	0.652006	0.436461	19.4624	14.292	11.1015
Nid1	5.75295	127.36	0.0452456	0.0161882	6.36027	5.88098	5.01761	157.139	121.023	103.918
Slc40a1	1.9835	43.5072	0.0458096	0.000222265	2.33158	2.47475	1.14418	44.8548	44.504	41.1629
Npr3	0.449923	10.0277	0.0458197	0.0403967	0.479146	0.494484	0.37614	13.9343	8.70381	7.44497
Tmem45a	0.511555	11.2821	0.0461877	0.0258342	0.510288	0.671898	0.352478	12.3664	13.6673	7.81248
Gata2	0.407922	8.8719	0.0470532	0.0381713	0.519685	0.391288	0.312792	12.2716	6.916	7.42807
Slc8a1	0.489154	10.5978	0.0470553	0.00066585	0.501051	0.46499	0.50142	10.9892	10.0952	10.709
Itpr3	0.385081	8.0642	0.0489312	0.00434853	0.3987	0.400407	0.356135	8.163	7.1364	8.89321
Meg3	0.751455	15.2678	0.0498407	0.0269611	0.67789	0.651619	0.924855	12.5349	13.1348	20.1336
Col8a2	1.23846	24.858	0.0502036	0.01073	1.20577	1.0165	1.49312	22.9044	21.8717	29.7979
Adh1	0.295496	5.98226	0.0509818	0.0489104	0.498231	0.388259	0	7.77792	6.78301	3.38585
Arsi	0.28365	5.71858	0.0512605	0.00857975	0.330831	0.225582	0.294536	6.59384	5.74194	4.81997
Fn1	16.8127	325.026	0.0517565	0.0144374	19.0105	12.8488	18.5789	400.312	283.765	291
Emilin1	14.4854	273.822	0.0529355	0.00170567	14.1779	12.8063	16.472	295.704	258.952	266.81
Rian	3.27861	62.1064	0.0529427	0.0160005	3.35596	3.92903	2.55085	59.5364	76.3348	50.448
Emilin3	0.618641	11.8167	0.0531543	0.00925473	0.680492	0.400317	0.775115	13.9207	10.1152	11.4143
Ptgs1	0.459886	8.78316	0.0534376	0.00499378	0.554916	0.515045	0.309695	7.54309	9.33709	9.46929
Nell2	0.860153	15.7144	0.0553379	0.0115303	0.929106	0.980941	0.670413	15.9962	12.7707	18.3761
Adamts2	0.302705	5.61623	0.0555799	0.00148557	0.267921	0.278039	0.362155	5.47406	5.32224	6.05238
Wnt5a	1.086	19.6706	0.0556895	0.0416746	1.2159	0.947519	1.09459	26.6743	19.2194	13.1181
Srpx	0.578976	10.5141	0.0559644	0.0371934	0.782862	0.695925	0.25814	13.7102	10.9789	6.85325
Pdzrn3	1.35295	24.2659	0.056144	0.00810415	1.44527	1.46324	1.15032	28.0147	20.7891	23.9939
Tgfb1	0.614148	11.1007	0.0561754	0.000923083	0.4802	0.750115	0.612129	11.534	11.4381	10.33
Adamtsl4	0.284698	5.18676	0.0567081	0.00851808	0.270542	0.340072	0.24348	5.96619	4.37155	5.22254
Sertad4	2.39735	40.7558	0.0590532	0.00830588	2.715	2.39856	2.07851	33.6832	43.8277	44.7566
Islr	5.96008	100.639	0.0593156	0.00202393	6.47102	6.75187	4.65734	104.331	91.4193	106.168
Piezo2	0.842689	14.2726	0.0597011	0.00504389	0.792418	0.907984	0.827664	12.75	14.0163	16.0516
Mdfic	0.862252	14.5742	0.059808	0.00445947	1.002	1.12333	0.461419	13.613	16.657	13.4526
Arap1	3.02888	50.4707	0.0601989	0.000987489	2.7346	3.13421	3.21784	47.3487	51.9504	52.1131
Crispld2	0.299235	5.10724	0.06043	0.00639393	0.255177	0.309327	0.333201	4.64333	4.79456	5.88382
Arhgdib	0.857111	14.2637	0.0607487	0.0315426	0.537191	1.22708	0.807061	9.51354	15.477	17.8007
Slc2a3	0.617537	10.3085	0.0608166	0.010062	0.623557	0.732621	0.496431	11.1684	8.32883	11.4283
Klhl4	0.323725	5.46444	0.0609607	0.0176366	0.232238	0.526738	0.212201	4.96117	6.88985	4.5423
Aldob	0.36926	6.05861	0.0624955	0.00992609	0.12939	0.821308	0.157084	5.9177	7.36081	4.89731
Galnt16	0.965084	15.3618	0.0634334	0.00304779	0.793256	0.832399	1.2696	16.9015	13.8208	15.3631
Rgl1	3.53699	55.4648	0.0639388	0.00730509	3.58469	3.83755	3.18872	51.6602	50.3269	64.4071
Prickle2	0.619172	9.72562	0.0646258	0.0206741	0.612855	0.608917	0.635744	11.7016	10.2803	7.19493
Ehd2	1.23989	19.2057	0.0650451	0.0205578	1.09449	1.42272	1.20247	22.4614	21.143	14.0128
Lpar1	1.59127	24.3173	0.0658221	0.00154498	1.76169	1.80096	1.21117	26.3529	23.6253	22.9737
Adm	0.638644	9.76313	0.0663702	0.0107292	0.32658	0.487558	1.10179	11.5837	7.86588	9.83982
Tagln2	7.09831	106.295	0.0668671	0.00323572	6.44098	9.05079	5.80317	112.475	112.553	93.8576
Akap12	10.1852	151.275	0.0673909	0.0179398	11.5589	8.43192	10.5648	189.617	128.945	135.261
Serping1	5.67261	84.2976	0.0674033	0.00316029	5.56911	6.81572	4.63301	78.9683	80.1706	93.7539
Cdc42ep2	0.532192	7.87951	0.0687232	0.000113492	0.445768	0.746857	0.403952	7.46537	7.9396	8.23357
Pcolce	5.4051	77.9183	0.0694882	0.0354152	5.33662	5.31735	5.56133	102.564	77.1849	54.0062
Pdlim2	2.07849	29.6007	0.0705317	0.00528606	1.94095	3.02731	1.26721	26.0018	33.9695	28.8308
Tgfb1i1	1.48111	21.0669	0.0707462	0.0140464	1.65382	1.46599	1.32352	25.0655	21.2259	16.9092
Fgd5	0.588063	8.3615	0.0714403	0.0021661	0.439108	0.6541	0.67098	7.7454	8.19266	9.14644
Tm4sf1	1.31311	18.4359	0.0717295	0.0121964	1.46018	1.72918	0.749989	20.365	20.5319	14.4108
Tgfbr3	0.663057	9.25746	0.0726258	0.0287637	0.792153	0.547629	0.649388	12.0129	8.89063	6.86884
Ctsh	0.639881	8.88342	0.0730744	0.00435984	0.438764	1.14884	0.332035	7.40963	9.89275	9.34787
Rasgrp2	0.628934	8.57832	0.0743958	0.00907371	0.487083	0.720342	0.679379	8.42964	9.99984	7.30546
Calml4	0.962774	13.0028	0.074755	0.00373437	0.552027	1.74654	0.589759	10.9592	14.5826	13.4667
Wbscr17	0.539145	7.2379	0.0757662	0.00731088	0.599652	0.4814	0.536384	8.15149	6.15594	7.40626
Icam1	0.40788	5.46118	0.0763784	0.0322978	0.420705	0.428385	0.374551	6.74116	5.99329	3.64911
Rarg	1.78983	23.0037	0.0782069	0.00635323	1.47354	2.13331	1.76264	20.2163	22.5245	26.2702
Meis1	5.41285	68.3754	0.0792983	1.47431e-07	5.65668	5.35846	5.2234	68.5828	68.6488	67.8945
Lgi2	0.64458	8.16018	0.0801181	0.0144394	0.707793	0.678716	0.547231	9.86669	7.90112	6.71274
Ror1	1.21975	15.1702	0.0810103	0.00329401	1.42127	0.951658	1.28633	16.9318	14.2992	14.2795
Fbln2	1.12307	13.5238	0.0837214	0.00307362	1.21947	0.960214	1.18953	12.9624	12.6484	14.9607
Loxl1	3.88242	45.5935	0.0853535	0.0165851	3.32804	3.85582	4.46339	40.0905	40.1248	56.5652
G0s2	0.709882	8.38892	0.0857112	0.0205844	0.506843	0.645118	0.977685	7.76308	10.6261	6.77755
Serpinb9	0.471645	5.59677	0.0859042	0.0123067	0.475162	0.678487	0.261285	5.35959	6.78271	4.648
Timp3	6.8357	79.2999	0.0863158	0.0296111	8.88939	4.81866	6.79905	102.99	76.5124	58.3976
Pxdc1	0.816646	9.55939	0.0863843	0.0120645	0.697406	0.567186	1.18535	11.638	8.77078	8.26946
Adam12	0.575107	6.69514	0.0872625	0.0369997	0.67732	0.465637	0.582363	8.55225	7.12696	4.4062
Gli2	1.10375	12.674	0.0878076	0.0061601	1.21729	0.799142	1.29483	13.7876	10.7102	13.5243
Kank4	0.910065	10.4677	0.0878121	0.00750232	0.914679	0.94396	0.871557	12.0291	9.17797	10.1959
S100a10	15.1172	171.95	0.0879697	0.0158114	12.9276	22.2314	10.1926	177.053	206.056	132.74
Ltbp4	4.22219	47.8447	0.0884384	0.000204499	4.00409	3.59102	5.07148	48.1437	45.611	49.7795
Lyn	0.64522	7.26513	0.0900629	0.00481225	0.576945	0.854236	0.504478	7.47733	8.05152	6.26655
Vstm4	2.37162	26.4285	0.0900816	0.0427834	2.86438	2.22809	2.02239	35.6648	25.8032	17.8174
Adcy2	1.72437	19.168	0.0904353	0.0047128	1.60653	1.95564	1.61094	21.1064	16.8617	19.536
Col5a1	9.6402	105.818	0.091188	0.0142443	9.67624	7.22782	12.0166	128.848	100.07	88.535
Plau	0.5264	5.87133	0.0912038	0.00459015	0.37485	0.663172	0.541179	6.69632	5.38155	5.53612
Tubb6	7.67971	83.9761	0.0915593	2.31533e-05	7.69007	9.85981	5.48925	86.2583	85.6278	80.0423
Ifitm1	2.63456	28.7032	0.0921029	0.00535123	3.02366	3.48374	1.39629	25.1705	33.1805	27.7585
Gucy1b3	2.40611	26.1717	0.0922826	0.0338721	1.98601	3.10667	2.12566	28.758	32.4084	17.3486
Lbh	14.4444	156.057	0.092617	0.0141966	16.3251	15.2191	11.7892	189.078	148.62	130.473
Fam212a	1.382	15.0156	0.0926422	0.0021632	1.38709	2.22113	0.537787	13.7594	17.2063	14.081
Gpm6b	1.01356	10.9353	0.093516	0.0411745	1.29719	1.13318	0.610319	14.2879	11.4758	7.0422
Fhl2	9.17768	97.4794	0.0942428	1.51172e-05	11.9039	8.95658	6.67259	95.9755	97.8013	98.6614
Wdr86	2.01592	21.3993	0.0946283	0.00306792	1.92714	2.36349	1.75714	23.7391	20.4433	20.0155
Flrt2	2.93448	31.1	0.0946473	0.0369754	3.3313	3.12718	2.34497	39.3398	33.5457	20.4147
Coro2b	1.34158	14.243	0.0948275	0.0114333	1.2559	1.31995	1.44887	14.3321	11.7787	16.6181
Jdp2	0.879823	9.34316	0.095136	7.13821e-05	0.832883	0.812288	0.994297	9.0844	9.31962	9.62547
Cdh16	0.687718	7.25378	0.0960544	0.0338515	0.386319	1.34245	0.334384	5.68948	6.12397	9.94789
Cebpd	0.98185	10.1579	0.0975467	0.000181099	0.808743	1.04275	1.09406	10.6423	9.92416	9.90736
Lgals1	33.969	348.056	0.0976222	0.000352903	32.4902	44.057	25.3596	328.717	371.919	343.532
Egflam	2.6027	26.5285	0.0984493	0.00558004	2.38197	2.297	3.12912	30.3384	24.8756	24.3715
Kifc3	1.92513	19.5757	0.0988031	0.00825656	1.67207	1.69341	2.40991	17.8568	17.8735	22.9967
Myl9	20.2998	200.732	0.101174	0.00165559	34.6523	15.9733	10.2738	225.079	202.239	174.879
Vstm2b	2.11526	20.8255	0.102002	0.00729577	1.54985	2.02903	2.7669	18.8177	19.249	24.4098
Itga9	8.2398	80.7551	0.102146	0.00223516	9.35963	7.12526	8.23453	88.3349	75.826	78.1045
Sult5a1	0.523784	5.21318	0.102195	0.000977252	0.429724	0.759045	0.382581	5.76216	4.98526	4.89213
Ramp3	0.580721	5.69331	0.103575	0.0281741	0.622104	0.678706	0.441353	6.34468	3.93755	6.79769
Pawr	3.35006	32.426	0.10359	3.00839e-07	3.11647	3.88169	3.05203	32.1743	32.8136	32.2902
Edn3	0.858147	8.34838	0.103865	0.0078756	1.02824	0.747861	0.798344	8.73382	6.99075	9.32058
Pmp22	3.33938	32.2325	0.103881	0.0337537	3.25981	4.96578	1.79254	38.3602	37.4594	20.878
Atp2a3	0.545044	5.21676	0.106193	0.0215756	0.448357	0.477906	0.708869	4.29888	4.72173	6.62968
Hnf1b	0.845233	7.93842	0.107598	0.0198114	0.585906	1.63259	0.317207	5.51319	9.32693	8.97514
Serpine2	10.5186	97.3093	0.108186	0.0109987	10.4767	11.5308	9.54843	107.064	106.096	78.7683
Itm2a	3.47084	31.7636	0.109551	0.011709	2.90897	4.22093	3.28262	32.5425	36.8935	25.8547
Cyp1b1	1.43368	13.0412	0.110617	0.00833663	1.53681	1.54027	1.22397	15.2325	11.9892	11.9021
Batf3	0.841163	7.61984	0.111557	0.00888435	0.833468	1.20028	0.48974	6.36328	9.01389	7.48234
Klf2	6.85036	61.3743	0.111761	0.0465893	3.15014	5.77546	11.6255	57.8744	41.1102	85.1384
Arhgap31	0.853403	7.65015	0.112714	0.00219374	0.879154	0.851826	0.829229	8.05111	7.88533	7.01401
Pygl	1.56052	13.922	0.112727	0.00495156	1.27899	2.16649	1.23607	14.3057	15.5957	11.8646
Glipr2	4.02415	35.7686	0.112753	0.0458397	5.66682	3.92493	2.4807	46.7225	38.4033	22.1799
BC028528	1.04634	9.30887	0.113355	0.000446188	1.16827	1.3325	0.638246	8.88437	10.1468	8.89545
Crabp1	3.83601	33.5944	0.114449	0.00227827	3.4629	4.84355	3.20157	32.7444	30.8783	37.1605
Fbxl7	1.82976	16.0613	0.114475	1.48818e-05	2.0261	1.95236	1.51082	15.8072	16.6204	15.7562
Tnnt1	1.38779	11.9765	0.116614	0.0127202	1.33665	1.25713	1.56959	9.8292	14.0692	12.0311
Adgrb2	1.47453	12.5393	0.118296	0.00591445	1.29114	1.33323	1.79922	14.0726	10.8339	12.7115
Pdlim1	1.26103	10.6169	0.119605	0.0010835	1.246	1.27333	1.26377	11.2054	10.4877	10.1577
Htra3	0.898854	7.58641	0.119642	0.0400645	1.01799	1.03557	0.642993	9.33584	8.60203	4.82137
Nav1	1.11576	9.37295	0.11998	0.0045302	1.32379	0.80934	1.21415	10.5542	8.25447	9.31021
Olfml1	3.09941	25.902	0.119999	0.00146827	3.23086	3.31438	2.75299	27.683	24.2213	25.8017
Mmp17	0.954295	8.01944	0.120095	0.0181458	0.938872	0.861002	1.06301	7.28633	6.82486	9.94711
Scarf2	8.48756	70.523	0.120476	0.0122485	7.03934	7.37449	11.0488	65.9778	60.4931	85.0981
Pdgfd	0.705247	5.82664	0.122544	0.00378888	0.872786	0.836778	0.406178	6.62171	5.76111	5.09709
Trf	0.802317	6.61217	0.122666	0.000191275	0.773595	1.02166	0.611697	6.51204	7.05042	6.27406
Mertk	1.43176	11.5526	0.124692	0.02222	1.33542	1.43507	1.52479	14.5145	10.7936	9.3498
Laptm5	0.777615	6.29989	0.124822	0.0189213	0.801797	0.777554	0.753493	6.37946	7.59403	4.92619
Pcdh18	5.42948	43.398	0.125311	0.0311304	6.02155	4.79553	5.47136	55.5065	43.0523	31.6351
Slc7a7	0.941243	7.56731	0.125538	0.0226776	0.795659	1.05406	0.974008	6.38355	6.70572	9.61265
Nrk	1.37249	10.9383	0.126274	0.0313995	1.84806	1.12185	1.14756	14.1953	10.597	8.02264
Dock11	2.11571	16.7554	0.126791	0.00236637	2.18673	2.23416	1.92623	17.4894	17.5436	15.2333
Fzd1	11.8475	92.7891	0.127776	0.0192108	11.8692	10.6474	13.0259	115.305	85.3768	77.6853
Sh2d3c	0.659794	5.22035	0.128059	0.0168935	0.619061	0.731668	0.628652	6.16171	5.4092	4.09014
Smarca1	2.82303	21.3375	0.13271	0.0195962	3.07324	3.02717	2.36868	23.6981	24.3107	16.0036
Dact1	9.61967	72.2964	0.133179	0.0089878	9.5238	7.89782	11.4374	84.9886	64.2684	67.6322
Selm	6.02061	44.9989	0.133987	0.00340583	5.00876	7.12758	5.92549	39.8338	46.1103	49.0526
Chrd	1.15636	8.65389	0.134623	0.0236363	0.895206	1.13167	1.44219	7.47511	7.40554	11.081
Sdk1	0.840691	6.28776	0.135078	0.0245533	0.828137	0.666205	1.02773	5.91995	4.95758	7.98575
Pdzd2	1.95762	14.2111	0.138359	0.00235068	2.13958	1.67008	2.0632	15.3481	12.9291	14.3562
Plxnd1	6.19299	44.7301	0.138645	0.000660696	6.62592	6.38142	5.57163	47.273	44.0427	42.8747
Dhrs3	15.3877	110.82	0.138931	0.0190421	14.2001	16.616	15.347	96.4451	98.3326	137.681
Cald1	14.969	107.63	0.139158	0.0129913	15.7659	14.8192	14.3218	109.927	124.923	88.0394
Sepp1	15.6477	112.095	0.13967	0.015009	15.4355	21.351	10.1565	111.063	135.994	89.2272
C1qtnf1	0.869216	6.26756	0.140057	0.00565628	0.950748	0.744986	0.911914	6.99946	5.49011	6.3131
Gfra2	0.931618	6.69445	0.140447	0.0267363	1.01429	0.816936	0.963624	8.53367	6.30202	5.24766
Apoe	11.333	80.6253	0.140671	0.013182	8.59089	15.0549	10.3533	68.9847	98.2141	74.6773
Stard13	1.03438	7.39119	0.14111	6.1985e-05	1.32622	0.877314	0.899599	7.8375	7.20812	7.12795
Atp1b2	1.32064	9.40967	0.141262	0.0230258	1.36375	1.40905	1.18913	11.4741	9.61843	7.13643
Mecom	2.78148	19.7417	0.141328	0.0090558	2.78169	2.9595	2.60323	17.769	18.4506	23.0057
Mppe1	1.00775	7.18365	0.14148	0.000377619	0.993483	1.30323	0.726547	7.5805	6.56499	7.40546
Sema6a	1.35373	9.56005	0.1425	0.0032832	1.7314	1.07027	1.25953	10.7795	8.63584	9.26479
Parm1	1.03523	7.31147	0.142762	0.0182252	1.10432	0.9067	1.09466	7.2835	5.81906	8.83184
Cdc42ep5	2.18598	15.3468	0.142997	0.00785701	1.89567	2.60766	2.0546	12.9476	15.8011	17.2917
Smtn	5.84377	40.9025	0.14308	0.00740623	4.52935	5.45233	7.54964	34.9441	40.4204	47.3429
Kdelr3	5.28129	36.8223	0.143659	0.00370951	4.98581	5.7691	5.08897	40.7242	35.8614	33.8814
Heg1	1.87234	13.0286	0.144366	0.00733351	2.08569	1.43571	2.09561	15.1595	12.2642	11.6621
6030408B16Rik	1.67166	11.5551	0.145409	0.00156426	1.66534	1.59304	1.75661	10.9906	11.3102	12.3645
Slc24a3	0.765125	5.29608	0.146082	0.00719597	0.756092	0.855156	0.684127	6.09683	4.99685	4.79454
Dkk2	0.91696	6.27854	0.147405	0.00336231	1.01868	1.01351	0.718694	6.50677	6.80647	5.52238
Nkain4	2.5096	17.0737	0.147486	0.0433487	2.7735	2.75324	2.00208	22.4618	17.2591	11.5001
Pde3a	2.83159	18.9601	0.149793	0.0223946	3.38699	2.67283	2.43495	23.8966	17.3766	15.6071
Tmsb4x	139.625	907.325	0.153896	0.0468092	125.878	186.497	106.501	1005.69	1152.15	564.145
Prkcdbp	2.62761	17.0164	0.154913	0.00731624	2.56805	3.30652	2.00825	15.7008	19.9593	15.3891
Cobll1	0.914765	5.91805	0.155998	0.00607483	0.941017	0.785375	1.0179	5.82624	5.23236	6.69553
Epb41l3	1.89644	12.0705	0.157811	0.00803469	2.11844	1.7606	1.81028	11.09	11.14	13.9816
Hspa12a	1.48952	9.45827	0.158373	0.0264988	1.59821	1.57649	1.29386	11.5517	9.85365	6.96942
Arhgap24	2.24146	14.184	0.158621	4.89542e-06	2.32757	2.17658	2.22024	14.3834	14.0425	14.1261
Anxa11	3.33663	21.0378	0.159001	0.00929246	2.66609	3.73045	3.61336	17.586	21.4944	24.0331
Pir	0.792864	5.03614	0.159104	0.0366122	0.45962	1.06758	0.851393	5.57244	6.23254	3.30345
Itpripl2	2.49054	15.6376	0.159803	0.0241062	3.0778	2.09393	2.29988	19.378	15.6341	11.9009
Dpysl3	3.20616	19.9859	0.160841	0.0114712	3.5807	3.28447	2.7533	23.7211	18.6458	17.5908
Arpc1b	13.195	81.2072	0.162588	0.00475268	12.5038	16.7803	10.3008	70.233	91.5748	81.8137
Emx2	0.846929	5.24321	0.163125	0.0154673	0.785757	1.31578	0.439254	4.18752	6.56424	4.97788
Col6a6	0.822789	5.02606	0.165365	0.00892052	0.841941	0.277305	1.34912	4.31821	4.52102	6.23896
Dse	4.13841	25.065	0.165441	0.0217851	4.10133	4.01478	4.29913	30.2507	25.5551	19.389
Arhgap29	2.67965	16.2275	0.165644	0.0328713	2.94732	2.93057	2.16105	19.0769	18.4944	11.1111
Gli1	5.58878	33.6431	0.166367	0.00946602	5.05598	4.7593	6.95105	31.5946	29.5706	39.7641
Vim	66.4796	399.465	0.166442	0.00794176	61.3878	87.8573	50.1938	433.107	440.244	325.045
Ccnd2	17.6948	105.917	0.167142	0.000102496	24.2513	17.9406	10.8924	107.676	109.519	100.555
Olfm1	3.45784	20.6746	0.167653	0.0159616	3.79463	3.40709	3.17181	25.1437	18.6026	18.2776
Tcf21	34.1388	202.949	0.168255	0.0375421	34.1838	35.7321	32.5005	260.342	204.878	143.627
Ano1	2.33595	13.9248	0.168352	0.0245105	2.36134	2.73931	1.9072	16.8569	14.5704	10.3471
C430049B03Rik	0.837507	5.00604	0.168959	0.0208527	0.896192	0.821985	0.794343	6.19514	4.68262	4.14035
Csrp1	22.134	130.889	0.169169	0.00940497	22.0474	21.7709	22.5837	149.031	131.442	112.193
Prickle1	3.61738	21.2468	0.170646	0.0160203	3.81189	3.38529	3.65496	25.7899	19.1917	18.7589
Hmha1	2.0265	11.8923	0.171102	0.00196212	1.69886	2.09628	2.28437	10.9122	11.7979	12.9667
Cacna1g	3.77765	22.012	0.171994	0.00342635	3.67763	3.46111	4.1942	24.1752	20.0162	21.8446
Iqgap2	2.94826	17.15	0.172393	0.000328023	3.34401	2.39179	3.10898	17.1165	16.1115	18.222
Csf1	1.30713	7.52672	0.174762	0.00745449	1.48156	1.36454	1.07529	8.70256	6.69268	7.18491
Pla2g4a	5.95978	34.0511	0.175267	0.0233515	6.02179	6.34054	5.517	41.0832	35.1066	25.9634
Atf3	7.71532	43.9241	0.175839	0.0440354	2.03016	4.99327	16.1225	38.3414	31.1478	62.283
Sec24d	6.83772	38.8455	0.176236	0.0180402	7.52056	6.20397	6.78865	46.0727	39.6763	30.7875
Rassf8	4.4592	25.3031	0.176557	0.00710898	4.35569	3.90022	5.12168	23.0288	23.6987	29.1818
Ptn	24.5371	138.17	0.177646	0.00223651	22.5509	26.576	24.4844	131.394	150.532	132.585
Gsdmd	1.06053	6.01357	0.177724	0.000677503	0.614814	1.21027	1.35651	6.06267	5.84828	6.12978
Tbc1d8b	0.95646	5.40651	0.178429	0.0126735	1.19349	0.903123	0.772767	5.86611	6.07273	4.28068
Flnc	3.59786	19.9752	0.180526	0.00329499	3.95445	2.92423	3.9149	22.4015	18.7477	18.7765
Napepld	1.19687	6.67236	0.180605	0.00170376	1.22143	1.2127	1.15648	6.3198	6.58176	7.11552
Plekhh2	2.46878	13.5649	0.1826	0.0037907	2.54056	1.99323	2.87257	15.137	12.0635	13.4942
Pear1	4.03784	21.4889	0.188281	2.80348e-05	3.49535	3.41225	5.20592	22.4247	20.811	21.231
Rerg	1.39949	7.37777	0.190786	0.000535875	1.24177	1.54508	1.41161	7.64169	7.59854	6.89308
Stbd1	5.7035	29.7738	0.191833	0.011614	7.163	4.85322	5.09429	35.7442	27.4193	26.1578
Rps6ka4	2.62556	13.7048	0.192168	2.5885e-05	2.12968	3.03453	2.71248	13.0102	14.0036	14.1008
Myd88	1.94646	10.0432	0.194612	0.0123898	1.49525	2.29741	2.04674	8.05978	10.5593	11.5105
Atrnl1	8.53798	43.8374	0.194948	0.0368939	9.68885	7.36819	8.5569	57.3614	40.6951	33.4557
Adrbk2	1.0611	5.47242	0.19537	0.00418849	1.07177	0.886772	1.22476	6.15693	4.93758	5.32275
Adamts7	4.12131	20.8505	0.198044	0.00551135	4.10274	3.09058	5.1706	24.2475	18.8136	19.4906
Ly6a	1.33343	6.75192	0.198676	0.0122687	0.758073	3.17895	0.0632726	8.23378	5.70345	6.31852
Pbx1	25.8239	129.022	0.200214	1.89719e-06	29.1382	23.319	25.0146	131.791	125.824	129.451
Jph2	1.17307	5.89432	0.200373	0.0214406	1.18825	1.03466	1.29629	7.03276	6.0866	4.5636
Coro1a	1.32749	6.65885	0.200557	0.0301305	1.2297	1.55843	1.19433	6.55639	8.39006	5.0301
Ephb3	1.73976	8.70541	0.200766	0.000719527	2.08452	1.43698	1.69778	9.4123	8.66635	8.03757
Ptgis	7.25868	36.15	0.201015	0.00383214	7.32042	8.28226	6.17335	33.1899	34.6711	40.5888
Frk	1.60272	8.00652	0.201174	0.0120319	2.07076	1.4504	1.28699	8.89143	8.81058	6.31754
Fblim1	8.87102	44.127	0.201215	0.0199083	9.00621	9.26163	8.34521	49.6307	48.7764	33.9739
Cnn2	45.3721	225.472	0.201267	0.000913863	49.5256	38.6854	47.9051	235.852	233.373	207.191
Tspan4	8.66636	42.9966	0.201745	0.000403141	7.95777	10.1013	7.94005	43.4754	40.094	45.4204
Fndc3c1	1.81987	8.98939	0.203333	0.0159581	2.6391	1.70062	1.11989	11.2228	8.46892	7.27646
Cxcl12	11.2555	55.2942	0.203701	0.00206406	10.4349	11.0697	12.262	50.7512	56.0947	59.0368
Rarres2	7.26885	35.6594	0.204064	0.0184068	6.50425	9.43699	5.86531	42.069	37.7007	27.2085
Osr2	2.42474	11.8867	0.204657	0.00895617	2.22102	3.92239	1.1308	11.6283	14.4821	9.54954
Cpa2	2.91001	14.1377	0.206394	0.0425475	3.31424	2.73627	2.67951	11.4823	11.9637	18.9672
Ccdc80	11.0106	53.3312	0.206606	0.0183306	11.5042	9.64033	11.8873	64.3977	51.753	43.8428
Zbtb7c	2.15009	10.3961	0.207579	0.0236073	2.19616	1.99381	2.26029	9.90957	8.42739	12.8513
Peak1	2.47037	11.9251	0.207821	0.0170921	3.00525	1.83041	2.57546	14.4993	11.6416	9.63444
Prnp	1.66106	7.98005	0.209143	0.0427364	1.95266	1.71397	1.31657	9.68205	9.02395	5.23416
Maged2	85.955	408.297	0.21054	7.97234e-06	81.1382	91.0357	85.691	411.559	398.357	414.976
Myo1d	1.25286	5.9353	0.212413	0.00347562	1.22832	1.04981	1.48046	6.69786	5.5117	5.59633
Acyp2	2.22475	10.5084	0.21246	0.0124364	2.22868	2.50864	1.93693	11.5869	11.4235	8.51486
Cebpb	4.73295	22.3074	0.212522	0.00013375	3.67472	4.19673	6.3274	24.0799	21.3786	21.4639
Adgra2	13.58	63.8251	0.212892	0.00750169	11.6169	10.9089	18.2141	75.6685	60.1007	55.7062
Emp3	12.001	55.4117	0.21672	0.000766279	9.573	14.4938	11.9363	50.2075	59.4711	56.5565
Tns1	3.11296	14.363	0.21728	0.003002	3.33149	2.58239	3.42501	16.0401	13.316	13.7328
Lgals3bp	2.42423	11.1848	0.217442	1.74408e-05	2.47444	1.94704	2.8512	11.5712	11.1926	10.7908
H6pd	4.59035	21.1278	0.217636	0.00478293	4.62178	3.20116	5.94811	24.707	19.1832	19.4931
Lima1	8.8146	40.5177	0.217742	0.0257322	9.81918	7.79941	8.8252	50.7224	37.9515	32.8793
Fbn1	10.6813	48.9444	0.218394	0.0198395	11.5808	8.54858	11.9146	60.1177	46.4029	40.3125
Mmp2	32.8227	147.145	0.223117	0.0137129	32.862	30.7168	34.8893	174.369	137.351	129.715
Fstl1	73.1756	327.795	0.22326	0.00261255	78.4464	80.1231	60.9572	353.296	338.368	291.721
Cyp2d22	1.14041	5.12878	0.223869	0.000766361	0.924825	1.15845	1.33797	5.54901	4.71233	5.12499
Frmd6	3.24329	14.4999	0.224211	0.0206882	3.24336	3.46069	3.0258	16.737	15.5175	11.2452
Plpp1	3.34961	14.9362	0.224781	0.00667575	2.7839	3.7268	3.53814	16.5742	15.4828	12.7515
Lats2	4.94983	21.9606	0.225748	0.00827213	5.37655	4.10788	5.36507	24.2306	23.2457	18.4056
Cnrip1	3.81417	16.8923	0.226251	0.00851366	3.97932	4.1058	3.35739	17.8814	18.5226	14.2729
Epb41l2	13.7912	60.8598	0.226733	0.0234492	14.2968	12.5162	14.5606	74.7911	58.4664	49.3218
Scd1	2.02879	8.96388	0.227192	9.88648e-05	2.54597	1.64072	1.89969	9.3498	8.32174	9.22012
Vldlr	1.94893	8.56455	0.228458	0.0312316	1.99715	2.01053	1.8391	10.7349	8.37445	6.58432
Eva1b	14.8454	64.9008	0.228859	0.00099725	12.8003	19.2469	12.4891	58.3552	64.9727	71.3745
Tbc1d2b	5.11557	22.3746	0.228977	3.43223e-05	5.24825	4.42525	5.67322	23.4425	21.7379	21.9436
Ets1	6.46633	28.2356	0.229286	0.0124935	6.39873	6.98609	6.01417	27.7068	32.8686	24.1314
Rassf9	1.22663	5.36279	0.230165	0.0400562	1.3785	1.41834	0.883038	6.52299	5.97467	3.5907
Maml2	1.25271	5.45074	0.231234	0.000354772	1.66651	1.01242	1.0792	5.56243	5.23083	5.55897
Galnt10	3.72999	16.1588	0.231309	0.000428162	3.53457	3.60275	4.05263	15.9497	15.495	17.0317
Klf6	9.37023	40.2754	0.232845	0.0028894	7.4752	6.50339	14.1321	47.1202	35.8429	37.863
Fxyd1	3.25188	13.9931	0.232939	0.0125696	2.83379	4.87385	2.04801	11.0768	13.8234	17.0792
Dnajb4	7.28032	31.2637	0.233113	0.010484	6.68745	8.34211	6.81141	34.5674	33.3728	25.851
Pros1	3.77942	16.2271	0.233381	0.041023	3.7775	3.82291	3.73784	20.6001	16.4844	11.5966
Mgp	10.902	46.6885	0.233669	0.0422429	8.16336	14.6994	9.84327	36.6045	62.923	40.538
Igdcc4	3.88195	16.5431	0.235119	0.0423591	3.87491	3.44599	4.32496	21.5164	15.9985	12.1145
Rasl11a	4.5995	19.5391	0.235791	0.0422122	5.22807	3.84084	4.72959	23.4466	22.0738	13.0967
Svep1	1.86772	7.94192	0.236134	0.0457759	2.06739	1.22192	2.31386	10.7726	6.98946	6.06374
Anxa6	36.1761	153.159	0.23625	0.000725709	30.526	42.5391	35.4632	155.345	164.028	140.104
Kdelc2	7.10798	30.046	0.236824	0.00439424	7.95364	6.95036	6.41994	32.38	31.3473	26.4109
Otud1	1.62264	6.8722	0.237226	0.000105055	2.05553	1.43359	1.37878	7.21016	6.38464	7.02179
Wnt11	2.66358	11.2453	0.237539	0.0406269	2.35509	2.61002	3.02564	14.8748	9.57679	9.28445
Mid1ip1	4.14046	17.3982	0.23842	6.89001e-05	4.35775	4.27631	3.78732	17.7527	16.6865	17.7553
Fbln1	22.5448	94.4448	0.238789	0.0142038	21.2355	21.749	24.65	110.811	92.6026	79.9214
Cacng4	1.83403	7.67448	0.239968	0.0129597	2.1952	1.63171	1.67518	8.92442	6.29178	7.80723
Fat4	8.8107	36.6766	0.240434	0.0104388	11.386	5.23339	9.81275	42.5713	28.8252	38.6333
Ppp1r3c	1.78325	7.43556	0.240848	0.000119581	1.53458	2.32259	1.49259	7.85918	7.5085	6.93901
Ccdc102a	4.92329	20.4661	0.240929	3.72628e-05	4.37859	5.87849	4.51278	19.5672	21.5067	20.3244
Shank3	1.21769	5.08225	0.241089	0.00552746	1.30504	0.96977	1.37825	5.2796	4.34159	5.62555
Gsn	15.6173	64.7665	0.241249	3.76065e-05	14.042	18.1577	14.6521	65.0708	65.8547	63.374
Cdkn1c	97.0363	400.339	0.242404	0.0242844	113.667	102.669	74.7726	496.825	388.092	316.101
Rnf150	1.94291	8.04481	0.242453	0.0157641	2.37249	1.63644	1.81982	9.52351	8.14162	6.4693
Ston1	4.04186	16.6842	0.242711	0.00707881	4.68695	3.8893	3.54933	19.0134	16.4668	14.5722
Pmepa1	2.24061	9.24517	0.243174	0.00573703	3.38428	1.84038	1.49718	9.18448	9.11927	9.43174
Rab15	1.22285	5.03718	0.244266	0.000293407	1.55666	1.30065	0.811249	5.15323	5.2161	4.74221
Tns3	8.49715	34.7451	0.244775	0.00726026	8.98668	7.04956	9.45522	39.9416	33.5822	30.7113
6030419C18Rik	2.72517	11.1508	0.245069	0.00930928	2.96298	2.66354	2.549	11.0351	9.71158	12.7058
Grasp	1.98814	8.09576	0.246508	6.27516e-05	1.5204	2.08307	2.36094	8.33178	7.71324	8.24228
Lrp1	11.207	45.4596	0.246693	0.0119081	12.456	8.29026	12.8748	54.7527	40.9061	40.72
Rab31	6.67815	26.8423	0.249072	0.000515755	7.8532	6.56361	5.61764	28.9244	26.7361	24.8663
Tbkbp1	2.4063	9.67836	0.249402	0.0185384	2.31321	2.15872	2.74697	8.61233	8.61561	11.8071
Ntn3	2.92695	11.7229	0.250317	0.00493303	2.89264	2.36819	3.52002	12.5135	9.95259	12.7027
Ptgr1	5.05585	20.0465	0.252578	0.00745913	4.4338	6.56038	4.17337	16.4958	20.9104	22.7334
Pon2	2.32951	9.20563	0.253863	0.011328	2.47636	2.4217	2.09046	10.0379	9.94157	7.63744
Gm11627	1.46853	5.78598	0.255096	0.00230547	1.2973	2.21864	0.889648	6.56831	5.82862	4.96099
Anpep	3.91496	15.3473	0.255576	0.0209699	4.00127	3.3818	4.36182	14.3225	12.9191	18.8004
A230050P20Rik	1.58229	6.20201	0.256325	0.0119928	0.775724	2.03113	1.94002	6.36444	7.4246	4.81697
Anxa7	4.03655	15.7485	0.256785	0.00259895	3.94686	4.79504	3.36774	15.8275	17.4084	14.0096
Klf12	1.53028	5.97873	0.257197	0.00146405	2.06986	0.961987	1.559	6.76007	5.85737	5.31873
Slc9a3r2	5.31063	20.643	0.25762	0.0233713	4.66961	6.27629	4.98599	23.9028	22.4271	15.5992
Lef1	3.0741	11.9558	0.257742	0.0202306	3.25767	2.96406	3.00058	14.5335	10.4134	10.9207
Alcam	51.7144	199.694	0.259006	0.000166699	55.334	48.4724	51.3368	208.046	198.775	192.26
Gpr27	2.50403	9.69179	0.25913	0.0229828	2.20714	2.38524	2.9197	9.5186	7.73839	11.8184
Lama1	2.82657	10.9159	0.25962	0.00394984	2.76326	2.3127	3.40376	9.52899	12.223	10.9957
Adamts19	1.66128	6.42322	0.25979	0.00128631	1.60248	1.67614	1.70523	6.04174	6.57596	6.65196
Snx7	2.27063	8.76746	0.259828	0.000556394	2.66783	2.68393	1.46013	7.83232	9.40133	9.06874
Nhs	1.45746	5.626	0.260373	0.00320402	1.51721	0.952728	1.90245	5.38868	4.97634	6.513
Gpc4	3.52221	13.5141	0.261179	0.00086151	3.42019	3.51975	3.6267	13.9054	13.8019	12.8349
Eml1	6.08058	23.2547	0.261795	0.0297203	5.91577	6.30349	6.02248	27.8294	24.4275	17.5074
Car4	1.53839	5.89868	0.262053	0.0110731	1.27815	2.4104	0.926602	4.56077	7.04764	6.08764
Spats2l	4.32368	16.5084	0.262355	0.0018475	3.94934	5.06414	3.95755	14.9341	18.0135	16.5775
Rbm46	1.48889	5.70045	0.262483	0.0287753	1.71442	1.68265	1.06962	6.78507	6.2039	4.11237
Dab2	6.99015	26.4501	0.264555	0.00174166	6.71386	6.00982	8.24677	26.2212	29.0976	24.0316
Slc27a6	1.36995	5.18364	0.2657	0.0105967	1.46187	1.30581	1.34217	5.813	5.32471	4.41322
Pcsk5	2.23999	8.4561	0.265765	0.0111957	2.04788	1.92441	2.74768	10.0709	7.4074	7.88999
Loxl2	14.1066	53.1039	0.26578	0.030749	16.4236	9.75881	16.1374	68.125	49.5414	41.6452
Fam114a1	6.08864	22.9168	0.266004	0.0026161	5.71495	6.63887	5.91209	23.4149	24.5083	20.8273
Gas7	1.59073	6.00394	0.266169	0.000287869	1.14306	1.86182	1.7673	5.75127	6.20176	6.0588
Mbnl3	1.60442	6.04526	0.266615	0.0206633	2.12935	1.54577	1.13816	6.8991	6.78107	4.4556
Reck	7.93987	29.8057	0.266633	0.0148212	7.82314	7.24388	8.75259	35.3041	28.3361	25.777
Clip2	6.50368	24.3823	0.267038	0.00121245	6.48279	5.912	7.11627	26.3551	23.4815	23.3104
Anxa5	26.666	99.8255	0.267199	0.0021063	24.0265	33.2316	22.7398	99.5483	111.113	88.8151
Arsb	4.73875	17.7421	0.267504	0.00350552	5.36749	4.02508	4.82367	19.701	15.873	17.6522
Pdlim3	1.67465	6.24184	0.269464	0.00426883	1.54938	1.70677	1.76778	5.9904	6.91263	5.82248
1810011O10Rik	9.5455	35.3863	0.269957	0.0149697	9.70173	8.07452	10.8603	35.2371	29.2719	41.65
Map1a	1.78734	6.61312	0.271374	0.00819382	1.91698	1.07396	2.37107	8.00364	5.82732	6.00839
Lipa	4.39295	16.2136	0.271392	0.0119489	4.68988	4.63721	3.85174	18.4502	16.625	13.5655
Nr4a1	28.2175	103.624	0.272378	0.0340419	16.8442	18.8892	48.9193	118.307	67.2556	125.309
Rbms3	4.7081	17.2428	0.273469	0.0270419	5.29646	4.79162	4.03622	19.742	19.1527	12.8337
Tnfsf12	2.14105	7.83031	0.274358	0.00196737	2.37268	2.19309	1.85739	8.24355	8.21596	7.03143
Csrnp1	2.62164	9.57773	0.27448	7.79535e-06	2.39835	2.52696	2.93961	9.59974	9.27524	9.85819
Inf2	2.70637	9.78009	0.277461	0.00086197	2.7653	2.15009	3.20372	10.771	9.05445	9.51479
Akap2	5.5864	20.1361	0.277791	0.00901262	8.44034	3.90025	4.41862	24.5873	18.687	17.134
Tgfb3	9.13651	32.8719	0.278162	0.038772	8.7866	8.49967	10.1232	28.347	27.6157	42.6532
Cd82	3.14871	11.3178	0.278845	0.000128744	2.8	3.57843	3.06769	10.9875	10.9404	12.0256
Sh3bp4	4.14525	14.8751	0.279155	0.00046613	3.3541	4.61109	4.47056	13.698	14.9726	15.9547
Prss23	2.94517	10.5672	0.27939	0.0436123	2.8255	3.6124	2.39762	11.4174	13.0683	7.21591
Gpc3	264.481	946.336	0.279487	0.00195294	260.031	258.055	275.359	1012.84	903.742	922.425
Lgalsl	4.65948	16.649	0.280297	0.0070643	5.85755	4.46694	3.65395	17.4188	18.7539	13.7744
Cd34	3.09906	11.068	0.280652	0.0182273	3.42336	3.41865	2.45518	9.0058	13.2988	10.8994
Susd4	2.97807	10.5671	0.282503	0.0127208	2.95111	2.7742	3.2089	11.819	8.80376	11.0787
Rassf3	2.33384	8.23563	0.284252	1.84531e-05	2.41254	1.99672	2.59225	8.06175	8.58374	8.06141
Loxl3	3.88487	13.6617	0.284886	0.00153325	3.12469	3.37062	5.1593	15.4927	12.6972	12.7951
Ssfa2	10.5896	37.1741	0.285059	0.00333737	11.7823	9.88484	10.1018	39.4492	33.1198	38.9532
Msrb3	2.59393	9.12311	0.285109	0.0332422	3.06637	2.38155	2.33386	11.2079	9.39414	6.76724
Acot9	3.08383	10.8387	0.285181	0.0403518	3.14747	3.31937	2.78466	12.732	12.191	7.59296
Stat6	2.76958	9.72652	0.28548	0.0110879	2.47665	2.74962	3.08248	11.0619	9.89966	8.21805
Stxbp1	2.62653	9.20683	0.286056	0.0116614	2.32926	2.53472	3.01562	10.7048	9.05986	7.85579
Lama4	15.0474	52.5656	0.286395	0.00169545	14.8367	14.9959	15.3097	50.3646	51.6539	55.6784
Fndc5	1.49121	5.2246	0.286785	0.000224893	1.87121	1.37056	1.23185	5.44435	5.22887	5.00059
Col11a1	4.05994	14.1082	0.288276	0.00680442	4.37158	2.99469	4.81356	16.537	12.4501	13.3375
Etl4	10.8139	37.4985	0.288573	0.000112609	12.1949	8.42818	11.8187	39.0038	36.0686	37.4232
Rell1	3.63491	12.5475	0.290257	0.00570126	4.36646	3.52485	3.01341	14.5014	11.381	11.7601
Hmox1	4.72657	16.2766	0.290827	1.74e-05	4.06664	5.22538	4.88768	16.8405	16.1163	15.8729
2016-09-05	4.9577	17.0065	0.291934	0.00211634	4.54304	5.48711	4.84295	18.2324	17.3314	15.4557
Ehbp1l1	1.46852	5.0505	0.292169	0.0401968	1.29334	1.43917	1.67306	6.10828	5.47761	3.56562
Myo1c	6.60423	22.5334	0.293399	0.00175104	6.08441	6.8029	6.92537	22.9549	23.858	20.7874
Mdfi	6.22701	21.1146	0.295248	0.0049712	5.84282	6.89836	5.93986	18.6985	21.5311	23.1143
Rarb	9.72552	32.7363	0.297302	0.000226694	8.68142	10.7402	9.75494	32.5288	33.1168	32.5632
Ndrg1	2.99005	10.0784	0.297376	0.0441844	3.36756	3.58434	2.01824	12.5803	10.829	6.82592
Capg	2.20634	7.42424	0.298126	0.00239534	1.94404	3.1206	1.55439	6.97349	8.55301	6.74623
Rras	4.13069	13.8689	0.298345	0.0173819	3.814	4.18839	4.38968	16.319	13.6164	11.6712
Tspan5	4.52714	15.1849	0.298596	0.00912692	4.43572	4.73301	4.41271	16.967	15.2687	13.3191
Gab2	3.88777	13.0374	0.298738	0.00386211	4.3855	3.50005	3.77776	14.584	12.5126	12.0157
Rnase4	4.63719	15.406	0.301453	0.0140037	4.45814	5.47924	3.97419	17.0598	16.8103	12.3479
Sgcb	3.75636	12.4041	0.303394	0.0311367	3.75132	3.72437	3.79339	14.4	13.49	9.32226
Il13ra1	1.98503	6.56547	0.303405	0.0131697	2.51681	2.24402	1.19428	7.639	6.98772	5.06971
Gstm2	13.3862	43.8807	0.305217	0.000289992	13.7844	14.1727	12.2015	43.2994	46.3091	42.0337
Boc	12.5588	40.9995	0.306486	0.0130116	12.0079	10.6851	14.9835	36.6704	37.3051	49.0229
Vcl	11.2735	36.6728	0.307597	0.0145246	12.4111	9.99423	11.4152	42.2581	37.2546	30.5057
Pknox2	2.43004	7.91695	0.307816	0.0218188	2.42721	2.40732	2.45559	9.56388	7.02061	7.16636
Sh3kbp1	5.29528	17.222	0.307873	0.00172866	6.14554	5.31094	4.42937	18.6136	17.7088	15.3438
Arrb1	4.10994	13.3396	0.308619	0.00149568	4.2221	3.44102	4.6667	14.6205	13.2394	12.1589
Mcu	4.64786	15.0598	0.309085	0.00116618	4.71106	4.5085	4.72403	14.2464	15.4214	15.5118
Wwtr1	7.90948	25.6024	0.309205	0.000545208	9.35286	8.14704	6.22853	25.0368	27.9978	23.7726
Stard10	5.49849	17.7502	0.31016	0.0431258	4.2402	6.83089	5.42438	12.5362	18.2863	22.428
Snhg18	5.631	18.1613	0.310435	0.0337124	4.75383	7.73587	4.40331	18.8207	22.6475	13.0157
Bnc2	1.97835	6.3646	0.311917	0.0112625	2.44986	1.72164	1.76354	6.00252	5.51752	7.57374
Kirrel	11.8371	37.6407	0.314657	0.00071258	11.9223	9.13337	14.4555	40.6632	33.8557	38.4033
Adam19	7.5723	24.0864	0.314665	0.0257671	8.81633	5.99814	7.90243	30.0981	21.984	20.1771
Ralb	13.6365	43.2036	0.315792	0.0002014	14.9386	14.6943	11.2765	41.6373	46.4018	41.5716
B2m	18.5218	58.1448	0.318663	0.0480445	17.872	23.2106	14.4827	63.3332	71.8667	39.2344
Dact3	14.0573	44.0662	0.319159	0.00180592	14.2776	12.28	15.6144	42.7614	41.0177	48.4195
2510009E07Rik	3.63567	11.4024	0.319448	0.0353027	3.79685	4.04701	3.06315	13.182	12.7795	8.24571
Fam102b	2.74627	8.61581	0.319537	0.0351269	3.43444	2.30265	2.50172	10.6679	8.84929	6.33028
Wwp1	6.49513	20.3079	0.320168	0.00345459	7.52628	5.89922	6.0599	20.339	22.4858	18.0989
Triqk	1.7188	5.38496	0.320448	0.00951344	1.70794	2.32917	1.1193	5.53378	6.30029	4.32082
Amigo2	2.44601	7.62243	0.321786	0.000393694	2.0458	2.17553	3.11669	7.70093	7.15477	8.01157
Cdkn2c	1.94021	6.04342	0.322166	0.00975971	1.87538	2.17244	1.77281	5.08942	6.5125	6.52833
Rxra	7.23369	22.3541	0.323898	0.00167393	7.43474	7.09248	7.17387	23.2801	21.019	22.7633
Tmtc4	7.45763	22.9856	0.324742	0.0118864	7.84937	6.83707	7.68644	23.3224	19.6476	25.9868
Rgs10	2.49191	7.68408	0.325174	0.00813869	2.22452	3.40359	1.84763	6.39246	9.07122	7.58855
Phactr2	4.41136	13.5465	0.326145	0.00439303	5.00415	3.98343	4.24651	15.1177	13.3551	12.1666
Actn1	30.7399	94.2292	0.326296	1.06006e-05	30.5745	29.3183	32.3269	96.9009	93.0594	92.7273
Dnm1	4.69784	14.4178	0.326303	0.0223342	4.65433	4.1751	5.26408	13.8648	11.9785	17.4101
5730559C18Rik	2.15406	6.6127	0.326764	0.00406821	2.12713	2.2519	2.08315	6.71096	6.02891	7.09822
Ccdc126	2.14388	6.56157	0.327758	0.00165946	2.8093	2.21058	1.41178	7.40406	6.08799	6.19267
