# Supplementary material for: Transcriptional regulatory control of mammalian nephron progenitors revealed by multi-factor cistromic analysis and genetic studies
Source: PLoS Genet. 2018 Jan 29;14(1):e1007181. doi: 10.1371/journal.pgen.1007181 (PMC5805373; doi:10.1371/journal.pgen.1007181)
Supplement: S4 Table — Results from RNA-seq of uncommitted (E16.5 Cited1+, RFP+) vs differentiating (P2 Six2+, GFP+) FAC-sorted nephron progenitors. (XLSX) [file pgen.1007181.s009.xlsx]

## Sheet: tpm.E16Cited1+.vs.P2Six2+.all
gene_id	mean_E16.5_Cited1+	mean_P2_Six2+	fold_difference	p	E16.5_Cited1+_1	E16.5_Cited1+_2	E16.5_Cited1+_3	P2_Six2+_1	P2_Six2+_2
0610005C13Rik	1.36308	5.56328	0.216119	0.00988436	0.863368	0.865101	2.36077	6.34336	4.7832
0610007P14Rik	21.6022	27.1186	0.772146	0.00230491	21.0312	22.0818	21.6935	27.9797	26.2575
0610009B22Rik	12.2893	8.41299	1.46131	0.0387809	12.8495	10.7341	13.2845	8.40664	8.41934
0610009L18Rik	1.44272	1.78855	18.1341	0.0654884	2.06288	0.784042	1.48124	0.0701097	3.50699
0610009O20Rik	27.5436	21.5381	1.30504	0.0344812	29.8734	25.7062	27.0511	21.1032	21.9731
0610010B08Rik	1.44497	1.17921	1.56475	0.023209	1.6075	1.37247	1.35493	0.91984	1.43858
0610010F05Rik	9.44452	10.4733	0.953457	0.107963	9.68911	9.51497	9.12948	9.90604	11.0406
0610010K14Rik	28.5938	38.296	0.719632	0.0103463	27.345	30.8753	27.5612	39.7379	36.8542
0610011F06Rik	18.6322	8.02874	2.78286	0.00865632	18.9483	16.5564	20.392	6.68894	9.36853
0610012G03Rik	13.7965	12.9696	1.32072	0.0828331	13.5897	12.1248	15.675	10.4438	15.4954
0610030E20Rik	7.81395	8.05411	0.950366	0.467658	8.01009	6.93841	8.49334	8.22256	7.88567
0610031O16Rik	0.0315495	0	4.15495	0.19023	0.0534366	0	0.041212	0	0
0610037L13Rik	11.8993	9.15145	1.20112	0.0851374	12.3777	10.665	12.6552	9.90513	8.39777
0610038B21Rik	0.747731	0.229611	4.96954	0.379101	0.202378	0.212442	1.82837	0.142475	0.316746
0610039H22Rik	0	0.594492	0.0083404	0	0	0	0	1.18898	0
0610039K10Rik	0.142834	0	15.2834	0.42265	0	0	0.428501	0	0
0610040B10Rik	1.37804	1.08807	3.43126	0.105975	1.60116	1.83834	0.69461	0.394527	1.78161
0610040F04Rik	0	0.0362707	0.121151	0	0	0	0	0.0725414	0
0610040J01Rik	3.06455	2.54745	1.00038	0.994734	2.8962	2.91972	3.37772	3.06338	2.03152
0610043K17Rik	0.111006	0	12.1006	0.291289	0.0712488	0.26177	0	0	0
1010001N08Rik	0.0226618	0	3.26618	0.42265	0	0	0.0679853	0	0
1110001J03Rik	22.237	8.19742	3.6999	0.0277433	23.1641	17.0578	26.4893	6.00288	10.392
1110002L01Rik	5.84094	5.50221	1.01401	0.870667	6.59142	5.85818	5.07322	5.76009	5.24434
1110004E09Rik	17.2129	16.9501	1.04124	0.661259	17.3779	14.8142	19.4467	16.5308	17.3695
1110004F10Rik	68.8567	75.5288	0.926706	0.0344602	66.9282	70.4872	69.1545	74.3034	76.7541
1110006O24Rik	1.44016	2.6987	0.441121	0.0297714	0.917328	1.36918	2.03398	3.27745	2.11994
1110008F13Rik	35.7187	26.7491	1.26522	0.213088	34.3448	29.3119	43.4995	28.2292	25.2689
1110008L16Rik	7.26479	6.67785	1.0626	0.327674	6.80888	7.91483	7.07065	6.83618	6.51951
1110008P14Rik	7.20822	3.72897	1.47369	0.194521	4.82539	8.06407	8.7352	4.88805	2.56989
1110012L19Rik	8.30511	5.65905	1.33026	0.148347	7.9982	6.92552	9.99162	6.24075	5.07735
1110015O18Rik	0.0443036	0	5.43036	0.42265	0	0	0.132911	0	0
1110017D15Rik	0.0322787	0.154221	0.237243	0.0173183	0.0341331	0.062703	0	0.168209	0.140234
1110019D14Rik	0.798666	2.60569	0.470355	0.0130053	0.940598	0.593963	0.861436	1.70927	3.5021
1110020A21Rik	0.56739	1.1692	0.518893	0.108121	0.324824	0.430955	0.946391	1.10273	1.23567
1110025L11Rik	0	0	1	NA	0	0	0	0	0
1110028F11Rik	0.0472728	0	5.72728	0.353203	0.0162779	0	0.12554	0	0
1110028F18Rik	0	0	1	NA	0	0	0	0	0
1110032A03Rik	5.207	11.0637	0.498184	0.0157273	4.49927	6.53998	4.58173	10.462	11.6653
1110032F04Rik	4.39257	1.14976	8.27781	0.00256067	4.37243	4.06317	4.7421	0.521852	1.77767
1110034G24Rik	2.25099	1.21301	1.27012	0.160139	2.51439	1.8146	2.42397	1.77014	0.655888
1110036E04Rik	0	0	1	NA	0	0	0	0	0
1110037F02Rik	17.7841	15.6774	1.1685	0.0199819	18.5162	17.3484	17.4876	15.2182	16.1366
1110038B12Rik	64.7652	43.236	1.62762	0.0324828	68.9258	55.5498	69.8199	39.7876	46.6844
1110038F14Rik	19.643	15.099	1.28579	0.0863582	19.1705	17.5342	22.2242	15.2748	14.9232
1110046J04Rik	2.19955	0.623793	2.79004	0.0411177	2.77678	2.02998	1.7919	0.781944	0.465643
1110051M20Rik	5.45243	7.41999	0.782554	0.0136236	5.80573	5.32582	5.22575	6.97026	7.86971
1110058D11Rik	0	0	1	NA	0	0	0	0	0
1110059E24Rik	21.5021	19.4832	1.19302	0.0586784	22.2933	19.7403	22.4726	18.0216	20.9448
1110059G10Rik	3.39259	3.92954	1.06785	0.376536	3.35381	3.74232	3.08165	3.1764	4.68268
1110065P20Rik	13.1119	7.57983	2.19063	0.110514	15.1973	7.96132	16.1772	5.98002	9.17964
1190002N15Rik	21.2822	25.7852	0.749147	0.0228801	19.8868	23.447	20.5129	28.4119	23.1585
1190003K10Rik	0.0619119	0	7.19119	0.42265	0	0	0.185736	0	0
1190005I06Rik	0.654231	1.36862	0.558983	0.307679	0.3908	0.157081	1.41481	1.17828	1.55896
1190007I07Rik	6.13251	3.90589	1.7307	0.073935	6.71072	4.64992	7.0369	3.53914	4.27264
1300002E11Rik	2.36406	3.4032	0.736871	0.0703536	2.35785	2.77864	1.95569	3.21182	3.59458
1300017J02Rik	0	0	1	NA	0	0	0	0	0
1500004A13Rik	0.205404	0.222014	0.74828	0.49065	0.14805	0.0926074	0.375555	0.277865	0.166163
1500009C09Rik	0.0535064	0	6.35064	0.42265	0	0	0.160519	0	0
1500009L16Rik	6.006	4.83432	1.51468	0.0142387	6.45357	5.96152	5.60291	3.96179	5.70685
1500011B03Rik	6.3484	6.90341	0.729214	0.0151073	5.77299	6.53514	6.73706	8.70952	5.0973
1500011K16Rik	4.47066	2.04274	1.93884	0.0693084	4.66921	3.3412	5.40156	2.30099	1.78449
1500012K07Rik	0.015489	0	2.5489	0.253587	0.0335352	0	0.0129317	0	0
1500015A07Rik	4.34994	4.36321	1.132	0.313848	4.08663	3.86209	5.1011	3.84155	4.88488
1500015L24Rik	0	0	1	NA	0	0	0	0	0
1500015O10Rik	0.177886	0.203719	18.7886	0.192134	0	0.227723	0.305935	0	0.407437
1500017E21Rik	0.0425228	0	5.25228	0.42265	0	0	0.127568	0	0
1500026H17Rik	0.0454517	0.118006	0.825217	0.666401	0.058032	0	0.0783232	0.0571966	0.178815
1600002D24Rik	0.137418	0	14.7418	0.334456	0.0596367	0	0.352618	0	0
1600002H07Rik	7.7421	6.44635	1.27816	0.0198823	7.91051	7.26586	8.04993	6.05505	6.83765
1600002K03Rik	3.32088	2.01886	1.65723	0.292022	3.38185	1.67738	4.9034	1.9999	2.03781
1600010M07Rik	0	0	1	NA	0	0	0	0	0
1600012H06Rik	5.31747	5.31578	1.12536	0.141419	4.96874	5.18014	5.80351	4.72402	5.90753
1600014C10Rik	5.86593	2.2661	2.47421	0.0145111	6.57287	5.09939	5.92554	2.36487	2.16733
1600014C23Rik	0.196672	0	20.6672	0.42265	0	0	0.590017	0	0
1600015I10Rik	0.0364559	0	4.64559	0.42265	0	0	0.109368	0	0
1600019K03Rik	0.0711925	0	8.11925	0.42265	0	0	0.213578	0	0
1600020E01Rik	4.86235	2.46958	1.17343	0.479468	5.49588	3.20697	5.88419	4.14224	0.796925
1600023N17Rik	0.257726	0.386349	0.553624	0.139111	0.17473	0.16049	0.437959	0.473589	0.29911
1600025M17Rik	0	0	1	NA	0	0	0	0	0
1600027J07Rik	3.39577	0.372276	5.39538	0.123534	4.50222	1.2406	4.44449	0.621238	0.123315
1600029I14Rik	0.000181806	0	1.01818	0.42265	0	0	0.000545417	0	0
1600029O15Rik	0	0	1	NA	0	0	0	0	0
1700001C02Rik	0	0	1	NA	0	0	0	0	0
1700001C19Rik	0.0251407	0.421819	0.140022	0.013299	0	0	0.075422	0.240965	0.602673
1700001D01Rik	0.0200347	0	3.00347	0.42265	0	0	0.060104	0	0
1700001F09Rik	1.31961e-14	0.00238105	0.67741	7.67877e-24	0	0	3.95882e-14	0.00476211	0
1700001G01Rik	0	0	1	NA	0	0	0	0	0
1700001G11Rik	0.660772	0.313657	67.0772	0.3707	0.171775	0	1.81054	0	0.627315
1700001G17Rik	0.606025	0.0678296	61.6025	0.0685545	0.742942	0.27296	0.802175	0	0.135659
1700001J03Rik	0.127742	0.116261	13.7742	0.353755	0.339576	0	0.0436486	0	0.232522
1700001J11Rik	0.0884734	1.9458e-18	9.84734	0.141482	0.107686	0.0163216	0.141413	0	3.8916e-18
1700001K19Rik	0.015385	0.063208	2.5385	0.42265	0.0461549	0	0	0	0.126416
1700001K23Rik	0	0	1	NA	0	0	0	0	0
1700001L05Rik	1.12693	0.600154	1.70232	0.0328957	1.0489	1.03079	1.3011	0.657872	0.542435
1700001L19Rik	0.0375649	0.152737	0.579991	0.455971	0	0	0.112695	0.0720098	0.233465
1700001O22Rik	1.40093	1.97573	0.695552	0.200241	1.16237	0.991386	2.04905	2.01851	1.93295
1700001P01Rik	0.361825	0	37.1825	0.0790769	0.564509	0.19444	0.326525	0	0
1700003C15Rik	0.0478966	0	5.78966	0.42265	0	0	0.14369	0	0
1700003D09Rik	0.00814944	0	1.81494	0.42265	0	0	0.0244483	0	0
1700003E16Rik	0.146788	0.0529243	1.35339	0.364806	0.107394	0.217014	0.115956	0.105849	0
1700003E24Rik	0	0	1	NA	0	0	0	0	0
1700003F12Rik	0.0463284	0	5.63284	0.42265	0	0	0.138985	0	0
1700003G13Rik	0	0	1	NA	0	0	0	0	0
1700003G18Rik	0	0	1	NA	0	0	0	0	0
1700003H04Rik	0	0.199144	1	NA	0	0	0	0	0.398287
1700003I22Rik	0	0	1	NA	0	0	0	0	0
1700003L19Rik	0	0	1	NA	0	0	0	0	0
1700003M07Rik	0.014669	0.212526	0.201415	0.0217611	0	0	0.044007	0.112478	0.312574
1700003P14Rik	0.0113879	0	2.13879	0.42265	0	0	0.0341636	0	0
1700006A11Rik	0	0	1	NA	0	0	0	0	0
1700006E09Rik	0	0	1	NA	0	0	0	0	0
1700006F04Rik	0.0515697	0	6.15697	0.42265	0	0	0.154709	0	0
1700006H21Rik	0	0	1	NA	0	0	0	0	0
1700007B14Rik	0	0.0301235	0.142355	0	0	0	0	0.0602469	0
1700007F19Rik	0	0.0918101	1	NA	0	0	0	0	0.18362
1700007G11Rik	0.112975	0	12.2975	0.240975	0.10228	0	0.236645	0	0
1700007J10Rik	0.0203773	0	3.03773	0.42265	0	0	0.0611318	0	0
1700007K09Rik	0.0601688	0	7.01688	0.253587	0.130272	0	0.0502348	0	0
1700007K13Rik	0.0670706	0.766486	0.65339	0.604172	0	0.201212	0	0.107955	1.42502
1700007L15Rik	0.749007	0.461715	6.01466	0.0451827	0.471558	0.86626	0.909203	0.116193	0.807238
1700007P06Rik	0	0	1	NA	0	0	0	0	0
1700008C04Rik	0	0	1	NA	0	0	0	0	0
1700008J07Rik	3.12483	7.33563	0.415739	0.00129993	3.24082	2.81042	3.32326	7.53039	7.14087
1700008K24Rik	0.0478123	0	5.78123	0.42265	0	0	0.143437	0	0
1700008O03Rik	0.429417	0.0992877	43.9417	0.18752	0.580001	0	0.70825	0	0.198575
1700008P02Rik	0.0143649	0	2.43649	0.42265	0	0	0.0430948	0	0
1700009C05Rik	0	0.378461	0.04337	0	0	0	0	0.220574	0.536347
1700009J07Rik	0.0371539	0	4.71539	0.42265	0	0	0.111462	0	0
1700009N14Rik	0	0	1	NA	0	0	0	0	0
1700010B08Rik	0.0252669	0	3.52669	0.42265	0	0	0.0758006	0	0
1700010D01Rik	0	0	1	NA	0	0	0	0	0
1700010I02Rik	0.278698	0	28.8698	0.42265	0	0	0.836094	0	0
1700010I14Rik	1.02696	1.64497	0.75503	0.49817	0.42203	1.80898	0.849872	1.3634	1.92654
1700010J16Rik	0.0382849	0	4.82849	0.42265	0	0	0.114855	0	0
1700010K23Rik	0	0	1	NA	0	0	0	0	0
1700011A15Rik	0.0789314	0	8.89314	0.296208	0.0487616	0	0.188033	0	0
1700011B04Rik	0	0	1	NA	0	0	0	0	0
1700011C11Rik	0	0	1	NA	0	0	0	0	0
1700011E24Rik	0.0787141	0	8.87141	0.222545	0.155956	0	0.0801859	0	0
1700011H14Rik	3.69511	2.24496	1.15491	0.265124	3.96173	3.04972	4.07388	3.19813	1.29178
1700011I03Rik	0.0522795	0	6.22795	0.0654929	0.0434667	0.0798489	0.0335228	0	0
1700011L22Rik	0	0	1	NA	0	0	0	0	0
1700011M02Rik	0	0	1	NA	0	0	0	0	0
1700012A03Rik	0.053154	0	6.3154	0.240975	0.0481221	0	0.11134	0	0
1700012B07Rik	0	0	1	NA	0	0	0	0	0
1700012B09Rik	0	0	1	NA	0	0	0	0	0
1700012C14Rik	0.197264	0.181628	20.7264	0.119119	0.0884171	0.162424	0.340951	0	0.363257
1700012D01Rik	0.845574	0.156108	2.65529	0.259692	0.886971	0.232769	1.41698	0.312215	0
1700012D14Rik	0.562691	0	57.2691	0.211986	0.490019	0.0642981	1.13376	0	0
1700012D16Rik	0.0195502	0.364512	2.95502	0.42265	0	0	0.0586505	0	0.729024
1700012H19Rik	0	0	1	NA	0	0	0	0	0
1700012I11Rik	0	0	1	NA	0	0	0	0	0
1700012L04Rik	0.0595373	0	6.95373	0.42265	0	0	0.178612	0	0
1700012P22Rik	0.104811	0	11.4811	0.42265	0	0	0.314433	0	0
1700013D24Rik	0	0	1	NA	0	0	0	0	0
1700013F07Rik	0	0.40319	0.0122492	0	0	0	0	0.80638	0
1700013G24Rik	0.0109262	0	2.09262	0.42265	0	0	0.0327787	0	0
1700013H16Rik	0	0	1	NA	0	0	0	0	0
1700015E13Rik	0	0	1	NA	0	0	0	0	0
1700015F17Rik	0	0	1	NA	0	0	0	0	0
1700015G11Rik	0	0	1	NA	0	0	0	0	0
1700016C15Rik	0	0	1	NA	0	0	0	0	0
1700016D06Rik	0.0358498	0	4.58498	0.42265	0	0	0.107549	0	0
1700016G22Rik	0.0454677	0.0731836	0.354728	0.156688	0	0.136403	0	0.146367	0
1700016H13Rik	0.0358972	0	4.58972	0.42265	0	0	0.107692	0	0
1700016K19Rik	0.225563	0.394077	0.693155	0.160064	0.286851	0.131738	0.258101	0.329842	0.458311
1700016L04Rik	0.161399	0.1378	1.11974	0.814375	0.0967731	0.0888867	0.298538	0.143071	0.132529
1700016L21Rik	0	0	1	NA	0	0	0	0	0
1700016P04Rik	0	0	1	NA	0	0	0	0	0
1700017B05Rik	4.98774	6.28551	0.886243	0.284742	4.29251	5.8116	4.8591	5.62924	6.94179
1700017D01Rik	0	0	1	NA	0	0	0	0	0
1700017G19Rik	0.0185643	0.115657	0.11837	0.00752828	0	0	0.0556929	0.231313	0
1700017J07Rik	0	0	1	NA	0	0	0	0	0
1700017L05Rik	0.0200701	0	3.00701	0.42265	0	0	0.0602104	0	0
1700017N19Rik	0.0200939	0.124883	3.00939	0.42265	0	0	0.0602816	0	0.249767
1700018A04Rik	0	0	1	NA	0	0	0	0	0
1700018B08Rik	0.0209621	0	3.09621	0.42265	0	0	0.0628864	0	0
1700018B24Rik	0.130998	0	14.0998	0.42265	0	0	0.392994	0	0
1700018C11Rik	0	0	1	NA	0	0	0	0	0
1700018F24Rik	4.9434e-22	0	1	0.42265	0	0	1.48302e-21	0	0
1700018G05Rik	0.0567397	0	6.67397	0.42265	0	0	0.170219	0	0
1700018L02Rik	0.69675	1.03948	0.803083	0.165746	0.564962	0.681085	0.844202	0.870046	1.20891
1700019A02Rik	0	0	1	NA	0	0	0	0	0
1700019B03Rik	0.0489498	0	5.89498	0.00552868	0.0545961	0.0501469	0.0421063	0	0
1700019B21Rik	0	0	1	NA	0	0	0	0	0
1700019C18Rik	0.0276087	0	3.76087	0.42265	0	0	0.082826	0	0
1700019D03Rik	0.553143	0	56.3143	0.107647	0.158388	0.727401	0.773638	0	0
1700019E08Rik	0	0	1	NA	0	0	0	0	0
1700019G17Rik	0.43713	1.24549	0.584767	0.082958	0.456705	0.259094	0.595592	0.754631	1.73636
1700019G24Rik	0	0	1	NA	0	0	0	0	0
1700019M22Rik	0.0376065	0	4.76065	0.42265	0	0	0.11282	0	0
1700019N19Rik	0.0876348	0	9.76348	0.42265	0	0.262904	0	0	0
1700019O17Rik	0.0591959	0	6.91959	0.42265	0	0	0.177588	0	0
1700020A23Rik	0.0463284	0	5.63284	0.42265	0	0	0.138985	0	0
1700020D05Rik	0.516648	0.532587	52.6648	0.024265	0.475318	0.67472	0.399907	0	1.06517
1700020D14Rik	0	0	1	NA	0	0	0	0	0
1700020G17Rik	0	0	1	NA	0	0	0	0	0
1700020I14Rik	28.1651	18.5905	1.75091	0.00860577	30.4158	27.18	26.8995	16.0817	21.0994
1700020L24Rik	0.157511	0	16.7511	0.186148	0	0.217205	0.255328	0	0
1700020M21Rik	0	0	1	NA	0	0	0	0	0
1700020N01Rik	0	0	1	NA	0	0	0	0	0
1700020N15Rik	0	0	1	NA	0	0	0	0	0
1700020N18Rik	0	0	1	NA	0	0	0	0	0
1700021F05Rik	19.4549	29.9104	0.54487	0.0456344	17.7991	26.3468	14.2188	35.7139	24.1069
1700021F07Rik	0	0	1	NA	0	0	0	0	0
1700021N21Rik	0.0574515	0	6.74515	0.19023	0.0973077	0	0.0750468	0	0
1700022A21Rik	0.0312695	0	4.12695	0.42265	0	0	0.0938086	0	0
1700022A22Rik	0	0	1	NA	0	0	0	0	0
1700022E09Rik	0	0	1	NA	0	0	0	0	0
1700022H01Rik	0.0545561	0	6.45561	0.201477	0.0643739	0	0.0992945	0	0
1700022H16Rik	0	0	1	NA	0	0	0	0	0
1700022I11Rik	0.0486079	0	5.86079	0.42265	0	0	0.145824	0	0
1700023C21Rik	0	0	1	NA	0	0	0	0	0
1700023F02Rik	0	0	1	NA	0	0	0	0	0
1700023F06Rik	0.158836	0	16.8836	0.14297	0.0367237	0.269848	0.169935	0	0
1700024B18Rik	0	0	1	NA	0	0	0	0	0
1700024F13Rik	0.143611	0.555152	0.38478	0.0927078	0.0658173	0.0604537	0.304563	0.389218	0.721085
1700024G13Rik	0	0	1	NA	0	0	0	0	0
1700024I08Rik	0	0	1	NA	0	0	0	0	0
1700024N05Rik	0.0459678	0	5.59678	0.42265	0	0	0.137903	0	0
1700024P04Rik	0	0	1	NA	0	0	0	0	0
1700024P16Rik	0.101841	0.0599418	0.861086	0.70049	0.0270299	0.111722	0.166771	0.119884	0
1700025B11Rik	0	0	1	NA	0	0	0	0	0
1700025C18Rik	0	0	1	NA	0	0	0	0	0
1700025F22Rik	0	0	1	NA	0	0	0	0	0
1700025F24Rik	0	0	1	NA	0	0	0	0	0
1700025G04Rik	6.23235	7.2237	0.819878	0.0101466	6.49597	6.17806	6.02301	7.60376	6.84364
1700025J12Rik	0	0	1	NA	0	0	0	0	0
1700025K24Rik	0	0	1	NA	0	0	0	0	0
1700025M24Rik	0	0	1	NA	0	0	0	0	0
1700025N23Rik	0.062747	0	7.2747	0.42265	0	0	0.188241	0	0
1700026D11Rik	0	0	1	NA	0	0	0	0	0
1700026F02Rik	0	0	1	NA	0	0	0	0	0
1700026J14Rik	0.0697118	0	7.97118	0.297082	0.166366	0	0.0427691	0	0
1700026L06Rik	1.33394	0.323382	2.0463	0.0588218	1.2468	1.08492	1.6701	0.646765	0
1700027A15Rik	0	0	1	NA	0	0	0	0	0
1700027F06Rik	0	0	1	NA	0	0	0	0	0
1700027F09Rik	0.029555	0	3.9555	0.42265	0	0	0.088665	0	0
1700027H10Rik	0	0	1	NA	0	0	0	0	0
1700027I24Rik	0	0	1	NA	0	0	0	0	0
1700027J07Rik	0	0	1	NA	0	0	0	0	0
1700028B04Rik	0	0	1	NA	0	0	0	0	0
1700028D13Rik	0.0790473	0	8.90473	0.42265	0	0	0.237142	0	0
1700028E10Rik	0.118519	0.164123	0.515101	0.148964	0.1134	0.0297597	0.212398	0.239503	0.0887428
1700028I16Rik	0	0.205483	0.0237549	0	0	0	0	0.410965	0
1700028J19Rik	0.299564	0.519169	3.72422	0.0469048	0.259665	0.238504	0.400524	0.073122	0.965217
1700028K03Rik	0.0636673	0	7.36673	0.380414	0.0135357	0	0.177466	0	0
1700028M03Rik	0	0	1	NA	0	0	0	0	0
1700028P14Rik	0.0479718	0	5.79718	0.216876	0.0507277	0.0931878	0	0	0
1700028P15Rik	0.0925668	0	10.2567	0.42265	0	0	0.2777	0	0
1700029B22Rik	0	0	1	NA	0	0	0	0	0
1700029F12Rik	0.00956853	0	1.95685	0.42265	0	0	0.0287056	0	0
1700029H14Rik	0.0237142	0	3.37142	0.42265	0	0	0.0711425	0	0
1700029I15Rik	0.0403221	0.178837	0.136866	0.015763	0.120966	0	0	0.357675	0
1700029J03Rik	0	0	1	NA	0	0	0	0	0
1700029J07Rik	1.98309	2.92616	1.06074	0.70746	2.16945	2.31738	1.46246	1.86896	3.98336
1700029M20Rik	0.076406	0.0407024	8.6406	0.42265	0	0	0.229218	0	0.0814048
1700029N11Rik	0	0	1	NA	0	0	0	0	0
1700029P11Rik	0.0994882	0	10.9488	0.42265	0	0	0.298465	0	0
1700030A11Rik	0.0637363	0	7.37363	0.42265	0	0	0.191209	0	0
1700030C10Rik	0.0544746	0.628793	0.139221	0.0110994	0.0255405	0	0.137883	0.453111	0.804476
1700030F04Rik	0	0	1	NA	0	0	0	0	0
1700030F18Rik	0	0	1	NA	0	0	0	0	0
1700030J22Rik	1.84704	2.1109	1.1806	0.279724	1.54133	2.20527	1.79452	1.56297	2.65883
1700030K09Rik	4.68915	4.0283	1.44744	0.0954236	5.29759	3.73273	5.03714	3.23652	4.82008
1700030L20Rik	0.0670708	0	7.70708	0.42265	0	0	0.201213	0	0
1700030M09Rik	0	0	1	NA	0	0	0	0	0
1700030N03Rik	0	0	1	NA	0	0	0	0	0
1700030O20Rik	0	0	1	NA	0	0	0	0	0
1700031A10Rik	0.0172554	0	2.72554	0.42265	0	0	0.0517663	0	0
1700031F05Rik	0	0	1	NA	0	0	0	0	0
1700031M16Rik	0	0	1	NA	0	0	0	0	0
1700031P21Rik	0	0	1	NA	0	0	0	0	0
1700034E13Rik	0	0	1	NA	0	0	0	0	0
1700034G24Rik	0.0209428	0	3.09428	0.42265	0	0	0.0628284	0	0
1700034H15Rik	0.299564	0.176362	1.82974	0.20853	0.353304	0.148348	0.397041	0.159185	0.193538
1700034I23Rik	0.0402963	0	5.02963	0.42265	0	0	0.120889	0	0
1700034J05Rik	0.100173	0	11.0173	0.42265	0	0	0.30052	0	0
1700034K08Rik	0.0183461	0	2.83461	0.42265	0	0	0.0550383	0	0
1700034O15Rik	0.0611043	0	7.11043	0.42265	0	0	0.183313	0	0
1700034P13Rik	0.274478	0.060543	28.4478	0.186257	0.0884171	0.189494	0.545522	0	0.121086
1700036G14Rik	0.0420021	0	5.20021	0.42265	0	0	0.126006	0	0
1700037C18Rik	1.38432	1.29696	0.999784	0.999567	1.60553	0.442409	2.10501	1.38462	1.20931
1700037H04Rik	26.3358	24.8819	1.076	0.160699	24.6325	27.1257	27.249	24.4749	25.2888
1700039E15Rik	0	0	1	NA	0	0	0	0	0
1700039E22Rik	0.105713	0	11.5713	0.321291	0	0.052524	0.264614	0	0
1700040L02Rik	0.851334	1.17268	0.868687	0.195951	0.78247	0.784042	0.987491	0.981536	1.36383
1700041A01Rik	0	0	1	NA	0	0	0	0	0
1700041C23Rik	0	0	1	NA	0	0	0	0	0
1700041M19Rik	0.0401047	0	5.01047	0.42265	0	0	0.120314	0	0
1700042G07Rik	0.0288764	0	3.88764	0.42265	0	0	0.0866293	0	0
1700042G15Rik	0.0223046	0	3.23046	0.42265	0	0	0.0669138	0	0
1700042O10Rik	0.0694258	0.0560936	7.94258	0.201477	0.0819195	0	0.126358	0	0.112187
1700044C05Rik	0	0	1	NA	0	0	0	0	0
1700044K03Rik	0.119784	0	12.9784	0.42265	0	0	0.359351	0	0
1700045H11Rik	0.114532	0	12.4532	0.42265	0	0	0.343595	0	0
1700046C09Rik	0.140991	0	15.0991	0.42265	0	0	0.422973	0	0
1700047A11Rik	0	0	1	NA	0	0	0	0	0
1700047E10Rik	0	0	1	NA	0	0	0	0	0
1700047G03Rik	0	0	1	NA	0	0	0	0	0
1700047I17Rik2	1.13562	1.22805	0.922729	0.505015	0.968675	1.36619	1.07198	1.23155	1.22454
1700047L14Rik	0.0660675	0	7.60675	0.42265	0	0	0.198203	0	0
1700047M11Rik	0.0330016	0.0948936	0.215237	0.0415629	0	0	0.0990049	0.189787	0
1700048M11Rik	0	0	1	NA	0	0	0	0	0
1700048O20Rik	3.87123	3.41023	2.87802	0.000786564	3.88375	3.74234	3.98758	1.33858	5.48188
1700049E15Rik	0.0368716	0	4.68716	0.42265	0	0	0.110615	0	0
1700049E22Rik	0.0669797	0	7.69797	0.42265	0	0	0.200939	0	0
1700049G17Rik	2.09296	1.60407	1.44932	0.0157961	2.18243	1.92728	2.16917	1.44099	1.76716
1700049L16Rik	0.0983088	0	10.8309	0.42265	0	0	0.294926	0	0
1700051A21Rik	0.0333419	0	4.33419	0.42265	0	0	0.100026	0	0
1700052I22Rik	0.210177	0	22.0177	0.42265	0	0	0.630532	0	0
1700052K11Rik	2.95511	4.0706	0.834525	0.00609974	2.86489	3.01692	2.98352	3.54305	4.59815
1700054A03Rik	0.0145123	0.0834574	0.138554	0.00894599	0	0	0.0435368	0.166915	0
1700054K19Rik	0	0	1	NA	0	0	0	0	0
1700054M17Rik	0.101749	0	11.1749	0.42265	0	0	0.305246	0	0
1700055C04Rik	0	0	1	NA	0	0	0	0	0
1700056E22Rik	0.310716	0.870421	0.636761	0.195449	0.273206	0.167294	0.491647	0.493667	1.24717
1700057G04Rik	0	0	1	NA	0	0	0	0	0
1700057H15Rik	0.0231011	0	3.31011	0.42265	0	0	0.0693034	0	0
1700057H21Rik	0	0	1	NA	0	0	0	0	0
1700060C16Rik	0.0877485	0	9.77485	0.42265	0	0	0.263245	0	0
1700060C20Rik	0.0191857	0	2.91857	0.42265	0	0	0.0575572	0	0
1700061F12Rik	0.0256389	0	3.56389	0.42265	0	0	0.0769167	0	0
1700061G19Rik	0.050719	0	6.0719	0.42265	0	0	0.152157	0	0
1700061I17Rik	0.0230776	0	3.30776	0.42265	0	0	0.0692329	0	0
1700061J23Rik	0	0	1	NA	0	0	0	0	0
1700063A18Rik	0	0	1	NA	0	0	0	0	0
1700063D05Rik	0.127724	0	13.7724	0.42265	0	0	0.383173	0	0
1700063O14Rik	0	0	1	NA	0	0	0	0	0
1700064J06Rik	0	0	1	NA	0	0	0	0	0
1700064M15Rik	0.0175497	0	2.75497	0.42265	0	0	0.0526491	0	0
1700065D16Rik	0.0149335	0	2.49335	0.42265	0	0	0.0448004	0	0
1700065I16Rik	0.0639477	0	7.39477	0.42265	0	0	0.191843	0	0
1700065J11Rik	0	0	1	NA	0	0	0	0	0
1700065J18Rik	0.224149	0	23.4149	0.42265	0	0	0.672448	0	0
1700065L07Rik	0	0	1	NA	0	0	0	0	0
1700065O20Rik	0.080624	0	9.0624	0.42265	0	0	0.241872	0	0
1700066B17Rik	0	0	1	NA	0	0	0	0	0
1700066B19Rik	0.0564513	0	6.64513	0.289949	0.0175846	0.0161516	0.135618	0	0
1700066J03Rik	0.15356	0	16.356	0.42265	0	0	0.46068	0	0
1700066M21Rik	2.21003	2.21985	1.00741	0.891214	2.10861	2.42096	2.10054	2.19371	2.24599
1700066N21Rik	0	0	1	NA	0	0	0	0	0
1700066O22Rik	0	0	1	NA	0	0	0	0	0
1700067G17Rik	0	0	1	NA	0	0	0	0	0
1700067K01Rik	0.0750442	0.0600527	0.653656	0.44139	0.162478	0	0.0626545	0.120105	0
1700067P10Rik	0	0	1	NA	0	0	0	0	0
1700069L16Rik	0.14471	0	15.471	0.42265	0	0	0.434131	0	0
1700069P05Rik	0	0	1	NA	0	0	0	0	0
1700071K01Rik	0.0218103	0	3.18103	0.42265	0	0	0.065431	0	0
1700071M16Rik	0.0271236	0	3.71236	0.42265	0	0	0.0813707	0	0
1700072B07Rik	0	0	1	NA	0	0	0	0	0
1700072I22Rik	0.0515697	0	6.15697	0.42265	0	0	0.154709	0	0
1700072O05Rik	0	0	1	NA	0	0	0	0	0
1700073E17Rik	0.0910687	0	10.1069	0.42265	0	0	0.273206	0	0
1700074H08Rik	0	0	1	NA	0	0	0	0	0
1700074P13Rik	0.0549827	0	6.49827	0.42265	0	0	0.164948	0	0
1700080E11Rik	0.0129961	0	2.29961	0.42265	0	0	0.0389883	0	0
1700080N15Rik	0	0	1	NA	0	0	0	0	0
1700080O16Rik	0.0233554	0	3.33554	0.42265	0	0	0.0700661	0	0
1700081H04Rik	0	0	1	NA	0	0	0	0	0
1700084D21Rik	0	0	1	NA	0	0	0	0	0
1700084E18Rik	0.17419	0.0499976	1.67453	0.197123	0.101456	0.186376	0.234738	0.0999952	0
1700084F23Rik	0	0	1	NA	0	0	0	0	0
1700084J12Rik	0.0619402	0	7.19402	0.42265	0	0	0.18582	0	0
1700084M14Rik	0	0	1	NA	0	0	0	0	0
1700085C21Rik	0.0209234	0	3.09234	0.42265	0	0	0.0627701	0	0
1700086L19Rik	0.0649306	0.471452	0.136396	0.0182203	0	0	0.194792	0.539362	0.403542
1700086O06Rik	1.91748	1.11272	1.73453	0.122571	1.733	1.48705	2.5324	1.10124	1.1242
1700088E04Rik	2.32692	4.37897	0.740108	0.031129	2.06449	2.57771	2.33856	3.14754	5.6104
1700091H14Rik	0.0797529	0	8.97529	0.42265	0	0	0.239259	0	0
1700092C02Rik	0	0	1	NA	0	0	0	0	0
1700092C10Rik	0	0	1	NA	0	0	0	0	0
1700092E19Rik	0.0137959	0	2.37959	0.42265	0	0	0.0413878	0	0
1700092K14Rik	0	0	1	NA	0	0	0	0	0
1700092M07Rik	0.545481	0.114205	2.32994	0.278782	0.231747	0.957872	0.446824	0.22841	0
1700093K21Rik	0.0304297	0	4.04297	0.42265	0.091289	0	0	0	0
1700094D03Rik	2.33487	0.722919	2.23971	0.0855391	2.85773	2.61178	1.53511	1.03695	0.408884
1700094J05Rik	0.036229	0	4.6229	0.208546	0	0.0405652	0.0681217	0	0
1700094M24Rik	0	0	1	NA	0	0	0	0	0
1700095A21Rik	0	0	1	NA	0	0	0	0	0
1700095B10Rik	0	0	1	NA	0	0	0	0	0
1700095J12Rik	0.0390352	0	4.90352	0.42265	0.117106	0	0	0	0
1700096J18Rik	0	0	1	NA	0	0	0	0	0
1700096K18Rik	2.24781	2.49061	0.987573	0.875797	2.06637	2.56784	2.10923	2.27622	2.705
1700096P03Rik	0	0	1	NA	0	0	0	0	0
1700097N02Rik	0.0535838	0	6.35838	0.42265	0	0	0.160751	0	0
1700099I09Rik	0.0127905	0	2.27905	0.42265	0	0	0.0383715	0	0
1700100I10Rik	0	0	1	NA	0	0	0	0	0
1700100L14Rik	0	0	1	NA	0	0	0	0	0
1700101I11Rik	0.0702209	0.0538435	0.681646	0.647012	0	0	0.210663	0.107687	0
1700101O22Rik	0	0	1	NA	0	0	0	0	0
1700102H20Rik	0.144081	1.31935	0.164792	0.00333666	0.156418	0.215507	0.0603173	0.925	1.7137
1700102P08Rik	0.625846	0.560001	0.794321	0.474256	1.00254	0.442006	0.432989	0.79049	0.329512
1700104L18Rik	0	0	1	NA	0	0	0	0	0
1700105P06Rik	0.411716	0.117292	1.72422	0.578044	0.317345	0	0.917803	0.234584	0
1700108F19Rik	1.08966	0.124994	4.22965	0.0216145	1.21747	0.83869	1.21281	0.249987	0
1700108J01Rik	0	0	1	NA	0	0	0	0	0
1700109G14Rik	0	0	1	NA	0	0	0	0	0
1700109G15Rik	0	0	1	NA	0	0	0	0	0
1700109H08Rik	0.466935	0.210842	47.6935	0.0295639	0.615828	0.452514	0.332463	0	0.421683
1700109I08Rik	0	0	1	NA	0	0	0	0	0
1700109K24Rik	0.0550051	0	6.50051	0.272752	0.0403961	0	0.124619	0	0
1700110C19Rik	1.54804	2.28158	2.13052	0.338372	2.25648	0.224064	2.16357	0.721294	3.84187
1700110I01Rik	0.0567381	0	6.67381	0.361599	0.017247	0	0.152967	0	0
1700110I07Rik	0.0155917	0	2.55917	0.42265	0	0	0.0467751	0	0
1700110K17Rik	0	0	1	NA	0	0	0	0	0
1700111N16Rik	0	0	1	NA	0	0	0	0	0
1700112E06Rik	0.320325	0.595726	33.0325	0.240975	0.29	0	0.670974	0	1.19145
1700112H15Rik	0	0	1	NA	0	0	0	0	0
1700112J05Rik	0.0282989	0	3.82989	0.42265	0	0	0.0848967	0	0
1700112J16Rik	0.0548068	0.154475	0.43369	0.0419899	0.0884171	0.0487271	0.0272761	0.139431	0.16952
1700113A16Rik	1.55745	2.63219	0.491566	0.0504566	1.16462	1.19315	2.31458	3.17869	2.08568
1700113B09Rik	0	0	1	NA	0	0	0	0	0
1700113H08Rik	0.0252857	0	3.52857	0.42265	0	0	0.075857	0	0
1700116B05Rik	0	0	1	NA	0	0	0	0	0
1700119H24Rik	0.0829965	0.074058	0.588154	0.325059	0.0751395	0	0.17385	0.148116	0
1700120C14Rik	0.433805	0.777072	44.3805	0.19752	0.113484	0.312708	0.875224	0	1.55414
1700120E14Rik	0.0527309	0	6.27309	0.42265	0	0	0.158193	0	0
1700120G07Rik	0	0	1	NA	0	0	0	0	0
1700120K04Rik	0.131262	0.31969	0.217534	0.0323563	0.0810898	0	0.312696	0.63938	0
1700121L16Rik	0	0	1	NA	0	0	0	0	0
1700121N20Rik	0	0	1	NA	0	0	0	0	0
1700122C19Rik	0	0	1	NA	0	0	0	0	0
1700122O11Rik	0	0	1	NA	0	0	0	0	0
1700123I01Rik	0.140354	0	15.0354	0.42265	0	0	0.421063	0	0
1700123J17Rik	0.0612862	0	7.12862	0.42265	0	0	0.183859	0	0
1700123K08Rik	0	0	1	NA	0	0	0	0	0
1700123L14Rik	0.0332342	0	4.32342	0.42265	0	0	0.0997025	0	0
1700123M08Rik	0.431975	0.101778	2.0696	0.103493	0.578278	0.303516	0.41413	0.203555	0
1700123O12Rik	0	0	1	NA	0	0	0	0	0
1700123O20Rik	14.1202	10.2148	1.37769	0.03757	14.3121	12.6961	15.3524	10.2464	10.1831
1700123O21Rik	0	0	1	NA	0	0	0	0	0
1700124L16Rik	0.309579	0.526136	0.359889	0.0100271	0.381778	0.350666	0.196293	0.877993	0.174279
1700125G02Rik	0.109052	0	11.9052	0.42265	0	0	0.327155	0	0
1700125G22Rik	0.052588	0	6.2588	0.42265	0	0	0.157764	0	0
1700125H03Rik	0.0446825	0	5.46825	0.42265	0	0	0.134047	0	0
1700125H20Rik	0.0301072	0	4.01072	0.42265	0.0903215	0	0	0	0
1700126H18Rik	0	0	1	NA	0	0	0	0	0
1700128A07Rik	0.0789734	0	8.89734	0.42265	0	0	0.23692	0	0
1700128F08Rik	0	0	1	NA	0	0	0	0	0
1700129C05Rik	0.0106088	0	2.06088	0.42265	0	0	0.0318263	0	0
1810006J02Rik	0.102639	0	11.2639	0.371866	0.0261006	0	0.281815	0	0
1810007C17Rik	0	0	1	NA	0	0	0	0	0
1810007D17Rik	0	0	1	NA	0	0	0	0	0
1810008I18Rik	0	0	1	NA	0	0	0	0	0
1810009A15Rik	29.8041	25.2064	1.12337	0.111799	28.1631	32.1357	29.1134	26.5298	23.883
1810009J06Rik	0.0455484	0.266906	5.55484	0.42265	0	0	0.136645	0	0.533813
1810010D01Rik	0.128247	0	13.8247	0.272752	0.0941856	0	0.290555	0	0
1810010H24Rik	1.14804	1.0105	1.31783	0.103526	1.12183	0.993607	1.32868	0.868747	1.15224
1810011H11Rik	0.00996418	0.102343	1.99642	0.42265	0.0298926	0	0	0	0.204686
1810011O10Rik	6.98561	8.71978	1.07112	0.772547	6.45093	4.86173	9.64417	6.5211	10.9185
1810012K16Rik	0.118595	0	12.8595	0.0270575	0.0812393	0.149237	0.125309	0	0
1810013A23Rik	0	0	1	NA	0	0	0	0	0
1810013L24Rik	17.9456	14.3519	1.27702	0.0112099	18.1466	18.5441	17.1461	14.0506	14.6533
1810014B01Rik	2.83822	2.44061	1.3566	0.25301	3.6965	2.07211	2.74605	2.08953	2.7917
1810018F18Rik	0.0312911	0	4.12911	0.42265	0	0	0.0938734	0	0
1810019D21Rik	0.577043	0.448358	2.37389	0.100394	0.802523	0.515986	0.41262	0.237292	0.659424
1810020O05Rik	0.0108114	0	2.08114	0.42265	0	0	0.0324343	0	0
1810021B22Rik	0.372452	0.693266	0.806004	0.43692	0.538615	0.371041	0.207699	0.464504	0.922028
1810022K09Rik	56.4493	77.3179	0.697359	0.0728125	50.5102	70.3979	48.4398	80.9517	73.6841
1810024B03Rik	0.14109	0.214339	15.109	0.183583	0.208681	0	0.214589	0	0.428678
1810026B05Rik	4.86022	5.31337	1.03665	0.733573	5.33534	3.98013	5.26518	4.68801	5.93873
1810026J23Rik	16.3248	13.4733	1.21787	0.00562441	16.7376	15.986	16.2509	13.4027	13.5438
1810030O07Rik	12.685	11.1222	1.20887	0.136652	13.9951	10.9446	13.1154	10.4916	11.7528
1810032O08Rik	4.96159	1.11758	3.98143	0.0600344	6.37215	3.13908	5.37354	1.2387	0.996456
1810034E14Rik	0.0821695	0.297745	0.248269	0.017404	0.0733047	0.0224437	0.15076	0.361248	0.234242
1810037I17Rik	17.2305	23.534	0.674052	0.0194133	15.7449	19.5588	16.3879	25.5674	21.5006
1810041H14Rik	0.472851	0	48.2851	0.0812709	0.264719	0.405245	0.748589	0	0
1810041L15Rik	0.37039	0.620689	0.527264	0.0461793	0.439052	0.218724	0.453394	0.711441	0.529937
1810043G02Rik	11.3608	9.07328	1.43628	0.0281255	12.0464	10.1824	11.8535	7.90681	10.2397
1810043H04Rik	11.4134	6.87869	2.54399	0.0744487	12.4786	7.53198	14.2297	4.48036	9.27703
1810044D09Rik	2.22588	2.52051	0.674686	0.0379121	2.62741	2.16365	1.88659	3.30396	1.73706
1810046K07Rik	0.0171769	0	2.71769	0.42265	0	0	0.0515306	0	0
1810053B23Rik	0.00876466	0	1.87647	0.42265	0	0	0.026294	0	0
1810055G02Rik	20.3099	36.6037	0.548542	0.0167985	18.5766	24.6701	17.6831	37.0335	36.174
1810058I24Rik	21.1268	24.8557	0.978151	0.187445	21.441	20.6566	21.2829	21.599	28.1125
1810062G17Rik	0.32401	0.61152	0.761297	0.625011	0.338334	0	0.633697	0.428738	0.794302
1810062O18Rik	0.117262	0.200735	12.7262	0.42265	0.351785	0	0	0	0.40147
1810063I02Rik	0.313694	0	32.3694	0.221665	0.3214	0	0.619683	0	0
1810064F22Rik	0.05409	0	6.409	0.42265	0	0	0.16227	0	0
1810065E05Rik	0	0	1	NA	0	0	0	0	0
2010001A14Rik	1.01902	0.607499	0.897865	0.786834	1.32556	0.264682	1.4668	1.13607	0.0789276
2010001E11Rik	0.00495386	0	1.49539	0.42265	0	0	0.0148616	0	0
2010003K11Rik	0	0	1	NA	0	0	0	0	0
2010005H15Rik	0	0	1	NA	0	0	0	0	0
2010009K17Rik	0.0456084	0	5.56084	0.19023	0.0772487	0	0.0595766	0	0
2010010A06Rik	0.0940163	0	10.4016	0.42265	0	0	0.282049	0	0
2010016I18Rik	0.0581235	0	6.81235	0.42265	0	0	0.174371	0	0
2010106C02Rik	0	0	1	NA	0	0	0	0	0
2010106E10Rik	0	0	1	NA	0	0	0	0	0
2010107E04Rik	87.268	63.4182	1.61656	0.143407	95.6634	59.6126	106.528	53.9799	72.8565
2010107G12Rik	0.215672	0.125743	22.5672	0.136078	0.122424	0.131188	0.393405	0	0.251486
2010107G23Rik	0.872456	0.567003	1.50427	0.369451	0.839427	0.44392	1.33402	0.576633	0.557372
2010109A12Rik	0.243324	0	25.3324	0.222545	0.482099	0	0.247874	0	0
2010109I03Rik	0.00599871	0	1.59987	0.42265	0	0	0.0179961	0	0
2010111I01Rik	3.84561	4.21767	1.0214	0.869051	4.31599	2.98205	4.23879	3.76485	4.67049
2010204K13Rik	2.77915	3.13521	0.638522	0.0116527	2.60652	2.60787	3.12306	4.35814	1.91228
2010300C02Rik	1.91478	1.53325	0.867329	0.257313	2.11021	1.53946	2.09467	2.20921	0.857291
2010308F09Rik	0.0209376	0	3.09376	0.42265	0.0628128	0	0	0	0
2010310C07Rik	0.133959	0	14.3959	0.42265	0	0	0.401878	0	0
2010315B03Rik	2.59367	2.86089	1.12118	0.457377	3.04822	2.72653	2.00626	2.31225	3.40953
2010320M18Rik	10.9435	7.37843	1.36088	0.230096	12.057	7.60012	13.1732	8.0388	6.71806
2200002D01Rik	0.354766	0.416277	36.4766	0.272752	0.260543	0	0.803756	0	0.832554
2200002J24Rik	0.0185566	0	2.85566	0.42265	0	0	0.0556699	0	0
2210010C04Rik	0.0385596	0	4.85596	0.313724	0.0205564	0	0.0951224	0	0
2210011C24Rik	0.186838	0.119619	0.789759	0.550723	0.29128	0.0445904	0.224644	0.239238	0
2210013O21Rik	19.5767	13.3375	1.25353	0.173047	20.4727	15.9223	22.335	15.6152	11.0598
2210016F16Rik	5.86038	5.75107	1.02989	0.608667	6.22561	5.30266	6.05288	5.69002	5.81211
2210016L21Rik	22.4816	16.4474	1.32245	0.000279409	22.3828	22.3972	22.6648	16.9975	15.8974
2210019I11Rik	0.0313996	0	4.13996	0.42265	0	0	0.0941989	0	0
2210039B01Rik	0.153613	0.0208845	3.16045	0.429638	0.0847579	0	0.376082	0.041769	0
2210404E10Rik	0	0	1	NA	0	0	0	0	0
2210404O09Rik	2.2563	2.31422	1.04951	0.561839	2.35919	2.45829	1.95142	2.14938	2.47907
2210406O10Rik	0.105255	0.271707	0.337906	0.0037508	0.0775206	0.118673	0.119573	0.331087	0.212326
2210407C18Rik	0	0	1	NA	0	0	0	0	0
2210408F21Rik	0.121196	0	13.1196	0.214201	0	0.233103	0.130485	0	0
2210408I21Rik	2.29871	3.34903	0.701186	0.0220006	2.3689	2.51335	2.01389	3.28258	3.41547
2210409D07Rik	0.0247152	0	3.47152	0.42265	0	0	0.0741457	0	0
2210409E12Rik	0	0	1	NA	0	0	0	0	0
2210414B05Rik	0	0	1	NA	0	0	0	0	0
2210416O15Rik	0.215202	0.100234	22.5202	0.368199	0.0585529	0	0.587053	0	0.200467
2210417A02Rik	0	0	1	NA	0	0	0	0	0
2210418O10Rik	1.05719	1.05557	1.09359	0.448288	0.962707	1.25241	0.95646	0.965864	1.14528
2210420H20Rik	0	0	1	NA	0	0	0	0	0
2300002M23Rik	0.0181403	0	2.81403	0.42265	0	0	0.0544209	0	0
2300003K06Rik	0.0369518	0	4.69518	0.42265	0	0	0.110855	0	0
2300005B03Rik	0	0	1	NA	0	0	0	0	0
2300009A05Rik	8.05597	9.97713	1.00006	0.999518	7.36316	9.53601	7.26875	8.05547	11.8988
2310001H17Rik	0.067612	0	7.7612	0.19023	0.114517	0	0.0883191	0	0
2310001K24Rik	0.147968	0	15.7968	0.42265	0	0	0.443905	0	0
2310002D06Rik	0.111413	0	12.1413	0.42265	0	0	0.33424	0	0
2310002F09Rik	0.17297	0.356479	1.01695	0.963524	0.189643	0.0633414	0.265926	0.169921	0.543037
2310002L09Rik	0.0382737	0	4.82737	0.313724	0.0204039	0	0.0944172	0	0
2310003N18Rik	0	0	1	NA	0	0	0	0	0
2310005A03Rik	0.0487212	0	5.87212	0.42265	0	0	0.146164	0	0
2310005E17Rik	0.114532	0	12.4532	0.42265	0	0	0.343595	0	0
2310007B03Rik	0.0947918	0	10.4792	0.201477	0.11185	0	0.172525	0	0
2310008N11Rik	0	0	1	NA	0	0	0	0	0
2310009A05Rik	11.7068	8.94327	1.64066	0.0587828	11.6477	9.72589	13.7468	7.13151	10.755
2310009B15Rik	8.91299	8.82082	1.31718	0.223215	7.94268	7.43707	11.3592	6.7643	10.8774
2310010G23Rik	1.30258	0.564424	1.15255	0.706631	1.14533	0.701332	2.06107	1.12885	0
2310010J17Rik	0.682925	0.273413	2.08298	0.404515	0.572903	0.150347	1.32553	0.322661	0.224166
2310011J03Rik	9.57767	6.84655	1.52471	0.0462639	9.66097	8.26422	10.8078	6.27818	7.41492
2310015A10Rik	2.89207	3.50819	0.753263	0.0908694	3.34441	2.3039	3.02791	3.84267	3.17372
2310015D24Rik	0.0965865	0	10.6587	0.327152	0.0452846	0	0.244475	0	0
2310016D03Rik	0.0146342	0	2.46342	0.42265	0	0	0.0439025	0	0
2310020H05Rik	0.0788271	0	8.88271	0.42265	0	0	0.236481	0	0
2310022A10Rik	10.2305	10.1327	1.08081	0.147102	9.6841	10.8286	10.1788	9.46486	10.8005
2310022B05Rik	27.2942	21.1752	1.19114	0.182007	29.0128	22.9672	29.9025	22.9128	19.4377
2310030A07Rik	0	0	1	NA	0	0	0	0	0
2310030G06Rik	1.37607	1.64945	0.91641	0.6696	1.13447	1.10715	1.88659	1.5025	1.7964
2310033P09Rik	12.3469	11.3101	0.975347	0.302279	11.957	12.7425	12.3412	12.6592	9.96104
2310034C09Rik	0.0120038	0	2.20038	0.42265	0	0	0.0360114	0	0
2310034G01Rik	0.60394	0.71306	0.915124	0.868289	0.949923	0	0.861896	0.660882	0.765238
2310034O05Rik	0.0715782	0.108944	8.15782	0.42265	0	0	0.214734	0	0.217889
2310035C23Rik	7.75155	6.11942	1.37483	0.0344654	7.77845	7.03986	8.43634	5.63546	6.60339
2310036O22Rik	109.265	127.144	0.893693	0.237654	101.737	124.867	101.191	122.264	132.025
2310039H08Rik	14.4888	12.3945	1.16236	0.220298	13.5001	13.1846	16.7817	12.4635	12.3254
2310039L15Rik	0.973514	0	98.3514	0.175212	0.205756	0.881945	1.83284	0	0
2310040G24Rik	0.507626	0.194518	51.7626	0.17895	0.45452	0.10437	0.963988	0	0.389037
2310043L19Rik	0.0648686	0	7.48686	0.42265	0	0	0.194606	0	0
2310043O21Rik	0	0	1	NA	0	0	0	0	0
2310045n01rik-mef2b	6.48509e-05	4.58937e-05	0.997331	0.568111	0.000137179	5.73736e-05	1.49123e-13	9.17874e-05	0
2310050C09Rik	0	0	1	NA	0	0	0	0	0
2310057J18Rik	0.102983	0	11.2983	0.42265	0	0	0.30895	0	0
2310057M21Rik	7.02245	5.46319	1.64944	0.0039607	6.78177	6.92326	7.36233	4.25354	6.67284
2310057N15Rik	0.0772292	0	8.72292	0.42265	0	0	0.231688	0	0
2310061I04Rik	16.5052	16.1376	0.999154	0.994611	15.5176	20.0586	13.9395	16.5192	15.756
2310061N02Rik	0.085754	0	9.5754	0.42265	0	0	0.257262	0	0
2310065F04Rik	0.0290885	0	3.90885	0.42265	0	0	0.0872654	0	0
2310068J16Rik	1.85059	1.78878	1.16486	0.434168	1.57116	1.58744	2.39316	1.58726	1.9903
2310069B03Rik	0.0432752	0	5.32752	0.42265	0	0	0.129826	0	0
2310069G16Rik	0.238879	0.524658	24.8879	0.383713	0	0.0469182	0.669718	0	1.04932
2310075C17Rik	0	0	1	NA	0	0	0	0	0
2310079G19Rik	0.0257555	0	3.57555	0.42265	0	0	0.0772666	0	0
2310081J21Rik	0.0104617	0	2.04617	0.42265	0	0	0.0313851	0	0
2400006E01Rik	0.0427153	0	5.27153	0.42265	0	0	0.128146	0	0
2410002F23Rik	55.6045	51.4522	1.08895	0.365241	60.5825	47.8914	58.3397	51.0616	51.8428
2410003L11Rik	0.0184961	0	2.84961	0.42265	0	0	0.0554882	0	0
2410004B18Rik	10.3478	8.23404	1.48954	0.0102058	10.2063	9.83087	11.0061	6.94366	9.52441
2410004I01Rik	0.106788	0.189625	11.6788	0.42265	0	0	0.320365	0	0.379249
2410004P03Rik	0.0942783	0.197795	0.280279	0.0298255	0.0489786	0.0449872	0.188869	0.362051	0.0335377
2410006H16Rik	91.4478	39.6369	2.75136	0.0391852	97.2328	68.6047	108.506	33.2309	46.043
2410012E07Rik	0.0250248	0	3.50248	0.42265	0	0	0.0750745	0	0
2410015M20Rik	29.0681	17.3822	1.75546	0.0173087	30.0349	25.8196	31.35	16.5544	18.2101
2410016O06Rik	7.12488	3.95815	2.11294	0.0961312	7.67646	4.72358	8.97459	3.36676	4.54954
2410017I17Rik	0.0299658	0	3.99658	0.42265	0	0	0.0898973	0	0
2410018L13Rik	0.635604	2.96512	0.219577	9.03067e-05	0.625895	0.603634	0.677281	2.93021	3.00003
2410021H03Rik	0	0	1	NA	0	0	0	0	0
2410089E03Rik	9.84007	10.2028	1.03428	0.211257	10.1993	9.67723	9.64364	9.51363	10.892
2410124H12Rik	0	0	1	NA	0	0	0	0	0
2410131K14Rik	7.27855	4.78868	1.47693	0.0649013	7.35511	6.14983	8.3307	4.92494	4.65242
2410137M14Rik	0.0731944	0	8.31944	0.185654	0.101807	0	0.117776	0	0
2410141K09Rik	0.465874	0	47.5874	0.42265	0	0	1.39762	0	0
2500002B13Rik	1.4913	2.20282	0.5098	0.0117684	1.75736	1.21062	1.50593	2.93489	1.47075
2500004C02Rik	5.7103	5.924	0.99896	0.992997	6.8437	4.79441	5.4928	5.71626	6.13174
2510002D24Rik	5.48948	3.83089	2.13037	0.0447647	6.61191	4.39889	5.45764	2.57146	5.09032
2510003B16Rik	0.651056	0.440151	66.1056	0.0337226	0.642799	0.442811	0.867557	0	0.880302
2510009E07Rik	4.97162	5.83899	0.877934	0.144788	4.61293	5.56059	4.74134	5.66425	6.01373
2510039O18Rik	17.4164	16.5772	0.924153	0.301637	17.9449	15.4162	18.888	18.8466	14.3078
2610001J05Rik	5.62641	5.31641	0.935123	0.774928	6.54493	3.25253	7.08178	6.01746	4.61536
2610002M06Rik	4.6942	5.63574	0.834905	0.054057	4.59841	5.12381	4.36039	5.62442	5.64706
2610005L07Rik	29.3592	24.513	1.39133	0.0513027	32.4549	25.7664	29.8563	21.0988	27.9272
2610008E11Rik	9.73607	5.80571	1.9583	0.000951454	9.76631	9.97459	9.46731	4.96679	6.64463
2610016A17Rik	0.119405	0	12.9405	0.42265	0	0	0.358214	0	0
2610020C07Rik	1.24022	0.383615	2.25883	0.119178	1.26622	0.769101	1.68533	0.543481	0.22375
2610020H08Rik	2.02285	1.53652	1.58159	0.249489	2.36286	1.10238	2.60331	1.27532	1.79772
2610027K06Rik	0.178256	0	18.8256	0.152117	0.0946512	0.104325	0.33579	0	0
2610028E06Rik	6.22365	1.27183	6.00019	0.0155112	7.53126	5.51347	5.62623	1.02891	1.51475
2610028H24Rik	0.0192619	0.0684068	2.92619	0.42265	0	0	0.0577857	0	0.136814
2610035D17Rik	1.36246	4.19606	0.349069	0.0101604	1.52491	0.853515	1.70896	3.92178	4.47035
2610035F20Rik	0.00985166	0	1.98517	0.42265	0	0	0.029555	0	0
2610037D02Rik	0.0124699	0	2.24699	0.42265	0	0	0.0374097	0	0
2610042L04Rik	0.612902	0.18749	3.49573	0.0342471	0.607062	0.469579	0.762066	0.168189	0.206791
2610044O15Rik8	4.26369	4.77284	0.943291	0.375237	4.58663	3.82574	4.37869	4.52061	5.02506
2610100L16Rik	0	0	1	NA	0	0	0	0	0
2610203C22Rik	0.12359	0.0871443	0.724895	0.63191	0.0707337	0	0.300036	0.174289	0
2610206C17Rik	0.279526	0.475446	0.795716	0.58134	0.487247	0.094219	0.257112	0.353856	0.597037
2610301B20Rik	9.6001	10.2334	0.880795	0.241664	11.1431	9.12748	8.52975	10.9007	9.56611
2610305D13Rik	3.6517	2.34837	1.13389	0.363068	4.22544	3.7697	2.95997	3.21934	1.47741
2610306M01Rik	3.09564	2.39168	1.29276	0.353393	3.10862	2.07303	4.10526	2.39234	2.39103
2610307P16Rik	4.23014	5.58119	1.07163	0.00676772	4.21512	4.19921	4.27611	3.94672	7.21566
2610316D01Rik	0.0159189	0	2.59189	0.42265	0.0477568	0	0	0	0
2610318N02Rik	15.4124	14.5274	0.851614	0.274093	14.9903	18.7203	12.5266	18.0996	10.9551
2610507B11Rik	54.8423	49.5297	1.04624	0.166511	57.1058	53.5334	53.8876	52.418	46.6413
2610507I01Rik	3.84621	3.27615	1.27996	0.0423442	3.65289	4.20445	3.68128	3.00275	3.54954
2610524H06Rik	17.5385	26.6037	0.727551	0.0106647	16.5877	17.1618	18.8659	24.1099	29.0975
2610528A11Rik	0.0299459	0	3.99459	0.42265	0	0	0.0898378	0	0
2610528J11Rik	1.27663	0.34399	12.2701	0.0276692	1.01056	1.14921	1.6701	0.0948588	0.593121
2700029M09Rik	26.2938	31.7416	0.902744	0.00829423	26.1288	26.8028	25.9498	29.1276	34.3555
2700038G22Rik	4.81248	5.57206	0.909883	0.342891	5.1424	5.2547	4.04034	5.29011	5.854
2700046A07Rik	0.0281085	0.0712107	0.250021	0.0258876	0.0206431	0	0.0636825	0.142421	0
2700046G09Rik	0.693213	1.29308	0.377823	0.0123956	0.48298	0.665432	0.931226	1.85122	0.734926
2700049A03Rik	7.9816	6.0565	1.4531	0.0079478	7.90783	8.40027	7.6367	5.4897	6.6233
2700054A10Rik	0.723979	0.608431	1.24634	0.0622585	0.668375	0.706923	0.796639	0.578905	0.637956
2700060E02Rik	67.7305	72.6572	1.01448	0.497767	66.31	70.0663	66.8153	66.7638	78.5506
2700062C07Rik	10.1669	12.9677	0.760456	0.0475274	8.78928	11.2474	10.464	13.3726	12.5627
2700069I18Rik	0.0579006	0	6.79006	0.42265	0	0	0.173702	0	0
2700070H01Rik	0.0797204	0.319069	0.383912	0.166562	0.0252186	0	0.213943	0.223701	0.414437
2700081O15Rik	50.8082	34.9156	1.53934	0.0063253	52.9105	48.0961	51.418	33.0029	36.8283
2700089I24Rik	0	0	1	NA	0	0	0	0	0
2700094K13Rik	64.7108	33.79	2.04092	0.151529	74.0567	36.1548	83.9207	31.7016	35.8784
2700097O09Rik	4.53143	3.22335	2.02722	0.125709	5.49006	2.72575	5.37846	2.23023	4.21648
2700099C18Rik	5.46928	8.33816	0.65895	0.0338166	6.18171	5.80483	4.42129	8.30517	8.37115
2810001G20Rik	3.95105	5.61699	1.03824	0.503785	4.15394	3.59099	4.10821	3.80514	7.42884
2810002D19Rik	2.23609	3.38332	1.36138	0.190003	1.69352	2.26506	2.7497	1.63986	5.12678
2810004N23Rik	28.4756	29.5473	0.994304	0.806677	28.3243	29.5571	27.5454	28.6388	30.4558
2810006K23Rik	4.00033	5.43975	0.756791	0.0409742	3.62345	4.52181	3.85573	5.28912	5.59038
2810013P06Rik	7.22087	7.25318	1.15141	0.618287	7.20836	4.4073	10.0469	6.27001	8.23634
2810021J22Rik	3.72986	3.52762	1.17062	0.00349793	3.67446	3.78641	3.72872	3.18476	3.87048
2810025M15Rik	14.1751	10.6833	1.40247	0.00924955	14.1978	13.4812	14.8463	10.1044	11.2622
2810029C07Rik	1.25979	1.02002	1.23084	0.511768	1.62245	0.66233	1.4946	1.02165	1.01838
2810032G03Rik	0.233096	0.0689948	1.64266	0.179656	0.140005	0.289341	0.269943	0.13799	0
2810047C21Rik1	0.520881	1.47064	0.568443	0.0793809	0.401749	0.762621	0.398274	0.923922	2.01736
2810049E08Rik	0.0707717	0	8.07717	0.19023	0.119869	0	0.0924466	0	0
2810403A07Rik	32.1388	35.4394	0.869628	0.258124	35.5014	34.9278	25.9871	36.9584	33.9204
2810403D21Rik	0.47353	0.717506	0.996965	0.979569	0.525752	0.52315	0.371686	0.475001	0.960011
2810404M03Rik	0.118197	0	12.8197	0.42265	0	0	0.35459	0	0
2810405F15Rik	0.221067	0	23.1067	0.265955	0.0284259	0.130547	0.504229	0	0
2810408A11Rik	5.62033	7.78608	0.757251	0.0417091	6.02206	4.85949	5.97945	7.42522	8.14694
2810408I11Rik	2.31635	3.52611	0.846254	0.42318	1.48213	2.60925	2.85768	2.739	4.31323
2810410L24Rik	5.14438	3.25488	1.54301	0.277837	5.9844	2.72466	6.72409	3.33048	3.17929
2810417H13Rik	57.2391	60.7064	0.864464	0.0186026	56.52	59.657	55.5403	66.2149	55.1978
2810428I15Rik	24.5199	24.7549	0.8776	0.398796	23.7249	19.3908	30.444	27.9411	21.5688
2810429I04Rik	0.868728	3.19892	0.302677	0.0108795	0.903215	0.483939	1.21903	2.89319	3.50466
2810433D01Rik	0.401521	0	41.1521	0.123797	0.528117	0.0909523	0.585494	0	0
2810442N19Rik	0.26201	0.0708346	1.79344	0.499053	0.143738	0.0880162	0.554277	0.141669	0
2810454H06Rik	0.639754	0.76358	0.869375	0.590189	0.358488	0.887609	0.673164	0.737381	0.789778
2810459M11Rik	0.244786	0.411977	1.16631	0.602919	0.264375	0.133557	0.336426	0.208456	0.615498
2810468N07Rik	1.89887	1.84845	1.1564	0.521497	2.25218	1.2292	2.21524	1.6407	2.05621
2810471M01Rik	0.0921442	0	10.2144	0.42265	0	0	0.276433	0	0
2810474O19Rik	15.4699	13.863	1.1362	0.255883	14.9732	17.7127	13.7237	13.6143	14.1117
2900005J15Rik	0.397721	0.187402	1.53186	0.340295	0.56312	0.179041	0.451	0.256161	0.118644
2900008C10Rik	0.694445	0.889291	1.03577	0.804598	0.550397	0.68397	0.848967	0.670114	1.10847
2900009J06Rik	1.04637	0.569057	1.39319	0.409991	1.51834	0.522975	1.0978	0.74824	0.389875
2900011O08Rik	0.30534	3.32559	0.121757	0.000377821	0.317851	0.223255	0.374915	2.57992	4.07126
2900026A02Rik	9.38448	6.91907	1.28517	0.0187756	9.67673	8.80502	9.6717	7.29989	6.53826
2900041M22Rik	0.0892195	0	9.92195	0.272752	0.0655234	0	0.202135	0	0
2900052N01Rik	0.0709662	0	8.09662	0.242369	0.0170336	0.156455	0.0394104	0	0
2900055J20Rik	0.0872082	0	9.72082	0.185654	0.1213	0	0.140325	0	0
2900057B20Rik	0.0445652	0	5.45652	0.42265	0	0	0.133696	0	0
2900060B14Rik	0.418283	0.260549	1.87777	0.510847	0.073755	0.270978	0.910115	0.21808	0.303018
2900076A07Rik	1.34069	0.856943	1.09846	0.857101	2.47485	0.473578	1.07364	1.21962	0.494268
2900079G21Rik	0.0337092	0	4.37092	0.42265	0	0	0.101128	0	0
2900092C05Rik	0.079809	0	8.9809	0.42265	0	0	0.239427	0	0
2900092D14Rik	1.49871	2.39055	0.477928	0.0256832	1.1934	2.03569	1.26703	3.14676	1.63434
2900097C17Rik	99.2371	95.9653	1.05841	0.00921325	99.4453	98.2339	100.032	93.7596	98.1711
3000002C10Rik	3.08113	6.68825	0.45906	0.0014654	3.13538	3.29117	2.81684	6.72361	6.65289
3010001F23Rik	1.10564	0.741242	1.21835	0.433103	1.07208	1.47707	0.767762	0.905696	0.576789
3010026O09Rik	5.20661	6.04988	0.829181	0.0547031	4.71217	5.60532	5.30232	6.28127	5.81849
3100003L05Rik	0	0	1	NA	0	0	0	0	0
3110001I22Rik	2.52109	1.31801	1.79408	0.0177921	2.24122	2.56067	2.76139	1.4008	1.23521
3110002H16Rik	6.12934	6.15991	1.29546	0.00427569	6.30797	6.00289	6.07717	4.72913	7.59069
3110009E18Rik	2.21372	2.36276	0.882212	0.460787	1.69819	2.8225	2.12047	2.51062	2.2149
3110009F21Rik	0.0488815	0.492472	0.234634	0.0590877	0	0	0.146645	0.24095	0.743994
3110015C05Rik	0.0482711	0	5.82711	0.42265	0	0	0.144813	0	0
3110021A11Rik	0.559803	0.518084	3.39164	0.280694	0.641239	0.0490819	0.989089	0.158002	0.878166
3110021N24Rik	0.384725	0.0958012	1.95794	0.0218228	0.437401	0.379437	0.337339	0.191602	0
3110035E14Rik	0.0106554	0.0189208	2.06554	0.42265	0	0	0.0319662	0	0.0378416
3110039I08Rik	3.03756	5.71474	0.526707	0.0248523	3.63506	3.29821	2.1794	5.77605	5.65343
3110039M20Rik	0	0	1	NA	0	0	0	0	0
3110040N11Rik	4.50355	3.03064	1.67548	0.116207	4.36721	3.39782	5.74563	2.68388	3.37741
3110043O21Rik	5.34201	5.2201	1.07834	0.549711	6.14076	4.29981	5.58545	4.95317	5.48702
3110045C21Rik	0.153362	0.244308	0.416358	0.0768906	0.155178	0.035633	0.269276	0.38236	0.106257
3110052M02Rik	1.58708	1.1793	1.63979	0.10634	2.01195	1.48178	1.26752	0.963956	1.39464
3110056K07Rik	4.43172	4.54521	1.06671	0.430511	4.49191	4.8899	3.91337	4.15396	4.93646
3110062M04Rik	1.95999	1.23391	1.53917	0.067288	2.02132	1.60689	2.25175	1.2699	1.19792
3110070M22Rik	0.404443	0.424424	2.52874	0.11445	0.390352	0.250978	0.571999	0.153893	0.694955
3110079O15Rik	0	0	1	NA	0	0	0	0	0
3110082I17Rik	11.5476	12.1317	0.914781	0.191561	11.0908	12.6507	10.9012	12.6243	11.6392
3110082J24Rik	0	0	1	NA	0	0	0	0	0
3110099E03Rik	0.313824	0.134075	2.29159	0.310183	0.0832672	0.305926	0.552279	0.13131	0.13684
3200001D21Rik	0.0198328	0	2.98328	0.42265	0	0	0.0594985	0	0
3300002I08Rik	1.3527	0.902364	1.00983	0.961727	0.951303	1.31066	1.79614	1.33944	0.465284
3300002P13Rik	0.217684	0	22.7684	0.42265	0	0	0.653052	0	0
3300005D01Rik	0	0.135513	0.035584	0	0	0	0	0.271025	0
3425401B19Rik	0.422925	0.342184	2.87037	0.0364694	0.42071	0.328097	0.519968	0.140826	0.543543
3632451O06Rik	1.53376	2.30115	0.453328	0.00122366	1.41004	1.56004	1.6312	3.3954	1.2069
3632454L22Rik	0.0194568	0	2.94568	0.42265	0	0	0.0583705	0	0
3830403N18Rik	0.0618458	0.236473	7.18458	0.214202	0	0.118952	0.0665856	0	0.472946
3830406C13Rik	5.07943	6.13514	0.754805	0.0933984	4.45651	6.16371	4.61806	6.7327	5.53758
3830408C21Rik	1.09403	1.59454	0.685496	0.0542698	1.29914	0.873647	1.10929	1.60055	1.58854
3830417A13Rik	0.027458	0	3.7458	0.42265	0	0	0.0823741	0	0
3830432H09Rik	0.303062	0	31.3062	0.0293868	0.328323	0.201045	0.37982	0	0
3930402G23Rik	0.915952	0	92.5952	0.396098	0.123728	0	2.62413	0	0
4430402I18Rik	0.122598	0.171414	0.375814	0.00528226	0.122765	0.150347	0.0946803	0.342828	0
4631405J19Rik	0	0	1	NA	0	0	0	0	0
4632404H12Rik	1.57773	1.68959	1.12838	0.0442107	1.65622	1.53496	1.54201	1.39709	1.9821
4632415L05Rik	4.62179	4.69203	1.0003	0.982914	4.70928	4.51229	4.6438	4.62039	4.76366
4632427E13Rik	1.07112	1.08503	1.17746	0.667532	1.18471	1.57179	0.456844	0.908177	1.26189
4632428C04Rik	0.0223044	0	3.23044	0.0865237	0.03627	0.0166571	0.0139863	0	0
4732416N19Rik	0.0677248	0.236286	0.161064	0.00785789	0.0799124	0	0.123262	0.472572	0
4732456N10Rik	0.0615552	0.377319	0.157167	0.00668744	0.104258	0	0.0804074	0.445282	0.309356
4732471J01Rik	0.315323	0.177483	3.24527	0.0338917	0.335732	0.233616	0.376622	0.0902452	0.264721
4732490B19Rik	0.0277667	0.115326	0.156935	0.0182202	0	0	0.0833002	0.230651	0
4732491K20Rik	0.571257	0.400762	1.18975	0.597462	0.388433	0.458716	0.866622	0.478553	0.322972
4831407H17Rik	0.00952826	0	1.95283	0.42265	0	0	0.0285848	0	0
4831440E17Rik	0.447651	0.273536	1.7566	0.202524	0.649602	0.294009	0.399343	0.250533	0.29654
4833411C07Rik	0.00941729	0	1.94173	0.42265	0	0	0.0282519	0	0
4833412C05Rik	0.0762647	0	8.62647	0.313724	0.0406571	0	0.188137	0	0
4833415N18Rik	0.0113196	0	2.13196	0.42265	0	0	0.0339587	0	0
4833417C18Rik	0.644333	0.586872	1.03022	0.941174	1.10163	0.367946	0.463425	0.625141	0.548603
4833418N02Rik	0.712833	0.27902	7.60126	0.0708337	0.518021	0.555107	1.06537	0.0850939	0.472946
4833419F23Rik	0.0885247	0.467968	0.104156	0.0028525	0.149937	0	0.115637	0.935936	0
4833420G17Rik	20.5913	19.7601	1.08014	0.281542	22.2116	18.6339	20.9284	19.0627	20.4575
4833422C13Rik	0.0423199	0.907787	0.0523749	0.00199264	0	0	0.12696	0.98895	0.826625
4833422M21Rik	0.0297979	0	3.97979	0.253587	0.0645153	0	0.0248782	0	0
4833423E24Rik	0.0537427	0	6.37427	0.42265	0	0	0.161228	0	0
4833427F10Rik	0.0153485	0	2.53485	0.42265	0	0	0.0460456	0	0
4833427G06Rik	0.0292118	0	3.92118	0.42265	0	0	0.0876353	0	0
4833428L15Rik	0	0	1	NA	0	0	0	0	0
4833439L19Rik	30.8291	37.4728	0.78799	0.00339143	29.935	31.5993	30.9531	39.1265	35.8191
4921501E09Rik	0.0231247	0	3.31247	0.42265	0	0	0.0693742	0	0
4921504A21Rik	0.0722404	0.809821	0.111947	0.000151358	0.0816915	0.0562758	0.078754	0.72464	0.895001
4921504E06Rik	0.0564848	0	6.64848	0.42265	0	0	0.169455	0	0
4921507P07Rik	0.990383	0.925191	0.86031	0.291497	0.980998	0.797086	1.19306	1.15282	0.697565
4921508D12Rik	0	0	1	NA	0	0	0	0	0
4921509C19Rik	0.00422057	0	1.42206	0.42265	0	0	0.0126617	0	0
4921509O07Rik	0.013229	0	2.3229	0.42265	0	0	0.0396869	0	0
4921511C10Rik	0.0309489	0	4.09489	0.42265	0	0	0.0928468	0	0
4921511C20Rik	0.0352415	0	4.52415	0.42265	0	0	0.105724	0	0
4921511H03Rik	0.0757524	0	8.57524	0.42265	0	0	0.227257	0	0
4921511I17Rik	0.0675291	0	7.75291	0.42265	0	0	0.202587	0	0
4921511M17Rik	0.00862771	0	1.86277	0.42265	0	0	0.0258831	0	0
4921513I03Rik	0.0323971	0	4.23971	0.42265	0	0	0.0971914	0	0
4921515E04Rik	0.0245118	0	3.45118	0.42265	0	0	0.0735355	0	0
4921517D22Rik	0.154914	0	16.4914	0.42265	0	0	0.464743	0	0
4921518K17Rik	0.0200347	0	3.00347	0.42265	0	0	0.060104	0	0
4921524J17Rik	12.394	12.5249	0.816458	0.145903	10.9872	14.7828	11.4118	15.1824	9.86738
4921524L21Rik	0	0	1	NA	0	0	0	0	0
4921525O09Rik	0.0470262	0	5.70262	0.305576	0.0269143	0	0.114164	0	0
4921529L05Rik	0.0372845	0	4.72845	0.42265	0	0	0.111853	0	0
4921530L21Rik	0	0	1	NA	0	0	0	0	0
4921531C22Rik	1.29841	2.45005	0.469083	0.0223316	1.54862	0.849207	1.49739	2.77928	2.12081
4921531P14Rik	0.04337	0	5.337	0.42265	0	0	0.13011	0	0
4921533I20Rik	0.0339587	0	4.39587	0.42265	0	0	0.101876	0	0
4921534H16Rik	0.0398857	0	4.98857	0.42265	0	0	0.119657	0	0
4921536K21Rik	0.45257	0.821687	0.722861	0.389921	0.28592	0.293516	0.778274	0.629916	1.01346
4921539E11Rik	0.04624	0	5.624	0.42265	0	0	0.13872	0	0
4922502D21Rik	0.04337	0	5.337	0.42265	0	0	0.13011	0	0
4922502H24Rik	0	0	1	NA	0	0	0	0	0
4922502N22Rik	0.0394066	0	4.94066	0.42265	0	0	0.11822	0	0
4930401C15Rik	0	0	1	NA	0	0	0	0	0
4930401O10Rik	0.0143832	0	2.43832	0.42265	0	0	0.0431496	0	0
4930401O12Rik	0	0	1	NA	0	0	0	0	0
4930402F06Rik	0	0	1	NA	0	0	0	0	0
4930402F11Rik	0.113196	0	12.3196	0.42265	0	0	0.339587	0	0
4930402H24Rik	6.53237	4.46575	1.35867	0.00522589	6.64262	6.28226	6.67222	4.80526	4.12624
4930402K13Rik	0.0444901	0	5.44901	0.42265	0	0	0.13347	0	0
4930404A05Rik	0	0	1	NA	0	0	0	0	0
4930404H11Rik	0	0	1	NA	0	0	0	0	0
4930404I05Rik	0.0231484	0	3.31484	0.42265	0	0	0.0694452	0	0
4930404N11Rik	0.0651486	0	7.51486	0.42265	0	0	0.195446	0	0
4930405A10Rik	0.0811853	0	9.11853	0.42265	0	0	0.243556	0	0
4930405A21Rik	0.187519	0.454528	19.7519	0.201477	0.221264	0	0.341294	0	0.909056
4930405D11Rik	0.0174415	0	2.74415	0.42265	0	0	0.0523246	0	0
4930405J17Rik	0	0	1	NA	0	0	0	0	0
4930405L22Rik	0	0	1	NA	0	0	0	0	0
4930405O22Rik	0.110077	0	12.0077	0.337716	0.0460583	0	0.284174	0	0
4930406D18Rik	0	0	1	NA	0	0	0	0	0
4930407G08Rik	0.0486514	0	5.86514	0.42265	0	0	0.145954	0	0
4930407I10Rik	0.0532913	0	6.32913	0.42265	0	0	0.159874	0	0
4930407I19Rik	0	0	1	NA	0	0	0	0	0
4930412B13Rik	0.00887112	0	1.88711	0.42265	0	0	0.0266134	0	0
4930412C18Rik	0.12873	0.359679	0.32604	0.0483542	0.0887513	0.0407593	0.25668	0.4155	0.303859
4930412O13Rik	0.380362	0	39.0362	0.00365834	0.414262	0.390517	0.336307	0	0
4930413E15Rik	0.00877485	0	1.87748	0.42265	0	0	0.0263245	0	0
4930413F20Rik	0	0	1	NA	0	0	0	0	0
4930413G21Rik	1.09397	0.564184	2.05879	0.189111	1.66454	0.721175	0.8962	0.526223	0.602146
4930413M19Rik	0	0	1	NA	0	0	0	0	0
4930414N06Rik	0.0185566	0	2.85566	0.42265	0	0	0.0556699	0	0
4930415F15Rik	0.48046	1.12264	1.18631	0.557397	0.526276	0.644518	0.270587	0.403434	1.84185
4930415L06Rik	0.0475612	0	5.75612	0.42265	0	0	0.142684	0	0
4930415O20Rik	0	0	1	NA	0	0	0	0	0
4930417O13Rik	0	0	1	NA	0	0	0	0	0
4930417O22Rik	0.0859715	0	9.59715	0.42265	0	0	0.257914	0	0
4930419G24Rik	0.010699	0	2.0699	0.42265	0	0	0.032097	0	0
4930423M02Rik	0	0	1	NA	0	0	0	0	0
4930425K10Rik	0	0	1	NA	0	0	0	0	0
4930425L21Rik	0	0	1	NA	0	0	0	0	0
4930425O10Rik	0.00798274	0	1.79827	0.42265	0	0	0.0239482	0	0
4930426D05Rik	9.54872	11.6388	0.831532	0.320802	12.4951	7.83421	8.31683	11.4853	11.7923
4930426L09Rik	0.295981	0.246703	3.13462	0.0251908	0.237048	0.353813	0.297082	0.0876135	0.405792
4930427A07Rik	6.52337	4.43423	1.59445	0.105661	7.07395	4.83394	7.66221	4.08756	4.78091
4930428D20Rik	0	0	1	NA	0	0	0	0	0
4930428E07Rik	0	0	1	NA	0	0	0	0	0
4930428G15Rik	0	0	1	NA	0	0	0	0	0
4930428O21Rik	0.013011	0.0173278	2.3011	0.42265	0	0	0.039033	0	0.0346555
4930429B21Rik	0.311255	0.47486	0.54576	0.057052	0.180643	0.352584	0.400539	0.578639	0.371081
4930429D17Rik	0	0	1	NA	0	0	0	0	0
4930429F11Rik	0.0490327	0	5.90327	0.42265	0	0	0.147098	0	0
4930429F24Rik	0.0171032	0	2.71032	0.19023	0.0289683	0	0.0223413	0	0
4930430A15Rik	0	0	1	NA	0	0	0	0	0
4930430F08Rik	4.18133	5.58025	0.804058	0.0750489	3.7133	4.7315	4.09919	5.20272	5.95777
4930430F21Rik	0	0	1	NA	0	0	0	0	0
4930430J02Rik	0	0	1	NA	0	0	0	0	0
4930431F12Rik	0.160135	0	17.0135	0.42265	0	0	0.480406	0	0
4930431P03Rik	0.0248019	0	3.48019	0.42265	0	0	0.0744056	0	0
4930432J09Rik	0.110569	0	12.0569	0.371866	0.0281173	0	0.303591	0	0
4930432K21Rik	1.00426	1.024	1.13016	0.141934	0.918064	1.00541	1.08929	0.887447	1.16056
4930432M17Rik	0	0	1	NA	0	0	0	0	0
4930433B08Rik	0	0	1	NA	0	0	0	0	0
4930433I11Rik	0.0335892	0	4.35892	0.42265	0	0	0.100768	0	0
4930433N12Rik	0.0850354	0	9.50354	0.281903	0	0.0585289	0.196577	0	0
4930434J06Rik	0.0658115	0	7.58115	0.42265	0	0	0.197434	0	0
4930435E12Rik	0.0165491	0	2.65491	0.42265	0	0	0.0496472	0	0
4930438E09Rik	0.0437612	0	5.37612	0.42265	0	0	0.131284	0	0
4930440C22Rik	0.0361647	0	4.61647	0.42265	0	0	0.108494	0	0
4930440I19Rik	0	0	1	NA	0	0	0	0	0
4930441H08Rik	0.045369	0	5.5369	0.42265	0	0	0.136107	0	0
4930441J16Rik	0	0	1	NA	0	0	0	0	0
4930442J19Rik	0	0	1	NA	0	0	0	0	0
4930442L01Rik	0.0165571	0	2.65571	0.42265	0	0	0.0496714	0	0
4930443O20Rik	0.0313779	0	4.13779	0.42265	0	0	0.0941337	0	0
4930444F02Rik	0.0107754	0	2.07754	0.42265	0	0	0.0323262	0	0
4930444G20Rik	0.049583	0	5.9583	0.42265	0	0	0.148749	0	0
4930444M15Rik	0.0887543	0	9.87543	0.42265	0	0	0.266263	0	0
4930444P10Rik	0.14567	0.513924	0.241185	0.00909097	0.238784	0.0877298	0.110495	0.635436	0.392413
4930445N18Rik	0.0638802	0.0979639	0.358768	0.174669	0	0	0.191641	0.195928	0
4930447A16Rik	0	0	1	NA	0	0	0	0	0
4930447C04Rik	0.606021	0.180576	11.1109	0.0886324	0.806864	0.762286	0.248912	0.0454429	0.31571
4930447F24Rik	0.0160107	0	2.60107	0.42265	0	0	0.048032	0	0
4930447J18Rik	0.137207	0	14.7207	0.42265	0	0	0.411621	0	0
4930447K03Rik	0.0142084	0	2.42084	0.42265	0.0426251	0	0	0	0
4930447M23Rik	0.146834	0.646741	0.296061	0.00810977	0.150665	0.0864917	0.203346	0.519735	0.773747
4930447N08Rik	0.0293761	0	3.93761	0.42265	0	0	0.0881282	0	0
4930448C13Rik	0	0	1	NA	0	0	0	0	0
4930448F12Rik	0	0	1	NA	0	0	0	0	0
4930448H16Rik	0.074964	0	8.4964	0.42265	0	0	0.224892	0	0
4930448I06Rik	0	0	1	NA	0	0	0	0	0
4930448I18Rik	0	0	1	NA	0	0	0	0	0
4930448K20Rik	0.0473953	0	5.73953	0.42265	0	0	0.142186	0	0
4930449E01Rik	0	0	1	NA	0	0	0	0	0
4930449E18Rik	0	0	1	NA	0	0	0	0	0
4930449I24Rik	0	0	1	NA	0	0	0	0	0
4930451G09Rik	0.767741	0.642889	1.11172	0.164507	0.82404	0.699764	0.779419	0.689585	0.596193
4930451I11Rik	0.0476613	0	5.76613	0.42265	0	0	0.142984	0	0
4930452A19Rik	0	0	1	NA	0	0	0	0	0
4930452B06Rik	4.0216	6.89475	0.546504	0.0025812	4.25752	4.11639	3.6909	7.36707	6.42243
4930452G13Rik	0.0419243	0	5.19243	0.42265	0	0	0.125773	0	0
4930452N14Rik	0	0	1	NA	0	0	0	0	0
4930453H23Rik	0.0329248	0	4.29248	0.42265	0	0	0.0987745	0	0
4930453L07Rik	0	0	1	NA	0	0	0	0	0
4930453N24Rik	15.1601	17.6487	0.847002	0.062009	13.7288	15.831	15.9205	17.9004	17.397
4930455B14Rik	0.0206373	0	3.06373	0.42265	0	0	0.0619119	0	0
4930455C13Rik	0.155652	0	16.5652	0.134951	0.26003	0.0398066	0.16712	0	0
4930455D15Rik	0.0923986	0	10.2399	0.368452	0	0.0250269	0.252169	0	0
4930455F16Rik	0.0725614	0	8.25614	0.42265	0	0	0.217684	0	0
4930455G09Rik	0.0719843	0	8.19843	0.42265	0	0	0.215953	0	0
4930455H04Rik	0	0	1	NA	0	0	0	0	0
4930455J16Rik	0.00695734	0	1.69573	0.42265	0	0	0.020872	0	0
4930456L15Rik	0	0	1	NA	0	0	0	0	0
4930459C07Rik	0	0	1	NA	0	0	0	0	0
4930459L07Rik	0	0	1	NA	0	0	0	0	0
4930461G14Rik	0.20004	0	21.004	0.234718	0.112902	0.0518506	0.435368	0	0
4930463O16Rik	0.0388822	0	4.88822	0.42265	0	0	0.116646	0	0
4930465K10Rik	0.205312	0	21.5312	0.318583	0.104671	0	0.511265	0	0
4930465M20Rik	0.0549113	0	6.49113	0.42265	0	0	0.164734	0	0
4930467D21Rik	0.0340154	0	4.40154	0.42265	0	0	0.102046	0	0
4930467E23Rik	0.0847539	4.92657e-05	9.38294	0.422826	0.000119455	5.4664e-13	0.254142	9.85314e-05	0
4930467K11Rik	0	0	1	NA	0	0	0	0	0
4930469G21Rik	0	0	1	NA	0	0	0	0	0
4930470H14Rik	21.0414	0.490281	80.8809	0.406558	2.03146	0.18659	60.9062	0.250277	0.730285
4930470O06Rik	0	0	1	NA	0	0	0	0	0
4930470P17Rik	0.00811436	0	1.81144	0.42265	0	0	0.0243431	0	0
4930471C04Rik	0.0261724	0	3.61724	0.42265	0	0	0.0785172	0	0
4930471G03Rik	0	0	1	NA	0	0	0	0	0
4930471M09Rik	0.0844551	0	9.44551	0.327151	0.0395968	0	0.213768	0	0
4930473A02Rik	0	0	1	NA	0	0	0	0	0
4930473O22Rik	0.262707	0	27.2707	0.42265	0	0	0.78812	0	0
4930474G06Rik	0.0297548	0	3.97548	0.42265	0	0	0.0892643	0	0
4930474H20Rik	0.0459211	0	5.59211	0.42265	0	0	0.137763	0	0
4930474M22Rik	0	0	1	NA	0	0	0	0	0
4930474N05Rik	0.0404752	0	5.04752	0.42265	0	0	0.121426	0	0
4930474N09Rik	0.133887	0	14.3887	0.335006	0	0.343907	0.0577529	0	0
4930477N07Rik	0.132007	0	14.2007	0.42265	0	0	0.39602	0	0
4930478L05Rik	0.379326	0	38.9326	0.42265	0	0	1.13798	0	0
4930478P22Rik	0.0395139	0	4.95139	0.321291	0	0.0196327	0.0989089	0	0
4930479D17Rik	0.0152967	0	2.52967	0.42265	0	0	0.0458902	0	0
4930480E11Rik	0.0228524	0	3.28524	0.42265	0	0	0.0685572	0	0
4930480G23Rik	0.0179818	0	2.79818	0.42265	0	0	0.0539455	0	0
4930480K15Rik	0.0308856	0	4.08856	0.42265	0	0	0.0926568	0	0
4930480K23Rik	0.934708	1.47649	0.73071	0.0618979	1.00845	0.753939	1.04174	1.28286	1.67012
4930480M12Rik	0	0	1	NA	0	0	0	0	0
4930481A15Rik	0.234993	1.52207	0.149965	0.00399221	0.061014	0.29889	0.345076	1.62366	1.42048
4930482G09Rik	0.0273419	0	3.73419	0.42265	0	0	0.0820258	0	0
4930483J18Rik	0.0877747	0	9.77747	0.278111	0.201242	0	0.0620818	0	0
4930483K19Rik	0.0274524	0	3.74524	0.42265	0	0	0.0823573	0	0
4930483O08Rik	0	0	1	NA	0	0	0	0	0
4930484H19Rik	0	0	1	NA	0	0	0	0	0
4930486F22Rik	0	0	1	NA	0	0	0	0	0
4930486I03Rik	0	0	1	NA	0	0	0	0	0
4930486L24Rik	0.041222	0	5.1222	0.42265	0	0	0.123666	0	0
4930487D11Rik	0	0	1	NA	0	0	0	0	0
4930487H11Rik	0.215009	0	22.5009	0.42265	0	0	0.645026	0	0
4930488B22Rik	0.0065735	0	1.65735	0.42265	0	0	0.0197205	0	0
4930488L21Rik	0.0607925	0	7.07925	0.42265	0	0	0.182378	0	0
4930500F04Rik	0	0	1	NA	0	0	0	0	0
4930500L23Rik	0.998794	0.359326	4.15127	0.0374209	0.827443	1.30288	0.866062	0.233008	0.485643
4930502A04Rik	0.0392586	0	4.92586	0.42265	0	0	0.117776	0	0
4930502E09Rik	0.0149928	0	2.49928	0.42265	0	0	0.0449784	0	0
4930502E18Rik	0.0488021	0.624475	0.14454	0.0191022	0.146406	0	0	0.396822	0.852129
4930503B20Rik	0.0368011	0	4.68011	0.201477	0.0434238	0	0.0669796	0	0
4930503E14Rik	0.0351267	0	4.51267	0.42265	0	0	0.10538	0	0
4930503E24Rik	0	0	1	NA	0	0	0	0	0
4930503F20Rik	0.115036	0	12.5036	0.42265	0	0	0.345109	0	0
4930503H13Rik	0	0	1	NA	0	0	0	0	0
4930503L19Rik	10.3067	9.23334	1.07099	0.355603	10.3785	11.2627	9.27897	9.62293	8.84375
4930503O07Rik	0.019584	0	2.9584	0.42265	0	0	0.058752	0	0
4930504C09Rik	0.226186	0	23.6186	0.42265	0	0	0.678557	0	0
4930504O13Rik	0	0	1	NA	0	0	0	0	0
4930505A04Rik	0.150478	0	16.0478	0.359032	0.0476019	0	0.403833	0	0
4930505G20Rik	0	0	1	NA	0	0	0	0	0
4930505K13Rik	0	0	1	NA	0	0	0	0	0
4930505K14Rik	0.0879187	0	9.79187	0.42265	0	0	0.263756	0	0
4930506A18Rik	0.0220225	0	3.20225	0.42265	0	0	0.0660675	0	0
4930506C21Rik	0.0464393	0	5.64393	0.42265	0	0	0.139318	0	0
4930507D05Rik	0.479965	0.270886	0.934536	0.85883	0.48166	0.184337	0.773899	0.514287	0.0274844
4930507D10Rik	0.0589561	0	6.89561	0.42265	0	0	0.176868	0	0
4930509E16Rik	0.100681	0.109314	0.484108	0.221275	0.0739407	0	0.228102	0.218629	0
4930509J09Rik	0.0148356	0	2.48356	0.42265	0	0	0.0445068	0	0
4930509K18Rik	0.0437774	0	5.37774	0.42265	0	0	0.131332	0	0
4930511A02Rik	0.0409494	0	5.09494	0.42265	0	0	0.122848	0	0
4930511A08Rik	0.0288764	0	3.88764	0.42265	0	0	0.0866293	0	0
4930511E03Rik	0	0	1	NA	0	0	0	0	0
4930511M06Rik	0.647569	0	65.7569	0.399532	0.0641488	0.0117842	1.86677	0	0
4930512B01Rik	0.0684531	0	7.84531	0.240975	0.0619728	0	0.143386	0	0
4930512J16Rik	0.0182672	0	2.82672	0.42265	0	0	0.0548016	0	0
4930512M02Rik	0.0776374	0	8.76374	0.42265	0	0	0.232912	0	0
4930513D17Rik	0	0	1	NA	0	0	0	0	0
4930513N10Rik	1.45665	1.14556	1.42138	0.237031	0.989653	1.89015	1.49016	1.02186	1.26926
4930513O06Rik	0	0	1	NA	0	0	0	0	0
4930515B02Rik	0	0	1	NA	0	0	0	0	0
4930515G01Rik	0.587611	0.0693812	4.01722	0.193163	0.246381	0.484933	1.03152	0.138762	0
4930515G16Rik	0.0485818	0	5.85818	0.42265	0	0	0.145745	0	0
4930515L03Rik	0	0	1	NA	0	0	0	0	0
4930515L19Rik	0.0735993	0	8.35993	0.42265	0	0	0.220798	0	0
4930517E11Rik	0.00776907	0	1.77691	0.42265	0	0	0.0233072	0	0
4930517M08Rik	0	0	1	NA	0	0	0	0	0
4930518J21Rik	0.0197549	0	2.97549	0.42265	0	0	0.0592648	0	0
4930518P08Rik	0.114629	0	12.4629	0.42265	0	0	0.343887	0	0
4930519D14Rik	0	0	1	NA	0	0	0	0	0
4930519F09Rik	0.278602	0	28.8602	0.42265	0	0	0.835806	0	0
4930519F16Rik	0.00970801	0	1.9708	0.42265	0	0	0.029124	0	0
4930519F24Rik	0.137325	0	14.7325	0.42265	0	0	0.411976	0	0
4930519G04Rik	0.0388226	0	4.88226	0.42265	0	0	0.116468	0	0
4930519H02Rik	0.0233876	0	3.33876	0.42265	0	0	0.0701627	0	0
4930519K11Rik	0	0	1	NA	0	0	0	0	0
4930520O04Rik	0.16671	0.319957	0.812535	0.706321	0.175425	0	0.324704	0.207479	0.432435
4930520P13Rik	0	0	1	NA	0	0	0	0	0
4930521E06Rik	0.012494	0	2.2494	0.42265	0	0	0.0374821	0	0
4930522H14Rik	0	0	1	NA	0	0	0	0	0
4930522O17Rik	0	0	1	NA	0	0	0	0	0
4930523C07Rik	0.578955	5.96834	0.0818904	1.51401e-06	0.588179	0.562758	0.585929	7.18199	4.7547
4930523O13Rik	0	0	1	NA	0	0	0	0	0
4930524B15Rik	0.0380974	0.0332297	0.629059	0.297338	0.0449533	0	0.0693389	0.0664593	0
4930524B17Rik	0.024213	0	3.4213	0.42265	0	0	0.0726389	0	0
4930524C18Rik	0.262829	0	27.2829	0.42265	0	0	0.788487	0	0
4930524N10Rik	0	0	1	NA	0	0	0	0	0
4930524O05Rik	0	0	1	NA	0	0	0	0	0
4930524O08Rik	0.0156024	0	2.56024	0.42265	0	0	0.0468073	0	0
4930525C09Rik	0	0	1	NA	0	0	0	0	0
4930525D18Rik	0	0	1	NA	0	0	0	0	0
4930525G20Rik	0.267644	0.376988	0.493941	0.0105352	0.2506	0.324956	0.227376	0.552099	0.201877
4930526H09Rik	0.067264	0	7.7264	0.42265	0	0	0.201792	0	0
4930526I15Rik	2.64106	2.27753	1.13697	0.405128	2.10193	2.66294	3.1583	2.32169	2.23336
4930526L06Rik	0.0110976	0	2.10976	0.42265	0	0	0.0332929	0	0
4930527F14Rik	0.0154218	0	2.54218	0.42265	0	0	0.0462653	0	0
4930527G23Rik	0	0	1	NA	0	0	0	0	0
4930528A17Rik	0.286352	0.0426254	29.6352	0.0639681	0.290502	0.152473	0.416083	0	0.0852507
4930528D03Rik	0.100497	0	11.0497	0.42265	0	0	0.30149	0	0
4930528G23Rik	0.0394181	0	4.94181	0.42265	0	0	0.118254	0	0
4930528H21Rik	0	0	1	NA	0	0	0	0	0
4930528P14Rik	0.111633	0	12.1633	0.42265	0	0	0.334898	0	0
4930529C04Rik	0.0311164	0.0152277	1.78476	0.544386	0.0128318	0	0.0805176	0.0130376	0.0174179
4930529K09Rik	0	0	1	NA	0	0	0	0	0
4930529L06Rik	0	0	1	NA	0	0	0	0	0
4930532I03Rik	0.0184458	0	2.84458	0.42265	0	0	0.0553374	0	0
4930532M18Rik	0	0	1	NA	0	0	0	0	0
4930533B01Rik	0.0472652	0	5.72652	0.240975	0.0427907	0	0.0990049	0	0
4930533N22Rik	0.362449	0	37.2449	0.42265	0	0	1.08735	0	0
4930533P14Rik	0	0	1	NA	0	0	0	0	0
4930538K18Rik	0.0947804	0.083376	1.08508	0.914443	0.0585529	0	0.225788	0.086565	0.0801871
4930539C22Rik	0	0	1	NA	0	0	0	0	0
4930539E08Rik	0.149715	0	15.9715	0.0572902	0.162938	0.0792319	0.206975	0	0
4930539J05Rik	0.473313	0.406014	4.98416	0.178516	0.441199	0.162098	0.816642	0.0869697	0.725059
4930539M17Rik	0.0667427	0	7.67427	0.42265	0	0	0.200228	0	0
4930539N22Rik	0	0	1	NA	0	0	0	0	0
4930540M03Rik	0.104569	0	11.4569	0.42265	0	0	0.313707	0	0
4930542C21Rik	0.0118654	0	2.18654	0.42265	0	0	0.0355962	0	0
4930542D17Rik	0.114391	0	12.4391	0.219628	0	0.118776	0.224398	0	0
4930543E12Rik	0.0396621	0	4.96621	0.42265	0	0	0.118986	0	0
4930543N07Rik	0	0	1	NA	0	0	0	0	0
4930544D05Rik	0	0.199378	0.0244645	0	0	0	0	0.398756	0
4930544G11Rik	0.0313561	0	4.13561	0.42265	0	0	0.0940684	0	0
4930544M13Rik	0	0	1	NA	0	0	0	0	0
4930545E07Rik	0	0	1	NA	0	0	0	0	0
4930545H06Rik	0	0	1	NA	0	0	0	0	0
4930545L23Rik	0.0995327	0	10.9533	0.42265	0	0	0.298598	0	0
4930546C10Rik	0.0341245	0	4.41245	0.42265	0	0	0.102373	0	0
4930546K05Rik	0.0159926	0.0306569	0.364483	0.105229	0	0	0.0479779	0.0613137	0
4930547E08Rik	0.0627702	0	7.27702	0.42265	0	0	0.188311	0	0
4930547E14Rik	0	0	1	NA	0	0	0	0	0
4930548G14Rik	0	0	1	NA	0	0	0	0	0
4930548H24Rik	0.0937955	0	10.3796	0.293834	0.0308562	0.226733	0.0237973	0	0
4930548J01Rik	0.0774255	0	8.74255	0.42265	0	0	0.232276	0	0
4930548K13Rik	0	0	1	NA	0	0	0	0	0
4930549C01Rik	0	0	1	NA	0	0	0	0	0
4930549C15Rik	0	0	1	NA	0	0	0	0	0
4930549G23Rik	0	0	1	NA	0	0	0	0	0
4930550C14Rik	0.338924	0.422109	1.58243	0.48448	0.569529	0.392338	0.054905	0.210499	0.633718
4930550C17Rik	0.0160447	0	2.60447	0.42265	0	0	0.0481342	0	0
4930550L24Rik	0	0	1	NA	0	0	0	0	0
4930552N02Rik	0	0	1	NA	0	0	0	0	0
4930552P12Rik	0.0408158	0	5.08158	0.42265	0	0	0.122447	0	0
4930553C11Rik	0	0	1	NA	0	0	0	0	0
4930553E22Rik	0.0630032	0	7.30032	0.42265	0	0	0.189009	0	0
4930554C24Rik	0.0626545	0	7.26545	0.42265	0	0	0.187963	0	0
4930554G24Rik	0	0	1	NA	0	0	0	0	0
4930554H23Rik	0.00445652	0	1.44565	0.42265	0	0	0.0133696	0	0
4930554I06Rik	0	0	1	NA	0	0	0	0	0
4930555B11Rik	0.0516875	0	6.16875	0.42265	0	0	0.155062	0	0
4930555B12Rik	0	0	1	NA	0	0	0	0	0
4930555G01Rik	0.204746	0	21.4746	0.0486934	0.128305	0.195853	0.290079	0	0
4930555G21Rik	0	0	1	NA	0	0	0	0	0
4930555K05Rik	0.020808	0	3.0808	0.42265	0	0	0.0624241	0	0
4930556C24Rik	0	0	1	NA	0	0	0	0	0
4930556G01Rik	0.0127043	0	2.27043	0.42265	0	0	0.038113	0	0
4930556J02Rik	0	0	1	NA	0	0	0	0	0
4930556M19Rik	0.22177	0.529703	0.438312	0.05114	0.202445	0.111568	0.351298	0.518779	0.540627
4930556N09Rik	0.0669137	0	7.69137	0.42265	0	0	0.200741	0	0
4930556N13Rik	0	0	1	NA	0	0	0	0	0
4930557A04Rik	0.164648	0	17.4648	0.42265	0	0	0.493944	0	0
4930557F10Rik	0.0710804	0	8.10804	0.42265	0	0	0.213241	0	0
4930557J02Rik	0	0	1	NA	0	0	0	0	0
4930557K07Rik	0.0312695	0	4.12695	0.42265	0	0	0.0938086	0	0
4930558C23Rik	0.293877	0.0410768	30.3877	0.0558795	0.299944	0.165301	0.416386	0	0.0821536
4930558F17Rik	0.0288029	0	3.88029	0.42265	0	0	0.0864088	0	0
4930558G05Rik	0.0773988	0	8.73988	0.42265	0	0	0.232196	0	0
4930558J18Rik	0.494246	0.958505	1.36454	7.11905e-05	0.493533	0.492732	0.496472	0.359534	1.55748
4930558K02Rik	0	0	1	NA	0	0	0	0	0
4930559C10Rik	0	0	1	NA	0	0	0	0	0
4930562C15Rik	0.0147814	0	2.47814	0.42265	0	0	0.0443442	0	0
4930562F07Rik	0	0.14678	0.0329425	0	0	0	0	0.29356	0
4930563D23Rik	0.0194079	0	2.94079	0.190229	0.0328717	0	0.0253519	0	0
4930563E18Rik	0.0874661	0	9.74661	0.42265	0	0	0.262398	0	0
4930563E22Rik	0.725515	0.628906	1.20071	0.36659	0.558205	0.695828	0.922513	0.602566	0.655245
4930563F08Rik	0.0439595	0	5.39595	0.42265	0	0	0.131879	0	0
4930563H07Rik	0	0	1	NA	0	0	0	0	0
4930563M20Rik	0	0	1	NA	0	0	0	0	0
4930563M21Rik	0	0	1	NA	0	0	0	0	0
4930564C03Rik	0.0861896	0	9.61896	0.42265	0	0	0.258569	0	0
4930564D02Rik	0.030718	0	4.0718	0.42265	0	0	0.0921539	0	0
4930565D16Rik	0	0	1	NA	0	0	0	0	0
4930565N06Rik	0	0	1	NA	0	0	0	0	0
4930567H12Rik	0.0355589	0	4.55589	0.42265	0	0	0.106677	0	0
4930567H17Rik	0.00445632	0	1.44563	0.42265	0	0	0.013369	0	0
4930567J20Rik	0	0	1	NA	0	0	0	0	0
4930567K12Rik	0.0530191	0	6.30191	0.42265	0	0	0.159057	0	0
4930567K20Rik	0.0254945	0	3.54945	0.42265	0	0	0.0764835	0	0
4930568D16Rik	0	0	1	NA	0	0	0	0	0
4930568E12Rik	0.0289874	0	3.89874	0.42265	0	0	0.0869621	0	0
4930568G15Rik	0	0	1	NA	0	0	0	0	0
4930570G19Rik	0.464396	0.730587	0.396512	0.00647157	0.559636	0.475235	0.358317	1.18642	0.274752
4930571K23Rik	0.0368031	0	4.68031	0.42265	0	0	0.110409	0	0
4930571O06Rik	0	0	1	NA	0	0	0	0	0
4930572K03Rik	0	0	1	NA	0	0	0	0	0
4930572O03Rik	0.0382604	0	4.82604	0.42265	0	0	0.114781	0	0
4930572O13Rik	0.0731241	0	8.31241	0.42265	0	0	0.219372	0	0
4930573O16Rik	0	0	1	NA	0	0	0	0	0
4930577N17Rik	1.51414	1.09157	1.54745	0.283873	1.04265	1.25235	2.24742	0.974937	1.20821
4930578C19Rik	0.0193773	0	2.93773	0.42265	0	0	0.058132	0	0
4930578E11Rik	0.021158	0	3.1158	0.42265	0	0	0.0634741	0	0
4930578I06Rik	0.0438318	0	5.38318	0.42265	0	0	0.131495	0	0
4930578M01Rik	0.0161822	0	2.61822	0.42265	0.0485466	0	0	0	0
4930578N18Rik	0	0	1	NA	0	0	0	0	0
4930579F01Rik	0.019801	0	2.9801	0.42265	0	0	0.0594029	0	0
4930579G18Rik	0.132182	0.138673	3.58102	0.260623	0.030138	0.110728	0.255679	0.0297042	0.247642
4930579G24Rik	6.55461	5.92093	1.05076	0.692952	7.0889	5.1761	7.39882	6.23748	5.60438
4930579H20Rik	0.0522672	0	6.22672	0.42265	0	0	0.156801	0	0
4930579J19Rik	0.0399045	0	4.99045	0.42265	0	0	0.119713	0	0
4930579K19Rik	0.344611	0.622776	0.616632	0.0641021	0.229332	0.421286	0.383214	0.565076	0.680476
4930579P08Rik	0.0553524	0	6.53524	0.42265	0	0	0.166057	0	0
4930581F22Rik	0.430259	0.469277	0.534923	0.0828542	0.494945	0.202049	0.593783	0.813033	0.125522
4930583K01Rik	0.0640972	0	7.40972	0.42265	0	0	0.192292	0	0
4930583P06Rik	0.0463284	0	5.63284	0.42265	0	0	0.138985	0	0
4930584F24Rik	0	0	1	NA	0	0	0	0	0
4930586N03Rik	0.0642427	0	7.42427	0.42265	0	0	0.192728	0	0
4930587E11Rik	0	0	1	NA	0	0	0	0	0
4930590J08Rik	0.0273102	0	3.73102	0.333992	0	0.0119126	0.0700179	0	0
4930590L20Rik	0	0	1	NA	0	0	0	0	0
4930591A17Rik	0	0	1	NA	0	0	0	0	0
4930591E09Rik	0	0	1	NA	0	0	0	0	0
4930592A05Rik	0	0	1	NA	0	0	0	0	0
4930592I03Rik	0.17203	0	18.203	0.42265	0	0	0.516089	0	0
4930593A02Rik	0	0	1	NA	0	0	0	0	0
4930593C16Rik	0.0776641	0	8.76641	0.42265	0	0	0.232992	0	0
4930594C11Rik	0.227189	0	23.7189	0.0992761	0.287685	0.0734001	0.320482	0	0
4930594O21Rik	0.139135	0	14.9135	0.42265	0	0	0.417404	0	0
4930595D18Rik	0.0691906	0	7.91906	0.42265	0	0	0.207572	0	0
4930595M18Rik	0.0085592	0	1.85592	0.42265	0	0	0.0256776	0	0
4930596D02Rik	0.0487072	0	5.87072	0.42265	0	0	0.146122	0	0
4930596I21Rik	0	0	1	NA	0	0	0	0	0
4930597A21Rik	0	0	1	NA	0	0	0	0	0
4930597G03Rik	0.00992947	0	1.99295	0.42265	0	0	0.0297884	0	0
4930598F16Rik	0	0	1	NA	0	0	0	0	0
4930599N23Rik	0.0628993	0	7.28993	0.297082	0.150108	0	0.0385895	0	0
4931402G19Rik	0.050131	0	6.0131	0.42265	0	0	0.150393	0	0
4931403E22Rik	0	0	1	NA	0	0	0	0	0
4931403G20Rik	0.0733449	0	8.33449	0.42265	0	0	0.220035	0	0
4931406B18Rik	0.0399179	0	4.99179	0.42265	0	0	0.119754	0	0
4931406C07Rik	9.46772	11.1644	0.799106	0.0755268	10.4134	8.1131	9.87663	11.8504	10.4783
4931406H21Rik	0.405153	0.205677	5.35731	0.0836488	0.47935	0.199177	0.536932	0.0674929	0.343861
4931406P16Rik	14.2779	15.0143	0.927188	0.038312	14.5938	14.4003	13.8396	15.3999	14.6287
4931408C20Rik	0.0452067	0	5.52067	0.377901	0.0101666	0	0.125454	0	0
4931408D14Rik	0.0450333	0	5.50333	0.240975	0.0407702	0	0.0943298	0	0
4931409K22Rik	0.163488	0.254866	0.472627	0.00398247	0.139341	0.17918	0.171943	0.357071	0.15266
4931414P19Rik	4.66657	5.00922	1.01815	0.570553	4.56499	4.52154	4.91317	4.58322	5.43523
4931417E11Rik	0	0	1	NA	0	0	0	0	0
4931419H13Rik	0.0116337	0	2.16337	0.42265	0	0	0.034901	0	0
4931420L22Rik	0	0	1	NA	0	0	0	0	0
4931423N10Rik	0.0122905	0	2.22905	0.42265	0	0	0.0368716	0	0
4931428F04Rik	9.43244	7.04017	1.42942	0.00679655	9.90184	9.2202	9.17528	6.59579	7.48456
4931428L18Rik	0.0310409	0	4.10409	0.42265	0	0	0.0931226	0	0
4931429I11Rik	0.0147582	0.0196547	2.47582	0.42265	0	0	0.0442746	0	0.0393094
4931429L15Rik	0.0333419	0.0532621	0.371956	0.15938	0	0	0.100026	0.106524	0
4931429P17Rik	0.011252	0	2.1252	0.42265	0	0	0.0337561	0	0
4931430N09Rik	0.0365821	0	4.65821	0.42265	0	0	0.109746	0	0
4931431B13Rik	0.0717942	0	8.17942	0.42265	0	0	0.215383	0	0
4931431C16Rik	0.099331	0	10.9331	0.42265	0	0	0.297993	0	0
4931431F19Rik	0.0296169	0	3.96169	0.42265	0	0	0.0888506	0	0
4931440F15Rik	0.0254606	0	3.54606	0.313584	0.0135904	0	0.0627915	0	0
4931440J10Rik	0.0127043	0	2.27043	0.42265	0	0	0.038113	0	0
4931440P22Rik	0.577678	0.533122	0.85543	0.78332	0.3316	0.1958	1.20563	0.676998	0.389246
4932411E22Rik	0.0520379	0.223526	0.442258	0.0495845	0.0165222	0.0758789	0.0637125	0.130275	0.316776
4932411N23Rik	0.00622981	0	1.62298	0.42265	0	0	0.0186894	0	0
4932412D23Rik	0.0281815	0	3.81815	0.42265	0	0	0.0845445	0	0
4932413F04Rik	0.0204694	0	3.04694	0.42265	0	0	0.0614081	0	0
4932414J04Rik	0	0	1	NA	0	0	0	0	0
4932414N04Rik	0	0	1	NA	0	0	0	0	0
4932415M13Rik	0.00369558	0	1.36956	0.42265	0	0	0.0110867	0	0
4932416H05Rik	2.27572	2.68935	1.02576	0.581899	2.12253	2.27666	2.42797	2.21833	3.16037
4932416K20Rik	0.00954966	0	1.95497	0.42265	0	0	0.028649	0	0
4932429P05Rik	0.00731945	0	1.73195	0.42265	0	0	0.0219584	0	0
4932435O22Rik	0.0732013	0.0191349	1.72368	0.68028	0	0	0.219604	0.0382697	0
4932438A13Rik	7.21996	6.4413	1.25545	0.0332939	7.74845	6.82164	7.08978	5.74886	7.13373
4932438H23Rik	0.029522	0.0898667	3.9522	0.42265	0	0	0.0885659	0	0.179733
4932441J04Rik	0	0	1	NA	0	0	0	0	0
4932443I19Rik	0.0144937	0	2.44937	0.42265	0	0	0.043481	0	0
4932702P03Rik	0.114836	0	12.4836	0.42265	0	0	0.344508	0	0
4933400A11Rik	0.0460145	0	5.60145	0.42265	0	0	0.138043	0	0
4933400B14Rik	0.057871	0	6.7871	0.42265	0	0	0.173613	0	0
4933400C23Rik	0	0	1	NA	0	0	0	0	0
4933400F21Rik	0.00940423	0	1.94042	0.42265	0	0	0.0282127	0	0
4933400L20Rik	0	0	1	NA	0	0	0	0	0
4933401B06Rik	0	0	1	NA	0	0	0	0	0
4933401D09Rik	0.00854306	0	1.85431	0.42265	0	0	0.0256292	0	0
4933401H06Rik	0	0	1	NA	0	0	0	0	0
4933402C06Rik	0	0	1	NA	0	0	0	0	0
4933402D24Rik	0.0451236	0	5.51236	0.42265	0	0	0.135371	0	0
4933402E13Rik	0.0391294	0	4.91294	0.42265	0	0	0.117388	0	0
4933402J07Rik	0	0	1	NA	0	0	0	0	0
4933402J10Rik	0	0	1	NA	0	0	0	0	0
4933402J15Rik	0	0	1	NA	0	0	0	0	0
4933402N03Rik	0.00974985	0	1.97499	0.42265	0	0	0.0292496	0	0
4933402N22Rik	0.190977	0	20.0977	0.42265	0	0	0.572932	0	0
4933402P03Rik	0	0	1	NA	0	0	0	0	0
4933403O08Rik	0.2336	1.09713	0.272151	0.00440933	0.202778	0.319291	0.17873	0.885089	1.30916
4933404G15Rik	0.0286028	0	3.86028	0.42265	0	0	0.0858085	0	0
4933404K08Rik	0.0441514	0	5.41514	0.185654	0.0614111	0	0.0710433	0	0
4933404K13Rik	0.0817296	0	9.17296	0.42265	0	0	0.245189	0	0
4933404O12Rik	3.30867	3.01945	0.948968	0.757335	3.74879	2.30232	3.87489	3.48713	2.55177
4933405D12Rik	0.073695	0	8.3695	0.42265	0	0	0.221085	0	0
4933405E24Rik	0	0	1	NA	0	0	0	0	0
4933405L10Rik	0.0734828	0	8.34828	0.313724	0.0391742	0	0.181274	0	0
4933405O20Rik	0.168656	0.0225171	17.8656	0.0582564	0.131537	0.120817	0.253613	0	0.0450342
4933406C10Rik	0.146688	0.251769	0.47639	0.0811077	0.161782	0.0495328	0.228748	0.318907	0.184631
4933406D12Rik	0	0	1	NA	0	0	0	0	0
4933406F09Rik	0.35018	0	36.018	0.42265	0	0	1.05054	0	0
4933406G16Rik	0	0	1	NA	0	0	0	0	0
4933406I18Rik	0.022616	0	3.2616	0.201477	0.0266859	0	0.0411621	0	0
4933406J08Rik	0.0428975	0	5.28975	0.42265	0	0	0.128692	0	0
4933406J10Rik	0.0344758	0	4.44758	0.42265	0	0	0.103427	0	0
4933406K04Rik	0.0167326	0	2.67326	0.42265	0	0	0.0501977	0	0
4933406M09Rik	0.0959287	0.0490371	0.980147	0.984186	0	0	0.287786	0.0980743	0
4933407E24Rik	0.0181307	0.193168	2.81307	0.42265	0	0	0.054392	0	0.386337
4933407G14Rik	0	0	1	NA	0	0	0	0	0
4933407I05Rik	0	0	1	NA	0	0	0	0	0
4933407K13Rik	3.77858	2.83511	1.35955	0.145597	4.22579	4.19289	2.91706	2.77664	2.89357
4933407L21Rik	0.24542	0.16912	2.98367	0.467369	0.115066	0	0.621195	0.075606	0.262634
4933408B17Rik	0.909474	0.996037	1.53772	0.429592	1.54726	0.462309	0.718855	0.587948	1.40413
4933408J17Rik	0.0924985	0	10.2499	0.37579	0	0.0217554	0.25574	0	0
4933408N05Rik	0.111573	0.150878	0.389964	0.15546	0.0556659	0	0.279054	0.301755	0
4933409G03Rik	0	0	1	NA	0	0	0	0	0
4933409K07Rik	0.893888	0.413749	2.02321	0.323767	0.689435	0.412465	1.57976	0.43676	0.390737
4933411E08Rik	0.0199288	0	2.99288	0.42265	0	0	0.0597865	0	0
4933411G06Rik	0	0	1	NA	0	0	0	0	0
4933411K16Rik	0.256239	0.271941	0.697478	0.301363	0.125715	0.23094	0.41206	0.371716	0.172165
4933412E12Rik	0.367183	1.69334	0.316132	0.0177332	0.587431	0.258051	0.256068	1.18312	2.20356
4933412E24Rik	0.025829	0	3.5829	0.42265	0	0	0.0774871	0	0
4933412O06Rik	0	0	1	NA	0	0	0	0	0
4933413G19Rik	0.134453	0.177793	1.6143	0.452199	0.241933	0.0370362	0.124391	0.0794833	0.276102
4933413J09Rik	0.0200524	0	3.00524	0.42265	0	0	0.0601571	0	0
4933413L06Rik	0	0	1	NA	0	0	0	0	0
4933415F23Rik	0	0	1	NA	0	0	0	0	0
4933416C03Rik	0.0954179	0	10.5418	0.42265	0	0	0.286254	0	0
4933416E03Rik	0	0	1	NA	0	0	0	0	0
4933416I08Rik	0.00554813	0	1.55481	0.42265	0	0	0.0166444	0	0
4933416M06Rik	0.035236	0	4.5236	0.42265	0	0	0.105708	0	0
4933416M07Rik	0	0	1	NA	0	0	0	0	0
4933417A18Rik	0	0	1	NA	0	0	0	0	0
4933417D19Rik	0.320704	0.0735972	33.0704	0.111147	0.179136	0.230353	0.552623	0	0.147194
4933417E11Rik	0.0517821	0	6.17821	0.42265	0	0	0.155346	0	0
4933417G07Rik	0	0	1	NA	0	0	0	0	0
4933417O13Rik	0	0	1	NA	0	0	0	0	0
4933421I07Rik	0.00824441	0	1.82444	0.42265	0	0	0.0247332	0	0
4933421O10Rik	1.87832	2.63278	0.997816	0.982847	1.76127	1.65976	2.21393	1.88245	3.3831
4933422A05Rik	0.0751302	0	8.51302	0.42265	0	0	0.22539	0	0
4933424G05Rik	0.116763	0	12.6763	0.42265	0	0	0.35029	0	0
4933424G06Rik	0.125828	0	13.5828	0.275905	0	0.287087	0.0903958	0	0
4933425B07Rik	0.0470179	0	5.70179	0.42265	0	0	0.141054	0	0
4933425L06Rik	0	0	1	NA	0	0	0	0	0
4933427D06Rik	0.0561221	0	6.61221	0.368266	0.0152517	0	0.153115	0	0
4933427D14Rik	7.34299	6.05837	1.05609	0.563984	8.46687	6.94597	6.61614	6.95248	5.16426
4933427E11Rik	0.284795	0.178739	0.80221	0.58304	0.21762	0.133256	0.503507	0.357478	0
4933427E13Rik	0.0530723	0	6.30723	0.42265	0	0	0.159217	0	0
4933427G17Rik	0.0258289	0	3.58289	0.240975	0.0233839	0	0.054103	0	0
4933427I22Rik	0.0146247	0	2.46247	0.42265	0	0	0.0438742	0	0
4933428C19Rik	0	0	1	NA	0	0	0	0	0
4933428G20Rik	0.0924101	0.0152273	2.53148	0.365379	0.0308995	0.198669	0.0476614	0.0304547	0
4933429K18Rik	0	0.0855131	0.0552406	0	0	0	0	0.171026	0
4933429O19Rik	0.062539	0	7.2539	0.42265	0	0	0.187617	0	0
4933430H16Rik	0.0314433	0	4.14433	0.42265	0	0	0.0943298	0	0
4933430I17Rik	0.476898	0.528176	1.14895	0.616173	0.469211	0.294877	0.666605	0.413777	0.642576
4933430M04Rik	0	0	1	NA	0	0	0	0	0
4933430N04Rik	0.0197549	0	2.97549	0.42265	0	0	0.0592648	0	0
4933431E20Rik	3.98858	4.18587	0.908696	0.233981	3.86	4.4505	3.65525	4.39035	3.98138
4933431G14Rik	0.0271128	0	3.71128	0.42265	0	0	0.0813383	0	0
4933432G23Rik	0	0	1	NA	0	0	0	0	0
4933432I03Rik	0	0	1	NA	0	0	0	0	0
4933432I09Rik	0	0	1	NA	0	0	0	0	0
4933432K03Rik	0	0.404025	1	NA	0	0	0	0	0.80805
4933433C11Rik	0.0237473	0	3.37473	0.42265	0	0	0.071242	0	0
4933433F19Rik	0	0	1	NA	0	0	0	0	0
4933433G08Rik	0	0	1	NA	0	0	0	0	0
4933433G15Rik	0.00981748	0	1.98175	0.42265	0	0	0.0294524	0	0
4933433G19Rik	0	0	1	NA	0	0	0	0	0
4933433H22Rik	0.0316365	0	4.16365	0.42265	0	0	0.0949096	0	0
4933434E20Rik	13.8303	9.94589	1.4552	0.0881667	15.6413	11.1248	14.725	9.50098	10.3908
4933436E23Rik	0.0407545	0	5.07545	0.42265	0	0	0.122263	0	0
4933436H12Rik	0.0369196	0	4.69196	0.42265	0	0	0.110759	0	0
4933436I01Rik	0.0238139	0	3.38139	0.42265	0	0	0.0714418	0	0
4933438B17Rik	0	0	1	NA	0	0	0	0	0
4933438K21Rik	0.226395	0	23.6395	0.187272	0.234073	0.0238886	0.421225	0	0
4933439C10Rik	5.42827	1.48145	5.54316	0.0637367	5.60659	3.29668	7.38155	0.971077	1.99182
4933439K11Rik	0.288833	0.533039	0.530385	0.0140669	0.233962	0.343834	0.288703	0.553426	0.512652
4933440J02Rik	0.0395789	0	4.95789	0.42265	0	0	0.118737	0	0
4933440M02Rik	0.00648686	0	1.64869	0.42265	0	0	0.0194606	0	0
5031410I06Rik	0.247675	0	25.7675	0.42265	0	0	0.743024	0	0
5031414D18Rik	0.0972678	0.0654817	0.760963	0.605398	0.0996568	0	0.192147	0.130963	0
5031425E22Rik	5.58669	5.06514	1.23628	0.41092	6.83132	3.52649	6.40226	4.51706	5.61323
5031425F14Rik	0.0415143	0	5.15143	0.42265	0	0	0.124543	0	0
5031426D15Rik	0.10842	0.0646803	1.32631	0.744224	0.0658173	0	0.259443	0.0792853	0.0500753
5031434C07Rik	0.020809	0	3.0809	0.42265	0.0624269	0	0	0	0
5031434O11Rik	0.158859	0.114206	2.3971	0.544206	0.429279	0	0.0472963	0.0604427	0.167969
5031439G07Rik	10.5463	9.98984	1.03017	0.655506	11.6992	9.70901	10.2308	10.2371	9.74253
5033403F01Rik	0.337735	0.611708	0.716745	0.0455774	0.3214	0.295208	0.396598	0.475159	0.748257
5033403H07Rik	0	0	1	NA	0	0	0	0	0
5033404E19Rik	0.127724	0	13.7724	0.42265	0	0	0.383173	0	0
5033406O09Rik	0.0824466	0	9.24466	0.296208	0.0509332	0	0.196407	0	0
5033428I22Rik	0	0	1	NA	0	0	0	0	0
5330411J11Rik	0.0757394	0	8.57394	0.42265	0	0	0.227218	0	0
5330413P13Rik	0.0904068	0	10.0407	0.42265	0	0	0.271221	0	0
5330417C22Rik	0.341187	0.545618	0.752517	0.00433677	0.344205	0.352633	0.326722	0.456683	0.634554
5330434G04Rik	0.165771	0.0915894	1.42619	0.0953651	0.140432	0.199345	0.157535	0.113245	0.0699341
5330439B14Rik	0	0	1	NA	0	0	0	0	0
5430401F13Rik	0	0	1	NA	0	0	0	0	0
5430402E10Rik	0	0	1	NA	0	0	0	0	0
5430402O13Rik	0.141559	0.508993	15.1559	0.296208	0.0874513	0	0.337226	0	1.01799
5430403N17Rik	0.110846	0	12.0846	0.42265	0	0	0.332537	0	0
5430405H02Rik	1.53973	1.93218	1.04944	0.521536	1.63405	1.63489	1.35025	1.46672	2.39764
5430416N02Rik	15.0425	18.2159	0.968691	0.417429	15.4744	14.0841	15.5689	15.529	20.9029
5430416O09Rik	0.0193923	0	2.93923	0.42265	0	0	0.0581769	0	0
5430419D17Rik	0.0347938	0	4.47938	0.42265	0	0	0.104381	0	0
5430421F17Rik	0.00986452	0	1.98645	0.42265	0	0	0.0295935	0	0
5430421N21Rik	0	0	1	NA	0	0	0	0	0
5430425K12Rik	0	0	1	NA	0	0	0	0	0
5430427M07Rik	0	0	1	NA	0	0	0	0	0
5430427O19Rik	0.00885491	0.0776658	0.341172	0.0543672	0	0	0.0265647	0.0452651	0.110066
5430428K19Rik	0.125216	0	13.5216	0.42265	0	0	0.375649	0	0
5430431A17Rik	0	0	1	NA	0	0	0	0	0
5430434I15Rik	0	0	1	NA	0	0	0	0	0
5430437J10Rik	0.0485402	0	5.85402	0.42265	0	0	0.145621	0	0
5430440P10Rik	0.0891303	0.178053	9.91303	0.42265	0	0	0.267391	0	0.356106
5530400C23Rik	0	0	1	NA	0	0	0	0	0
5530401A14Rik	0	0	1	NA	0	0	0	0	0
5530601H04Rik	2.84909	3.90925	1.00823	0.969127	2.53666	3.89046	2.12015	2.82575	4.99274
5730403I07Rik	0.0144532	0	2.44532	0.42265	0.0433597	0	0	0	0
5730405O15Rik	0.272234	0	28.2234	0.0231447	0.198565	0.273575	0.344563	0	0
5730408K05Rik	3.40035	0.618613	7.38073	0.0937459	4.12797	1.4745	4.59858	0.452061	0.785165
5730409E04Rik	1.99787	2.39715	0.837832	0.0136649	1.91241	2.01155	2.06964	2.38651	2.4078
5730412P04Rik	0	0	1	NA	0	0	0	0	0
5730416F02Rik	0	0	1	NA	0	0	0	0	0
5730420D15Rik	0.0191533	0	2.91533	0.42265	0	0	0.0574598	0	0
5730422E09Rik	0.105606	0	11.5606	0.42265	0	0	0.316817	0	0
5730435O14Rik	0	0	1	NA	0	0	0	0	0
5730455P16Rik	9.33618	11.6555	0.759004	0.0150137	9.85277	9.53132	8.62443	12.3037	11.0073
5730457N03Rik	0.0854012	0	9.54012	0.42265	0	0	0.256204	0	0
5730460C07Rik	0.0308603	0	4.08603	0.42265	0	0	0.0925809	0	0
5730480H06Rik	0.928666	0.211297	11.038	0.125843	1.54809	0.396276	0.841628	0.0750395	0.347554
5730488B01Rik	0.0489813	0	5.89813	0.42265	0	0	0.146944	0	0
5730507C01Rik	0.79639	1.03494	0.633282	0.0917535	0.970014	0.493213	0.925942	1.26335	0.806539
5730508B09Rik	1.72365	1.90152	0.897254	0.667986	1.07126	2.4473	1.65239	1.92217	1.88087
5730522E02Rik	0.488721	0.689289	0.523761	0.0353671	0.492461	0.638582	0.33512	0.942191	0.436387
5730559C18Rik	4.03494	2.01354	1.4063	0.0611881	4.04806	3.5034	4.55337	2.8663	1.16078
5830411N06Rik	0.0256809	0	3.56809	0.42265	0	0	0.0770426	0	0
5830416I19Rik	0.0344321	0	4.44321	0.42265	0	0	0.103296	0	0
5830417I10Rik	0.888024	5.10114	0.170368	7.54714e-05	0.958897	0.876318	0.828857	5.2611	4.94118
5830418P13Rik	0.00519723	0	1.51972	0.42265	0	0	0.0155917	0	0
5830428M24Rik	0.0327471	0	4.27471	0.42265	0	0	0.0982412	0	0
5830432E09Rik	0.0151533	0	2.51533	0.42265	0	0	0.04546	0	0
5830444B04Rik	0.0773358	0	8.73358	0.313724	0.0412282	0	0.190779	0	0
5830454E08Rik	0.595181	0.162317	60.5181	9.59791e-06	0.59262	0.598759	0.594162	0	0.324633
5830473C10Rik	0.059501	0	6.9501	0.222545	0.117889	0	0.0606135	0	0
5930403L14Rik	2.49996	0.932634	2.89772	0.0621278	2.50524	1.75252	3.24213	0.856185	1.00908
5930412G12Rik	0.0889088	1.3622	0.0788058	0.00299897	0.0549253	0	0.211801	1.2451	1.47931
5930430L01Rik	0.954024	0.830955	1.10792	0.687664	0.673842	0.84215	1.34608	0.860119	0.801791
5930438M14Rik	0.00928211	0	1.92821	0.42265	0	0	0.0278463	0	0
6030407O03Rik	0.043304	0	5.3304	0.19023	0.0733455	0	0.0565665	0	0
6030408B16Rik	3.07868	0.609289	4.18476	0.0493729	3.58163	1.99441	3.66001	0.728078	0.490499
6030419C18Rik	3.13227	6.34735	0.524129	0.00837472	3.43773	2.60925	3.34982	5.98522	6.70947
6030440G07Rik	0.0207129	0	3.07129	0.42265	0	0	0.0621386	0	0
6030443J06Rik	0.44588	0.628289	0.966503	0.124943	0.458239	0.439603	0.439799	0.46168	0.794898
6030458C11Rik	6.71254	6.70312	1.06894	0.277707	7.19114	6.76767	6.1788	6.27899	7.12725
6030466F02Rik	0.00789372	0	1.78937	0.42265	0	0	0.0236812	0	0
6030468B19Rik	0	0	1	NA	0	0	0	0	0
6030469F06Rik	0.101717	0	11.1717	0.42265	0	0	0.30515	0	0
6030471H07Rik	0	0	1	NA	0	0	0	0	0
6030498E09Rik	0	0	1	NA	0	0	0	0	0
6230400D17Rik	0.610512	0.130791	12.4382	0.0993803	0.566584	0.297378	0.967574	0.0398877	0.221693
6330403A02Rik	0.149734	1.96739	0.075535	0.000620852	0.060437	0.228215	0.160549	2.1047	1.83008
6330403K07Rik	16.9976	17.6517	1.18977	0.0596549	17.0561	15.7674	18.1694	14.2849	21.0185
6330407A03Rik	0.0184258	0.0163594	2.84258	0.42265	0	0	0.0552773	0	0.0327188
6330408A02Rik	3.34559	3.1306	1.12144	0.367281	3.36783	3.8788	2.79015	2.98223	3.27897
6330409D20Rik	0	0	1	NA	0	0	0	0	0
6330410L21Rik	0.0292571	0	3.92571	0.42265	0	0	0.0877713	0	0
6330415B21Rik	0.0208911	0	3.08911	0.42265	0	0	0.0626733	0	0
6330415G19Rik	0.222306	0.370049	0.678315	0.11929	0.178587	0.18226	0.306073	0.332476	0.407621
6330416G13Rik	1.34734	1.65582	0.778504	0.0558661	1.17661	1.35926	1.50616	1.73352	1.57811
6330418K02Rik	1.18682	0.997487	1.26371	0.337752	1.12902	0.873274	1.55816	0.937067	1.05791
6330549D23Rik	0.380648	0.399962	1.52876	0.138903	0.373987	0.286439	0.481518	0.245533	0.55439
6430411K18Rik	0.0516482	0.045856	6.16482	0.42265	0	0	0.154945	0	0.0917121
6430503K07Rik	0.0821747	0	9.21747	0.42265	0	0	0.246524	0	0
6430531B16Rik	0.174181	0.0519386	18.4181	0.0908264	0.189629	0.0696701	0.263245	0	0.103877
6430548M08Rik	0.755722	0.383362	1.7755	0.0155244	0.826821	0.759441	0.680904	0.421272	0.345452
6430550D23Rik	0.248926	0.336533	25.8926	0.169048	0.312757	0.0205193	0.4135	0	0.673066
6430562O15Rik	0.0611469	0.142939	0.830669	0.794806	0.025585	0	0.157856	0.0756501	0.210229
6430571L13Rik	0.440473	0.351567	3.08452	0.178752	0.396837	0.206021	0.718562	0.136043	0.567091
6430573F11Rik	0.537328	1.3841	0.351827	0.0348827	0.434285	0.26593	0.911769	1.54567	1.22253
6430584L05Rik	0.0467009	0.0669797	5.67009	0.42265	0	0	0.140103	0	0.133959
6430706D22Rik	22.612	16.6917	1.61131	0.0898701	27.7012	18.2039	21.9309	14.0295	19.3538
6430710C18Rik	0.0715385	0	8.15385	0.42265	0	0	0.214615	0	0
6530402F18Rik	1.47213	0.409884	3.75955	0.0126171	1.49087	1.2497	1.67583	0.384231	0.435537
6530403H02Rik	0.201721	0	21.1721	0.40261	4.88621e-40	0.0206661	0.584497	0	0
6530411M01Rik	0.0185719	0	2.85719	0.42265	0	0	0.0557156	0	0
6720468P15Rik	0.0645977	0.118237	7.45977	0.18364	0.0986706	0	0.0951224	0	0.236473
6720483E21Rik	0.169994	0	17.9994	0.0965365	0.19657	0.252772	0.0606406	0	0
6720489N17Rik	4.02539	4.32942	0.963429	0.785838	4.00592	4.89063	3.17961	4.17857	4.48027
6820408C15Rik	0.191191	0.191929	20.1191	0.313724	0.101925	0	0.471648	0	0.383858
6820431F20Rik	69.4235	66.4513	1.1676	0.133949	75.9299	70.4019	61.9388	59.4568	73.4458
7420426K07Rik	0	0	1	NA	0	0	0	0	0
7420461P10Rik	0	0	1	NA	0	0	0	0	0
7420700N18Rik	0.0386553	0	4.86553	0.42265	0	0	0.115966	0	0
7420701I03Rik	0	0	1	NA	0	0	0	0	0
7530416G11Rik	0	0	1	NA	0	0	0	0	0
7630403G23Rik	0.0209234	0	3.09234	0.42265	0	0	0.0627701	0	0
8030411F24Rik	0	0	1	NA	0	0	0	0	0
8030423F21Rik	0.0708752	0	8.08752	0.0375611	0.0463492	0.0709535	0.0953228	0	0
8030423J24Rik	0.0390779	0	4.90779	0.42265	0	0	0.117234	0	0
8030442B05Rik	0	0	1	NA	0	0	0	0	0
8030443G20Rik	0.0626776	0	7.26776	0.42265	0	0	0.188033	0	0
8030451O07Rik	0.0293862	0	3.93862	0.42265	0	0	0.0881585	0	0
8030455M16Rik	0	0	1	NA	0	0	0	0	0
8030462N17Rik	9.72073	9.3861	1.0574	0.000989299	9.68749	9.73815	9.73656	9.19253	9.57966
8430408G22Rik	0.276002	0.065904	2.01682	0.0899335	0.334334	0.184253	0.309418	0.131808	0
8430422H06Rik	0.0266552	0	3.66552	0.42265	0	0	0.0799656	0	0
8430423G03Rik	0.059909	0	6.9909	0.24417	0	0.126584	0.0531434	0	0
8430426J06Rik	0.0277214	0	3.77214	0.42265	0	0	0.0831642	0	0
8430429K09Rik	3.18443	4.02783	1.10801	0.582759	2.82976	4.13359	2.58995	2.87304	5.18263
8430430B14Rik	0	0	1	NA	0	0	0	0	0
8430431K14Rik	0.0301164	0	4.01164	0.221665	0.0308562	0	0.0594931	0	0
8430436N08Rik	0.0315308	0	4.15308	0.42265	0	0	0.0945925	0	0
8430437L04Rik	0.00680672	0	1.68067	0.42265	0	0	0.0204202	0	0
9030025P20Rik	2.29233	0.546835	2.46602	0.169124	3.58686	1.70437	1.58575	0.923622	0.170047
9030204H09Rik	0	0	1	NA	0	0	0	0	0
9030404E10Rik	0.0936272	0	10.3627	0.42265	0	0	0.280882	0	0
9030612E09Rik	1.52749	0.627121	2.94886	0.0215606	1.22638	1.64633	1.70976	0.511384	0.742858
9030617O03Rik	0.212036	1.42571	0.162373	0.00385975	0.245454	0.0751505	0.315504	1.35745	1.49398
9030619P08Rik	0	0	1	NA	0	0	0	0	0
9030624G23Rik	1.54154	1.49867	0.970806	0.785221	1.28135	1.80105	1.54222	1.5882	1.40914
9030624J02Rik	17.8438	15.6034	1.04677	0.466404	18.563	16.0666	18.9018	17.0462	14.1606
9030625G05Rik	0.0248298	0.466421	0.0820495	0.00106417	0.0420551	0	0.0324343	0.414497	0.518344
9130008F23Rik	0.163036	0.0301514	2.4613	0.133354	0.081578	0.187326	0.220205	0.0603028	0
9130011E15Rik	9.14232	10.4199	0.825705	0.0633758	8.89454	10.1248	8.4076	11.0743	9.76555
9130015A21Rik	0	0	1	NA	0	0	0	0	0
9130015L21Rik	0	0	1	NA	0	0	0	0	0
9130019O22Rik	1.75106	1.17756	1.27096	0.278696	1.50857	1.4839	2.26071	1.37561	0.979517
9130019P16Rik	0.0378496	0.0435333	0.492957	0.323154	0	0	0.113549	0.0870667	0
9130023H24Rik	2.63765	2.93483	1.02654	0.659172	2.79117	2.37172	2.75007	2.56921	3.30046
9130024F11Rik	0.208947	0.123212	1.05314	0.917335	0.0472444	0.206123	0.373473	0.197898	0.0485253
9130204L05Rik	0	0	1	NA	0	0	0	0	0
9130209A04Rik	0	0	1	NA	0	0	0	0	0
9130221F21Rik	0.0560866	0	6.60866	0.42265	0	0	0.16826	0	0
9130221H12Rik	4.49473	2.96371	1.99191	0.0221188	3.91203	4.48498	5.08719	2.25151	3.67591
9130227L01Rik	0	0	1	NA	0	0	0	0	0
9130230L23Rik	0.0311405	0	4.11405	0.42265	0	0	0.0934215	0	0
9130401M01Rik	17.3016	12.6701	1.18502	0.206763	18.5486	14.3778	18.9784	14.5987	10.7416
9130409I23Rik	0.0536755	0	6.36755	0.42265	0	0	0.161027	0	0
9130409J20Rik	0.0373336	0	4.73336	0.42265	0	0	0.112001	0	0
9230009I02Rik	0.0885881	0	9.85881	0.42265	0	0	0.265764	0	0
9230102K24Rik	0.0547008	0	6.47008	0.296208	0.0337925	0	0.13031	0	0
9230102O04Rik	0.0859067	0.0818191	9.59067	0.185654	0.119489	0	0.138231	0	0.163638
9230104L09Rik	0.017203	0	2.7203	0.42265	0	0	0.0516089	0	0
9230105E05Rik	0.929311	1.24539	0.71075	0.324863	0.841496	0.467347	1.47909	1.31158	1.17921
9230110C19Rik	6.28945	6.77428	1.10904	0.108968	6.2784	6.68131	5.90864	5.67008	7.87848
9230110F15Rik	0.0698121	0	7.98121	0.42265	0	0	0.209436	0	0
9230112D13Rik	0	0	1	NA	0	0	0	0	0
9230112J17Rik	0.80564	0.5965	1.66916	0.186885	1.06122	0.495631	0.860066	0.478653	0.714346
9230114K14Rik	0.961126	1.53201	0.758466	0.0419531	0.91473	0.878376	1.09027	1.27038	1.79364
9230116L04Rik	0.126334	0.174874	1.42359	0.651322	0.112917	0	0.266084	0.0857674	0.263981
9230116N13Rik	0.453496	1.26437	0.327033	0.00902711	0.272967	0.520731	0.566789	1.40727	1.12147
9230117E06Rik	0	0	1	NA	0	0	0	0	0
9330020H09Rik	0.834199	0.794974	1.45629	0.458919	0.834907	0.330344	1.33735	0.569692	1.02026
9330102E08Rik	0.349617	0.308387	0.819776	0.0377203	0.343372	0.325902	0.379575	0.428677	0.188097
9330111N05Rik	0.00804517	0	1.80452	0.42265	0	0	0.0241355	0	0
9330117O12Rik	0.0553674	0.212272	0.150427	0.0217611	0	0	0.166102	0.424545	0
9330133O14Rik	2.44862	2.21537	1.21396	0.21714	2.82514	1.99279	2.52795	2.01529	2.41545
9330136K24Rik	0.0955029	0.21771	1.31698	0.753286	0.0533502	0	0.233158	0.0701097	0.365311
9330151L19Rik	2.87007	2.57649	1.60023	0.108103	3.38972	2.11272	3.10776	1.78979	3.3632
9330158H04Rik	0.00364794	0	1.36479	0.42265	0	0	0.0109438	0	0
9330159F19Rik	0.0340951	0	4.40951	0.42265	0	0	0.102285	0	0
9330159M07Rik	0.883118	1.29443	1.145	0.500857	0.891228	1.11944	0.638684	0.770013	1.81886
9330162012Rik	0.306197	0	31.6197	0.0778382	0.239955	0.192851	0.485785	0	0
9330162B11Rik	0.0409388	0	5.09388	0.42265	0	0	0.122816	0	0
9330175E14Rik	0	0.264202	0.0378854	0	0	0	0	0.253954	0.274451
9330175M20Rik	0.0177422	0	2.77422	0.42265	0	0	0.0532267	0	0
9330178D15Rik	0.0426411	0	5.26411	0.42265	0	0	0.127923	0	0
9330179D12Rik	0.114721	0.188049	0.676771	0.043992	0.117889	0.135353	0.0909203	0.174289	0.201809
9330182L06Rik	0.689816	1.30249	0.665794	0.115978	0.656622	0.480742	0.932084	1.0411	1.56389
9330182O14Rik	0.0241605	0	3.41605	0.186587	0	0.0393994	0.033082	0	0
9330188P03Rik	0.190003	0.24741	1.17348	0.659114	0.244169	0.0747569	0.251082	0.160436	0.334385
9330199G10Rik	0.0459611	0	5.59611	0.42265	0	0	0.137883	0	0
9430007A20Rik	0	0	1	NA	0	0	0	0	0
9430014N10Rik	0.0400338	0	5.00338	0.42265	0	0	0.120102	0	0
9430015G10Rik	12.6063	9.23222	1.4199	0.0870249	14.9641	11.4031	11.4515	8.87531	9.58913
9430016H08Rik	16.0638	11.9311	1.39298	0.0483227	15.8182	14.407	17.9661	11.5291	12.3331
9430018G01Rik	0.0912198	0.0264944	1.60695	0.715861	0	0	0.273659	0.0529889	0
9430019J16Rik	0	0	1	NA	0	0	0	0	0
9430020K01Rik	8.76316	25.6342	0.33119	0.00207206	8.30134	10.3347	7.65345	26.4798	24.7885
9430021M05Rik	0.341411	2.90096	0.114811	0.00236194	0.307484	0.131799	0.58495	3.05078	2.75115
9430037G07Rik	0.820075	0.742317	0.897163	0.345722	0.844906	0.674694	0.940625	0.915222	0.569411
9430038I01Rik	5.08337	3.46616	1.49599	0.233536	5.91004	3.09167	6.2484	3.39468	3.53764
9430041J12Rik	0.0293761	0	3.93761	0.42265	0	0	0.0881282	0	0
9430060I03Rik	0.268291	0.0901627	27.8291	0.174985	0.131674	0.145132	0.528066	0	0.180325
9430065F17Rik	0.0571265	0.455538	0.134896	0.00692633	0.123685	0	0.0476948	0.487617	0.42346
9430069I07Rik	0	0	1	NA	0	0	0	0	0
9430076C15Rik	0.0268564	0.0199078	3.68564	0.253588	0.0581469	0	0.0224223	0	0.0398156
9430078K24Rik	0.0155702	0	2.55702	0.42265	0	0	0.0467106	0	0
9430083A17Rik	0.537334	0.454071	1.1536	0.759056	0.412337	0.256999	0.942666	0.464459	0.443684
9430091E24Rik	0.710133	0.55029	1.3185	0.519716	0.840741	0.272551	1.01711	0.536178	0.564402
9530002B09Rik	0	0	1	NA	0	0	0	0	0
9530003J23Rik	0	0	1	NA	0	0	0	0	0
9530014B07Rik	0.0344785	0	4.44785	0.19023	0.0583976	0	0.0450381	0	0
9530020I12Rik	0.0644283	0	7.44283	0.42265	0	0	0.193285	0	0
9530026F06Rik	0.0126901	0	2.26901	0.42265	0	0	0.0380704	0	0
9530026P05Rik	0.347934	0.398744	2.54128	0.0826893	0.221264	0.447114	0.375424	0.130848	0.66664
9530027J09Rik	0.185717	0.103083	0.9054	0.71404	0.130736	0.144097	0.282318	0.206166	0
9530036O11Rik	0.0232117	0	3.32117	0.42265	0	0	0.0696351	0	0
9530051G07Rik	0.172998	0.138786	2.65248	0.0118216	0.149632	0.192414	0.176948	0.0589913	0.21858
9530052E02Rik	0.0545006	0	6.45006	0.19023	0.0923097	0	0.0711922	0	0
9530053A07Rik	0.0242909	0	3.42909	0.42265	0	0	0.0728727	0	0
9530059O14Rik	0.0256099	0	3.56099	0.42265	0	0	0.0768297	0	0
9530062K07Rik	0.0831135	0.268856	9.31135	0.316355	0	0.206081	0.0432595	0	0.537713
9530068E07Rik	73.2442	99.2447	0.766105	0.00850847	71.5538	70.8047	77.3741	95.6091	102.88
9530077C05Rik	1.77522	1.66368	1.54322	0.0560537	1.49018	2.02498	1.8105	1.14682	2.18055
9530080O11Rik	0.14091	0.0725261	1.76917	0.0789408	0.101866	0.163739	0.157125	0.0753001	0.0697521
9530082P21Rik	0.191019	0.172716	0.674058	0.0961354	0.208879	0.127904	0.236272	0.288221	0.0572113
9530091C08Rik	0.281087	0.153906	18.8523	0.112207	0.270622	0.11154	0.461098	0.00544037	0.302372
9630001P10Rik	0.0201344	0	3.01344	0.42265	0	0	0.0604033	0	0
9630013A20Rik	0.0825842	0	9.25842	0.42265	0	0	0.247753	0	0
9630013K17Rik	0.0136915	0	2.36915	0.42265	0.0410744	0	0	0	0
9630028B13Rik	0.0764388	0	8.64388	0.42265	0	0	0.229316	0	0
9630028H03Rik	0.00989474	0	1.98947	0.42265	0	0	0.0296842	0	0
9630028I04Rik	0.0131674	0	2.31674	0.42265	0	0	0.0395021	0	0
9830107B12Rik	0.0194992	0	2.94992	0.42265	0	0	0.0584977	0	0
9830132P13Rik	0.0325398	0	4.25398	0.42265	0	0	0.0976195	0	0
9830147E19Rik	4.15135	2.74042	1.47727	0.056939	4.24731	4.67814	3.52858	2.80691	2.67393
9830166K06Rik	0.0536082	0	6.36082	0.42265	0	0	0.160824	0	0
9930012K11Rik	0.793373	0.65027	1.63706	0.0817173	0.753816	0.651657	0.974646	0.480742	0.819797
9930014A18Rik	1.01578	3.0086	0.27992	0.00791551	0.720987	0.843558	1.4828	3.65455	2.36265
9930021J03Rik	18.294	21.2586	0.784534	0.237008	16.3268	24.2077	14.3476	23.3211	19.1961
9930104L06Rik	3.3736	3.55752	1.08876	0.331221	3.71172	2.96934	3.43973	3.09774	4.01731
9930111H07Rik	0.0413626	0	5.13626	0.42265	0	0	0.124088	0	0
9930111J21Rik1	0.134086	0.104242	0.923364	0.920011	0.0603164	4.13514e-13	0.341942	0.146045	0.0624393
9930111J21Rik2	0.0238634	0	3.38634	0.110281	0.0248131	0.00841521	0.038362	0	0
A130010J15Rik	2.4668	1.86994	1.26567	0.306013	2.41174	1.83546	3.15319	1.94691	1.79298
A130077B15Rik	9.45866	0.330473	64.7162	0.414195	0.536258	0.14291	27.6968	0.136311	0.524636
A1bg	0.0310466	0	4.10466	0.42265	0	0	0.0931397	0	0
A1cf	0.245664	0.102033	1.19433	0.557335	0.172539	0.200738	0.363716	0.204065	0
A230001M10Rik	0.00607273	0	1.60727	0.42265	0	0	0.0182182	0	0
A230009B12Rik	0.041067	0	5.1067	0.42265	0	0	0.123201	0	0
A230020J21Rik	0.228224	0	23.8224	0.180566	0.133511	0.0981042	0.453058	0	0
A230028O05Rik	0.158979	0.104024	0.860128	0.779807	0.0472951	0.101362	0.328279	0.186458	0.0215899
A230046K03Rik	9.27507	7.07703	1.4739	0.0132819	9.77898	9.43773	8.60852	6.28965	7.86441
A230050P20Rik	2.60173	1.5051	1.22936	0.0525295	2.43313	2.54724	2.82484	2.11446	0.895733
A230056J06Rik	0.077102	0	8.7102	0.240975	0.069803	0	0.161503	0	0
A230056P14Rik	0.999822	0.748309	1.11489	0.48584	0.783483	1.00749	1.20849	0.895758	0.60086
A230057D06Rik	0	0.543331	0.0215161	0	0	0	0	0.454768	0.631893
A230065H16Rik	0.33083	0.321237	34.083	0.126073	0.335096	0.55402	0.103375	0	0.642473
A230070E04Rik	0.244681	0.0443002	7.61478	0.155318	0.11894	0.174796	0.440307	0.0234457	0.0651547
A230072C01Rik	1.93822	1.62648	1.18322	0.0799812	1.98052	1.76401	2.07012	1.63654	1.61642
A230072E10Rik	0.0702486	0.0263817	1.27859	0.407922	0.0401505	0.0983428	0.0722525	0.0527635	0
A230077H06Rik	0.149519	0.103326	15.9519	0.192378	0.0905381	0.05544	0.302579	0	0.206651
A230103J11Rik	0.164492	0	17.4492	0.0497348	0.227181	0.170727	0.0955685	0	0
A230108P19Rik	0.135835	0.0260388	2.34924	0.600328	0	0	0.407505	0.0520775	0
A2m	0.0343298	0.0258191	4.43298	0.104898	0.0188532	0.0259753	0.0581609	0	0.0516383
A330008L17Rik	0.00433036	0	1.43304	0.42265	0	0	0.0129911	0	0
A330009N23Rik	0.120397	0	13.0397	0.296208	0.0743779	0	0.286814	0	0
A330015K06Rik	0.0530511	0	6.30511	0.346221	0.0200417	0	0.139112	0	0
A330023F24Rik	0.0968523	0.0392188	1.39076	0.606161	0.127137	0	0.16342	0.0668302	0.0116074
A330032B11Rik	0.0825815	0	9.25815	0.42265	0	0	0.247744	0	0
A330033J07Rik	0.0997514	0.551966	0.301137	0.0066484	0.140727	0.0861722	0.0723552	0.354457	0.749475
A330035P11Rik	0.889106	1.30728	1.15509	0.110716	0.925787	0.939852	0.801681	0.768387	1.84617
A330040F15Rik	0.188498	0	19.8498	0.0706301	0.119435	0.292538	0.15352	0	0
A330041J22Rik	0.0957727	0	10.5773	0.32086	0.0477826	0	0.239536	0	0
A330048O09Rik	0.135	0.226015	14.5	0.268874	0	0.303174	0.101825	0	0.452029
A330049N07Rik	0.0398376	0	4.98376	0.42265	0	0	0.119513	0	0
A330050F15Rik	0.0739521	0	8.39521	0.42265	0	0	0.221856	0	0
A330069E16Rik	0.608575	0.451443	0.962792	0.712613	0.641718	0.498743	0.685264	0.63248	0.270406
A330070K13Rik	0	0	1	NA	0	0	0	0	0
A330074K22Rik	0.816862	0.846285	0.868975	0.0877269	0.884526	0.747449	0.818611	0.941537	0.751033
A330076C08Rik	0.0116877	0.124524	2.16877	0.42265	0	0	0.0350631	0	0.249048
A330076H08Rik	0.120465	0.628504	0.225995	0.0174198	0.239824	0.0660841	0.0554882	0.567293	0.689714
A330093E20Rik	0	0	1	NA	0	0	0	0	0
A330102I10Rik	0.0398857	0.0849902	4.98857	0.42265	0	0	0.119657	0	0.16998
A3galt2	0.354615	0.303739	0.989595	0.927092	0.389661	0.393697	0.280486	0.358449	0.249029
A430005L14Rik	14.4894	14.8305	0.913416	0.283666	13.8879	13.2354	16.3448	15.8638	13.7971
A430033K04Rik	5.35051	6.52381	0.815809	0.101859	4.96093	4.90281	6.18779	6.56079	6.48683
A430035B10Rik	1.0454	1.35088	0.805557	0.210307	1.02346	0.814719	1.29801	1.30015	1.40162
A430046D13Rik	0.857209	0.848986	2.98918	0.0255063	1.01502	0.689907	0.866695	0.280116	1.41786
A430078G23Rik	0.735542	0.234108	6.63364	0.368169	0.252505	0.122679	1.83144	0.102388	0.365828
A430078I02Rik	0.163567	0.103492	1.14593	0.544598	0.191374	0.102537	0.196791	0.141463	0.0655204
A430085M09Rik	0.00525026	0	1.52503	0.42265	0	0	0.0157508	0	0
A430088P11Rik	0.0467498	0	5.67498	0.337716	0.0195609	0	0.120688	0	0
A430089I19Rik	0.0469358	0	5.69358	0.42265	0	0	0.140807	0	0
A430090L17Rik	0.0429818	0	5.29818	0.42265	0	0	0.128945	0	0
A430093F15Rik	0.0856323	0.112855	0.40572	0.243514	0	0	0.256897	0.22571	0
A430105I19Rik	0.275124	0.489127	0.736198	0.0411034	0.317447	0.248699	0.259227	0.377293	0.600961
A4galt	1.165	0.511115	1.99613	0.0581384	1.35637	0.873951	1.26467	0.578639	0.443591
A4gnt	0.136154	0	14.6154	0.215226	0.0958253	0.0293388	0.283298	0	0
A530006G24Rik	0	0	1	NA	0	0	0	0	0
A530013C23Rik	0.00511503	0	1.5115	0.42265	0	0	0.0153451	0	0
A530016L24Rik	0.125593	0	13.5593	0.143557	0.08352	0.0613709	0.231889	0	0
A530032D15Rik	0.249633	0	25.9633	0.42265	0	0	0.748899	0	0
A530046M15Rik	0	0	1	NA	0	0	0	0	0
A530050N04Rik	0.00626082	0	1.62608	0.42265	0	0	0.0187825	0	0
A530053G22Rik	0.0547216	0	6.47216	0.42265	0	0	0.164165	0	0
A530058N18Rik	0	0	1	NA	0	0	0	0	0
A530064D06Rik	0.0673726	0	7.73726	0.42265	0	0	0.202118	0	0
A530065N20Rik	0.0303311	0	4.03311	0.42265	0	0	0.0909933	0	0
A530072M11Rik	0.0586346	0.0976791	6.86346	0.25804	0.0475504	0	0.128354	0	0.195358
A530088E08Rik	0	0	1	NA	0	0	0	0	0
A530099J19Rik	0.065313	0	7.5313	0.42265	0	0	0.195939	0	0
A630001G21Rik	0.195337	0.23667	0.876898	0.515735	0.25018	0.125341	0.210488	0.224162	0.249177
A630010A05Rik	0.0139576	0	2.39576	0.42265	0	0	0.0418727	0	0
A630012P03Rik	0.091842	0	10.1842	0.42265	0	0	0.275526	0	0
A630019I02Rik	0.0113575	0	2.13575	0.42265	0	0	0.0340724	0	0
A630020A06	0.0769535	0.186045	0.801683	0.631787	0.0749263	0.0114701	0.144464	0.0984637	0.273627
A630023A22Rik	0	0.135608	1	NA	0	0	0	0	0.271217
A630023P12Rik	0	0	1	NA	0	0	0	0	0
A630033H20Rik	0	0	1	NA	0	0	0	0	0
A630066F11Rik	0.949999	2.11513	0.452244	0.0646693	0.632539	0.645547	1.57191	2.11274	2.11751
A630072M18Rik	1.45996	1.22785	1.31599	0.299557	1.48129	1.00922	1.88938	1.10701	1.34869
A630073D07Rik	0	0	1	NA	0	0	0	0	0
A630075F10Rik	0.0164386	0	2.64386	0.42265	0	0	0.0493157	0	0
A630076J17Rik	0	0	1	NA	0	0	0	0	0
A630077J23Rik	0.0591409	0	6.91409	0.42265	0	0	0.177423	0	0
A630089N07Rik	5.66664	10.6929	0.544965	0.00417309	5.16561	6.22499	5.60933	10.4065	10.9792
A630095E13Rik	0	0	1	NA	0	0	0	0	0
A630095N17Rik	0	0	1	NA	0	0	0	0	0
A730004F24Rik	0.0129514	0	2.29514	0.42265	0	0	0.0388543	0	0
A730006G06Rik	0.0928341	0	10.2834	0.42265	0	0	0.278502	0	0
A730008H23Rik	12.3317	11.7041	0.867104	0.345089	14.5511	13.0799	9.36414	14.2233	9.18494
A730017C20Rik	21.6862	35.4857	0.590445	0.00556642	23.1159	19.4611	22.4816	36.7355	34.2358
A730017L22Rik	3.19777	1.81104	2.52417	0.151289	2.53993	2.16266	4.89073	1.26082	2.36125
A730018C14Rik	0.0516875	0	6.16875	0.42265	0	0	0.155062	0	0
A730020E08Rik	0.233663	0.43702	0.64841	0.18353	0.106037	0.267837	0.327116	0.365786	0.508254
A730020M07Rik	0.124177	0	13.4177	0.132466	0.0319187	0.205222	0.135392	0	0
A730036I17Rik	0.0296755	0	3.96755	0.42265	0	0	0.0890266	0	0
A730043L09Rik	0.0375753	0	4.75753	0.42265	0	0	0.112726	0	0
A730046J19Rik	0.118965	0.0128109	12.8965	0.030541	0.112254	0.085922	0.158719	0	0.0256218
A730056A06Rik	0.067618	0.0802854	0.455049	0.0369406	0.0592421	0.0408108	0.102801	0.160571	0
A730082K24Rik	0.0328898	0	4.28898	0.42265	0	0	0.0986693	0	0
A730085K08Rik	0	0	1	NA	0	0	0	0	0
A730090N16Rik	0.080045	0.130804	9.0045	0.297082	0.191026	0	0.0491087	0	0.261609
A830009L08Rik	0.0899142	0	9.99142	0.388167	0.0156864	0	0.254056	0	0
A830010M20Rik	1.35077	1.44241	0.939184	0.49288	1.23831	1.56242	1.25159	1.43889	1.44593
A830011K09Rik	0.0311099	0	4.11099	0.42265	0	0	0.0933298	0	0
A830018L16Rik	0.0650877	0.0678924	0.686181	0.177726	0.0530951	0.0438914	0.0982767	0.0994285	0.0363564
A830019L24Rik	0	0	1	NA	0	0	0	0	0
A830052D11Rik	0.239313	0	24.9313	0.323044	0.116898	0	0.60104	0	0
A830080D01Rik	6.66663	12.9872	0.463285	0.00925821	6.71072	7.94211	5.34704	14.4015	11.5729
A830082K12Rik	2.14102	6.13915	0.348814	0.000748847	1.92937	2.29853	2.19516	6.15667	6.12163
A830082N09Rik	0.99518	1.30893	0.715468	0.00548227	0.994084	1.0472	0.94426	1.39493	1.22293
A930001A20Rik	0.0501182	0	6.01182	0.42265	0	0	0.150355	0	0
A930001C03Rik	0.126887	0	13.6887	0.284976	0.295267	0	0.0853949	0	0
A930002C04Rik	0.011709	0	2.1709	0.42265	0.035127	0	0	0	0
A930003A15Rik	0.0402474	0	5.02474	0.42265	0	0	0.120742	0	0
A930003O13Rik	0.0464154	0	5.64154	0.42265	0	0	0.139246	0	0
A930004D18Rik	2.27646	2.31978	0.897566	0.382177	2.46568	1.80958	2.55412	2.5374	2.10217
A930005H10Rik	0.697911	2.6733	0.285326	0.00300674	0.532768	0.690849	0.870117	2.47106	2.87555
A930006I01Rik	0.0203133	0	3.03133	0.42265	0	0	0.0609399	0	0
A930006K02Rik	0.675383	1.04782	1.71145	0.198484	0.905537	0.727775	0.392839	0.390469	1.70516
A930007I19Rik	0.353294	0.189965	3.50498	0.136576	0.532106	0.366558	0.16122	0.093651	0.286278
A930009A15Rik	0	0	1	NA	0	0	0	0	0
A930011G23Rik	0.0236246	0.0388174	0.38369	0.149561	0	0	0.0708738	0.0776349	0
A930012L18Rik	0.166009	0.1887	0.616779	0.370231	0.167633	0	0.330394	0.275368	0.102032
A930013F10Rik	2.74618	1.88623	1.70137	0.223895	4.01113	1.83379	2.39363	1.60998	2.16248
A930015D03Rik	3.0145	0.590037	4.57022	0.0315206	2.31456	3.79632	2.93261	0.651783	0.528292
A930016O22Rik	0.0712821	0	8.12821	0.126368	0.0343998	0.126386	0.0530606	0	0
A930017M01Rik	0.0608216	0	7.08216	0.42265	0	0	0.182465	0	0
A930018P22Rik	0	0.0794835	0.0591831	0	0	0	0	0.158967	0
A930019D19Rik	0.0153207	0	2.53207	0.42265	0.0459621	0	0	0	0
A930024E05Rik	1.82502	1.973	0.82106	0.0259618	1.93162	1.83834	1.70512	2.22495	1.72105
A930031H19Rik	0	0	1	NA	0	0	0	0	0
A930041C12Rik	0.105396	0	11.5396	0.42265	0	0	0.316189	0	0
AA387883	0	0	1	NA	0	0	0	0	0
AA388235	0	1.39037	0.0078238	0	0	0	0	1.26815	1.51259
AA413626	0.221613	0.439818	0.525499	0.199813	0.32778	0	0.337058	0.430748	0.448889
AA414768	0.485787	0.643627	0.510024	0.0493816	0.580406	0.266554	0.610402	0.962086	0.325168
AA415398	1.28477	2.05197	0.518522	0.000160721	1.29641	1.25455	1.30336	2.48705	1.6169
AA465934	11.7954	10.0618	1.46787	0.250966	10.6401	8.42139	16.3246	8.03252	12.0912
AA467197	0.0353736	0	4.53736	0.42265	0	0	0.106121	0	0
AA474331	1.82306	1.32016	3.2405	0.0944385	1.52222	1.29461	2.65235	0.555671	2.08466
AA536875	0	0	1	NA	0	0	0	0	0
AA543186	0.389071	0.516078	0.481488	0.0904252	0.467319	0.119232	0.580661	0.818828	0.213328
AA543401	0.0180392	0	2.80392	0.42265	0	0	0.0541175	0	0
AA545190	0.0328103	0	4.28103	0.42265	0	0	0.098431	0	0
AA619741	0	0	1	NA	0	0	0	0	0
AA792892	0.226792	0	23.6792	0.42265	0	0	0.680376	0	0
AA986860	1.17777	0.464202	1.95763	0.0256597	1.15036	1.02881	1.35415	0.59674	0.331664
AB124611	0.0856535	0	9.56535	0.201477	0.101067	0	0.155893	0	0
AF067061	0.125773	0	13.5773	0.42265	0	0	0.377319	0	0
AF067063	0.0511041	0	6.11041	0.42265	0	0	0.153312	0	0
AF251705	0.0397526	0.105884	4.97526	0.42265	0	0	0.119258	0	0.211767
AF357355	0	0	1	NA	0	0	0	0	0
AF357359	0	0	1	NA	0	0	0	0	0
AF357399	0	0	1	NA	0	0	0	0	0
AF357425	0	0	1	NA	0	0	0	0	0
AF357426	0	0	1	NA	0	0	0	0	0
AF366264	0.0403226	0	5.03226	0.42265	0	0	0.120968	0	0
AF529169	0.125495	0.110223	0.780453	0.651648	0.0933755	0.0190591	0.264052	0.163611	0.0568338
AI115009	0.054979	0	6.4979	0.42265	0	0	0.164937	0	0
AI182371	0.441251	0.128832	1.68589	0.0420582	0.410813	0.394487	0.518454	0.257663	0
AI197445	0.100615	0.244168	0.505399	0.281655	0.039244	0.0144183	0.248183	0.208867	0.279468
AI314180	29.2741	22.6458	1.24967	0.00133703	29.5559	28.8539	29.4124	23.4235	21.868
AI314278	0.227655	0.20223	1.12542	0.488898	0.166998	0.272691	0.243277	0.20117	0.203289
AI317395	0.255204	0.328505	0.459645	0.00203802	0.230102	0.25664	0.278869	0.566975	0.0900346
AI413582	3.35288	1.14886	2.0442	0.0721639	3.59443	2.41264	4.05158	1.63508	0.662645
AI414108	1.185	1.59854	0.685715	0.103913	1.54052	0.882282	1.13219	1.7327	1.46439
AI427809	0.0347988	0.197013	0.519485	0.355903	0	0	0.104396	0.076237	0.31779
AI429214	1.75821	1.48146	1.07208	0.400632	1.66327	1.98191	1.62946	1.63932	1.3236
AI450353	1.3383	1.09409	1.7042	0.0378385	1.55578	1.18634	1.27278	0.781162	1.40702
AI463170	0.146735	0.321466	0.240048	0.0774293	0	0	0.440205	0.642932	0
AI464131	11.6981	8.68432	1.33936	0.0501484	12.9512	10.5686	11.5744	8.73155	8.63708
AI467606	0.591705	0.238296	7.72606	0.0286458	0.413228	0.653674	0.708211	0.0678799	0.408712
AI504432	0.972602	3.29255	0.295857	0.00125695	0.833935	0.962941	1.12093	3.3112	3.2739
AI506816	4.53322	14.4576	0.302013	0.119843	0.411807	12.5404	0.647414	15.0331	13.8821
AI507597	0.0339751	0	4.39751	0.42265	0.101925	0	0	0	0
AI593442	0.101488	0.0361825	11.1488	0.408162	0.00754873	0	0.296914	0	0.072365
AI597479	11.9583	8.70042	1.3319	0.0560339	13.4247	11.3597	11.0904	8.97584	8.425
AI606473	0.00523085	0	1.52309	0.42265	0	0	0.0156926	0	0
AI607873	0.0989879	0.502267	0.151327	0.00587707	0.0884933	0.0232234	0.185247	0.710215	0.294318
AI646519	0	0	1	NA	0	0	0	0	0
AI661453	1.59853	0.736751	1.47837	0.0120501	1.67132	1.6396	1.48468	1.07805	0.395453
AI662270	0.256987	0.435085	1.36963	0.372105	0.156363	0.373413	0.241185	0.184934	0.685235
AI837181	17.9585	15.9518	1.10224	0.144611	17.4703	17.0412	19.3642	16.2919	15.6118
AI839979	0.260074	0.780259	0.550087	0.197415	0.150151	0.137915	0.492156	0.480966	1.07955
AI846148	12.2127	7.93359	1.73938	2.25456e-05	12.2067	12.1733	12.2582	7.01707	8.8501
AI847159	0	0	1	NA	0	0	0	0	0
AI854517	0.0585843	0.0272669	1.06277	0.940369	0.0221321	0	0.153621	0.0545337	0
AI854703	0.923473	0.285498	3.36735	0.0145614	0.837995	0.848939	1.08349	0.267213	0.303782
AI987944	2.13397	3.8808	0.773808	0.0605746	2.05253	2.44571	1.90367	2.76067	5.00092
AK010878	5.61515	6.55639	0.652906	0.0339944	6.54084	4.58837	5.71626	8.60556	4.50721
AU015228	0.0773523	0	8.73523	0.38451	0.0148896	0	0.217167	0	0
AU015791	3.65954	0.133944	13.2051	0.0116954	4.39412	3.3703	3.2142	0.267889	0
AU015836	0.0150928	0	2.50928	0.42265	0	0	0.0452783	0	0
AU016765	0	0	1	NA	0	0	0	0	0
AU018091	0.0380855	0	4.80855	0.42265	0	0	0.114257	0	0
AU019823	9.99952	10.8787	1.02428	0.68971	10.0761	9.07349	10.849	9.76228	11.9952
AU019990	0.104391	0	11.4391	0.42265	0	0	0.313172	0	0
AU021063	0	0	1	NA	0	0	0	0	0
AU021092	0.214027	0.16082	1.12133	0.821522	0.385117	0.0589555	0.19801	0.189787	0.131852
AU022252	9.22131	6.50549	1.51909	8.72658e-05	9.2686	9.22813	9.1672	6.06687	6.9441
AU022751	0	0.0590983	0.0780052	0	0	0	0	0.118197	0
AU022754	0.093834	0	10.3834	0.184688	0.133161	0	0.148341	0	0
AU022793	0.0181791	0	2.81791	0.42265	0	0	0.0545374	0	0
AU023762	0.0103897	0	2.03897	0.42265	0	0	0.0311691	0	0
AU040320	7.87225	7.94061	1.04713	0.315448	8.24605	7.35482	8.01588	7.51751	8.3637
AU040972	0.0763363	0	8.63363	0.42265	0	0	0.229009	0	0
AU041133	1.58545	0.697632	2.22063	0.138275	1.73854	0.890554	2.12726	0.708469	0.686796
AV039307	0.0560306	0	6.60306	0.201477	0.0661137	0	0.101978	0	0
AV051173	0.054421	0	6.4421	0.42265	0	0	0.163263	0	0
AV064505	0	0	1	NA	0	0	0	0	0
AV320801	0.0202237	0	3.02237	0.42265	0	0	0.0606711	0	0
AW011738	0.84674	3.64867	0.323269	0.00464334	0.882239	0.618807	1.03917	2.64024	4.6571
AW046200	0.714472	0.819413	0.949212	0.504443	0.676055	0.80995	0.657411	0.753235	0.885591
AW112010	0.0146059	0.0778075	2.46059	0.42265	0	0	0.0438176	0	0.155615
AW146154	2.06552	2.32536	1.15422	0.446466	2.56073	2.09576	1.54006	1.78821	2.86252
AW209491	3.79846	2.57078	1.94096	0.0315466	3.72192	3.25867	4.41479	1.95216	3.1894
AW495222	0.0869417	0	9.69417	0.313724	0.0463492	0	0.214476	0	0
AW549542	0.336492	0	34.6492	0.136445	0.572488	0.0914493	0.345538	0	0
AW549877	24.4413	26.1103	0.956348	0.673905	25.4716	27.787	20.0653	25.5574	26.6633
AW551984	6.78963	7.97416	0.962945	0.785327	8.30021	5.39067	6.678	7.05128	8.89704
AW554918	5.23963	7.41424	0.763998	0.00386758	5.14293	5.44185	5.1341	6.86126	7.96721
AW822252	0.0418855	0	5.18855	0.42265	0	0	0.125657	0	0
AY074887	0.0324343	0.191761	0.31585	0.105228	0	0	0.0973028	0.12435	0.259172
AY358078	0.00775143	0	1.77514	0.42265	0	0	0.0232543	0	0
AY512915	0.00929613	0	1.92961	0.42265	0	0	0.0278884	0	0
AY512931	0.180269	0	19.0269	0.402702	0.0183849	0	0.522421	0	0
AY702102	0.0991943	0	10.9194	0.346221	0.0374738	0	0.260109	0	0
AY702103	0.0173377	0	2.73377	0.42265	0	0	0.052013	0	0
AY761184	0	0	1	NA	0	0	0	0	0
AY761185	0	0	1	NA	0	0	0	0	0
Aaas	18.4773	25.1978	0.698569	0.0199962	17.797	20.7116	16.9233	26.4545	23.941
Aacs	10.196	4.64092	2.03473	0.0335022	11.1571	8.24675	11.184	5.00588	4.27597
Aadac	0.488314	0.0670757	3.45688	0.0303506	0.612497	0.40631	0.446135	0.134151	0
Aadacl2	0.0284769	0	3.84769	0.42265	0	0	0.0854306	0	0
Aadacl3	0.0466712	0	5.66712	0.42265	0	0	0.140014	0	0
Aadat	6.47155	0.953675	4.71275	0.112223	4.32896	10.2018	4.88394	1.36532	0.542028
Aaed1	13.628	16.5694	0.874672	0.152982	13.1824	12.3993	15.3024	15.5821	17.5567
Aagab	9.50324	8.51463	1.21111	0.242103	10.1273	7.52871	10.8537	7.84501	9.18426
Aak1	6.49881	6.25713	0.974422	0.321697	6.52561	6.71089	6.25993	6.66966	5.8446
Aamdc	4.5493	4.46769	0.828729	0.11489	4.93077	3.84961	4.86753	5.49156	3.44383
Aamp	70.369	44.6208	1.65591	0.0359003	74.562	59.598	76.9468	42.4917	46.7498
Aanat	0.0567661	0	6.67661	0.313724	0.0302624	0	0.140036	0	0
Aar2	8.11307	5.12137	1.73711	0.14582	8.52428	5.36243	10.4525	4.6662	5.57654
Aard	6.02101	2.93953	3.58113	0.063712	4.63835	8.31072	5.11396	1.67411	4.20494
Aars	29.4994	39.1501	0.71645	0.0105551	27.1183	31.0593	30.3205	41.1784	37.1218
Aars2	6.32462	3.50712	1.86032	0.0227112	7.19181	5.68793	6.09411	3.39512	3.61913
Aarsd1	21.5169	11.944	1.51896	0.119403	23.5189	15.9893	25.0423	14.1621	9.72592
Aasdh	4.2378	3.37076	1.14838	0.236059	4.35072	4.74067	3.62202	3.68894	3.05258
Aasdhppt	9.30451	8.50254	1.50365	0.0308023	9.02114	10.3857	8.50674	6.18458	10.8205
Aass	0.344012	0.579266	0.644367	0.0210563	0.345021	0.393398	0.293618	0.539395	0.619137
Aatf	17.6157	29.5352	0.554075	0.011691	16.7321	20.6261	15.4889	31.8011	27.2694
Aatk	1.29017	2.1208	0.629167	0.00775523	1.34244	1.15553	1.37255	2.05649	2.18511
Abat	20.458	22.1251	0.939797	0.123145	19.5034	21.2383	20.6322	21.7692	22.4811
Abca1	2.6256	2.90356	0.888413	0.0449617	2.48483	2.66469	2.72728	2.95664	2.85048
Abca12	0.0306938	0.11142	0.786905	0.553312	0.0211614	0.00971848	0.0612016	0.0417138	0.181126
Abca13	0.48688	0.229423	1.16252	0.340833	0.558269	0.376371	0.525999	0.417418	0.0414282
Abca14	0.0346643	0	4.46643	0.325377	0.00817826	0.00751179	0.0883027	0	0
Abca15	0.0127305	0.0508628	2.27305	0.42265	0	0	0.0381916	0	0.101726
Abca16	0.0669669	0	7.69669	0.42265	0	0	0.200901	0	0
Abca17	0.0239514	0	3.39514	0.42265	0	0	0.0718541	0	0
Abca2	22.6515	24.8022	0.926574	0.0878493	22.8653	21.5739	23.5154	24.4473	25.157
Abca3	10.8024	4.26928	2.34458	0.00791662	11.8862	10.4682	10.0528	4.60168	3.93689
Abca4	0.174594	0.151045	0.943659	0.538281	0.1944	0.184139	0.145243	0.185615	0.116475
Abca5	1.85534	2.92816	0.653458	0.00203456	1.84242	1.7852	1.93838	2.84456	3.01175
Abca6	0.0117863	0.302777	0.101385	0.00370487	0	0.0353589	0	0.204886	0.400669
Abca7	4.08671	2.03993	1.95425	0.064163	4.84789	3.06056	4.35169	2.08631	1.99356
Abca8a	0.0106759	0.0107373	2.06759	0.272753	0.00784041	0	0.0241872	0	0.0214746
Abca8b	0.624174	2.49581	0.245709	0.000380429	0.648574	0.674276	0.549672	2.571	2.42062
Abca9	0.0661412	0.218937	0.630414	0.160802	0.0632236	0.0322619	0.102938	0.11078	0.327094
Abcb10	5.68468	3.18524	1.87724	0.108077	6.05359	3.87905	7.12139	3.02354	3.34693
Abcb11	0.0427418	0	5.27418	0.217612	0.0449763	0	0.0832492	0	0
Abcb1a	0.0461926	2.71576e-07	5.61926	0.0187828	0.0470124	0.0568825	0.034683	0	5.43153e-07
Abcb1b	0.435346	0.439048	0.594364	0.0197804	0.402266	0.521371	0.382402	0.739283	0.138813
Abcb4	0.0124656	0.0212996	0.42711	0.00489441	0.0108053	0.00992478	0.0166668	0.0425992	0
Abcb5	0.0292042	0	3.92042	0.42265	0	0	0.0876127	0	0
Abcb6	9.34542	5.11747	1.73622	0.0397571	10.6678	7.85736	9.51111	5.37837	4.85656
Abcb7	10.6364	9.73699	1.02724	0.752942	10.7881	11.9104	9.21054	10.354	9.11997
Abcb8	14.7996	7.69481	2.06999	0.0282082	15.1565	12.3669	16.8754	7.14442	8.2452
Abcb9	0.366609	0.102353	4.27476	0.124692	0.369792	0.169828	0.560207	0.0781007	0.126606
Abcc1	7.12139	6.63754	0.994804	0.967293	7.78253	5.51966	8.06197	7.15864	6.11644
Abcc10	2.20232	1.45777	1.76046	0.00944689	2.3755	2.0544	2.17707	1.24667	1.66886
Abcc12	0.0295593	0	3.95593	0.222545	0.0585659	0	0.0301119	0	0
Abcc2	0.242663	0.171827	1.15172	0.283693	0.204267	0.240154	0.283567	0.209379	0.134274
Abcc3	0.789359	0.984696	0.760474	0.125129	0.607395	0.946	0.814683	1.04113	0.92826
Abcc4	2.25093	13.4448	0.152466	0.000346782	2.45742	1.78377	2.51162	14.8191	12.0704
Abcc5	7.8868	6.62649	1.11031	0.260721	8.87598	7.57174	7.21267	7.10223	6.15074
Abcc6	0.0484521	0.11333	0.508114	0.0197092	0.0621666	0.0489433	0.0342463	0.105037	0.121623
Abcc8	0.268355	0.713415	0.368723	0.0223948	0.346777	0.334851	0.123436	0.744916	0.681914
Abcc9	0.648549	0.490274	1.39945	0.0691095	0.67759	0.547259	0.720799	0.460577	0.519971
Abcd1	5.45937	3.79688	1.23957	0.011046	5.4894	5.63664	5.25207	4.40232	3.19145
Abcd2	0.654055	0.420292	1.95881	0.0852944	0.850432	0.511019	0.600714	0.329009	0.511576
Abcd3	21.9356	23.0683	0.952894	0.147285	22.5923	21.0249	22.1895	23.0205	23.1161
Abcd4	2.73209	1.66133	1.28163	0.356786	2.66596	1.88854	3.64179	2.12954	1.19313
Abce1	51.1386	53.4063	0.896487	0.264298	48.2005	58.7613	46.4538	57.0444	49.7682
Abcf1	48.2919	40.7663	1.1256	0.0885554	48.1693	51.3312	45.3753	42.902	38.6307
Abcf2	37.9446	38.7705	0.939351	0.273684	40.1977	34.7541	38.882	40.3951	37.1459
Abcf3	12.6393	8.52845	1.61679	0.0415279	13.9942	10.6521	13.2716	7.81373	9.24317
Abcg1	1.02052	1.24393	0.98441	0.917524	0.983864	0.799415	1.27827	1.03683	1.45103
Abcg2	14.7222	10.0027	1.39639	0.142329	17.0223	11.2352	15.9092	10.5402	9.4651
Abcg3	0.0595853	0.209063	0.631864	0.223518	0.0870767	0.0133301	0.078349	0.100127	0.318
Abcg4	1.72147	1.8882	1.18741	0.244849	1.88222	1.89613	1.38607	1.44819	2.32821
Abcg5	0.773809	0.265548	2.48041	0.13772	0.949669	0.385815	0.985942	0.305999	0.225096
Abcg8	0.197173	0.0463034	2.0191	0.410879	0.117449	0.0755147	0.398555	0.0926068	0
Abhd1	1.56227	2.30483	0.708773	0.2085	1.81842	0.864941	2.00346	2.2083	2.40136
Abhd10	6.91762	8.37109	0.840821	0.154822	6.85615	7.96273	5.93397	8.22911	8.51306
Abhd11	11.756	10.3368	1.29612	0.157616	12.6213	9.35507	13.2917	9.06784	11.6058
Abhd11os	4.5612	5.09813	1.09458	0.779132	3.87479	6.95628	2.85253	4.1662	6.03007
Abhd12	15.692	17.9438	0.943322	0.519419	15.1325	13.9198	18.0238	16.6355	19.2521
Abhd12b	0	0	1	NA	0	0	0	0	0
Abhd13	10.4475	9.54082	1.09282	0.017561	10.3194	10.3372	10.6858	9.55926	9.52238
Abhd14a	12.0049	7.38241	1.52502	0.043458	12.6814	10.2378	13.0956	7.86852	6.89631
Abhd14b	8.94418	6.67857	1.26626	0.277784	10.6273	6.44354	9.76168	7.06135	6.29579
Abhd15	0.221449	0.0927991	23.1449	0.104103	0.33881	0.0746879	0.25085	0	0.185598
Abhd16a	18.7813	29.1997	0.80174	0.0124357	18.7673	17.8824	19.6943	23.4282	34.9713
Abhd16b	0.0592867	0	6.92867	0.337716	0.0248067	0	0.153053	0	0
Abhd17a	33.4254	20.7087	1.78341	0.0870746	34.227	25.0129	41.0364	18.738	22.6793
Abhd17b	16.4975	15.2205	1.14869	0.052996	16.2428	17.4847	15.7651	14.3608	16.0802
Abhd17c	26.2193	21.1302	1.21256	0.0603418	26.5213	24.0347	28.1017	21.6214	20.6391
Abhd18	2.06987	0.813828	2.40912	0.0310035	2.48351	1.73654	1.98955	0.85333	0.774327
Abhd2	8.76209	11.9047	0.724727	0.00431955	8.75174	8.38684	9.14768	12.094	11.7153
Abhd3	0.528566	1.06265	0.565167	0.0207831	0.420016	0.535817	0.629865	0.942933	1.18237
Abhd4	16.7121	26.4549	0.69522	0.0107146	17.5231	15.183	17.4301	24.0429	28.8669
Abhd5	4.90974	5.27782	0.77458	0.0600728	5.14729	4.18824	5.3937	6.3415	4.21415
Abhd6	6.1917	3.6222	2.14464	0.0045967	6.32766	5.75188	6.49557	2.88172	4.36269
Abhd8	14.0929	9.38809	1.67349	0.122868	16.2596	9.69829	16.3207	8.41722	10.359
Abi1	18.7146	21.7572	0.865248	0.16766	18.115	21.3353	16.6934	21.6307	21.8837
Abi2	27.8329	24.8795	1.06724	0.195559	27.6467	29.5043	26.3477	26.0787	23.6804
Abi3	0.115232	0.0825646	2.98531	0.450702	0.0540267	0	0.291669	0.0319493	0.13318
Abi3bp	1.3811	7.17609	0.201305	0.000210617	1.22568	1.49254	1.42509	6.90044	7.45174
Abl1	37.3255	38.1824	0.966388	0.376921	39.449	35.4865	37.0411	38.6241	37.7406
Abl2	8.53144	6.22828	1.45782	0.0247407	9.10309	7.68933	8.8019	5.84904	6.60753
Ablim1	8.3426	14.7896	0.571788	0.000856403	8.66872	8.035	8.32408	14.5979	14.9813
Ablim2	0.174861	2.02253	0.0749095	0.000982303	0.257564	0.0322601	0.234758	2.45779	1.58728
Ablim3	0.513739	0.386977	2.2891	0.0529251	0.395725	0.505322	0.640169	0.218797	0.555158
Abo	0.0252247	0	3.52247	0.42265	0	0	0.0756741	0	0
Abr	63.0711	48.0216	1.23213	0.0142431	65.7323	62.6652	60.8158	51.1866	44.8565
Abra	0.0770911	0	8.70911	0.42265	0	0	0.231273	0	0
Abracl	28.6882	35.3791	0.80043	0.00157807	29.2458	28.3104	28.5085	35.8435	34.9148
Abt1	4.70941	4.60293	1.2236	0.217674	4.48617	4.0026	5.63946	3.84699	5.35886
Abtb1	8.36884	5.3278	1.61728	0.036963	8.29108	7.31424	9.5012	5.17082	5.48479
Abtb2	2.47968	2.04944	1.4523	0.0216077	2.63727	2.25376	2.54803	1.70431	2.39456
Acaa1a	18.0355	9.44219	1.83093	0.148109	20.0237	11.1204	22.9624	9.84594	9.03844
Acaa1b	1.51629	0.718171	2.05693	0.0667124	1.35968	1.25077	1.93843	0.732022	0.704321
Acaa2	55.7764	68.372	0.737826	0.0780167	61.7031	44.0025	61.6237	75.5992	61.1449
Acaca	17.9628	13.4234	1.31658	0.0161785	18.8666	16.9484	18.0735	13.6411	13.2058
Acacb	1.1266	0.974131	1.18865	0.264549	1.06901	0.95806	1.35274	0.946212	1.00205
Acad10	1.68377	1.02069	1.44019	0.225441	1.93023	1.08883	2.03225	1.16608	0.875295
Acad11	5.72883	4.98124	1.29162	0.0682164	5.41849	5.32723	6.44078	4.43311	5.52936
Acad12	1.14464	0.669942	1.30955	0.369471	1.09875	0.758037	1.57714	0.871713	0.468171
Acad8	7.7934	5.85422	1.53422	0.0974251	8.19446	6.04393	9.14181	5.07622	6.63223
Acad9	11.365	7.62938	1.60531	0.0176606	11.8828	10.2116	12.0005	7.07587	8.1829
Acadl	23.9429	26.1419	0.86328	0.0127225	23.2365	24.727	23.8652	27.7364	24.5475
Acadm	22.2572	16.2049	1.49124	0.0449298	24.0445	19.0449	23.6822	14.922	17.4878
Acads	30.1972	12.8777	2.34768	0.0613	33.5536	21.2815	35.7566	12.8569	12.8985
Acadsb	20.5197	22.0975	0.990012	0.821839	20.9769	21.635	18.9471	20.7268	23.4683
Acadvl	15.5323	10.6541	1.54707	0.041711	15.5963	13.4935	17.5071	10.0363	11.2719
Acan	0.0301546	0	4.01546	0.342188	0.0119733	0	0.0784906	0	0
Acap1	0.088856	0	9.8856	0.225672	0.0887021	0	0.177866	0	0
Acap2	11.2955	11.4474	1.01927	0.69618	12.2405	10.7571	10.889	11.0817	11.8131
Acap3	6.27269	4.1909	1.26881	0.152789	7.14801	5.14923	6.52082	4.94165	3.44016
Acat1	26.4419	29.6064	0.863908	0.016387	26.4478	25.5035	27.3744	30.6089	28.604
Acat2	29.7376	25.5159	1.15537	0.137574	30.7629	26.4898	31.96	25.7372	25.2946
Acat3	0.375518	0.148461	2.13557	0.0891351	0.499679	0.350565	0.27631	0.170522	0.126401
Acbd3	20.9512	22.7209	0.882458	0.0427194	21.1849	21.8472	19.8215	23.7432	21.6985
Acbd4	2.89126	2.51021	1.07189	0.458262	2.77849	2.59103	3.30427	2.69669	2.32373
Acbd5	7.56976	8.71763	0.888354	0.241575	7.618	8.54738	6.5439	8.52236	8.9129
Acbd6	27.5551	24.8882	1.12602	0.0503199	26.1653	27.9271	28.5729	24.4701	25.3064
Acbd7	0.021158	0	3.1158	0.42265	0	0	0.0634741	0	0
Accs	3.02623	4.63376	0.675717	0.0763566	3.4723	2.17146	3.43495	4.48335	4.78417
Accsl	0.0356121	0	4.56121	0.42265	0	0	0.106836	0	0
Acd	17.8184	21.2265	0.723326	0.0108619	18.7868	18.2492	16.4193	24.6379	17.8152
Ace	1.733	0.801792	1.53629	0.0491287	1.85721	1.45343	1.88838	1.12455	0.47903
Ace2	2.19088	1.00802	3.37076	0.0115181	2.25897	2.44103	1.87262	0.642931	1.3731
Ace3	0	0	1	NA	0	0	0	0	0
Acer1	3.1862e-31	0	1	0.42265	0	0	9.55861e-31	0	0
Acer2	1.06805	1.16228	0.747268	0.107834	1.29311	0.840947	1.07008	1.43265	0.891908
Acer3	2.04945	2.93608	0.883621	0.18709	2.32203	1.94344	1.88287	2.32069	3.55147
Ache	0.449883	0.0294289	6.67873	0.00781024	0.517553	0.402241	0.429857	0.0588579	0
Acin1	64.025	60.4078	1.05631	0.552907	65.7042	71.423	54.9477	60.6111	60.2045
Ackr1	0.0293253	0	3.93253	0.42265	0	0	0.087976	0	0
Ackr2	0.0349382	0	4.49382	0.337716	0.0146188	0	0.0901958	0	0
Ackr3	12.524	31.1488	0.454225	0.00331637	11.1456	12.2952	14.1312	27.5842	34.7134
Ackr4	0.131599	0.106894	0.725415	0.0941738	0.167024	0.11506	0.112713	0.185197	0.028592
Acly	67.5693	54.7152	1.19764	0.0576366	68.3004	62.3957	72.0118	56.417	53.0135
Acmsd	0.0746438	0	8.46438	0.221665	0.0764772	0	0.147454	0	0
Acnat1	0.0962753	0.0943417	0.764812	0.216691	0.0645781	0.0961414	0.128106	0.128956	0.0597273
Acnat2	0.104344	0	11.4344	0.239341	0.0954543	0	0.217577	0	0
Aco1	31.6661	25.4164	1.14551	0.105117	32.5523	28.8882	33.5577	27.6424	23.1905
Aco2	99.4512	88.9284	1.04603	0.0182927	99.8349	98.2741	100.244	95.074	82.7828
Acot1	40.9861	28.3088	1.39233	0.173862	42.0818	30.8353	50.0412	29.4343	27.1834
Acot10	0.1252	0	13.52	0.42265	0	0	0.3756	0	0
Acot11	0.611523	2.50518	0.286525	0.00308031	0.668089	0.442396	0.724083	2.15918	2.85119
Acot12	0.0614355	0.641484	0.16897	0.00248719	0.0288828	0.0663225	0.0891013	0.412771	0.870197
Acot13	11.6878	10.4773	1.04375	0.391877	11.6819	10.9068	12.4746	11.1974	9.75711
Acot2	9.33902	8.8039	0.989129	0.898037	9.71348	7.96763	10.3359	9.44177	8.16603
Acot3	0.190619	0.109592	0.875364	0.643827	0.290187	0.109395	0.172274	0.219183	0
Acot4	0.686267	0.0669023	10.5499	0.0433346	0.8526	0.417481	0.788719	0.0559973	0.0778074
Acot5	0	0	1	NA	0	0	0	0	0
Acot6	1.1694	0.761077	1.94791	0.0147307	1.13583	1.06769	1.30467	0.59547	0.926684
Acot7	15.6457	11.3742	1.28436	0.057064	16.5711	13.9161	16.4499	12.1795	10.5688
Acot8	3.96678	2.24382	1.52273	0.0401479	3.90203	3.51376	4.48455	2.60161	1.88603
Acot9	2.72772	1.55609	1.4749	0.0492187	2.7976	2.34617	3.03939	1.84621	1.26598
Acox1	17.1687	16.8056	1.0346	0.345863	16.3806	17.1198	18.0057	16.5942	17.017
Acox2	0.0701943	0	8.01943	0.375073	0.0167548	0	0.193828	0	0
Acox3	4.70461	3.92172	1.16181	0.0485298	4.60797	4.99921	4.50666	4.04798	3.79547
Acoxl	0.797776	0.0526919	80.7776	0.0558404	0.877248	0.424084	1.092	0	0.105384
Acp1	14.1531	15.739	0.864651	0.160003	14.6954	12.1921	15.5719	16.3702	15.1079
Acp2	11.2224	12.9964	0.951966	0.184641	11.3368	10.6824	11.648	11.7891	14.2036
Acp5	0.3097	0.42304	0.614515	0.195917	0.408711	0.100108	0.420282	0.510247	0.335833
Acp6	11.7072	12.3987	0.904098	0.139187	12.3871	10.6867	12.048	12.9501	11.8472
Acpp	1.03892	1.03711	0.850078	0.180448	0.864817	1.17454	1.07742	1.22392	0.850304
Acpt	0	0	1	NA	0	0	0	0	0
Acr	0.0310377	0	4.10377	0.240975	0.0280994	0	0.0650135	0	0
Acrbp	3.33342	2.51146	0.899455	0.649374	4.74252	2.70374	2.554	3.70716	1.31575
Acrv1	0.0516875	0	6.16875	0.42265	0	0	0.155062	0	0
Acsbg1	1.40369	1.04715	1.27968	0.0644759	1.49153	1.23881	1.48072	1.09472	0.999579
Acsbg2	0.0143084	0	2.43084	0.201477	0.0168833	0	0.0260419	0	0
Acsf2	37.5364	25.0656	1.3225	0.036671	37.7477	40.5489	34.3128	28.3805	21.7507
Acsf3	7.10171	4.21271	1.58968	0.149374	8.67866	4.85615	7.77033	4.46367	3.96175
Acsl1	5.561	7.19816	0.704369	0.00369072	5.28211	5.75079	5.6501	7.89921	6.49711
Acsl3	40.8482	41.6532	0.929874	0.443665	38.0591	47.3356	37.1498	43.9295	39.3769
Acsl4	8.84676	6.26303	1.17738	0.0549969	8.25592	9.38316	8.9012	7.51245	5.01362
Acsl5	14.0432	9.45799	1.37012	0.0247257	14.2953	12.8865	14.9479	10.2469	8.66906
Acsl6	0.26309	0.299298	1.15773	0.62554	0.386746	0.236819	0.165706	0.225884	0.372711
Acsm1	0.184543	0.131482	2.04221	0.176312	0.281146	0.139049	0.133433	0.0852611	0.177703
Acsm2	0.560691	0.289327	1.25588	0.547021	0.83646	0.276105	0.569507	0.444413	0.13424
Acsm3	0.170851	0.122314	2.10544	0.0279541	0.13861	0.183898	0.190045	0.075897	0.168732
Acsm4	0	0	1	NA	0	0	0	0	0
Acsm5	0.0558781	0.0469475	0.826706	0.797886	0.0176764	0	0.149958	0.0696875	0.0242074
Acss1	2.05744	1.00942	1.50416	0.038058	1.94798	1.89051	2.33384	1.36449	0.654348
Acss2	4.26912	2.73666	1.50463	0.0532923	4.33635	3.64034	4.83069	2.83397	2.63935
Acss2os	0	0	1	NA	0	0	0	0	0
Acss3	0.414063	1.8239	0.334353	0.00084977	0.43975	0.364826	0.437612	1.25831	2.38949
Acta1	1.45995	2.06341	3.25218	0.179843	1.56955	0.54062	2.26968	0.44199	3.68483
Acta2	7.35458	17.4832	0.516777	0.00648732	7.60112	6.28981	8.1728	14.241	20.7254
Actb	1144.51	1075.92	1.13488	0.133758	1071.99	1108.05	1253.49	1008.48	1143.36
Actbl2	0.0248145	0	3.48145	0.42265	0	0	0.0744435	0	0
Actc1	1.32613	1.13079	33.6176	0.27698	0.573408	0.33264	3.07234	0.0297449	2.23183
Actg1	1520.1	1111.98	1.50837	0.0783019	1509.71	1261.37	1789.22	1007.77	1216.18
Actg2	0.220828	0.0330022	3.03704	0.292273	0.100453	0.123022	0.439009	0.0660044	0
Actl10	0.0301654	0	4.01654	0.42265	0	0	0.0904963	0	0
Actl11	0.019844	0	2.9844	0.42265	0	0	0.0595319	0	0
Actl6a	42.829	34.5827	1.20093	0.0381262	44.1436	39.9506	44.393	35.6616	33.5038
Actl6b	0.0292495	0	3.92495	0.42265	0	0	0.0877485	0	0
Actl7a	0.0677368	0	7.77368	0.42265	0	0	0.20321	0	0
Actl7b	0.141952	0	15.1952	0.0628859	0.154933	0.199229	0.0716933	0	0
Actl9	0.0661479	0	7.61479	0.42265	0	0	0.198444	0	0
Actn1	39.6697	53.792	0.692193	0.00373083	40.3811	41.0816	37.5463	57.3145	50.2694
Actn2	0.0676151	0	7.76151	0.134756	0.014756	0.108428	0.0796618	0	0
Actn3	21.5651	4.02769	4.6499	0.00372715	20.6661	23.6329	20.3964	4.62991	3.42547
Actn4	84.0344	98.1104	0.828802	0.031121	80.0682	90.2258	81.8092	101.395	94.8261
Actr10	12.5957	10.2246	1.29068	0.120414	13.272	10.4704	14.0446	9.7567	10.6925
Actr1a	35.6697	31.4295	1.1031	0.0775563	33.7062	36.8299	36.4729	32.3348	30.5242
Actr1b	36.8446	21.043	1.577	0.0455856	38.9439	30.9606	40.6294	23.3601	18.726
Actr2	39.6389	31.8147	1.27027	0.0702144	43.3476	35.2517	40.3172	31.2029	32.4266
[truncated: 22,455 more rows]

## Sheet: tpm.E16Cited1+.vs.P2Six2+.pos
gene_id	mean_E16.5_Cited1+	mean_P2_Six2+	fold_difference	p	E16.5_Cited1+_1	E16.5_Cited1+_2	E16.5_Cited1+_3	P2_Six2+_1	P2_Six2+_2
Ocm	10.7741	0	1078.41	0.00361983	10.304	9.95955	12.0588	0	0
Meox2	24.9622	0.581924	206.557	0.00902878	22.991	29.6953	22.2004	0.110898	1.05295
Traf1	22.5544	0.486491	73.1063	0.0332052	30.6992	17.0124	19.9517	0.298652	0.67433
Cited1	200.913	3.75638	70.7864	0.00120744	195.479	192.664	214.595	2.82843	4.68433
Gli1	5.21655	0.110962	44.8024	0.00363673	5.49494	5.55518	4.59954	0.106658	0.115266
Siglecg	7.25378	0.394202	43.4336	0.0212809	9.32395	6.5452	5.89219	0.157239	0.631166
Dync1i1	6.04512	0.0696967	40.5314	0.000857504	5.75146	6.03334	6.35057	0.139393	0
Cpa2	8.15465	0.166524	39.5347	6.95729e-05	8.04202	8.27184	8.15009	0.196519	0.136529
Pgf	9.79088	0.316136	30.6646	0.00116696	9.5289	10.4355	9.40828	0.309616	0.322655
Phf19	32.3346	1.10105	27.3866	0.00120166	32.5267	30.3732	34.1039	1.17104	1.03106
Ajap1	18.2896	0.860915	16.0243	0.0138163	15.9645	22.3513	16.5531	1.132	0.589834
Col11a2	21.9926	1.86038	14.9127	0.00768273	25.0162	18.758	22.2037	1.46543	2.25534
Ppp1r14a	10.7644	1.61695	14.4515	0.000476359	10.3653	11.12	10.8079	0.735557	2.49833
Robo2	92.2576	7.72893	12.4985	0.0129325	85.1415	111.535	80.0965	7.37231	8.08555
Meox1	42.0743	3.78875	11.1805	0.00269302	38.2685	42.9528	45.0014	3.75408	3.82341
Has2	37.8971	3.31126	11.0336	0.00153292	35.3997	38.2517	40.0399	3.42561	3.1969
Fat3	12.998	1.656	10.1522	0.000674948	13.5949	12.592	12.8071	1.2713	2.04071
Dock5	45.5778	4.46109	9.92929	0.00145525	45.7061	48.2231	42.8041	4.58124	4.34095
Ppp1r16b	15.4144	1.36078	9.8291	0.00304306	16.9401	14.5308	14.7721	1.55925	1.16231
Megf6	11.1141	1.02669	9.44619	0.0349675	14.8821	8.68159	9.77869	1.16763	0.885743
Fam189a2	21.3252	1.75978	9.37698	0.00686748	22.7071	18.1583	23.1101	2.26527	1.25429
Igf2bp3	14.8784	1.4878	8.57067	0.00201533	13.8264	15.8722	14.9365	1.72713	1.24846
Sema3d	5.46309	0.748877	8.10216	0.0135594	5.04397	6.58036	4.76495	0.66551	0.832243
Tpm2	83.1785	10.2178	8.01176	0.018951	72.4682	103.504	73.5634	10.3733	10.0622
Crym	125.047	10.4723	7.69599	0.0479378	144.226	75.9925	154.923	16.2396	4.70499
Adamts17	14.6951	1.41744	7.64014	0.000121045	14.8915	14.4226	14.7713	1.91472	0.920163
Calcrl	14.6894	2.09356	7.56342	0.0183602	14.5408	17.7966	11.7307	1.93348	2.25364
Ttc36	6.02846	0.397625	7.49887	0.0386142	7.49231	3.97023	6.62283	0.795249	0
Ssc5d	8.47145	1.24484	7.43471	0.010556	7.81408	9.98746	7.6128	1.13079	1.35888
Hpgd	16.5567	2.1709	7.25926	0.00991804	17.9815	17.9984	13.6901	2.27214	2.06966
Tfcp2l1	12.3771	1.45424	6.71328	0.00985975	13.3473	10.2701	13.5139	1.83516	1.07331
Rspo3	17.2232	4.15506	6.67435	0.00455164	16.4476	19.1921	16.0298	2.572	5.73813
Rasef	20.0274	3.3412	6.64383	0.00139172	21.1026	20.0774	18.9023	3.00595	3.67645
Dcn	5.09796	0.582208	6.60647	0.00609203	4.56223	5.72821	5.00344	0.763176	0.401241
Cldn7	7.27505	0.905311	6.53304	0.0494374	8.06087	4.50918	9.2551	1.10511	0.705513
Hspa12b	14.3356	1.85096	6.41381	0.00757404	15.0812	12.2444	15.6812	2.22667	1.47525
Fam174b	9.9946	1.84426	6.32435	0.0139425	11.1148	7.98903	10.88	1.57192	2.1166
2610028E06Rik	6.22365	1.27183	6.00019	0.0155112	7.53126	5.51347	5.62623	1.02891	1.51475
Gata3	6.02231	1.18141	5.90019	0.0372478	5.21806	8.00064	4.84823	1.01239	1.35043
Btbd11	38.515	6.53878	5.81322	0.00295742	41.642	35.6347	38.2683	6.61714	6.46042
Rita1	5.72679	1.07405	5.73755	0.00169763	5.86736	5.34067	5.97233	0.989868	1.15824
Ttc28	92.1861	17.1066	5.61634	0.0045558	87.5567	102.435	86.5666	16.4057	17.8075
Scx	32.4371	5.02664	5.57821	0.0176146	35.3494	25.3127	36.6491	5.80676	4.24652
Tpcn1	45.4852	8.16711	5.52407	0.00474653	45.2727	50.0497	41.1332	8.22581	8.10842
Agl	29.6875	5.39802	5.4559	0.00215858	31.0715	27.4511	30.54	5.4332	5.36285
Slc12a1	34.9213	3.44162	5.44966	0.0190147	32.8847	29.2575	42.6218	6.39982	0.483424
Col1a1	39.4711	8.34598	5.44178	0.00050847	39.3538	38.2747	40.7847	7.24518	9.44677
Cldn8	6.61402	1.01652	5.40868	0.0013431	6.21822	6.82633	6.79751	1.2147	0.81833
Moxd1	29.9228	4.8733	5.28031	0.0118316	27.236	35.2486	27.2837	5.65875	4.08785
Pgm5	6.81769	1.15814	5.25722	0.00194558	7.05633	6.32927	7.06747	1.28873	1.02755
Hist3h2ba	45.2853	11.7632	4.86546	0.0408725	49.7454	30.6391	55.4713	9.29955	14.2268
Zim1	7.34434	1.62353	4.79207	0.0328107	8.70322	8.12104	5.20875	1.52469	1.72238
Ly6a	23.6613	3.87455	4.743	0.0432747	22.631	17.2752	31.0778	4.9808	2.7683
Zcchc24	17.8507	3.52102	4.7011	0.00205114	17.5925	19.0616	16.8978	3.78925	3.25279
Pltp	21.8826	4.84709	4.66215	0.0158153	22.6742	17.7584	25.2153	4.68582	5.00837
Plau	8.99719	1.74812	4.6517	0.0269786	7.32923	8.37178	11.2906	1.92632	1.56993
Actn3	21.5651	4.02769	4.6499	0.00372715	20.6661	23.6329	20.3964	4.62991	3.42547
Cutal	13.3339	2.72471	4.64947	0.0200279	16.0066	10.7987	13.1965	2.85998	2.58944
Cisd3	20.9308	4.48664	4.63954	0.00248947	21.3038	22.1295	19.3592	4.50356	4.46973
Cdc42ep3	12.8071	5.06871	4.59406	0.00197162	13.5207	11.9871	12.9136	2.77993	7.35749
Myc	50.0373	15.7422	4.54613	0.0160967	40.4703	57.4217	52.2198	10.9988	20.4857
Frem1	11.0013	2.76998	4.44252	0.0300747	13.989	9.07979	9.93509	2.46861	3.07135
Hif3a	6.09359	1.80331	4.28054	0.00396225	5.81529	6.68391	5.78157	1.41589	2.19072
Slc4a3	11.1722	2.70801	4.25354	0.0161249	13.3652	9.93556	10.2159	2.61892	2.7971
Trim63	8.02386	1.98255	4.23534	0.00928369	8.49818	6.84066	8.73276	1.88686	2.07823
Ppcs	5.24884	2.14627	4.22182	0.00326773	4.98414	5.05543	5.70694	1.23563	3.05691
Dcx	15.6753	3.94104	4.19853	0.0166163	15.4678	18.4748	13.0833	3.7259	4.15618
Cnp	11.2779	2.58347	4.18058	0.0338625	12.8906	8.03432	12.9088	2.69008	2.47687
Zdbf2	5.27483	1.32857	4.17383	0.00985364	5.05788	6.05357	4.71305	1.25618	1.40095
Hmcn1	34.809	9.44817	4.16816	0.00693031	38.699	31.0294	34.6986	8.34356	10.5528
Krt8	19.5275	4.07672	4.13715	0.0487364	21.0279	13.0405	24.5142	4.71246	3.44098
Slc16a3	14.3654	3.04167	4.112	0.0171376	15.993	11.488	15.6154	3.48598	2.59736
Smagp	5.56206	1.27991	4.05382	0.00263877	5.14657	5.66707	5.87256	1.36452	1.19529
Pdp2	9.39412	2.97868	4.03608	0.00522805	9.18901	8.62517	10.3682	2.32001	3.63734
Nbl1	22.6911	6.73656	3.94886	0.0245402	25.2145	17.2837	25.575	5.73877	7.73436
Gfra1	61.3992	15.1964	3.9396	0.000488643	62.5611	59.3803	62.2561	15.5777	14.8151
Met	26.6132	6.12743	3.93696	0.000534852	25.7757	27.3596	26.7044	6.75238	5.50248
Foxd1	16.0767	3.99352	3.92249	0.0162168	14.7965	14.281	19.1527	4.09114	3.8959
Sostdc1	11.5828	2.14622	3.91734	0.0353367	11.3411	8.82319	14.5842	2.94937	1.34308
Cdh1	13.4053	2.73593	3.91413	0.00419971	12.7366	12.7755	14.7037	3.41739	2.05447
Fgf1	23.7753	6.29471	3.89601	0.0133007	23.3619	27.5313	20.4326	6.09502	6.4944
Nell2	5.40036	1.5864	3.88236	0.00493177	5.04531	5.19586	5.95992	1.38358	1.78923
Colec12	18.7057	5.50517	3.87445	0.00101217	19.3243	18.9434	17.8493	4.82054	6.1898
Kif12	5.82985	1.68276	3.87308	0.00888715	6.39044	5.02859	6.0705	1.4978	1.86772
Crabp2	35.1712	9.78284	3.85608	0.00235761	35.8614	36.9384	32.7136	9.11356	10.4521
Epn3	8.36238	2.13085	3.76735	0.00124917	8.79728	8.13243	8.15744	2.21235	2.04936
Sema4g	39.2571	9.65849	3.76543	0.0127488	43.3359	41.6841	32.7512	10.4183	8.89867
Junb	122.647	40.0484	3.75639	0.0284022	113.669	101.438	152.833	32.6428	47.454
Mep1a	5.01289	1.06008	3.73107	0.0110449	4.95602	5.71439	4.36827	1.33623	0.783929
1110001J03Rik	22.237	8.19742	3.6999	0.0277433	23.1641	17.0578	26.4893	6.00288	10.392
Zfp697	8.83465	2.75809	3.69033	0.00175402	9.37081	8.50535	8.62778	2.38671	3.12947
Cacna1h	8.45445	1.93034	3.66481	0.0119943	9.26328	7.10275	8.99732	2.29966	1.56102
Des	31.8762	7.60999	3.65756	0.00423339	29.6083	34.7431	31.2774	8.7079	6.51208
Rnmtl1	5.7711	3.85697	3.65728	0.0248984	4.57434	6.91225	5.82669	1.57071	6.14323
Arid3a	5.98736	1.77319	3.64996	0.003375	6.18927	5.48346	6.28934	1.63313	1.91325
Galk1	32.296	10.1835	3.6358	0.0387199	35.2019	23.0146	38.6714	8.87553	11.4916
Mgat4a	12.495	3.06794	3.62313	0.00684244	13.9609	12.0591	11.465	3.44143	2.69444
Obsl1	30.9135	8.69325	3.54818	0.00655657	33.5563	27.4569	31.7272	8.70531	8.68119
Fam171b	5.62431	1.73441	3.53128	0.0055978	5.51369	6.19641	5.16284	1.58554	1.88328
Cldn9	29.1126	8.30241	3.49162	0.021423	29.324	23.6551	34.3587	8.33072	8.27411
Mest	1094.19	317.649	3.46319	0.00110853	1116.88	1123.24	1042.46	315.943	319.355
Adam11	7.17552	2.55814	3.45961	0.00835487	7.70692	6.23854	7.58111	2.06698	3.04931
Hes6	26.7312	7.8433	3.45188	0.0253067	27.7384	20.964	31.4913	7.73685	7.94975
Kif26b	87.3495	28.1278	3.43292	0.000193496	87.4808	85.7963	88.7714	25.4376	30.818
Mal	10.1967	2.37101	3.40928	0.0175523	9.60516	8.89528	12.0896	2.9838	1.75823
Rps6ka2	27.235	7.83191	3.40046	0.00694078	27.6796	24.2496	29.7759	8.00217	7.66165
Col3a1	26.8058	8.22518	3.39967	0.00382929	28.2994	24.4885	27.6295	7.87777	8.57258
Spry4	10.7692	3.25871	3.39246	0.00318983	10.4372	10.2474	11.6229	3.16738	3.35003
Depdc7	5.74375	2.0711	3.38552	0.0081482	5.11699	6.392	5.72227	1.68952	2.45267
Limch1	22.7941	7.2964	3.34935	0.00910674	21.7565	25.8187	20.807	6.79851	7.79429
Egfl7	5.27395	2.71579	3.33434	0.0253781	6.30958	4.2284	5.28386	1.57471	3.85687
Ggt1	7.51171	1.83625	3.33352	0.00399522	7.72177	6.85787	7.95549	2.24639	1.42612
Lrig1	9.99176	2.82763	3.28742	0.0126911	11.3582	10.0009	8.61619	3.03244	2.62283
Tmtc2	26.8687	8.12288	3.25787	0.00384659	26.3709	29.0777	25.1576	8.2404	8.00536
Enho	12.9183	3.72454	3.25042	0.028299	13.1354	10.1514	15.4679	3.96741	3.48168
Dolk	5.27675	2.90123	3.21767	0.0222157	5.0535	4.45144	6.32532	1.63304	4.16943
Sh2b3	15.2444	4.25688	3.21252	0.000225122	15.5104	14.9647	15.258	4.73842	3.77533
Shisa3	71.4024	22.6785	3.20922	0.0124495	64.2883	82.309	67.6098	22.2423	23.1148
Capn6	333.348	99.6706	3.20525	0.00658965	321.556	370.001	308.487	103.994	95.3474
S1pr2	12.321	3.68362	3.19112	0.00238346	11.9034	11.9104	13.1492	3.85417	3.51308
Tacstd2	5.58162	1.2323	3.18296	0.02399	5.24188	4.74592	6.75708	1.74674	0.717865
Ogdhl	8.62588	2.42789	3.18046	0.0432177	9.63872	6.09759	10.1413	2.70529	2.15048
Car11	7.1969	3.34956	3.17441	0.0153064	6.84937	8.39764	6.34368	2.26031	4.4388
Klhdc8a	5.4354	2.07577	3.16987	0.0258457	6.11638	4.21582	5.97399	1.70786	2.44367
Ddit4	9.40831	2.6619	3.16915	0.0242562	10.2959	7.36864	10.5604	2.96187	2.36193
Nubpl	7.50039	3.40626	3.16292	0.0250978	7.30787	6.16992	9.02339	2.36451	4.448
Lama5	32.3668	9.5451	3.15644	0.0310975	38.3827	24.8066	33.9109	10.2474	8.84283
Snhg7	11.6453	4.88991	3.15456	0.0306421	13.6486	8.88448	12.4027	3.68473	6.09508
Lrp2	5.17977	1.37268	3.12669	0.00356991	5.36626	5.41529	4.75777	1.64983	1.09553
Trpm4	10.7274	3.97215	3.0984	0.0448719	12.9658	7.64091	11.5756	3.45548	4.48882
Cep41	15.7751	5.19391	3.08683	0.00530241	16.5299	16.5803	14.215	5.10368	5.28415
Sesn2	5.91101	2.27352	3.07993	0.0134869	6.48452	4.98118	6.26733	1.91245	2.6346
Fam171a2	19.4067	8.77581	3.05594	0.0295322	19.9059	15.2038	23.1103	6.34374	11.2079
Trappc2l	16.3123	5.4358	3.05329	0.0442145	18.6954	11.5363	18.7051	5.33581	5.5358
Mapk12	12.2208	4.97186	3.01899	0.021244	14.0482	9.92899	12.6851	4.04128	5.90245
Tmem160	8.2094	1.91276	3.01552	0.0442358	9.02245	5.85562	9.75011	2.71569	1.10983
Sertad3	9.3446	3.61642	3.00092	0.0282029	7.56631	9.20194	11.2655	3.10725	4.12558

## Sheet: tpm.E16Cited1+.vs.P2Six2+.neg
gene_id	mean_E16.5_Cited1+	mean_P2_Six2+	fold_difference	p	E16.5_Cited1+_1	E16.5_Cited1+_2	E16.5_Cited1+_3	P2_Six2+_1	P2_Six2+_2
Six3	0.0615194	39.1688	0.00178852	2.37531e-06	0	0	0.184558	39.9779	38.3597
Npy	1.0112	105.622	0.00994024	6.53848e-06	0.624563	1.50588	0.903158	102.724	108.52
Tmem132c	0.154088	11.2729	0.015909	1.04897e-05	0.163622	0.205658	0.092983	10.3041	12.2417
Pmp22	2.26279	82.7102	0.0285089	6.13641e-06	2.63966	2.01186	2.13686	79.7122	85.7082
Notum	0.483049	16.7438	0.0292405	2.79166e-05	0.392557	0.400628	0.655963	16.8518	16.6357
Rpp25	0.270473	9.22416	0.0311444	0.000286122	0.196278	0.0600944	0.555046	8.99555	9.45278
Lin7a	0.262293	8.51049	0.0329234	2.93615e-05	0.270568	0.183431	0.33288	8.26049	8.76049
Fzd10	0.490997	12.936	0.0383403	2.44526e-05	0.412614	0.446665	0.613712	13.0571	12.8149
Bmp2	0.945081	27.0797	0.0391842	2.76028e-05	0.83964	0.805241	1.19036	24.3641	29.7952
Wnt4	9.01385	219.079	0.0417004	1.35687e-05	8.9722	7.71209	10.3573	216.387	221.77
Sdk2	1.30424	30.6956	0.0447757	3.97886e-06	1.40016	1.20645	1.3061	29.3416	32.0496
Lef1	0.918795	18.9723	0.0455896	6.43088e-05	0.609064	1.04208	1.10525	20.363	17.5816
Lhx1	3.51627	77.9772	0.0475259	1.0864e-05	3.57057	3.08841	3.88982	74.1867	81.7677
Oxtr	0.9154	18.8322	0.0481481	2.1461e-05	1.07959	0.796829	0.869783	19.2099	18.4545
Pcdh19	0.702337	14.4359	0.0498499	1.02528e-05	0.73144	0.616828	0.758743	14.2796	14.5922
Cdh22	0.750077	14.8396	0.0567441	5.7974e-05	0.724449	0.597743	0.928041	13.3848	16.2943
Wipf3	1.12078	19.2298	0.057293	2.61815e-05	0.963587	1.10633	1.29244	19.7269	18.7327
Tcf23	0.352043	5.67969	0.059299	0.000361714	0.386526	0.147927	0.521677	6.09539	5.264
Apba2	0.357849	5.59024	0.0603072	6.78592e-05	0.346101	0.282574	0.444873	6.08959	5.09088
Trim16	1.38345	22.5649	0.065982	0.000158439	1.40142	0.944651	1.80427	21.1086	24.0212
Lama4	9.06333	136.811	0.0660691	3.33667e-05	9.99198	7.59904	9.59898	137.321	136.3
Lhx1os	0.60714	8.10785	0.0726488	0.000369997	0.846764	0.648133	0.326525	8.48485	7.73085
Svopl	0.993163	13.6888	0.0726752	0.000124314	0.781628	1.26493	0.932931	13.7934	13.5842
Ccl3	0.323656	6.40158	0.0730176	0.00145324	0.0557364	0.614332	0.300899	4.55952	8.24364
Lgr6	0.532793	7.60533	0.0737013	0.000175691	0.461829	0.424194	0.712355	7.35476	7.8559
Scrn1	1.4465	19.1352	0.0738644	0.000398832	1.43716	0.819339	2.083	19.7086	18.5619
4930523C07Rik	0.578955	5.96834	0.0818904	1.51401e-06	0.588179	0.562758	0.585929	7.18199	4.7547
Pde2a	0.621919	7.41477	0.0838369	2.232e-05	0.664129	0.557721	0.643906	7.52748	7.30206
S100a1	12.0603	138.821	0.0892214	9.30426e-07	11.9566	12.2974	11.927	135.275	142.368
Slc26a7	2.31595	26.4006	0.0892673	4.47271e-05	2.33994	2.02985	2.57806	26.046	26.7551
Pcp4	7.68245	69.1407	0.0922876	0.000289261	6.04491	10.2213	6.78114	83.3429	54.9385
Sbspon	0.716284	8.41496	0.0926017	0.000237894	0.496719	0.824175	0.827958	7.8331	8.99683
Gucy1b3	1.69228	18.3635	0.0973637	1.45149e-06	1.66592	1.7292	1.68174	17.4738	19.2531
Lrrn2	0.709833	6.48486	0.101319	0.000259233	0.736933	0.519746	0.872818	7.09464	5.87508
Sema3g	1.77083	17.0052	0.102835	0.000566465	2.16216	1.03139	2.11896	17.3073	16.703
Syk	2.21741	21.8781	0.10307	4.37802e-06	2.28844	2.14798	2.21581	21.6007	22.1555
Cldn5	2.3015	20.196	0.103838	9.54371e-05	2.61205	1.9422	2.35025	22.2506	18.1413
Clec18a	4.97975	49.9461	0.103978	0.000472121	5.83378	3.11275	5.99272	47.9786	51.9136
Sulf1	6.14893	60.8918	0.104758	3.68283e-05	6.51785	5.51279	6.41615	58.782	63.0016
Pax8	31.4358	289.121	0.105194	0.000139885	27.9376	37.7515	28.6184	298.92	279.322
Hey2	1.06705	11.3825	0.106582	0.00022422	0.869505	1.32576	1.00589	10.0953	12.6698
Nfia	1.16455	11.2022	0.107611	0.000306553	0.949768	1.50148	1.04239	10.9047	11.4997
Gprc5a	1.1678	8.98191	0.107782	0.00232247	1.36071	0.273399	1.86929	10.9176	7.04624
Papss2	1.62084	13.7522	0.10991	0.000683401	1.54273	1.06542	2.25438	14.8279	12.6765
Ap1s2	2.66805	23.6911	0.111631	0.000109762	2.58585	3.08932	2.329	23.9803	23.402
Cdh6	5.31254	45.5303	0.112586	6.62363e-06	5.10442	5.36672	5.46648	47.2654	43.7953
Cacna1g	2.80137	28.1093	0.112766	8.95435e-05	3.16463	2.43951	2.79996	24.9209	31.2976
Nrip2	2.65784	25.6952	0.113332	0.000289871	3.22806	2.00511	2.74035	23.53	27.8604
Sp5	0.870147	6.36946	0.114484	0.000816545	1.09187	0.482159	1.03641	7.67793	5.061
Gldn	2.29187	18.8849	0.115711	6.73864e-06	2.32993	2.20094	2.34475	19.8833	17.8866
Scube3	13.4104	121.021	0.11635	0.000100392	15.0169	11.5146	13.6996	115.334	126.709
Hsd17b14	1.62458	14.8483	0.117296	0.00083927	2.06449	0.918497	1.89074	13.9255	15.771
Cpz	0.628687	5.96286	0.117358	2.17144e-07	0.628156	0.632802	0.625103	5.43222	6.49349
Plet1	2.48763	17.8793	0.118914	1.07679e-05	2.40911	2.60713	2.44664	20.9937	14.7648
Vegfc	2.40205	17.2819	0.119149	0.000196281	2.05996	2.25761	2.88857	20.2339	14.3298
Rnase12	1.42741	11.6548	0.119445	0.00211917	0.72713	1.18733	2.36777	12.024	11.2856
Nos1	2.13463	17.7998	0.121317	2.66701e-06	2.17093	2.08579	2.14718	17.668	17.9316
Dlgap1	0.685265	5.46182	0.123127	3.51048e-05	0.739009	0.678786	0.638001	5.63674	5.2869
Jag1	7.09433	57.9971	0.123616	8.28606e-05	7.55105	6.17733	7.55463	57.461	58.5332
Klk1	1.40421	8.02664	0.124245	0.00128783	1.50794	0.738693	1.966	11.3724	4.68088
Dab1	1.6886	13.4461	0.126101	0.000192982	1.99906	1.44417	1.62258	13.4602	13.4321
Adora1	2.20573	17.0046	0.128817	6.02529e-05	2.33817	1.97387	2.30514	17.1905	16.8187
Myo5b	5.34002	36.8548	0.12938	0.000219524	4.81586	6.40695	4.79723	41.3412	32.3684
Osr2	2.49237	16.5995	0.132457	0.000789504	2.39471	3.33481	1.74758	18.8819	14.317
Clu	14.5368	100.243	0.13253	6.99833e-05	12.9834	15.0072	15.6199	109.753	90.7341
Kif26a	1.08311	8.22226	0.133876	0.00140104	1.30479	0.555382	1.38917	8.15514	8.28938
Dusp8	0.916009	7.02239	0.134746	0.00122219	0.694421	0.721756	1.33185	6.86225	7.18253
Timp3	6.60454	48.9646	0.139047	0.000201246	7.6851	5.6937	6.43481	47.5606	50.3686
Plce1	0.886402	6.67767	0.139182	0.000149319	0.893693	0.765572	0.99994	6.4305	6.92485
Cyp1b1	1.12137	8.01727	0.139959	5.95397e-05	1.22787	1.05683	1.07942	8.07363	7.96091
Atoh8	2.42235	16.3541	0.143541	0.000340828	2.11277	2.1982	2.95607	16.9353	15.7729
Ccnd1	45.6076	303.462	0.144661	8.25388e-05	43.1965	43.1176	50.5087	315.332	291.591
Sema5a	5.59198	38.1801	0.146647	5.15028e-05	5.14091	5.70976	5.92525	38.1905	38.1698
Rai14	15.557	99.8471	0.14719	9.8661e-05	15.4888	17.1418	14.0404	105.751	93.9432
Htra3	0.964334	6.03809	0.147637	0.00326839	0.574161	0.71488	1.60396	6.58953	5.48664
Fam107a	17.7402	119.95	0.150371	0.000293477	14.6352	20.5691	18.0163	118.033	121.867
Fam167a	0.725611	5.32934	0.1505	0.00080781	0.79018	0.496591	0.890063	4.87778	5.78089
Abcc4	2.25093	13.4448	0.152466	0.000346782	2.45742	1.78377	2.51162	14.8191	12.0704
Slc29a3	4.09882	24.6243	0.153537	0.000156724	4.2015	4.5306	3.56436	26.751	22.4976
Nxph3	0.769803	5.18426	0.154461	4.13521e-05	0.799429	0.714959	0.79502	5.03856	5.32997
Prss23	3.35823	22.575	0.154675	0.000378884	2.66156	3.56043	3.85272	21.7662	23.3839
Sfrp2	30.7592	189.564	0.157417	0.000276398	25.5477	34.8246	31.9053	195.453	183.674
Pdlim5	3.70794	23.425	0.157444	8.70091e-05	3.99466	3.3604	3.76876	23.6043	23.2457
Cryab	1.7171	10.837	0.158267	0.00146961	1.25702	1.48447	2.4098	10.9026	10.7715
Dkk2	1.04542	6.93031	0.159237	0.000711842	1.34294	0.895105	0.898233	6.61803	7.24259
Cdk6	1.18502	6.11953	0.159622	0.000218486	1.33372	1.20747	1.01387	7.47656	4.76251
Ephx1	1.00059	5.12302	0.163025	0.000449956	0.835565	1.20935	0.956858	6.18901	4.05703
Npr3	0.838466	5.16607	0.163884	4.97874e-05	0.876792	0.860501	0.778104	5.16724	5.1649
Greb1	1.68466	10.3654	0.164742	0.000309381	1.73782	1.40034	1.91583	10.2768	10.4541
Lsp1	70.1903	419.64	0.168113	7.44807e-05	68.9524	75.8903	65.7282	417.569	421.712
Ano1	2.42068	13.4499	0.169084	5.21453e-05	2.59179	2.35423	2.31604	14.3656	12.5343
5830417I10Rik	0.888024	5.10114	0.170368	7.54714e-05	0.958897	0.876318	0.828857	5.2611	4.94118
Pcdh7	1.25386	7.86838	0.172689	0.000203921	1.25693	1.10257	1.40209	7.30872	8.42803
Pdzrn3	1.79313	10.5999	0.175343	8.87199e-05	1.64074	1.91087	1.82778	10.2734	10.9264
Plekha4	1.10414	6.5687	0.176179	0.000287773	1.22494	1.15553	0.931948	6.31391	6.8235
Bgn	7.61137	45.0688	0.178223	0.00096111	6.83283	9.76452	6.23675	42.7531	47.3844
Eln	1.23378	6.64396	0.179204	0.000305397	1.4178	1.20773	1.07581	6.93059	6.35733
Slc6a17	1.60597	9.50303	0.180459	0.000264472	1.44286	1.53655	1.83851	8.9448	10.0613
Mafb	3.73114	21.4725	0.180922	0.00198242	3.59894	2.49415	5.10032	20.6682	22.2769
Ptpn13	10.8188	59.2059	0.181008	6.1344e-06	10.8724	10.587	10.997	59.8148	58.597
Id4	9.91957	56.4357	0.183274	0.000243868	8.67372	11.061	10.0239	54.169	58.7024
Bmp4	4.72163	25.6511	0.183786	7.77066e-05	4.4267	4.67488	5.0633	25.7353	25.5668
Egfl6	1.63441	7.63796	0.184795	0.000483681	1.38618	1.9323	1.58474	8.88853	6.3874
Hs3st3b1	2.12896	12.0338	0.184805	0.000705003	1.8893	1.86747	2.63012	11.5642	12.5034
Rassf2	1.04071	5.25383	0.185034	0.000722363	0.855789	0.9889	1.27744	5.66848	4.83918
Gas7	2.6341	13.8835	0.186008	0.0013221	3.37464	2.61138	1.91628	14.205	13.562
Parm1	1.33666	6.6191	0.186193	0.00120624	1.14039	1.74576	1.12381	7.22258	6.01561
Gng2	15.8638	84.9856	0.18678	0.000298679	17.1101	17.006	13.4751	84.9762	84.9949
Pdzd2	3.22429	18.5719	0.188463	0.000123791	2.98731	3.51578	3.16979	17.1514	19.9923
Lingo1	3.24615	18.0738	0.189172	1.71093e-05	3.17754	3.20004	3.36088	17.2026	18.945
Creg1	10.366	59.7901	0.190109	3.3278e-05	9.86311	10.5439	10.691	54.569	65.0112
Tenm4	8.11771	46.9335	0.19021	1.43137e-05	7.86415	8.18797	8.30102	42.7202	51.1467
Hspa12a	2.35585	12.6608	0.190883	1.78985e-06	2.38092	2.33504	2.35158	12.3842	12.9373
Pcsk5	1.48002	8.13011	0.191094	0.00016673	1.45522	1.63185	1.35298	7.78731	8.47291
Cthrc1	2.52924	15.2879	0.191165	0.000688169	1.96705	2.84911	2.77155	13.2729	17.3028
Eva1a	3.46947	18.0495	0.192229	0.000192955	3.6361	3.06528	3.70704	18.0907	18.0083
Cldn11	2.59176	13.0127	0.1964	0.000822058	2.51677	3.15424	2.10427	13.2373	12.7881
Dpysl3	2.73568	13.7845	0.197392	7.73482e-06	2.78866	2.68114	2.73725	13.8998	13.6692
Bean1	1.74165	8.89151	0.197565	0.000252452	1.53221	1.9202	1.77254	8.85621	8.92681
Grhl1	1.24221	8.03041	0.198234	0.00154779	1.63404	1.11134	0.981243	6.30682	9.75401
Hey1	14.3934	80.4554	0.199325	6.05049e-05	13.7187	14.2149	15.2468	72.2511	88.6598
Lad1	2.11507	10.0634	0.200784	0.000344542	1.83956	2.1222	2.38346	10.5739	9.55298
Abi3bp	1.3811	7.17609	0.201305	0.000210617	1.22568	1.49254	1.42509	6.90044	7.45174
Glis3	1.79163	9.6136	0.202592	0.000478485	1.5646	2.08839	1.72189	8.8829	10.3443
Sorbs2	8.39394	40.1177	0.202792	0.000557882	7.95092	9.912	7.3189	41.4311	38.8044
Ndnf	1.88642	9.16257	0.202842	0.000795629	1.48527	1.97727	2.19674	9.33926	8.98588
Nfix	1.98194	10.5528	0.204155	0.000520935	1.67308	2.28723	1.98551	9.74702	11.3585
Lrp4	5.63761	26.5626	0.204265	3.44401e-05	5.79944	5.73097	5.38242	27.6384	25.4869
Khdrbs3	14.4105	65.4034	0.205801	0.000285027	14.5144	12.7334	15.9837	70.0602	60.7467
Epha4	6.31556	28.8221	0.205815	7.76048e-05	6.22762	5.99494	6.72412	30.7242	26.92
BC002163	3.48	20.8468	0.206676	0.000743584	3.01515	4.20101	3.22384	16.8763	24.8173
Ptpru	3.37582	16.3947	0.213605	0.000671745	3.75998	2.73346	3.63402	15.8408	16.9485
0610005C13Rik	1.36308	5.56328	0.216119	0.00988436	0.863368	0.865101	2.36077	6.34336	4.7832
Aldh1a2	95.4793	427.894	0.216612	0.000139946	96.796	101.805	87.8367	440.822	414.966
Sh3bgr	1.42999	5.17322	0.21774	0.000469535	1.29995	1.65326	1.33675	6.60332	3.74312
Gxylt2	11.6212	58.2266	0.218536	0.000487537	9.79019	12.6691	12.4044	53.2135	63.2398
2016-03-03	2.25364	10.8265	0.218661	0.00557642	2.0585	1.31429	3.38812	10.3423	11.3107
Tnfrsf19	6.20112	26.0216	0.221179	0.0041868	7.79796	3.36959	7.4358	28.0718	23.9713
Dkk3	2.04371	9.10581	0.222256	0.00108671	1.6789	1.96375	2.48848	9.23029	8.98133
Loxl1	4.63465	20.1076	0.225001	4.54628e-06	4.65644	4.56777	4.67974	20.6328	19.5824
Cnksr2	1.48047	8.27289	0.22631	0.00291245	1.33599	2.01336	1.09206	6.57597	9.96981
Emx2	5.06153	22.3854	0.228001	0.000785741	4.55909	6.02449	4.60102	22.2335	22.5374
Igdcc3	1.20218	5.41749	0.229453	0.000907918	0.98035	1.22205	1.40414	5.2729	5.56209
Podxl	4.421	16.2684	0.2296	0.00327396	4.94014	2.75441	5.56847	19.2888	13.248
Emid1	11.5432	53.5525	0.231937	0.00242476	13.0875	7.78817	13.7541	49.802	57.303
Plxnd1	7.56681	32.3003	0.232009	0.000105156	7.94318	7.68233	7.07493	32.6474	31.9531
Arhgap29	3.96333	16.4019	0.232292	0.000742798	4.67135	3.70269	3.51595	17.0949	15.7089
Tm6sf1	1.66439	7.67364	0.23469	1.39717e-05	1.69054	1.62417	1.67845	7.12446	8.22282
Rasgef1b	1.7111	7.16972	0.234959	0.00153301	1.3668	1.64689	2.11959	7.3151	7.02435
Kif5c	4.90006	22.0885	0.235181	2.0503e-05	4.7701	5.01996	4.91011	20.8677	23.3092
Sema6d	2.08263	8.34129	0.238411	0.00169323	1.77178	2.63188	1.84423	8.76742	7.91517
Nog	1.24252	6.76059	0.238645	0.00101365	1.19129	1.05212	1.48415	5.23845	8.28272
Stc2	1.35382	5.47192	0.240373	0.00182979	1.69447	1.06015	1.30683	5.66375	5.28009
Tspan15	3.33561	14.3547	0.241282	0.000244488	3.50544	3.00661	3.49478	13.856	14.8535
Apcdd1	4.56304	17.9181	0.242623	0.000942245	3.69684	5.11504	4.87723	18.8384	16.9979
Enpep	4.92718	18.8657	0.243878	0.00077165	4.85521	4.22889	5.69745	20.2345	17.4969
Tspan18	16.9348	65.8292	0.245618	0.00067146	18.148	18.4158	14.2408	68.9785	62.6799
2016-09-05	4.44998	17.0211	0.247978	0.000332302	4.4302	4.88668	4.03306	17.9754	16.0668
Snta1	3.05069	11.9292	0.248402	0.00556159	3.74738	1.66364	3.74107	12.3115	11.5469
Tmem35	8.81397	33.8382	0.249278	0.00171957	10.2389	6.64218	9.56085	35.3881	32.2882
Adam23	2.41545	9.67958	0.249802	0.000196306	2.22446	2.57338	2.4485	9.69948	9.65968
Rnase4	2.79036	9.14482	0.25003	0.00352222	3.19174	1.79678	3.38256	11.1901	7.09952
H19	857.431	3373.15	0.250551	0.00161554	748.174	1063.74	760.382	3422.21	3324.09
S100a16	5.60799	23.2641	0.250984	0.00124991	6.22503	4.42172	6.17722	22.3738	24.1544
Sgip1	1.4319	5.39898	0.253236	0.000922288	1.68595	1.34595	1.2638	5.68389	5.11406
Frmd4b	1.79482	7.42569	0.254076	0.000525732	1.5585	1.96226	1.86371	7.09347	7.75791
Nid2	14.1338	55.2408	0.254673	0.000624185	16.1919	13.2907	12.9188	55.5269	54.9546
Smad9	3.77154	16.3278	0.254746	0.000310509	3.42923	4.10449	3.7809	14.8343	17.8213
S100a11	145.512	526.212	0.255825	0.00183227	132.969	181.274	122.292	568.822	483.602
Pls3	19.2199	70.4151	0.258677	3.83619e-05	19.8974	18.8088	18.9534	74.3294	66.5007
Rora	1.89141	7.89124	0.259553	0.00053699	2.01557	2.01873	1.63992	7.31569	8.46678
Heg1	4.14377	16.8372	0.260674	0.00143259	3.58334	5.02583	3.82213	15.9247	17.7496
Tgfa	5.0651	17.7571	0.261807	0.000245825	4.88058	4.80306	5.51167	19.3749	16.1394
Gucy1a3	3.56606	13.7011	0.261939	0.00012864	3.74658	3.35436	3.59726	13.6423	13.76
Tnnt3	2.02164	10.2188	0.262056	0.00259559	1.64971	2.59762	1.81759	7.74271	12.6948
Rgs10	1.11743	5.93268	0.266796	0.0114317	1.71095	0.554654	1.08668	4.2158	7.64957
Pip5k1b	3.48028	12.6442	0.271384	1.07428e-05	3.43399	3.5384	3.46846	12.851	12.4374
Kdm2b	24.047	82.7053	0.27284	1.4358e-05	24.5321	23.8275	23.7813	88.1625	77.2481
Rab6b	1.33006	5.81044	0.273185	0.00598521	1.86023	1.20459	0.925364	4.89533	6.72555
Mgp	6.82639	28.5544	0.273396	0.00213713	6.10122	5.8741	8.50384	24.9954	32.1133
Mmp2	32.927	132.784	0.274768	3.92851e-05	32.6799	32.1314	33.9698	119.862	145.706
Defb25	4.26639	11.4806	0.274793	0.00995907	5.86088	2.07048	4.8678	15.5522	7.40896
Arhgef3	1.56673	5.3949	0.277488	0.000789539	1.35185	1.74723	1.60112	5.67217	5.11762
Dach1	18.8248	70.6037	0.278431	0.000653674	18.7186	21.0386	16.7173	67.6362	73.5712
Slit2	14.6818	56.7761	0.278477	0.00106699	14.416	12.6717	16.9578	52.7478	60.8044
Shisa4	3.52956	9.7153	0.278681	0.00630054	2.07209	4.35022	4.16637	12.6911	6.73948
Cdh4	19.2133	70.5581	0.279402	0.000151084	18.0248	19.5728	20.0422	68.7914	72.3248
Prrx2	4.49621	18.044	0.282304	0.00107591	3.74406	4.87185	4.87272	15.9523	20.1358
Socs2	1.62988	5.97161	0.283492	0.00131451	1.92577	1.529	1.43488	5.77458	6.16865
Gja1	45.7005	175.724	0.284222	4.35487e-05	44.6983	47.1906	45.2127	160.817	190.632
Hspb6	2.97427	9.09247	0.285351	0.00755173	1.9939	4.21223	2.7167	10.4482	7.73669
Tbc1d9	1.86804	6.40731	0.286491	0.00300133	1.79199	1.46614	2.34598	6.54531	6.26931
G6pc2	2.02978	6.70791	0.288051	0.000923268	2.0909	2.25941	1.73904	7.07134	6.34448
Gpx3	13.7673	33.8846	0.28832	0.00344758	13.3228	17.4357	10.5435	47.7749	19.9942
Nrarp	3.34061	11.4362	0.289556	0.00259245	3.26605	2.65435	4.10142	11.5616	11.3108
Mlxipl	2.06948	7.22959	0.28956	0.00313928	1.90655	2.62677	1.67513	7.17153	7.28764
Chn2	4.76576	16.9529	0.2896	5.14839e-05	4.9021	4.78278	4.6124	16.4809	17.4249
Lacc1	1.81842	6.40513	0.290726	0.000430083	1.85664	1.95613	1.64248	6.27915	6.53112
Naaa	8.99494	31.8476	0.291487	0.000574111	9.82724	8.02532	9.13225	30.8831	32.812
Igdcc4	2.04941	7.16741	0.293457	0.000279214	2.21219	1.94103	1.995	7.00775	7.32707
Lamc1	76.9844	251.807	0.296185	3.42128e-05	77.8268	74.8592	78.2672	259.943	243.671
Trim2	10.2317	34.1817	0.298616	3.49562e-05	9.98923	10.4818	10.2242	34.2873	34.0761
Arhgdib	2.89832	7.9317	0.301469	0.000208043	2.70916	3.03183	2.95398	9.63716	6.22624
Map1b	9.83422	32.2829	0.304307	0.00421453	8.61911	12.752	8.13153	32.3397	32.2261
Trim62	8.50538	27.9103	0.304947	0.000856125	9.62419	8.11904	7.77292	27.9141	27.9065
Rab11fip2	7.35598	23.4406	0.305642	0.000694901	7.78521	7.80934	6.47338	24.09	22.7913
Rai2	4.26169	14.147	0.305685	0.00262503	3.30062	4.51522	4.96923	13.9641	14.3298
Aebp1	9.19757	30.8561	0.30879	0.000360309	9.43305	9.72623	8.43343	29.8083	31.9039
Srd5a1	3.49683	13.2094	0.311823	0.00127669	3.80011	2.9441	3.74628	11.2362	15.1826
Tnfaip2	5.15729	18.8903	0.313979	0.000238968	4.9212	5.0526	5.49807	16.4474	21.3332
Cldn34c1	3.01588	10.4801	0.314331	0.00186731	3.11952	3.45056	2.47755	9.61641	11.3438
Syt11	2.50485	8.39332	0.314756	0.00069847	2.78438	2.29971	2.43047	7.97985	8.80678
Mpped2	1.89684	5.29891	0.315236	0.000156729	1.80115	1.97934	1.91002	6.03892	4.55889
Sh3gl3	7.67181	24.9551	0.317036	0.000915309	6.76551	7.75487	8.49504	24.2201	25.69
Aplp1	5.4502	16.7368	0.317949	0.000640109	6.01939	5.02162	5.3096	17.1632	16.3105
Cdkn1a	4.06916	10.4628	0.318176	0.0011301	3.56839	4.0523	4.58678	12.8105	8.11515
Crispld1	5.08834	15.0901	0.318433	5.39826e-05	4.99012	5.02767	5.24723	16.0007	14.1795
Pdgfrl	3.07041	10.8056	0.318771	0.0140898	2.69993	1.92588	4.58543	9.65341	11.9578
Lamb1	63.7279	189.886	0.320079	0.000795619	68.3794	56.1505	66.6537	199.121	180.651
Trabd2b	5.88946	18.6887	0.321651	5.38821e-05	6.01552	5.94092	5.71195	18.3312	19.0462
S100a13	2.82577	6.21372	0.321845	4.55991e-05	2.8944	2.82821	2.75469	8.80097	3.62647
Frzb	6.29487	21.2568	0.322679	0.00105854	5.79047	5.94187	7.15226	19.5291	22.9844
Chrna4	1.89297	6.01739	0.323177	0.000319549	1.98475	1.9415	1.75266	5.87832	6.15646
Hoxc11	4.71521	12.9994	0.326418	0.00400114	3.56103	4.90626	5.67835	14.4659	11.5329
Mtus1	1.71705	5.26664	0.327119	0.000715831	1.90693	1.63148	1.61272	5.26957	5.26371
Igfbp5	216.261	707.263	0.328784	0.000662434	198.429	237.396	212.958	657.782	756.745
Crim1	5.52324	14.9244	0.329698	0.0010444	5.85376	4.79655	5.91941	16.7727	13.076
