# Supplementary material for: Transcriptional regulatory control of mammalian nephron progenitors revealed by multi-factor cistromic analysis and genetic studies
Source: PLoS Genet. 2018 Jan 29;14(1):e1007181. doi: 10.1371/journal.pgen.1007181 (PMC5805373; doi:10.1371/journal.pgen.1007181)
Supplement: S5 Table — Targets, their RNA-seq expression, and associated peaks. Individual sheets are labeled for each two or three factor combination. Combinations of interest were identified from Fig 3D where they showed an enrichment over the whole transcriptome for nephron progenitor specific targets. (XLSX) [file pgen.1007181.s010.xlsx]

## Sheet: Six2+Hoxd11+Osr1
GeneSymbol	MeanTPM_E16.5Six2+	MeanTPM_E16.5Six2-	FoldChange	Pvalue	GeneSymbol	MeanTPM_E16.5Cited1+	MeanTPM_P2Six2+	FoldChange	Pvalue	GeneSymbol	Six2_PeakID	Six2_PeakCount	Hoxd11_PeakID	Hoxd11_PeakCount	Osr1_PeakID	Osr1_PeakCount	Wt1_PeakID	Wt1_PeakCount	Sall1_PeakID	Sall1_PeakCount	ß-catenin_PeakID	ß-catenin_PeakCount
1500009L16Rik	5.6565	10.9401	0.517485	0.00182236	1500009L16Rik	6.006	4.83432	1.51468	0.0142387	1500009L16Rik	P-5847-1,113689,105;P-47-3,682733,1241;P-3372-1,34172,160;P-11297-3,278059,66;P-10747-1,298546,68;P-10583-1,657726,69;P-342-2,103428,734;	7	P-207-2,192132,199;P-8045-1,298471,31;P-4453-3,278153,44;	3	P-4397-1,192086,11;P-3037-1,128155,12;P-643-1,113738,23;P-576-1,126143,25;	4	NA	0	P-8847-1,270397,13;	1	P-346-2,101964,59;	1
1700001L19Rik	0.0672928	0.0808291	0.85097	0.801491	1700001L19Rik	0.0375649	0.152737	0.579991	0.455971	1700001L19Rik	P-3238-1,176521,165;	1	P-1480-1,242248,92;	1	P-4390-1,281879,11;	1	NA	0	NA	0	NA	0
1700012A03Rik	0	0	1	NA	1700012A03Rik	0.053154	0	6.3154	0.240975	1700012A03Rik	P-4116-1,308441,140;P-3825-2,512090,147;P-2750-3,-189694,184;P-2446-2,230585,198;P-9380-1,-163019,74;P-7722-2,463978,85;P-6706-1,-215559,95;P-6444-2,309603,98;	8	P-943-1,497326,114;P-6670-1,-124375,35;P-5027-1,-163054,41;P-3812-1,-171383,48;P-3765-1,-116704,49;P-3628-1,-189759,50;P-2522-1,-26826,63;	7	P-5563-1,-189698,10;P-894-1,-164850,19;P-715-1,-332553,22;	3	NA	0	NA	0	P-1313-1,-389292,40;	1
1700017B05Rik	4.60704	9.50192	0.485396	0.0212713	1700017B05Rik	4.98774	6.28551	0.886243	0.284742	1700017B05Rik	P-7451-2,-174957,88;	1	P-4410-1,-36983,44;	1	P-3435-1,-158513,11;P-4292-1,2656,11;	2	NA	0	NA	0	NA	0
1700020N01Rik	0	0	1	NA	1700020N01Rik	0	0	1	NA	1700020N01Rik	P-2883-1,-17147,178;P-10751-1,-117025,68;P-7414-1,-132402,88;	3	P-8088-1,-151817,31;P-1710-1,-17159,84;P-1293-2,-116966,99;	3	P-577-1,-17173,25;	1	NA	0	NA	0	P-2998-1,-31680,33;	1
1700021F07Rik	0	0	1	NA	1700021F07Rik	0	0	1	NA	1700021F07Rik	P-7858-3,-90062,84;P-7160-1,43010,90;	2	P-824-1,-113020,121;P-552-1,-182161,144;P-7597-1,-137423,32;P-6130-1,-115698,37;P-4159-1,-146311,46;P-1938-1,-79124,77;P-1427-1,-214815,94;	7	P-5668-1,43083,10;P-3080-1,-187111,12;P-2550-1,23934,13;	3	NA	0	NA	0	P-2370-1,32076,35;	1
1810011O10Rik	9.5455	35.3863	0.269957	0.0149697	1810011O10Rik	6.98561	8.71978	1.07112	0.772547	1810011O10Rik	P-4073-3,55080,140;P-2031-1,151075,222;P-8925-2,87018,77;P-193-2,92235,877;	4	P-766-2,55230,125;P-3890-2,150804,48;P-1397-1,92068,95;	3	P-4467-1,-44904,10;P-5730-1,55295,10;	2	NA	0	P-6669-2,-58882,14;P-126-3,51725,54;	2	P-1800-1,92056,37;	1
2700049A03Rik	6.45495	5.40048	1.19489	0.181645	2700049A03Rik	7.9816	6.0565	1.4531	0.0079478	2700049A03Rik	P-5214-1,115746,115;P-1409-2,108406,293;P-751-1,67743,502;P-11774-2,65628,64;	4	P-4331-1,151445,45;P-4120-1,67699,46;	2	P-5302-1,67622,10;P-1690-1,65435,15;	2	NA	0	P-4441-1,94603,16;	1	NA	0
3830406C13Rik	3.50717	5.83963	0.601264	0.0339822	3830406C13Rik	5.07943	6.13514	0.754805	0.0933984	3830406C13Rik	P-6263-2,-351529,100;P-5322-3,-723349,113;P-4989-2,-425651,120;P-4712-1,-521033,126;P-4554-2,-176517,129;P-4396-1,-172251,133;P-12300-2,-679617,62;P-10997-1,-428518,67;P-9661-2,-419067,73;P-8400-3,-459543,80;P-7811-1,-106212,85;P-7029-1,-362987,92;	12	P-1019-1,-83685,110;P-5850-1,-342326,38;P-5073-1,-201780,41;P-1287-1,-351488,99;	4	P-1533-1,-176518,15;	1	NA	0	P-11600-1,-181275,12;	1	P-1196-1,-679652,41;	1
4930415F15Rik	0.117565	0.0820056	1.38649	0.345454	4930415F15Rik	0.48046	1.12264	1.18631	0.557397	4930415F15Rik	P-5903-2,20318,104;	1	P-967-1,20315,113;	1	P-1486-1,20271,16;	1	NA	0	NA	0	NA	0
4930512M02Rik	0	0	1	NA	4930512M02Rik	0.0776374	0	8.76374	0.42265	4930512M02Rik	P-5903-2,118240,104;	1	P-967-1,118243,113;	1	P-1486-1,118287,16;	1	NA	0	NA	0	NA	0
4930523C07Rik	0.397766	1.51412	0.267541	0.00639171	4930523C07Rik	0.578955	5.96834	0.0818904	1.51401e-06	4930523C07Rik	P-10197-1,-224826,71;	1	P-8403-1,-253691,30;P-6566-1,-244096,35;	2	P-5040-1,-270,10;	1	NA	0	NA	0	P-3817-1,-221725,31;	1
4930596D02Rik	0	0	1	NA	4930596D02Rik	0.0487072	0	5.87072	0.42265	4930596D02Rik	P-4957-1,71003,121;	1	P-4309-1,716159,45;	1	P-1969-1,716171,14;	1	NA	0	P-10857-1,41194,12;P-2316-1,930789,20;	2	P-2799-1,924572,33;P-1483-1,584761,39;	2
4931408C20Rik	0.00243974	0.00174541	1.05912	0.829434	4931408C20Rik	0.0452067	0	5.52067	0.377901	4931408C20Rik	P-4547-1,1764,129;	1	P-2699-1,1886,60;	1	P-3394-1,900,11;P-2270-1,1867,13;	2	NA	0	P-8932-1,-951692,13;P-2395-1,-445430,19;	2	NA	0
4932438A13Rik	4.53844	5.50853	0.824212	0.412158	4932438A13Rik	7.21996	6.4413	1.25545	0.0332939	4932438A13Rik	P-9113-2,-88984,76;	1	P-167-1,-76343,212;	1	P-5489-1,-76340,10;	1	NA	0	P-10182-1,107502,12;P-6526-1,172913,14;	2	NA	0
4933402D24Rik	0	0.00530885	0.653217	0.42265	4933402D24Rik	0.0451236	0	5.51236	0.42265	4933402D24Rik	P-3136-4,-319242,168;P-12331-2,-329130,62;P-11577-1,-169503,64;	3	P-1056-3,-319106,109;P-8118-1,-337079,31;	2	P-2402-1,-319420,13;	1	NA	0	P-10951-1,-319914,12;P-10668-1,-133483,12;P-8789-1,-39804,13;P-3444-2,-338137,17;P-1219-3,-319337,24;	5	NA	0
4933407L21Rik	0.151915	0.0147053	6.55384	0.0716055	4933407L21Rik	0.24542	0.16912	2.98367	0.467369	4933407L21Rik	P-6051-2,-26160,103;P-4349-2,5138,134;	2	P-3241-1,5023,54;	1	P-4403-1,-32926,11;	1	NA	0	NA	0	P-45-1,8466,125;P-4369-1,5105,30;	2
5730409E04Rik	2.02225	4.26889	0.474948	0.0133991	5730409E04Rik	1.99787	2.39715	0.837832	0.0136649	5730409E04Rik	P-3202-2,35066,166;	1	P-242-1,35010,190;	1	P-4931-1,35078,10;P-2964-1,263,12;	2	NA	0	NA	0	NA	0
6030469F06Rik	0	0.0156874	0.389296	0.20554	6030469F06Rik	0.101717	0	11.1717	0.42265	6030469F06Rik	P-5882-1,64273,105;P-1307-2,-63920,311;	2	P-3355-1,72030,52;P-1605-1,63731,88;	2	P-338-1,-63913,40;	1	NA	0	P-7827-2,3829,13;	1	P-2690-1,63734,33;	1
6330403A02Rik	0.164272	0.18027	0.915918	0.796035	6330403A02Rik	0.149734	1.96739	0.075535	0.000620852	6330403A02Rik	P-11923-2,-64391,63;P-8768-1,85616,78;	2	P-4586-1,135453,43;P-4222-1,35000,46;	2	P-1858-1,49093,14;	1	NA	0	NA	0	NA	0
8030423J24Rik	0	0.0086989	0.534791	0.42265	8030423J24Rik	0.0390779	0	4.90779	0.42265	8030423J24Rik	P-5211-3,734353,115;P-7178-2,387583,90;	2	P-1162-1,387582,104;	1	P-2507-1,577396,13;P-668-1,238746,23;P-424-1,806476,32;	3	NA	0	P-10584-1,804790,12;P-7853-1,387462,13;	2	P-1597-1,575662,38;	1
9530068E07Rik	81.1196	106.871	0.759064	0.0316659	9530068E07Rik	73.2442	99.2447	0.766105	0.00850847	9530068E07Rik	P-3911-1,280740,145;P-481-4,305506,647;	2	P-1071-1,278811,108;P-6705-1,197789,35;P-5720-1,280784,38;P-8-1,305444,450;P-1707-3,61662,84;	5	P-5381-1,25384,10;P-167-3,305493,84;	2	NA	0	P-5051-1,-113,15;	1	P-3012-1,305458,33;	1
A1bg	0	0	1	NA	A1bg	0.0310466	0	4.10466	0.42265	A1bg	P-5455-2,-187847,111;P-5285-1,-675357,114;P-3988-2,-206905,143;P-3442-2,-234463,158;P-3309-1,-46668,162;P-10282-1,-474146,70;P-6661-3,-237106,95;	7	P-1230-1,-200239,101;P-725-1,-187803,128;P-602-1,-46797,139;P-6429-1,88211,36;P-4800-1,87815,42;	5	P-3879-1,-46837,11;	1	NA	0	P-10498-1,-474457,12;	1	P-2206-1,-236465,35;P-256-1,-641259,66;	2
A330050F15Rik	0	0	1	NA	A330050F15Rik	0.0739521	0	8.39521	0.42265	A330050F15Rik	P-2419-4,848614,199;P-238-1,77275,826;P-7111-1,406199,91;	3	P-4229-1,868621,46;	1	P-419-1,124086,32;	1	NA	0	P-8054-2,718065,13;P-1177-1,146541,25;	2	NA	0
AW549877	16.4739	16.073	1.02493	0.853388	AW549877	24.4413	26.1103	0.956348	0.673905	AW549877	P-9614-4,-136,73;	1	P-6523-1,-105,35;	1	P-4090-1,-216,11;	1	NA	0	NA	0	NA	0
Abcc8	0.24328	0.417221	0.592856	0.084934	Abcc8	0.268355	0.713415	0.368723	0.0223948	Abcc8	P-575-1,63588,589;	1	P-3948-2,63561,47;P-2199-1,25057,70;	2	P-4017-1,-38698,11;	1	NA	0	NA	0	P-4373-1,63630,30;P-3595-1,-24169,31;P-1450-1,25167,39;	3
Abt1	7.95565	4.06784	1.9534	0.00510258	Abt1	4.70941	4.60293	1.2236	0.217674	Abt1	P-11622-1,-7563,64;P-412-2,13443,684;P-8760-1,-8802,78;	3	P-611-1,13454,138;	1	P-3669-1,-7090,11;P-1295-1,10904,16;P-1069-1,-39687,18;P-629-1,-8798,24;P-508-1,-29621,27;P-384-1,-14294,35;	6	NA	0	P-10464-1,-888,12;	1	NA	0
Acpp	0.670811	0.432017	1.54024	0.0475366	Acpp	1.03892	1.03711	0.850078	0.180448	Acpp	P-5564-1,55027,109;P-4351-3,52576,133;P-2737-1,33264,184;P-2583-1,-75650,191;P-1624-4,56516,257;	5	P-3157-3,32781,54;	1	P-4518-1,30772,10;	1	NA	0	NA	0	P-3205-1,59945,32;	1
Acsf3	8.51759	6.47464	1.31504	0.0220741	Acsf3	7.10171	4.21271	1.58968	0.149374	Acsf3	P-12245-1,44446,62;	1	P-230-1,44491,193;P-2080-1,35324,73;	2	P-1267-1,-38229,16;	1	NA	0	NA	0	P-3081-1,-66497,32;P-1502-1,44456,39;	2
Actbl2	0	0	1	NA	Actbl2	0.0248145	0	3.48145	0.42265	Actbl2	P-6189-1,-69153,101;P-5367-3,-301194,113;P-4819-1,-44025,124;P-4683-1,-240641,126;P-4533-2,-96936,129;P-2377-1,-502152,202;P-1814-2,-211115,239;P-1438-1,-388879,287;P-12901-1,-38064,60;P-8896-1,74305,77;P-7905-1,-401680,84;P-7323-1,-64882,89;	12	P-6111-1,74223,37;P-6064-1,118376,37;P-3050-1,-372199,56;	3	P-5227-1,-628452,10;	1	NA	0	P-4573-1,-822365,16;P-1669-1,-48472,22;	2	P-2730-1,-418049,33;P-2667-1,156071,34;	2
Actrt3	0.00874454	0.0129181	0.817894	0.644059	Actrt3	0.0812046	0	9.12046	0.262056	Actrt3	P-5056-1,147201,119;P-12869-1,124133,60;P-10973-2,208691,67;	3	P-265-1,147142,185;P-4228-1,124141,46;	2	P-230-1,147224,61;	1	NA	0	P-2427-1,-2804,19;	1	P-66-1,147125,107;P-4034-1,124114,30;	2
Amph	25.8559	1.28624	19.9545	0.00455231	Amph	34.0293	22.7648	1.37228	0.0330148	Amph	P-5073-2,426081,118;P-5026-3,1491,119;P-12902-1,41066,60;P-6583-1,446072,96;	4	P-7921-1,172431,31;	1	P-3313-1,1529,12;	1	NA	0	P-3236-1,7138,18;	1	NA	0
Sel1l3	31.8255	2.3614	13.4248	0.0125539	Sel1l3	33.5308	24.9079	1.47697	0.00543691	Sel1l3	P-1631-1,-36236,256;P-10782-1,79471,68;P-10364-2,6824,70;	3	P-8348-2,57806,30;P-3814-1,-36170,48;P-2388-1,5758,66;P-1422-1,126384,94;	4	P-3483-1,-36226,11;	1	NA	0	NA	0	NA	0
Adam28	0	0.00380971	0.724128	0.42265	Adam28	0.0231295	0	3.31295	0.42265	Adam28	P-5995-4,-321371,103;P-5286-2,-167556,114;P-1254-2,-325695,327;P-12477-1,-292252,61;P-11112-1,-18325,66;	5	P-141-1,-325736,220;	1	P-652-1,-325741,23;	1	NA	0	NA	0	NA	0
Adamts12	7.74131	6.69075	1.15678	0.505252	Adamts12	13.3342	5.19545	2.82541	0.00262472	Adamts12	P-5193-4,216033,116;P-4374-1,101243,133;P-3840-2,114495,147;P-1603-2,33360,259;P-12895-1,95570,60;	5	P-2812-2,216247,59;P-1772-1,101222,82;P-1433-1,96204,94;	3	P-4557-1,101390,10;	1	NA	0	NA	0	P-1385-1,216112,40;	1
Adamts6	0.0574065	2.93082	0.022921	0.0397686	Adamts6	1.36362	0.22429	5.06871	0.0207283	Adamts6	P-3077-2,195580,170;P-3063-2,512166,171;P-10514-2,268929,69;	3	P-5591-1,203841,39;P-4780-2,42194,42;	2	P-3095-1,230599,12;	1	NA	0	P-8596-1,945,13;	1	NA	0
Adamtsl3	0.211543	0.126356	1.62474	0.0387423	Adamtsl3	1.16143	0.508775	2.07695	0.03284	Adamtsl3	P-5580-2,-111278,109;P-10823-1,621,67;P-8342-1,-104387,81;	3	P-1371-1,47627,96;	1	P-5553-1,-131089,10;P-2498-1,47644,13;	2	NA	0	NA	0	NA	0
Adarb1	2.65035	1.87089	1.41441	0.0334518	Adarb1	3.87206	3.2358	1.06233	0.528857	Adarb1	P-9532-1,110790,74;	1	P-7186-1,84519,33;P-4103-1,113194,46;	2	P-2219-1,64697,13;	1	NA	0	NA	0	NA	0
Adarb2	0.00466653	0.0252617	0.415934	0.246842	Adarb2	0.135789	0.0926885	3.68916	0.491663	Adarb2	P-434-1,534742,673;	1	P-6626-1,331731,35;P-3290-2,534752,53;P-3018-1,208476,56;	3	P-291-1,534783,48;	1	NA	0	NA	0	NA	0
Adcy10	0.00151898	0.00290242	0.892777	0.701071	Adcy10	0.0347693	0.0289406	4.47693	0.42265	Adcy10	P-9091-2,109953,76;	1	P-1565-1,109753,89;	1	P-2090-1,98537,14;	1	NA	0	NA	0	NA	0
Adcy8	4.5809	0.146009	29.4271	0.00629522	Adcy8	0.696086	4.24928	0.139155	0.00130523	Adcy8	P-36-2,-636247,1328;P-1909-1,144181,231;P-1889-2,-90012,233;P-11549-1,-625842,64;P-8369-2,-657196,81;P-7697-1,221081,86;	6	P-3049-1,-636059,56;	1	P-2000-1,221074,14;	1	NA	0	P-12176-1,434212,12;P-998-1,433875,26;	2	P-1384-1,234890,40;P-473-1,-636007,54;	2
Adgb	0.0306992	0.0584756	0.59436	0.526773	Adgb	0.0437912	0.0346688	5.37912	0.265678	Adgb	P-11238-2,128486,66;	1	P-2552-2,128496,63;	1	P-257-1,128495,54;	1	NA	0	NA	0	P-1160-1,128760,41;	1
Adrbk2	1.0611	5.47242	0.19537	0.00418849	Adrbk2	1.67761	2.4323	0.642402	0.00141011	Adrbk2	P-4311-2,-26128,134;P-2779-2,54388,182;	2	P-223-1,57091,194;P-8063-1,70006,31;P-7718-1,54376,32;P-2320-1,56325,67;	4	P-5824-1,-26134,10;P-2027-1,-39006,14;	2	NA	0	NA	0	NA	0
Ago2	12.4977	11.8747	1.05242	0.83461	Ago2	25.5776	19.9808	1.3952	0.014082	Ago2	P-7937-2,-61870,84;	1	P-2244-1,14124,69;	1	P-5220-1,-2208,10;	1	NA	0	NA	0	NA	0
Agpat4	12.0754	13.5412	0.891833	0.209541	Agpat4	10.6735	4.84829	2.23435	0.0339171	Agpat4	P-6307-2,76138,100;P-5560-2,-169200,110;P-2231-1,-38338,210;P-12641-1,-140705,61;P-10671-1,-133883,68;	5	P-948-1,-38414,114;P-6263-1,-142673,36;	2	P-4171-1,-79889,11;P-3423-1,76149,11;P-3125-1,91640,12;	3	NA	0	P-2906-1,587,18;P-1353-1,-73486,23;	2	P-405-1,-79903,56;	1
Agtr1a	0.357458	3.56633	0.102747	0.0699004	Agtr1a	1.13468	1.48567	1.24146	0.139706	Agtr1a	P-5481-3,58260,111;P-4731-2,67660,125;P-1009-3,119040,398;P-12733-2,-118653,61;	4	P-1341-1,118921,97;	1	P-4848-1,119023,10;	1	NA	0	P-4165-1,27955,16;	1	P-1489-1,67605,39;P-415-1,24812,55;P-284-1,-118702,63;	3
Aif1l	21.0549	11.154	1.88687	0.00565374	Aif1l	23.5859	36.0288	0.673288	0.00488956	Aif1l	P-1743-1,-55923,246;	1	P-2948-5,-55925,57;	1	P-1552-1,-55910,15;	1	NA	0	NA	0	NA	0
Akap12	10.1852	151.275	0.0673909	0.0179398	Akap12	21.2447	59.9549	0.341947	0.00290824	Akap12	P-6050-2,-97490,103;P-1658-1,-141920,254;P-10871-1,-280758,67;P-10813-1,-149077,68;P-6947-1,-227481,93;P-6762-1,-80876,94;	6	P-3594-1,19703,50;P-1888-1,-137650,79;	2	P-2221-1,-137531,13;P-2133-1,221,14;	2	NA	0	P-5555-1,-269477,15;	1	P-4185-1,-148273,30;P-2065-1,8420,36;	2
Akap7	4.43997	4.84898	0.915822	0.616173	Akap7	4.91745	8.82991	0.575894	0.0305017	Akap7	P-8411-1,325533,80;P-6697-1,340095,95;	2	P-634-1,340034,137;	1	P-2705-1,340047,12;	1	NA	0	P-8000-1,-48511,13;	1	NA	0
Alg14	9.57725	11.3568	0.843445	0.207634	Alg14	9.3822	16.5372	0.536322	0.0127217	Alg14	P-7761-1,52585,85;	1	P-3986-2,104373,47;P-2172-2,21804,71;	2	P-2302-1,-170,13;	1	NA	0	NA	0	P-3626-1,98445,31;	1
Alk	0.0558241	0.0823824	0.712518	0.727422	Alk	0.0603735	0.12204	0.495596	0.148288	Alk	P-5762-1,603765,106;P-5559-1,356635,110;P-3089-1,792562,170;P-11416-2,458212,65;	4	P-7277-1,458298,33;P-3711-2,601908,49;P-3524-2,603906,51;P-3351-1,181886,52;	4	P-1083-1,356679,18;	1	NA	0	NA	0	P-3728-1,61413,31;	1
Ambp	0	0.188983	0.0502556	0.0475996	Ambp	0.203296	0	21.3296	0.100405	Ambp	P-4261-4,82139,136;P-2958-1,101661,175;P-12202-1,89035,62;	3	P-5868-1,82025,38;P-2691-1,60843,60;	2	P-4879-1,-4945,10;P-4360-1,88966,11;P-3345-1,35097,12;	3	NA	0	P-7786-1,186610,13;P-5456-1,187057,15;P-128-3,44133,54;	3	NA	0
Ammecr1	4.61502	4.95419	0.931675	0.809582	Ammecr1	7.01889	11.5581	0.618062	0.000194636	Ammecr1	P-4337-1,-17072,134;	1	P-7550-2,-116097,32;P-7158-1,172411,33;	2	P-3848-1,34,11;	1	NA	0	NA	0	P-182-1,172427,74;	1
Sobp	12.7019	1.48889	8.48087	0.0215973	Sobp	17.7194	7.71139	2.13898	0.0280706	Sobp	P-5048-1,-2182,119;P-4278-2,53259,135;P-29-2,171181,1389;P-3807-1,49167,148;P-556-6,178985,602;P-12325-2,2307,62;P-154-3,3236,924;P-6696-1,21728,95;	8	P-7706-2,178984,32;P-6544-2,11793,35;P-5799-1,112571,38;	3	P-5797-1,171184,10;	1	NA	0	NA	0	P-3907-1,186197,31;	1
Angpt2	0.384016	4.45076	0.0883294	0.167682	Angpt2	0.852244	0.687156	0.897374	0.433307	Angpt2	P-10019-2,52928,71;P-6955-1,12915,92;	2	P-6449-2,52973,36;P-2192-3,103422,70;	2	P-2320-1,52913,13;	1	NA	0	NA	0	NA	0
Angpt4	0.164003	0.332719	0.507713	0.242652	Angpt4	0.179954	0.0992761	0.910823	0.843216	Angpt4	P-5785-2,5141,106;	1	P-2630-2,5085,62;	1	P-5834-1,26866,10;P-3451-1,59807,11;	2	NA	0	NA	0	NA	0
Ank2	2.02048	2.43339	0.831007	0.391686	Ank2	2.9291	3.65748	0.754147	0.0266155	Ank2	P-1798-1,-262456,240;P-602-1,-244078,575;	2	P-6721-1,-132183,35;	1	P-3656-1,-244132,11;	1	NA	0	P-4674-1,284523,16;	1	NA	0
Ankrd50	5.72296	12.1773	0.470405	0.0143006	Ankrd50	8.12214	10.4913	0.729139	0.00135098	Ankrd50	P-5840-1,598940,105;P-5536-2,252057,110;P-12867-1,652295,60;P-12868-3,715435,60;P-12356-1,655490,62;P-432-1,577665,673;P-9552-1,-322070,73;P-9073-1,213916,76;P-8943-1,356226,77;P-236-1,390050,829;	10	P-481-1,598904,151;P-26-1,577707,339;P-3816-2,390034,48;P-1820-1,548358,80;	4	P-4546-1,518543,10;P-866-1,577777,20;	2	NA	0	P-9796-1,577020,12;P-6563-1,566,14;P-6775-1,368820,14;P-2553-2,598866,19;	4	P-674-2,577676,48;	1
Anks6	3.01059	4.7764	0.631077	0.0164149	Anks6	3.17816	3.62487	1.05722	0.652517	Anks6	P-10710-1,9099,68;	1	P-7112-1,34008,33;P-1837-1,20225,80;	2	P-5755-1,16677,10;	1	NA	0	NA	0	NA	0
Ano10	13.0251	17.0034	0.766164	0.0449878	Ano10	12.3635	9.95863	1.19194	0.0645254	Ano10	P-1160-2,77241,348;	1	P-7435-1,-48387,32;	1	P-4461-1,174034,10;	1	NA	0	NA	0	P-4350-1,102300,30;	1
Anp32e	104.657	79.2296	1.32089	0.057242	Anp32e	109.675	136.98	0.728793	0.0546313	Anp32e	P-7104-1,56141,91;	1	P-6423-1,56118,36;	1	P-3179-1,56173,12;	1	NA	0	P-1973-1,181,21;	1	NA	0
Antxr2	8.85388	16.7278	0.529574	0.0258792	Antxr2	8.52233	10.4682	0.786332	0.00682885	Antxr2	P-12940-2,13601,60;P-11388-1,112824,65;	2	P-7878-1,296594,31;P-2116-1,112893,72;P-1840-1,325312,80;	3	P-5478-1,-136890,10;P-4923-1,95280,10;	2	NA	0	NA	0	NA	0
Anxa3	10.905	7.50332	1.45275	0.135271	Anxa3	7.32295	8.70607	0.85026	0.138934	Anxa3	P-3435-1,-277379,158;P-9975-1,-33403,71;P-10084-2,1583,71;P-6711-1,-35578,95;	4	P-665-1,-73916,133;P-5301-1,-277429,40;P-1589-2,-35592,88;	3	P-4063-1,-277256,11;	1	NA	0	P-10299-1,-397332,12;P-9933-1,171917,12;	2	P-3680-1,187013,31;P-2709-1,-68579,33;	2
Apcdd1	5.9705	42.8343	0.139587	0.0977128	Apcdd1	4.56304	17.9181	0.242623	0.000942245	Apcdd1	P-4146-2,18668,139;P-10110-2,-42905,71;P-6921-2,34533,93;	3	P-881-1,-147660,118;P-8072-1,-61884,31;	2	P-3874-1,49068,11;	1	NA	0	NA	0	P-3870-1,49030,31;	1
Apol7a	0	0	1	NA	Apol7a	0.0664044	0	7.64044	0.42265	Apol7a	P-5476-1,40342,111;P-541-5,59944,610;	2	P-4180-1,60870,46;	1	P-1623-1,40236,15;	1	NA	0	NA	0	NA	0
Apold1	0.160874	1.58159	0.10736	0.000189034	Apold1	0.627868	0.869755	0.576296	0.0662251	Apold1	P-7096-4,-37720,91;	1	P-1878-1,-53332,79;	1	P-3114-1,1771,12;P-1460-1,-53312,16;	2	NA	0	NA	0	NA	0
Arg1	0.463391	0.471434	0.983293	0.855934	Arg1	0.136263	0.20243	0.438954	0.115449	Arg1	P-1092-1,3806,372;P-8411-1,-46161,80;P-6697-1,-31599,95;	3	P-634-1,-31660,137;	1	P-2705-1,-31647,12;	1	NA	0	NA	0	NA	0
Arhgap15	0.0114613	0.191037	0.106753	0.166192	Arhgap15	0.0340495	0.0144051	1.135	0.853116	Arhgap15	P-10844-2,848901,67;P-10441-1,570840,69;P-8362-1,42879,81;P-232-1,57697,832;P-7401-1,619801,88;	5	P-8389-1,607852,30;P-8143-1,570796,31;P-3573-1,42872,50;P-3045-1,57692,56;	4	P-4668-1,57767,10;	1	NA	0	P-3397-1,336592,17;P-2076-2,377197,20;	2	NA	0
Arhgap22	0.184047	0.813389	0.235669	0.0386253	Arhgap22	0.396154	0.485923	0.821466	0.571791	Arhgap22	P-6943-2,140503,93;	1	P-1971-2,142804,76;	1	P-590-1,142823,24;	1	NA	0	NA	0	NA	0
Arhgap25	0.0799119	0.538381	0.163959	0.0304919	Arhgap25	0.188173	0.348429	0.389472	0.0416757	Arhgap25	P-12603-1,-34650,61;P-10024-3,-43923,71;P-8711-2,51086,78;	3	P-6168-1,83949,36;	1	P-5818-1,-35242,10;P-5186-1,19729,10;P-2499-1,66823,13;	3	NA	0	NA	0	NA	0
Arhgap28	4.75318	13.0991	0.363349	0.0262932	Arhgap28	4.48389	3.87305	1.02447	0.821955	Arhgap28	P-2627-3,7880,189;P-2579-2,-67479,191;P-9351-1,-226693,75;P-8721-1,137447,78;	4	P-91-1,-67440,245;	1	P-5085-1,15033,10;P-1687-1,-67440,15;	2	NA	0	P-8836-1,275270,13;	1	P-2897-1,-67428,33;	1
Arhgap32	5.17022	7.21299	0.717185	0.0951054	Arhgap32	7.60001	14.752	0.490624	0.00300319	Arhgap32	P-10879-1,-81739,67;P-10356-2,-63943,70;P-7916-1,-125871,84;P-7542-1,-42454,87;	4	P-8506-1,195717,30;P-7100-2,196974,33;P-3705-1,156089,49;	3	P-2175-1,-190115,13;	1	NA	0	P-10363-1,-91018,12;P-5233-1,-95942,15;	2	P-3257-1,43136,32;P-1500-1,-91166,39;	2
Arl8b	31.1045	33.6564	0.9242	0.610973	Arl8b	37.8651	37.1869	0.96296	0.528037	Arl8b	P-5630-2,-44296,108;P-5583-2,13620,109;P-4720-1,-29732,125;P-9637-2,-28164,73;P-7426-1,22472,88;P-7311-2,-104650,89;	6	P-5084-1,-29702,41;	1	P-868-1,13836,20;	1	NA	0	NA	0	P-3120-1,-63,32;P-2006-1,-72917,36;	2
Arpp21	0.00438425	0.0379263	0.300133	0.0010823	Arpp21	0.034123	0	4.4123	0.26517	Arpp21	P-3992-1,-157219,142;P-10758-1,116352,68;P-10010-1,-679110,71;P-10011-5,89314,71;P-9809-1,88058,72;P-8128-1,-658934,82;P-6466-1,193718,98;	7	P-3614-1,56779,50;P-1505-1,64034,91;	2	P-4009-1,-677381,11;	1	NA	0	NA	0	P-2242-1,173097,35;P-1852-1,-700440,37;	2
Asb1	2.52562	3.19699	0.790653	0.0585286	Asb1	3.47884	1.50965	2.95127	0.0237686	Asb1	P-3863-1,188899,146;P-11181-1,207264,66;P-7390-1,130534,89;P-6432-2,145366,98;	4	P-1169-1,207282,104;P-776-1,145399,125;P-452-2,191355,155;P-161-2,188920,214;P-4690-1,130535,43;	5	P-1819-1,-16600,14;P-268-1,188957,52;	2	NA	0	NA	0	P-1790-1,188922,37;	1
Asb16	0.169042	0.162705	1.03669	0.91538	Asb16	0.329318	0	33.9318	0.106551	Asb16	P-11699-1,-6629,64;P-8530-2,-7906,80;	2	P-2368-2,-6605,67;	1	P-1310-1,7988,16;	1	NA	0	NA	0	NA	0
Asb18	0.00614835	0.00538415	1.04967	0.930071	Asb18	0	0	1	NA	Asb18	P-4387-1,-108643,133;P-2310-1,-38731,205;P-11365-2,-46182,65;P-10070-1,-49227,71;	4	P-2815-1,-104829,59;P-1544-3,-35904,90;	2	P-2652-1,-49154,13;P-113-1,-13960,130;P-556-1,-104852,26;	3	NA	0	NA	0	NA	0
Asgr2	0.0273785	0.0523136	0.599845	0.701072	Asgr2	0.0444836	0.0750828	0.34017	0.00495857	Asgr2	P-2733-1,-22508,184;	1	P-2257-2,-22432,69;	1	P-5876-1,-517,10;	1	NA	0	NA	0	NA	0
Atf1	20.9807	27.8782	0.752673	0.063915	Atf1	24.5825	27.7089	0.927769	0.206277	Atf1	P-10054-1,-152942,71;P-8840-1,-82804,77;P-7113-2,-38482,91;	3	P-4032-1,-120368,47;P-3896-2,-104042,48;P-3601-1,-152880,50;	3	P-260-1,-38515,54;	1	NA	0	P-10535-1,822,12;	1	P-2389-1,-100863,35;	1
Atp13a3	23.3366	12.7037	1.83634	0.0633917	Atp13a3	37.9425	26.8584	1.3914	0.0195884	Atp13a3	P-5041-3,-111020,119;P-4080-4,-101965,140;P-12550-1,-9299,61;P-10340-1,-88715,70;P-9408-1,-130235,74;	5	P-2472-1,-111062,65;	1	P-3742-1,-110956,11;	1	NA	0	NA	0	P-4407-1,-101916,30;	1
Atp5g3	294.138	267.343	1.10022	0.549801	Atp5g3	206.349	123.236	1.61161	0.134529	Atp5g3	P-3521-1,-550298,155;P-3412-1,-443571,159;P-11893-1,-155503,63;P-11676-2,-559689,64;P-9711-1,-143573,73;P-8360-1,-295837,81;	6	P-8353-1,-579094,30;P-7017-1,-254403,34;P-5528-2,-469775,39;P-5193-1,-41370,40;	4	P-5354-1,-155467,10;	1	NA	0	P-8526-2,-657960,13;P-941-2,-621860,27;	2	NA	0
Atp5j	139.775	136.472	1.0242	0.878672	Atp5j	99.8504	73.5507	1.29362	0.174166	Atp5j	P-5417-1,-293269,112;P-1252-1,-164881,327;P-1123-2,-84494,361;P-784-2,-158599,486;P-6345-1,-329726,99;	5	P-7090-1,-329711,33;P-3786-1,-119934,49;	2	P-4892-1,-84533,10;P-2974-1,-120021,12;P-3308-1,-84219,12;	3	NA	0	P-5496-1,-336906,15;P-5006-1,-336653,15;P-787-1,689,28;	3	NA	0
Atp5o	203.431	176.133	1.15498	0.407746	Atp5o	174.669	141.333	1.24037	0.094635	Atp5o	P-5589-1,83934,109;P-4079-1,126642,140;P-3781-4,169077,149;P-3279-1,179830,163;P-6404-1,185235,99;	5	P-5647-1,185244,39;P-4762-1,134915,42;P-4318-1,55914,45;	3	P-5936-1,184904,10;	1	NA	0	P-9293-2,98401,13;P-6503-1,-87722,14;P-2259-3,71096,20;	3	NA	0
Auh	11.7596	7.45814	1.57597	0.0287219	Auh	11.0068	12.3853	1.11833	0.200019	Auh	P-5896-1,116277,104;P-11557-1,158774,64;P-11282-1,277523,66;P-8610-2,26927,79;P-8148-1,28121,82;P-7735-2,312349,85;	6	P-7887-1,45467,31;P-6956-1,107215,34;P-4781-1,267272,42;P-4740-1,116482,43;P-4724-1,193294,43;P-3576-1,50695,50;	6	P-5298-1,281162,10;	1	NA	0	NA	0	P-89-1,312365,97;	1
BC017158	14.8777	12.2106	1.21825	0.251359	BC017158	11.2424	11.2821	0.941671	0.238382	BC017158	P-2697-1,-13364,186;	1	P-4024-1,-13164,47;	1	P-3290-1,64,12;	1	NA	0	NA	0	NA	0
Bag3	12.7633	20.8265	0.613022	0.0110646	Bag3	10.1085	17.8031	0.561041	0.0368522	Bag3	P-10956-2,67962,67;	1	P-6414-1,67879,36;P-3123-1,78432,55;	2	P-2387-1,67864,13;	1	NA	0	NA	0	NA	0
Bcas3	6.83028	5.92816	1.15192	0.0136774	Bcas3	7.84979	7.84143	1.04629	0.504833	Bcas3	P-6158-1,296357,101;P-5458-2,-19580,111;P-8264-1,55650,81;	3	P-5055-2,422547,41;P-4911-1,345217,42;P-3840-1,384104,48;P-2619-1,296408,62;	4	P-3800-1,345153,11;P-3103-1,296368,12;	2	NA	0	P-4899-1,348862,15;	1	P-102-1,296333,91;	1
Crispld1	16.978	2.00753	8.42021	0.0044453	Crispld1	5.08834	15.0901	0.318433	5.39826e-05	Crispld1	P-787-1,-71237,486;	1	P-7800-1,-71271,31;	1	P-5545-1,-71231,10;	1	NA	0	P-11572-1,-30433,12;P-6555-1,-29347,14;P-3446-1,187775,17;P-1451-2,16203,23;	4	P-2813-1,-20215,33;	1
Bfsp2	0.010538	0.0118756	0.938856	0.925049	Bfsp2	0.00934856	0.019204	1.93486	0.42265	Bfsp2	P-11128-1,-41135,66;P-10950-1,-42945,67;P-8734-1,-94315,78;	3	P-2312-1,-260439,67;	1	P-4703-1,-14271,10;	1	NA	0	NA	0	P-1037-1,-14253,43;P-852-1,-32140,45;	2
Birc3	1.40346	2.12452	0.66219	0.23512	Birc3	2.13412	1.08615	2.79732	0.00132851	Birc3	P-5848-1,-80168,105;P-4339-1,-29401,134;P-804-3,1348,472;	3	P-6143-1,-39947,37;P-5394-1,1340,39;P-1715-1,-80183,84;	3	P-4192-1,-41564,11;	1	NA	0	NA	0	P-3580-1,-80192,31;	1
Blcap	16.8088	18.5152	0.907891	0.270943	Blcap	16.0734	14.6304	1.15661	0.0350677	Blcap	P-4650-1,-126256,127;P-885-2,-127423,441;P-12458-1,-153283,61;	3	P-5994-1,-127437,37;P-4500-1,-126269,44;P-3065-1,-125677,55;	3	P-3488-1,-126223,11;P-2433-1,-69435,13;P-2097-1,-127421,14;	3	NA	0	NA	0	P-1947-1,-38861,36;	1
Bmp10	0	0	1	NA	Bmp10	0	0	1	NA	Bmp10	P-8711-2,53147,78;	1	P-6168-1,20284,36;	1	P-5186-1,84504,10;P-2499-1,37410,13;	2	NA	0	NA	0	NA	0
Bmp2	5.43214	2.76917	1.95819	0.0507545	Bmp2	0.945081	27.0797	0.0391842	2.76028e-05	Bmp2	P-97-1,231571,1033;P-1877-2,83448,233;P-10908-4,-78913,67;	3	P-8141-1,91319,31;P-4115-1,83498,46;P-2556-1,231633,63;P-2119-1,-204975,72;P-1666-1,196542,85;P-1377-1,-210624,96;	6	P-551-1,231650,26;	1	NA	0	NA	0	P-951-1,231636,44;	1
Bmp6	0.597994	4.64202	0.130695	0.0106668	Bmp6	1.9202	4.35696	0.433074	0.00279201	Bmp6	P-3020-2,83994,172;P-7529-1,-35470,87;	2	P-3238-1,-49376,54;P-1843-2,84045,80;	2	P-3834-1,84591,11;P-863-1,84039,20;	2	NA	0	NA	0	P-3834-1,63773,31;	1
Bricd5	0.203114	0.13503	1.46944	0.497962	Bricd5	0.382728	1.61102	0.372366	0.0101336	Bricd5	P-6846-1,-85,94;	1	P-585-1,-1131,141;	1	P-343-1,-1098,39;	1	NA	0	NA	0	NA	0
Btbd6	6.37693	6.6716	0.955899	0.648641	Btbd6	6.20579	4.94262	1.33266	0.0405971	Btbd6	P-1147-1,-7395,354;	1	P-7370-1,-7387,33;	1	P-658-1,-25899,23;	1	NA	0	NA	0	NA	0
Btd	10.7062	18.6761	0.573486	0.00194803	Btd	10.6104	8.04037	1.26582	0.024965	Btd	P-12136-2,140273,62;	1	P-750-1,42902,126;	1	P-1503-1,144,15;	1	NA	0	P-6816-1,589,14;P-6200-1,141321,14;	2	NA	0
C1ql3	0.170501	0.403786	0.436218	0.119616	C1ql3	0.455017	0.91646	0.6308	0.0937947	C1ql3	P-1407-1,-222398,293;P-11970-2,-195848,63;P-9559-1,2161,73;	3	P-178-1,-222392,208;P-4745-1,-196136,42;	2	P-1664-1,-222426,15;	1	NA	0	P-8083-1,-253151,13;	1	P-123-1,-222404,85;	1
C2cd5	11.0983	9.70271	1.14369	0.00389557	C2cd5	11.5725	13.5561	0.860944	0.00366083	C2cd5	P-5598-2,-52592,109;P-10772-1,-14712,68;P-7823-1,-55163,85;	3	P-6552-1,-45225,35;P-4225-2,-54186,46;	2	P-1200-1,-157,17;	1	NA	0	P-10521-1,-54360,12;P-7346-1,80,13;P-4505-1,105551,16;	3	NA	0
Cacng1	0.164784	0.0653632	2.31922	0.252649	Cacng1	0.155097	0	16.5097	0.201477	Cacng1	P-11498-1,-121,65;P-9672-1,-8445,73;	2	P-4893-1,80896,42;	1	P-4393-1,2138,11;P-1327-1,-67778,16;	2	NA	0	NA	0	NA	0
Calb1	0.409988	3.63543	0.115209	0.156826	Calb1	6.10253	5.68421	0.741403	0.00942859	Calb1	P-5497-1,-608721,110;P-9205-2,-192983,75;P-7199-1,-445939,90;	3	P-8027-1,-607568,31;P-6619-1,-445922,35;	2	P-2808-1,-608703,12;	1	NA	0	P-1464-2,-189841,23;	1	NA	0
Calcrl	3.13676	9.73693	0.322847	0.0664456	Calcrl	14.6894	2.09356	7.56342	0.0183602	Calcrl	P-4048-2,160791,141;P-4002-3,65931,142;P-3858-1,241026,146;P-735-1,61897,509;P-729-1,73,512;P-657-2,166679,552;	6	P-2184-1,166826,71;P-1939-1,61848,77;P-1860-1,160748,79;	3	P-1203-1,159,17;	1	NA	0	P-4693-1,166764,16;P-3117-1,130088,18;	2	NA	0
Camk1g	5.59609	4.39317	1.27319	0.0852524	Camk1g	4.34205	3.40344	1.27085	0.0256117	Camk1g	P-6268-1,-934662,100;P-2942-1,-903829,176;P-1476-1,-984204,280;P-9911-1,-297606,72;P-8767-2,-490829,78;P-8537-1,-897880,80;	6	P-8261-1,-650311,30;P-6708-1,-619840,35;P-1924-1,-984117,78;P-1731-1,-328682,84;	4	P-5099-1,-596517,10;P-5883-1,-328755,10;P-3015-1,-984271,12;P-3198-1,-368709,12;	4	NA	0	P-5750-1,-716703,15;	1	NA	0
Capn7	22.2644	16.8767	1.31905	0.021712	Capn7	25.2369	25.6888	1.01311	0.508722	Capn7	P-4241-1,97299,136;P-7028-1,84545,92;	2	P-1232-1,97350,101;	1	P-5434-1,49479,10;	1	NA	0	P-4730-1,97284,16;	1	NA	0
Caprin1	88.5167	87.2386	1.01465	0.871117	Caprin1	107.908	112.806	0.919983	0.303321	Caprin1	P-9347-2,-141,75;P-7398-1,-93786,88;	2	P-642-1,-150919,135;P-262-1,-93920,186;P-2541-1,-130285,63;	3	P-560-1,-93918,25;	1	NA	0	P-314-2,1583,39;	1	P-2882-1,-139292,33;	1
Capzb	94.9501	111.487	0.85168	0.182588	Capzb	84.7494	88.1846	0.9188	0.153097	Capzb	P-11197-1,70958,66;P-10263-3,90478,70;	2	P-6693-1,-54079,35;P-5460-3,90434,39;P-3738-1,48931,49;P-1616-2,92119,87;	4	P-4156-1,-225,11;P-4355-1,90431,11;	2	NA	0	NA	0	P-1938-1,90420,36;	1
Carhsp1	27.5441	21.8269	1.26182	0.158859	Carhsp1	27.6533	23.0319	1.13669	0.266897	Carhsp1	P-8076-1,-43829,83;	1	P-339-1,-64089,171;P-4432-1,-40067,44;	2	P-2907-1,-2246,12;	1	NA	0	P-6286-1,-316,14;	1	NA	0
Casq2	0.0197431	0.035881	0.648266	0.501019	Casq2	0.0688748	0	7.88748	0.371866	Casq2	P-5486-2,110344,111;P-7397-1,66761,88;P-6451-1,73200,98;	3	P-7172-1,98586,33;P-2977-1,59810,56;	2	P-954-1,98576,19;	1	NA	0	NA	0	NA	0
Casr	0.142955	0.0160599	5.86935	0.089307	Casr	1.38097	0.594552	1.41027	0.198686	Casr	P-6284-3,28917,100;P-6039-1,38828,103;P-3610-2,88259,153;P-3112-1,-46734,169;P-12128-1,35304,62;	5	P-6562-1,28917,35;	1	P-5089-1,-66678,10;	1	NA	0	NA	0	NA	0
Cat	44.1699	36.0934	1.2237	0.147883	Cat	51.7582	68.57	0.744636	0.0385327	Cat	P-2436-2,3202,198;P-630-1,35964,565;	2	P-2488-1,48420,64;	1	P-2528-1,28358,13;	1	NA	0	P-903-1,-416,27;	1	P-4477-1,36007,30;	1
Cbfa2t2	13.9172	10.9577	1.26983	0.00696108	Cbfa2t2	16.0485	26.762	0.628875	0.00174577	Cbfa2t2	P-3643-2,18431,152;	1	P-3796-1,-14841,48;	1	P-3531-1,-8248,11;	1	NA	0	NA	0	P-3072-1,18254,32;	1
Cblb	14.5866	10.2387	1.42424	0.147224	Cblb	28.0875	8.59116	2.98015	0.00346348	Cblb	P-4571-1,-715057,128;P-3913-3,-638696,145;P-3133-1,-951255,168;P-2838-2,-509606,180;P-2567-1,-308631,191;P-2509-1,-555700,194;P-9034-1,-331829,76;P-230-1,-923951,834;P-7935-1,-355428,84;P-6924-2,-944955,93;P-6894-1,100767,93;	11	P-338-1,-555646,171;P-5890-1,-715092,37;P-1724-1,-945015,84;P-1648-2,-441342,86;P-1383-1,-308599,96;	5	P-589-1,-308646,24;	1	NA	0	P-11551-2,-946332,12;P-8292-1,-656853,13;P-7363-1,-23016,13;P-6505-1,-128374,14;P-5502-1,322568,15;P-3815-1,-950761,17;P-1569-2,-308599,22;P-1112-2,399105,25;	8	NA	0
Cbll1	5.38596	4.96616	1.08436	0.736116	Cbll1	8.87644	12.1556	0.74733	0.178795	Cbll1	P-7032-1,-38369,92;	1	P-2544-2,-38452,63;	1	P-2488-1,55404,13;	1	NA	0	NA	0	NA	0
Cbln4	0.129546	1.16976	0.118283	0.0991431	Cbln4	0.260378	1.46896	0.182324	0.00721499	Cbln4	P-3315-2,308199,161;P-11405-2,278578,65;P-8067-1,367087,83;P-7373-1,616210,89;	4	P-331-3,308007,172;P-7948-1,616294,31;P-6514-1,-170262,35;P-5067-1,409800,41;P-4759-1,671557,42;P-1767-3,340837,82;P-1718-1,280476,84;	7	P-259-1,615543,54;P-221-1,1190,64;	2	NA	0	NA	0	NA	0
Cbr4	6.76616	6.35562	1.06449	0.111834	Cbr4	6.49927	5.90222	1.07028	0.723607	Cbr4	P-5974-3,213652,103;P-4825-4,-200788,123;P-1376-2,343202,298;P-12683-3,215545,61;P-11446-1,257523,65;P-8737-1,87673,78;P-8736-2,361075,78;P-6954-1,286095,92;P-6907-1,210328,93;	9	P-310-2,213753,176;P-7331-1,281985,33;P-4269-1,-201397,45;P-4213-1,-162083,46;P-3519-1,210441,51;P-3141-1,-164982,55;P-3121-1,112471,55;P-2816-1,361112,58;P-2401-1,195406,66;P-1508-1,-127667,91;	10	P-5550-1,-127937,10;P-4146-1,-203984,11;P-3517-1,52283,11;	3	NA	0	P-9755-1,103343,12;	1	P-3799-1,35073,31;P-2076-1,52259,36;P-632-1,-127697,49;	3
Ccdc121	0.157049	0.0380922	3.47352	0.0293305	Ccdc121	0.0267378	0.363273	0.134848	0.00470066	Ccdc121	P-5113-1,-10062,118;P-2828-1,-29051,180;P-2622-2,-54275,189;P-1425-1,-58225,290;P-1077-2,153412,375;P-9009-1,-125769,77;	6	P-8199-1,-41255,31;P-3026-1,-58137,56;P-1542-1,-29098,90;	3	P-3589-1,-29112,11;P-1426-1,-58090,16;	2	NA	0	NA	0	NA	0
Ccdc155	0.616341	0.223983	2.67686	0.0207669	Ccdc155	0.387767	0.74528	0.540025	0.0162219	Ccdc155	P-483-1,12888,644;	1	P-6894-1,-1819,34;	1	P-5055-2,12603,10;	1	NA	0	NA	0	P-2352-1,6261,35;	1
Ccdc170	0.0510038	0.069371	0.768591	0.647778	Ccdc170	0.194011	0.0907906	1.06488	0.903643	Ccdc170	P-7331-1,49395,89;	1	P-1237-1,79918,101;P-1168-1,44017,104;P-6440-1,49392,36;	3	P-1299-1,49372,16;	1	NA	0	P-10360-1,71974,12;	1	NA	0
Ccdc3	0.174799	8.63841	0.0213679	0.00607395	Ccdc3	0.578142	0.417721	0.756567	0.36039	Ccdc3	P-12042-2,377517,63;P-7291-1,189638,89;P-6537-1,337278,97;	3	P-8525-1,208327,30;	1	P-4830-1,293811,10;	1	NA	0	P-9764-1,63277,12;	1	NA	0
Ccdc85a	0.196067	0.146773	1.31443	0.50944	Ccdc85a	0.465948	0.0799439	5.83735	0.0560431	Ccdc85a	P-11998-1,186908,63;P-8763-1,-108406,78;	2	P-8157-2,-52640,31;	1	P-5792-1,-54,10;	1	NA	0	NA	0	P-3791-1,-74,31;	1
Ccng1	13.6729	14.0603	0.972465	0.80601	Ccng1	12.2855	19.4031	0.640767	0.00935932	Ccng1	P-2826-2,-889995,181;	1	P-332-1,-95378,172;P-11-1,-890069,418;	2	P-1164-1,-890060,17;	1	NA	0	P-8177-1,-700387,13;	1	P-902-1,-890095,45;	1
Ccni	86.8445	81.5517	1.06489	0.712946	Ccni	118.596	135.169	0.874144	0.0170866	Ccni	P-4193-1,100873,137;P-3857-1,87787,146;P-3195-1,72540,166;P-12850-1,14124,60;P-9759-2,91685,72;P-6399-1,62633,99;	6	P-5189-1,47145,40;P-3024-1,72473,56;P-2976-1,104917,56;	3	P-4875-1,62568,10;	1	NA	0	P-3984-1,-118,16;	1	NA	0
Cd82	3.14871	11.3178	0.278845	0.000128744	Cd82	6.71116	4.79344	1.43297	0.141788	Cd82	P-9398-1,10718,74;P-8671-1,100894,78;	2	P-6021-1,-59811,37;P-5843-1,22988,38;	2	P-2861-1,10815,12;P-1435-1,-12694,16;	2	NA	0	P-1736-1,69847,21;	1	P-1638-1,-12720,38;P-1527-1,-6844,39;	2
Cd86	0.00679976	0.50888	0.032377	0.0119455	Cd86	0.0677057	0.228411	0.258525	0.0287385	Cd86	P-3112-1,57209,169;	1	P-3442-1,239,52;	1	P-5089-1,37265,10;	1	NA	0	NA	0	NA	0
Cd9	18.1107	13.0507	1.38742	0.060642	Cd9	27.1788	18.001	1.36456	0.0064514	Cd9	P-746-1,19384,502;P-12838-2,16469,60;P-10421-2,47329,69;	3	P-1892-1,17810,79;	1	P-4114-1,75845,11;	1	NA	0	NA	0	P-1736-1,68253,37;	1
Cdc42	96.5843	136.162	0.709352	0.107362	Cdc42	86.809	93.0653	0.959423	0.3805	Cdc42	P-7314-2,71004,89;	1	P-705-1,43007,130;	1	P-2631-1,70997,13;	1	NA	0	P-3589-1,-24,17;	1	P-3768-1,77582,31;	1
Cdc42se2	36.3424	25.8175	1.40751	0.0264351	Cdc42se2	29.3922	33.9607	0.883361	0.149578	Cdc42se2	P-8408-1,48220,80;P-6974-3,-39293,92;	2	P-7764-1,-39278,32;	1	P-1147-1,-127,17;P-1024-1,53898,18;	2	NA	0	P-6024-1,393,14;	1	NA	0
Cdca2	14.6485	14.1851	1.03265	0.793305	Cdca2	12.0492	11.651	0.937133	0.0824361	Cdca2	P-3002-1,230890,173;P-11162-2,144406,66;P-8260-1,208163,81;	3	P-497-1,146045,150;	1	P-5146-1,-312,10;	1	NA	0	NA	0	P-4317-1,146056,30;	1
Cdh15	0.675939	0.30267	2.19381	0.0189781	Cdh15	0.597137	0.224796	3.73283	0.0282259	Cdh15	P-12245-1,-28423,62;P-10416-2,112687,69;	2	P-230-1,-28378,193;P-2080-1,-37545,73;	2	P-2685-1,58439,12;	1	NA	0	NA	0	P-1502-1,-28413,39;	1
Cdhr3	0	0	1	NA	Cdhr3	0.0191662	0	2.91662	0.42265	Cdhr3	P-4092-1,133053,140;P-8527-1,136140,80;	2	P-2607-1,62641,62;	1	P-2311-1,-54791,13;	1	NA	0	P-3941-1,-55043,16;	1	NA	0
Cdk1	43.1747	58.8488	0.7337	0.0766048	Cdk1	26.5948	26.3043	0.986857	0.879286	Cdk1	P-4040-2,98220,141;P-1369-2,-101868,301;P-9581-1,99515,73;	3	P-4879-1,98341,42;P-1362-1,99532,96;	2	P-3281-1,98238,12;	1	NA	0	P-10788-1,31493,12;P-9245-2,-212,13;	2	NA	0
Cdk5rap3	22.8227	14.3531	1.58968	0.0450437	Cdk5rap3	15.9266	11.9592	1.26145	0.0887275	Cdk5rap3	P-11355-1,54284,65;	1	P-5897-1,24126,37;P-3526-1,52654,51;	2	P-3102-1,-222,12;P-3317-1,55817,12;	2	NA	0	NA	0	P-3062-1,-174,32;P-1662-1,54384,38;P-477-1,6265,54;	3
Cdkn1b	9.93659	18.968	0.524112	0.0535662	Cdkn1b	17.7776	17.7151	0.942797	0.184692	Cdkn1b	P-7096-4,23880,91;	1	P-1878-1,8268,79;	1	P-1460-1,8288,16;	1	NA	0	P-130-3,-22213,53;	1	NA	0
Cdyl	12.3701	7.58883	1.62921	0.0272353	Cdyl	14.7332	8.64338	1.60639	0.0178021	Cdyl	P-5423-3,125923,112;P-4535-2,-118728,129;P-897-5,96174,435;P-12802-1,174244,60;P-11558-1,-57990,64;P-11427-1,-209549,65;	6	P-1140-1,-118676,105;P-913-3,96189,117;P-266-1,-236,185;P-5922-1,-279378,37;P-6000-2,-57846,37;P-5016-1,125863,41;P-4555-1,-629754,44;	7	P-4963-1,-470328,10;P-2509-1,96231,13;	2	NA	0	P-8356-1,125713,13;	1	P-2659-1,-591431,34;	1
Cela1	0.0682921	0.652993	0.118089	0.00705414	Cela1	0.314559	0.0588577	2.54127	0.201565	Cela1	P-3747-2,-23122,150;P-11979-3,-35853,63;	2	P-7253-2,-35897,33;P-5195-1,-23179,40;	2	P-3665-1,4718,11;P-1516-1,-35719,15;P-481-1,-23117,28;	3	NA	0	NA	0	P-4097-1,-22983,30;	1
Cenpe	20.0296	21.6621	0.92467	0.436757	Cenpe	24.6536	24.3386	0.938979	0.639297	Cenpe	P-4855-1,-170185,123;P-1758-1,-171566,244;P-1152-2,-174737,351;P-9206-2,-166354,75;P-7991-1,-302174,83;	5	P-8136-1,-232182,31;P-3815-1,-171656,48;P-2183-1,-166534,71;P-1644-1,-170171,86;	4	P-3178-1,-11,12;	1	NA	0	P-6387-2,-231907,14;P-6262-1,-155,14;P-7068-2,42333,14;P-2892-2,-172026,18;P-935-1,-166168,27;	5	P-2931-1,-174865,33;	1
Cenpf	16.7581	13.5406	1.23744	0.171528	Cenpf	22.3624	21.9457	0.972691	0.771053	Cenpf	P-3893-1,-18413,145;P-2596-3,258468,190;P-2504-2,257382,195;P-12002-1,59830,63;P-8652-3,79312,79;P-6506-1,284859,98;	6	P-5473-1,258474,39;P-4562-2,63767,44;P-3069-2,285024,55;P-1654-1,-20816,86;	4	P-4903-1,204502,10;P-4006-1,284797,11;P-2871-1,-20729,12;	3	NA	0	NA	0	P-1672-1,-20790,38;	1
Cep120	7.89498	8.49001	0.929997	0.357965	Cep120	8.85463	9.67757	0.92279	0.0750526	Cep120	P-8071-1,176445,83;	1	P-4796-1,146990,42;	1	P-5680-1,40260,10;P-5281-1,72353,10;	2	NA	0	P-4842-1,133897,15;P-4706-1,219135,16;	2	NA	0
Cers3	0.151228	0.0569888	2.4068	0.0772236	Cers3	0.306361	0.152813	2.43089	0.0689968	Cers3	P-6934-1,-18795,93;	1	P-3361-1,-18811,52;	1	P-5054-1,76725,10;	1	NA	0	NA	0	NA	0
Cgnl1	15.8186	23.6497	0.669013	0.172231	Cgnl1	13.1423	23.6908	0.50995	0.00878518	Cgnl1	P-3919-1,-90081,144;P-3578-1,159025,154;P-12504-2,164810,61;P-9868-1,-144677,72;P-8772-2,107423,78;	5	P-7261-1,10598,33;P-6806-1,-53918,34;P-5518-1,-90189,39;P-5375-1,-203030,40;P-5354-1,-126039,40;P-3022-1,38050,56;P-2801-1,170774,59;	7	P-1386-1,318,16;	1	NA	0	P-9527-1,-251204,12;P-1422-2,-300521,23;	2	NA	0
Chd6	16.5546	12.1481	1.36243	0.242521	Chd6	23.4744	20.4018	1.20809	0.0237733	Chd6	P-9395-1,-358230,74;P-9157-3,114681,76;	2	P-1012-1,-358261,110;P-7721-1,-325018,32;	2	P-818-1,-358237,20;	1	NA	0	NA	0	NA	0
Chic2	10.2295	13.6084	0.751892	0.148171	Chic2	10.5549	9.65139	1.17664	0.148832	Chic2	P-8632-1,305076,79;	1	P-3951-1,124135,47;P-4000-1,290954,47;	2	P-3342-1,83455,12;	1	NA	0	NA	0	P-2176-1,124122,35;P-2009-1,270810,36;	2
Chmp4b	67.8592	80.85	0.839342	0.25852	Chmp4b	56.2361	56.776	0.96303	0.523375	Chmp4b	P-2742-1,78553,184;P-12625-2,11705,61;P-9209-1,62012,75;	3	P-307-1,62031,176;P-6794-1,-23583,34;P-5011-1,78597,41;P-3767-1,86588,49;P-3338-3,49561,53;	5	P-2578-1,46052,13;	1	NA	0	NA	0	NA	0
Chpf	22.1859	38.6505	0.574124	0.0104128	Chpf	15.1757	6.3612	2.28799	0.0342023	Chpf	P-6329-1,-3885,100;	1	P-7071-1,24808,34;	1	P-5249-1,20448,10;	1	NA	0	NA	0	NA	0
Chst3	0.701591	3.50518	0.202434	0.0199031	Chst3	0.661344	1.83782	0.358948	0.00131824	Chst3	P-12909-1,-31522,60;	1	P-3567-1,-31520,50;	1	P-4139-1,-25935,11;	1	NA	0	NA	0	P-1671-1,70965,38;	1
Chst8	0.323235	0.805269	0.408743	0.00664784	Chst8	1.21479	1.98252	0.77267	0.00218386	Chst8	P-10699-2,62166,68;P-6590-1,-54838,96;	2	P-6611-1,144699,35;P-6452-2,63937,36;P-6010-1,62141,37;	3	P-5470-1,66338,10;P-5471-1,136327,10;P-1476-1,140554,16;	3	NA	0	NA	0	P-1365-1,136367,40;	1
Chsy1	30.7135	26.5196	1.15808	0.208202	Chsy1	29.1147	47.1801	0.554966	0.00260763	Chsy1	P-4436-2,150049,132;P-734-1,56093,509;P-12178-1,233463,62;	3	P-1002-1,56027,111;P-2671-1,150082,61;P-2214-1,230728,70;	3	P-4758-1,-365,10;	1	NA	0	NA	0	P-1861-1,56002,37;	1
Ciita	0.525675	0.0461449	9.54094	0.0181101	Ciita	0.774365	0.29217	4.84271	0.011123	Ciita	P-4665-1,20790,127;P-12551-1,7939,61;P-7491-1,-33339,87;	3	P-1874-1,-33259,79;	1	P-472-1,13855,29;	1	NA	0	NA	0	NA	0
Cit	3.8564	3.89458	0.990224	0.958346	Cit	5.2562	6.42048	0.843906	0.0830499	Cit	P-4105-2,173654,140;P-12607-1,163674,61;	2	P-835-1,48316,121;	1	P-514-1,173612,27;	1	NA	0	NA	0	NA	0
Ckap4	59.2549	89.1594	0.664633	0.0202766	Ckap4	43.9893	54.5189	0.792614	0.0494271	Ckap4	P-3916-2,-36004,145;P-12999-1,41178,60;P-10686-3,66187,68;P-8698-1,34842,78;P-200-6,52578,866;	5	P-430-1,52685,158;P-7068-1,53728,34;P-1390-1,34878,96;	3	P-585-1,52633,25;	1	NA	0	NA	0	P-4504-1,19642,30;P-578-1,52696,50;	2
Clic5	0.313907	1.86648	0.172614	0.0987007	Clic5	2.28194	2.29578	0.848515	0.161075	Clic5	P-5333-2,-69035,113;P-4185-4,1981,138;P-2547-1,400072,192;P-11757-1,46678,64;P-10336-2,-70844,70;P-6939-2,50759,93;	6	P-5796-1,400080,38;P-4817-3,371861,42;	2	P-712-1,50705,22;	1	NA	0	NA	0	P-3039-1,-57921,32;	1
Clic6	0.119602	0.780376	0.163975	0.0334742	Clic6	0.405381	0.162994	2.00565	0.0951003	Clic6	P-12055-1,293697,63;P-8644-2,267014,79;	2	P-7021-1,28223,34;P-3895-2,266973,48;	2	P-1719-2,200663,15;	1	NA	0	NA	0	P-3295-1,200689,32;	1
Clint1	41.1097	40.2445	1.02149	0.528891	Clint1	49.1369	53.7059	0.840427	0.0812106	Clint1	P-6217-2,-783394,101;P-5577-1,-342520,109;P-11625-2,-30443,64;P-8267-1,91793,81;P-8043-1,-320757,83;P-8042-1,-5823,83;P-7617-1,-616832,86;P-7328-1,17034,89;	8	P-1022-1,-927693,110;P-8194-1,-864049,31;P-5019-1,91820,41;P-4334-1,-394281,45;P-4035-1,-320761,47;P-1541-1,-748713,90;	6	P-3587-1,91798,11;P-2565-1,-239,13;	2	NA	0	NA	0	P-765-1,-312407,47;	1
Clip4	2.67391	1.1863	2.24351	0.0107064	Clip4	3.59102	3.19708	1.05573	0.429959	Clip4	P-5762-1,217997,106;P-5559-1,465127,110;P-3089-1,29200,170;P-11416-2,363550,65;	4	P-7277-1,363464,33;P-3711-2,219854,49;P-3524-2,217856,51;P-3351-1,639876,52;	4	P-1083-1,465083,18;	1	NA	0	NA	0	P-3728-1,760349,31;	1
Cln8	4.11869	4.2266	0.974529	0.657419	Cln8	4.118	3.27983	1.04659	0.564181	Cln8	P-6651-1,-8687,95;	1	P-4914-1,-109343,42;	1	P-1229-1,663,17;	1	NA	0	P-7040-1,560,14;	1	P-2522-1,265,34;P-1860-1,-45784,37;	2
Cmss1	17.8595	11.4857	1.55445	0.02916	Cmss1	14.6289	15.8278	0.824172	0.011826	Cmss1	P-5824-1,132989,105;P-4559-1,240467,129;	2	P-450-1,240439,155;P-6581-1,131925,35;	2	P-1916-2,-21,14;P-255-1,240491,54;	2	NA	0	NA	0	P-1380-1,240443,40;	1
Cnksr3	12.5539	9.22632	1.36028	0.0134091	Cnksr3	13.7639	18.1455	0.768612	0.0276196	Cnksr3	P-28-1,-81283,1395;P-3446-2,94204,158;P-2979-1,-38380,174;P-10404-1,135791,70;P-8536-1,191455,80;P-231-1,28917,834;	6	P-292-2,28882,180;P-7708-1,94271,32;P-1991-1,-81315,76;	3	P-1750-1,-81246,15;P-529-1,28929,26;	2	NA	0	P-2273-1,-179065,20;	1	P-3761-1,-81263,31;P-1980-1,135169,36;P-962-1,28886,44;	3
Cnnm3	9.75364	6.10011	1.59795	0.213015	Cnnm3	8.89288	7.24061	1.13936	0.0207839	Cnnm3	P-4027-3,-33137,142;	1	P-7518-1,-19224,32;P-6198-3,-33038,36;	2	P-5106-1,-33516,10;	1	NA	0	NA	0	NA	0
Cntn6	0.0160789	1.30419	0.0198441	0.185412	Cntn6	0.0865243	0	9.65243	0.237801	Cntn6	P-11733-1,-817651,64;	1	P-4592-1,-817587,43;	1	P-1081-1,-738820,18;	1	NA	0	P-11630-1,-833650,12;P-9403-1,433973,12;	2	NA	0
Cntnap2	0.275723	0.243244	1.12825	0.620124	Cntnap2	0.356127	0.512588	0.623191	0.011431	Cntnap2	P-2570-1,285545,191;P-10776-1,919251,68;	2	P-2988-1,285547,56;	1	P-2390-1,309,13;	1	NA	0	P-6598-1,3127,14;P-5259-1,769837,15;P-4651-1,257112,16;P-4650-1,835571,16;P-1490-4,116201,23;P-765-2,218801,29;	6	P-790-1,286077,46;	1
Coa5	15.5754	13.6845	1.13808	0.544271	Coa5	19.545	17.2265	1.04524	0.0277595	Coa5	P-3681-1,93266,151;P-3033-3,84279,172;P-11183-2,120464,66;	3	P-4712-1,105213,43;P-2905-2,30171,57;	2	P-3763-1,84315,11;P-1587-1,84811,15;	2	NA	0	NA	0	NA	0
Col22a1	0.318693	0.499372	0.64529	0.228544	Col22a1	0.0798971	0.165084	0.519984	0.0156271	Col22a1	P-5145-1,-305574,117;P-1806-2,183605,240;	2	P-4799-1,-16818,42;	1	P-2609-1,-305509,13;	1	NA	0	NA	0	P-3629-1,-482956,31;	1
Col4a1	115.143	236.608	0.486663	0.119834	Col4a1	132.552	164.515	0.781879	0.0579457	Col4a1	P-349-1,-14637,723;	1	P-8125-1,-161116,31;	1	P-3895-1,-14618,11;	1	NA	0	NA	0	NA	0
Colgalt2	0.134791	0.418155	0.338175	0.000196998	Colgalt2	0.363562	0.587191	1.34621	0.366465	Colgalt2	P-5829-2,154205,105;P-2282-1,14900,207;P-9682-1,158076,73;P-9235-2,156702,75;P-9011-2,173424,77;P-7619-1,72619,86;	6	P-2656-1,131819,61;	1	P-5041-1,14829,10;	1	NA	0	NA	0	NA	0
Copz2	18.8733	35.0735	0.538239	0.00387974	Copz2	16.675	15.3716	1.29309	0.00818394	Copz2	P-11355-1,12336,65;	1	P-5897-1,42494,37;P-3526-1,13966,51;	2	P-3317-1,10803,12;P-2338-1,494,13;	2	NA	0	NA	0	P-1662-1,12236,38;P-477-1,60355,54;	2
Cox7a2l	159.902	108.114	1.47896	0.204519	Cox7a2l	139.903	131.659	1.18037	0.0715812	Cox7a2l	P-3561-1,-74478,154;P-422-2,-25284,679;P-7900-1,-24576,84;	3	P-723-1,-12243,128;P-186-3,-25150,205;	2	P-5584-1,-25142,10;	1	NA	0	P-8735-1,114864,13;	1	NA	0
Cpvl	0.195575	0.0804002	2.27405	0.295008	Cpvl	0.160158	0.422854	0.364087	0.0953897	Cpvl	P-6004-1,-39572,103;P-3751-4,35987,149;P-2685-2,87302,186;P-1042-2,66295,385;P-11876-3,35237,63;P-9640-2,-8773,73;	6	P-8276-1,-8806,30;P-6791-1,-31830,34;P-6737-2,65300,35;P-3348-1,87354,52;	4	P-4657-1,-17073,10;P-5740-1,20239,10;P-4259-1,20050,11;	3	NA	0	P-6056-1,26867,14;P-1314-1,71899,23;	2	P-2680-1,30132,33;P-112-2,46777,89;	2
Creb3	15.33	16.8805	0.908201	0.17535	Creb3	10.8163	7.634	1.50423	0.0227762	Creb3	P-861-2,-20119,449;P-10599-1,-32091,68;	2	P-5759-1,-31513,38;P-4363-1,-20068,45;P-3116-1,-24882,55;	3	P-2831-1,-20057,12;	1	NA	0	NA	0	NA	0
Creg1	17.3582	11.7563	1.47609	0.024379	Creg1	10.366	59.7901	0.190109	3.3278e-05	Creg1	P-264-1,-24570,795;	1	P-1010-1,-24629,111;P-2085-2,-38856,73;	2	P-5800-1,-38910,10;P-4245-1,-24627,11;	2	NA	0	P-1448-1,-8209,23;	1	P-4186-1,-15543,30;P-1161-1,-26223,41;P-98-1,-24634,93;	3
Tom1l1	20.4877	4.0881	5.00175	9.10043e-05	Tom1l1	17.2874	24.0841	0.654558	0.01358	Tom1l1	P-4801-2,-160986,124;P-3862-3,-369808,146;P-3444-1,-157115,158;P-12393-2,-165139,62;P-10474-2,-855093,69;P-332-1,-408727,742;	6	P-2780-1,-364258,59;P-2204-2,-369814,70;P-1865-2,-408564,79;P-1454-1,-156985,93;	4	P-4573-1,-369778,10;P-4137-1,-61040,11;	2	NA	0	P-6437-1,-601762,14;P-5833-1,-99746,15;P-4037-2,-157193,16;P-815-1,-181824,28;	4	P-2318-1,-408847,35;P-1548-1,-157178,39;	2
Crnkl1	16.6487	13.9053	1.19715	0.155925	Crnkl1	15.9944	15.6266	0.990136	0.892773	Crnkl1	P-5035-1,-15437,119;P-3246-1,-233427,165;P-12116-2,-17451,62;	3	P-6695-1,-15451,35;	1	P-5128-1,402,10;	1	NA	0	P-6121-1,-155,14;	1	NA	0
Cryz	8.33176	12.0189	0.693478	0.0109445	Cryz	9.25009	4.67326	1.67388	0.110522	Cryz	P-4854-1,107712,123;P-1062-1,103787,380;P-10905-1,-19,67;	3	P-440-1,103773,156;P-1905-2,107727,78;	2	P-4122-1,103781,11;	1	NA	0	P-3203-2,-285,18;	1	P-1754-1,-90,37;	1
Csnk1g1	5.95179	4.04479	1.47031	0.0502846	Csnk1g1	8.80105	8.42567	1.14144	0.0737853	Csnk1g1	P-9632-1,66216,73;	1	P-2906-1,-87,57;	1	P-3550-1,-87,11;	1	NA	0	NA	0	P-3909-1,512,31;	1
Ctnnd2	1.44701	0.540464	2.64688	0.0095829	Ctnnd2	0.664445	3.06195	0.193981	0.000194018	Ctnnd2	P-6041-2,849640,103;P-5863-1,-20251,105;P-9570-1,-515940,73;P-6896-1,582755,93;	4	P-6934-1,-875734,34;P-4230-1,847826,46;P-4018-1,792484,47;	3	P-1667-1,233864,15;	1	NA	0	P-11270-1,-684652,12;P-8321-1,-934594,13;P-168-3,109876,49;	3	P-3788-1,374317,31;P-531-1,528389,52;	2
Cwc27	13.5274	11.6553	1.16049	0.0479901	Cwc27	16.4455	16.8043	0.953212	0.725402	Cwc27	P-3077-2,333500,170;P-3063-2,16914,171;P-10514-2,260151,69;	3	P-5591-1,325239,39;P-4780-2,486886,42;	2	P-3095-1,298481,12;P-198-1,-239,72;	2	NA	0	NA	0	NA	0
Trim2	15.0744	3.31445	4.53742	0.00165743	Trim2	10.2317	34.1817	0.298616	3.49562e-05	Trim2	P-893-1,-11063,435;P-8172-1,9266,82;	2	P-1180-2,-10314,103;P-8139-1,-178559,31;P-7173-1,-75678,33;P-6280-2,-113686,36;P-5462-2,-87153,39;P-1765-2,9282,82;	6	P-4545-1,-45301,10;	1	NA	0	P-11643-1,39633,12;	1	P-2851-1,-10485,33;	1
Cyp2u1	0.199148	0.324279	0.625669	0.147332	Cyp2u1	0.546374	0.309839	1.61212	0.115085	Cyp2u1	P-4856-1,-28531,123;P-4404-1,-37879,132;	2	P-1665-1,-28620,85;	1	P-1899-2,146,14;	1	NA	0	NA	0	NA	0
D7Ertd443e	0.0324192	0.034432	0.954701	0.920622	D7Ertd443e	0.122755	0.0406195	1.45502	0.379407	D7Ertd443e	P-4772-1,-257492,124;P-4806-1,-24853,124;P-2887-1,-246942,178;P-548-1,-145895,605;P-453-1,74634,663;P-8311-1,-35116,81;P-7423-3,-254507,88;	7	P-1176-2,74761,103;P-5985-2,-145945,37;P-4865-1,-40737,42;P-2625-1,-1785,62;	4	P-2054-1,-145960,14;	1	NA	0	P-6118-1,74813,14;	1	P-4311-1,101151,30;	1
Dact1	9.61967	72.2964	0.133179	0.0089878	Dact1	3.61703	2.82225	1.41675	0.00240389	Dact1	P-6115-1,214444,102;P-5214-1,-57390,115;P-4156-2,267589,138;P-2493-2,469646,195;P-1409-2,-64730,293;P-751-1,-105393,502;P-12311-1,486838,62;P-11774-2,-107508,64;P-9734-2,36284,73;P-9228-2,-394,75;P-8468-1,6330,80;	11	P-4331-1,-21691,45;P-4120-1,-105437,46;	2	P-5302-1,-105514,10;P-1690-1,-107701,15;	2	NA	0	P-4441-1,-78533,16;	1	P-3227-1,157895,32;	1
Dad1	13.3952	18.863	0.710283	0.0211652	Dad1	11.8207	17.1766	0.67886	0.00623794	Dad1	P-4910-1,9706,122;P-3626-1,397810,153;P-1559-1,381965,266;P-11056-2,156412,67;P-7142-1,4769,91;	5	P-6471-3,4420,36;P-4906-2,9672,42;	2	P-2147-1,4355,13;	1	NA	0	P-7615-1,242798,13;	1	NA	0
Dap	33.7555	48.3903	0.69763	0.020212	Dap	28.2385	51.483	0.56036	0.00213135	Dap	P-6041-2,-202152,103;P-10233-1,14499,70;P-6896-1,-469037,93;	3	P-4230-1,-203966,46;P-4018-1,-259308,47;	2	P-1854-1,-176,14;P-1667-1,-817928,15;	2	NA	0	P-7031-1,267,14;P-168-3,-941916,49;	2	P-3788-1,-677475,31;P-531-1,-523403,52;P-376-1,14403,57;	3
Dcdc2a	0.340883	1.8166	0.192096	0.01472	Dcdc2a	3.70976	1.41802	2.00415	0.0102879	Dcdc2a	P-4186-2,28430,138;P-496-1,164201,636;P-8900-2,13573,77;	3	P-856-2,164397,120;P-7920-1,130704,31;	2	P-4179-1,164424,11;P-2400-1,-5708,13;P-1918-1,44028,14;	3	NA	0	NA	0	NA	0
Dclk2	2.19232	1.56046	1.40235	0.152443	Dclk2	1.65412	2.74719	0.596418	0.0720548	Dclk2	P-7017-2,152103,92;	1	P-5443-1,127411,39;	1	P-3974-1,108005,11;	1	NA	0	P-1083-1,224770,25;	1	P-3133-1,107841,32;	1
Ddah1	13.2694	11.3749	1.1664	0.176452	Ddah1	16.1628	10.5029	1.47162	0.052657	Ddah1	P-3252-1,26767,164;P-639-1,31784,560;P-7456-2,-74468,88;	3	P-2793-1,69253,59;	1	P-5917-1,69322,10;	1	NA	0	P-11099-1,-55121,12;	1	NA	0
Dip2b	5.8774	6.05746	0.970323	0.740422	Dip2b	11.0688	6.88513	1.55165	0.00974899	Dip2b	P-10054-1,36213,71;P-8840-1,106351,77;P-7113-2,150673,91;	3	P-4032-1,68787,47;P-3896-2,85113,48;P-3601-1,36275,50;	3	P-2752-1,-249,12;P-260-1,150640,54;	2	NA	0	P-9468-1,638,12;	1	P-2389-1,88292,35;	1
Dlgap2	0	0.0326889	0.234253	0.392326	Dlgap2	0.0258491	0.0240618	0.616772	0.402813	Dlgap2	P-4944-2,93653,121;P-12929-1,225498,60;	2	P-6120-1,93340,37;P-4731-1,225537,43;	2	P-876-1,297505,20;	1	NA	0	NA	0	P-3673-1,37057,31;	1
Dmrt2	0.0107732	0.2139	0.0927789	0.227339	Dmrt2	0.589477	0.00928498	20.9828	0.0425374	Dmrt2	P-6326-1,255093,100;P-3658-1,463190,152;P-836-3,-17787,459;P-625-1,348882,568;P-10845-1,-15753,67;P-9775-1,265081,72;P-9936-2,891819,72;P-7692-2,419276,86;	8	P-722-1,-15773,128;P-5643-1,463506,39;P-5251-1,255019,40;P-4161-1,-6313,46;P-2047-1,265150,74;P-1992-1,107246,76;P-1311-1,-17808,98;	7	P-360-1,-18207,38;	1	NA	0	NA	0	P-273-1,265128,64;	1
Dmrtb1	0	0	1	NA	Dmrtb1	0.0630616	0	7.30616	0.42265	Dmrtb1	P-11818-1,-103594,63;P-7579-3,182442,87;	2	P-6555-1,160300,35;P-5336-1,81394,40;P-1302-1,59039,98;	3	P-5007-1,160316,10;P-4359-1,58598,11;	2	NA	0	NA	0	NA	0
Dnajc13	15.153	17.1523	0.883505	0.244642	Dnajc13	21.2336	14.4348	1.436	0.0325608	Dnajc13	P-5564-1,-19771,109;P-4351-3,-22222,133;P-2737-1,-41534,184;P-1624-4,-18282,257;P-9959-1,22291,71;	5	P-3157-3,-42017,54;	1	P-4518-1,-44026,10;	1	NA	0	NA	0	P-3205-1,-14853,32;	1
Dnajc24	9.59503	7.42583	1.29172	0.0631755	Dnajc24	6.44031	4.86641	1.48044	0.115862	Dnajc24	P-1076-2,-525807,375;P-8359-1,-622726,81;	2	P-853-1,-622722,120;P-8605-1,29025,30;	2	P-1454-1,221,16;	1	NA	0	P-10047-1,-307681,12;P-7844-1,-76053,13;P-93-2,-518130,63;	3	P-36-1,-525825,137;P-3262-1,-483411,32;	2
Dnmbp	5.95111	6.54001	0.910092	0.179448	Dnmbp	8.55597	6.98548	1.28936	0.0605967	Dnmbp	P-12877-3,32725,60;	1	P-6321-1,-37170,36;	1	P-4266-1,44883,11;	1	NA	0	P-3801-2,33066,17;	1	P-2284-1,105337,35;	1
Dok5	0.109942	0.648531	0.182135	0.0650708	Dok5	0.0784623	0.860467	0.0966651	0.00639728	Dok5	P-5474-1,97513,111;P-3059-2,237877,171;P-11204-1,194569,66;P-10838-2,106393,67;P-9772-1,233694,72;P-8502-1,119179,80;P-8067-1,944572,83;P-7373-1,695449,89;	8	P-7948-1,695365,31;P-5067-1,901859,41;P-4759-1,640102,42;P-4295-2,106431,45;P-1767-3,970822,82;P-1739-1,125873,83;	6	P-259-1,696116,54;	1	NA	0	P-10446-1,18436,12;	1	NA	0
Dpp10	0.762195	1.2743	0.601257	0.0119394	Dpp10	0.341392	1.22217	0.295033	0.000114942	Dpp10	P-5323-1,24792,113;P-3045-1,104980,172;P-1837-1,-684998,237;P-10944-3,500929,67;	4	P-240-1,-685031,192;P-1998-1,388794,76;P-1678-2,396415,85;	3	P-4697-1,-685108,10;P-4581-1,-408,10;	2	NA	0	P-10427-1,437436,12;P-10246-1,885700,12;P-8120-1,104032,13;P-2792-1,653097,18;P-2859-1,999978,18;	5	NA	0
Dse	4.13841	25.065	0.165441	0.0217851	Dse	6.92299	5.43969	1.2206	0.299171	Dse	P-1041-1,34491,388;P-911-2,56907,430;P-7445-1,51533,88;P-7446-3,53974,88;	4	P-4121-1,51528,46;P-2158-1,70880,71;	2	P-706-1,56828,22;	1	NA	0	P-2716-1,-419,19;P-645-3,46921,30;	2	P-2235-1,784,35;	1
Dupd1	0	0.0338072	0.228273	0.42265	Dupd1	0	0	1	NA	Dupd1	P-4507-1,167050,130;P-10927-2,150618,67;P-10237-2,11248,70;P-7903-1,161331,84;	4	P-8461-1,193562,30;P-3105-1,127778,55;	2	P-5778-1,191128,10;	1	NA	0	NA	0	NA	0
Dusp22	3.92521	4.00125	0.981044	0.905644	Dusp22	4.07866	3.96597	1.24341	0.00628502	Dusp22	P-6067-1,52394,103;P-8040-2,59767,83;	2	P-8155-2,52472,31;	1	P-499-1,52391,27;	1	NA	0	NA	0	NA	0
Dusp6	42.8896	46.6718	0.918979	0.694877	Dusp6	35.1735	20.5309	1.67023	0.182058	Dusp6	P-4385-2,2127,133;P-4378-1,131999,133;P-4211-1,-221,137;P-12579-1,1331,61;P-7387-1,-18183,89;	5	P-579-1,-265,142;	1	P-5880-1,1449,10;	1	NA	0	P-11789-1,-59362,12;P-7316-1,-90282,14;	2	NA	0
Dym	18.8346	13.503	1.39456	0.0279033	Dym	17.8974	21.8041	0.678582	0.00476413	Dym	P-5085-1,45900,118;P-2394-2,145973,201;P-11755-2,3187,64;P-6920-1,87088,93;P-6889-1,132113,93;	5	P-3200-1,46880,54;	1	P-1285-1,28625,16;	1	NA	0	NA	0	P-841-1,46908,45;P-237-1,45824,68;	2
Ebf1	0.061828	12.3873	0.00579386	0.00542215	Ebf1	0.704677	0.787748	0.841358	0.216004	Ebf1	P-6217-2,451340,101;P-5577-1,892214,109;P-12399-1,138907,62;P-8043-1,913977,83;P-7617-1,617902,86;	5	P-1022-1,307041,110;P-8400-1,181124,30;P-8194-1,370685,31;P-7032-1,21126,34;P-4334-1,840453,45;P-4035-1,913973,47;P-1541-1,486021,90;	7	P-4635-1,-150,10;	1	NA	0	P-9045-1,90629,13;P-3328-1,68622,17;P-1331-2,718,23;	3	P-765-1,922327,47;	1
Ebf2	0.0444251	0.288756	0.182172	0.0530288	Ebf2	0.129641	0.166973	1.34092	0.771846	Ebf2	P-5767-1,38721,106;P-5544-1,53604,110;P-12989-1,-85692,60;P-11908-1,-72260,63;	4	P-869-1,38697,119;	1	P-2001-1,-21678,14;	1	NA	0	NA	0	NA	0
Echdc3	1.25618	0.981166	1.27746	0.509826	Echdc3	1.7214	2.19726	0.808474	0.458523	Echdc3	P-5651-1,-108863,108;P-9560-2,72138,73;P-8947-1,66585,77;	3	P-5701-1,-99921,38;P-4343-1,72116,45;P-3937-2,33142,47;P-1959-1,-299,77;	4	P-3266-2,-390,12;	1	NA	0	P-10265-1,48122,12;	1	P-3488-1,66581,31;	1
Eci2	38.1509	44.8686	0.850316	0.311095	Eci2	31.8381	31.6533	0.954863	0.46873	Eci2	P-4535-2,-546990,129;P-11558-1,-607728,64;P-11427-1,-456169,65;	3	P-1140-1,-547042,105;P-6000-2,-607872,37;P-5922-1,-386340,37;P-4555-1,-35964,44;	4	P-4963-1,-195390,10;	1	NA	0	NA	0	P-2659-1,-74287,34;	1
Ect2l	0.222033	0.00521335	15.2519	0.115264	Ect2l	0.0883274	0	9.83274	0.00982452	Ect2l	P-4412-1,137809,132;P-12327-1,101502,62;	2	P-718-1,102190,129;P-4561-1,101464,44;P-3148-1,113662,55;	3	P-3470-1,-33,11;	1	NA	0	NA	0	NA	0
Eed	28.5365	18.4089	1.54985	0.0287353	Eed	24.6093	24.2725	1.00876	0.840338	Eed	P-5160-1,-69110,116;	1	P-1585-2,-106014,88;	1	P-1557-1,-295,15;	1	NA	0	P-9997-1,-112477,12;P-8309-1,-555,13;P-3968-1,111,16;	3	NA	0
Efhd1	0.603625	0.425127	1.41022	0.540591	Efhd1	3.41405	7.11136	0.40992	0.00741505	Efhd1	P-3733-1,-32022,150;P-6509-1,6531,98;	2	P-6593-2,6655,35;	1	P-4584-1,-18056,10;P-5621-1,6655,10;	2	NA	0	NA	0	NA	0
Egln3	0.270039	7.12773	0.0392337	0.00546886	Egln3	0.780141	0.288329	1.59135	0.0356093	Egln3	P-5229-1,-440432,115;P-4509-1,282964,130;P-3369-2,233916,160;P-2995-1,203502,173;P-1541-3,365181,269;P-9364-1,43816,75;P-8577-2,328456,79;	7	P-7183-1,787154,33;P-6528-1,43828,35;P-6540-1,539567,35;P-5218-1,464706,40;P-4726-1,457012,43;P-3388-1,452923,52;P-2972-1,579786,56;P-2799-2,365178,59;	8	P-3937-1,11758,11;P-2790-1,135861,12;P-910-1,-53137,19;	3	NA	0	P-11281-1,101849,12;P-652-2,-125589,30;	2	P-2790-1,11534,33;P-3035-1,136303,33;P-1070-1,233903,43;P-189-1,365127,73;	4
Elavl2	0.377021	1.66262	0.231386	0.0538298	Elavl2	0.341163	0.525355	0.800564	0.405712	Elavl2	P-12947-2,110716,60;	1	P-7494-1,-38,32;	1	P-1263-1,20301,17;	1	NA	0	P-6580-1,-342826,14;	1	NA	0
Elf5	0.140604	0.168439	0.844008	0.859102	Elf5	1.86814	0.604246	3.80752	0.0869106	Elf5	P-2436-2,70270,198;P-630-1,37508,565;	2	P-2488-1,25052,64;	1	P-2528-1,45114,13;	1	NA	0	NA	0	P-4477-1,37465,30;	1
Emb	5.54623	4.36692	1.26944	0.0273722	Emb	8.96518	5.58866	1.56449	0.0394013	Emb	P-3965-2,203136,143;P-3054-1,189578,171;P-2824-1,15166,181;P-12302-2,-36602,62;P-9124-2,-26796,76;	5	P-8154-1,15144,31;	1	P-4961-1,190,10;	1	NA	0	P-6419-1,-26769,14;P-1535-1,15135,22;	2	P-827-1,15163,46;P-703-1,91045,48;	2
Emx2	0.846929	5.24321	0.163125	0.0154673	Emx2	5.06153	22.3854	0.228001	0.000785741	Emx2	P-6303-1,251173,100;P-5555-1,171959,110;P-2393-4,459698,201;P-12715-1,110685,61;P-10607-2,392235,68;P-8641-1,223584,79;P-7967-1,481419,84;P-7770-1,10829,85;	8	P-1158-1,459738,104;P-397-1,-57988,162;P-3255-2,-64054,53;	3	P-4728-1,9242,10;P-1579-1,-3980,15;P-1015-1,459659,18;	3	NA	0	NA	0	P-2862-1,459685,33;P-1577-1,171876,38;P-839-1,-40139,45;P-677-1,-839,48;	4
Ep300	17.2281	15.4749	1.11322	0.656076	Ep300	29.3062	22.6016	1.22439	0.219852	Ep300	P-1449-1,-30077,285;	1	P-3366-1,-31099,52;	1	P-2698-1,-71848,12;	1	NA	0	P-4567-3,298,16;P-3706-1,-7683,17;	2	NA	0
Epg5	3.6986	3.05823	1.20871	0.254696	Epg5	5.35153	3.25601	1.69918	0.0284288	Epg5	P-3887-1,2461,145;	1	P-7698-1,2469,32;	1	P-4777-1,76395,10;P-3786-1,63856,11;	2	NA	0	P-11070-1,73466,12;	1	NA	0
Erbb4	0.0408359	0.405528	0.12234	0.0136089	Erbb4	1.66948	0.515823	3.19529	0.0106523	Erbb4	P-4388-1,-395030,133;P-12408-2,358762,62;P-8915-1,320275,77;P-8732-1,683600,78;	4	P-5454-1,358781,39;P-5077-1,-391085,41;	2	P-277-1,320255,50;	1	NA	0	P-7546-1,-335,13;P-8502-1,892314,13;P-5388-1,178260,15;P-3852-1,487167,17;P-1546-2,18725,22;P-301-3,278348,39;P-111-5,269601,57;	7	P-1729-1,-358877,38;	1
Ercc4	2.74392	2.50205	1.09628	0.165438	Ercc4	3.84393	3.77823	0.984637	0.81365	Ercc4	P-12791-1,85792,60;P-9996-1,108430,71;	2	P-7626-1,96314,32;P-4613-1,-64699,43;	2	P-778-1,50633,21;	1	NA	0	P-9552-1,-68795,12;P-7335-1,-200,14;P-584-3,97530,31;	3	P-803-1,50620,46;	1
Ercc6l2	11.1713	10.1263	1.10309	0.493874	Ercc6l2	12.6763	15.813	0.791795	0.00272152	Ercc6l2	P-5999-2,102130,103;P-1976-1,-128001,226;P-1674-2,136966,253;P-1594-1,251602,260;P-12798-2,103594,60;	5	P-547-1,103627,145;P-528-1,136788,147;P-6135-1,94004,37;P-6113-1,251560,37;P-2798-1,141985,59;	5	P-4847-1,141985,10;P-1456-1,137000,16;	2	NA	0	NA	0	P-2493-1,136843,34;P-1838-1,103649,37;P-1008-1,-357,43;P-763-1,251556,47;	4
Errfi1	29.918	26.2007	1.14182	0.389792	Errfi1	20.4072	16.8519	1.12003	0.234883	Errfi1	P-4759-1,-108886,124;P-4312-2,-129937,134;P-1248-1,-179006,327;P-12442-1,-85927,61;	4	P-394-1,-147093,162;P-3586-2,-178930,50;	2	P-5827-1,-34424,10;P-332-1,-96489,41;	2	NA	0	NA	0	P-41-1,-129910,130;P-3446-1,74,31;	2
Esr1	0.0222718	0.419685	0.0751056	0.0340289	Esr1	0.160443	0.534713	0.310073	0.0185584	Esr1	P-12328-1,256277,62;P-7331-1,-52722,89;	2	P-1237-1,-22199,101;P-1168-1,-58100,104;P-8231-1,429460,30;P-6440-1,-52725,36;	4	P-1299-1,-52745,16;	1	NA	0	P-10360-1,-30143,12;	1	NA	0
Etfa	37.5152	39.4748	0.950369	0.771738	Etfa	35.7371	29.9649	1.14159	0.45639	Etfa	P-5510-1,144114,110;P-4873-1,105277,122;P-2858-1,149974,179;P-12921-2,135449,60;	4	P-6311-1,149971,36;P-2980-1,144075,56;P-1784-2,109672,81;	3	P-693-1,149995,22;	1	NA	0	NA	0	P-4067-1,144120,30;	1
Acvr2b	14.7746	3.41092	4.32182	0.0447921	Acvr2b	24.9108	13.1389	1.9167	0.0132927	Acvr2b	P-2382-1,5458,201;	1	P-5859-1,15542,38;	1	P-4248-1,27911,11;	1	NA	0	NA	0	NA	0
Exog	5.36194	5.24744	1.02178	0.812658	Exog	3.9578	2.36201	2.18222	0.0458434	Exog	P-2382-1,-36992,201;P-757-1,121400,496;	2	P-1091-1,33043,106;P-5859-1,-26908,38;	2	P-4248-1,-14539,11;P-917-1,121401,19;	2	NA	0	NA	0	P-3713-1,131,31;	1
Exph5	0.0400188	0.867407	0.0570075	0.0136005	Exph5	0.469323	0.135129	3.09951	0.0219097	Exph5	P-9960-1,-6,71;	1	P-8268-1,-29853,30;	1	P-694-1,55024,22;	1	NA	0	NA	0	NA	0
Fam19a5	12.3053	3.25602	3.77073	0.000779685	Fam19a5	14.2038	34.8233	0.463096	0.00177061	Fam19a5	P-5993-1,-749349,103;P-5320-2,-332334,113;P-5087-2,-462867,118;P-4081-2,662995,140;P-3653-5,-240342,152;P-3573-1,-535296,154;P-3339-1,-454010,161;P-2752-3,-557113,184;P-1436-2,-333861,287;P-12554-1,57486,61;P-12217-1,-269430,62;P-12293-2,77593,62;P-495-2,68133,636;	13	P-1017-1,-269358,110;P-1016-1,689998,110;P-7394-1,67833,33;P-5240-2,-556792,40;P-4977-1,-142269,41;P-3882-1,-454067,48;P-3371-1,-809250,52;P-3434-1,-333997,52;	8	P-3495-1,663664,11;P-3236-1,803429,12;P-871-1,-283150,20;	3	NA	0	NA	0	P-69-1,68018,105;P-2702-1,-240315,33;P-2666-1,-27262,34;P-2120-1,623176,36;P-514-1,-333843,52;P-296-1,597,62;	6
F2rl2	0	0.0037834	0.72551	0.42265	F2rl2	0.0137819	0	2.37819	0.42265	F2rl2	P-1388-1,82010,298;P-9412-1,94154,74;P-7528-1,67295,87;	3	P-5767-2,98087,38;P-4493-1,68381,44;	2	P-4323-1,67459,11;	1	NA	0	P-9430-1,-54794,12;P-9299-1,68183,13;	2	NA	0
Fam105a	3.74454	6.47207	0.57922	0.0984774	Fam105a	4.32909	8.55223	0.488683	0.0128684	Fam105a	P-12794-1,-1621,60;P-11218-1,-302987,66;P-8794-1,-310909,78;	3	P-639-1,-246246,136;P-6697-1,-1594,35;	2	P-4621-1,-242325,10;	1	NA	0	P-7946-1,-7666,13;P-7338-1,-314058,14;	2	NA	0
Fam114a2	25.4852	20.7754	1.22659	0.0472347	Fam114a2	23.1327	19.0584	1.11604	0.270686	Fam114a2	P-5658-1,105688,108;P-5216-1,84835,115;P-10007-1,145082,71;	3	P-5018-1,211399,41;	1	P-4793-1,263024,10;	1	NA	0	P-311-2,107573,39;	1	NA	0
Fam160b1	9.28417	12.4123	0.748186	0.0604559	Fam160b1	10.5078	9.30748	1.1473	0.0870741	Fam160b1	P-4763-1,-119150,124;P-4739-1,12388,125;P-11604-1,1681,64;	3	P-6282-1,37996,36;	1	P-3827-1,-128919,11;	1	NA	0	NA	0	P-2373-1,43355,35;	1
Fam178b	0.0257605	0.0489494	0.60663	0.415208	Fam178b	0.0277443	0.105626	3.77443	0.296208	Fam178b	P-11069-2,119842,67;P-7008-1,96721,92;	2	P-6832-1,8169,34;	1	P-5889-1,102528,10;	1	NA	0	NA	0	P-1983-1,48034,36;	1
Cxadr	12.4425	3.48415	3.56381	0.00191878	Cxadr	15.4274	23.0957	0.653332	0.00638005	Cxadr	P-5655-3,45692,108;P-2818-1,263102,181;P-12643-2,-261040,61;P-12642-2,-243535,61;P-10179-3,-62997,71;P-9844-2,-581993,72;P-8002-1,-16296,83;P-7934-2,-639279,84;	8	P-6696-1,126444,35;P-3600-1,60313,50;P-2783-2,-386809,59;	3	P-5858-1,-656887,10;P-3126-1,60260,12;	2	NA	0	P-6733-1,-648831,14;P-1499-1,208734,23;P-1235-2,-495174,24;	3	P-3589-1,-259897,31;	1
Fam210b	1.6282	2.87667	0.567505	0.0159325	Fam210b	2.49928	2.94134	0.891423	0.229488	Fam210b	P-5919-1,-38711,104;P-8561-2,-52350,79;	2	P-2946-1,-38775,57;	1	P-246-1,-24473,57;	1	NA	0	NA	0	NA	0
Fam26f	0.0829856	0.225733	0.394454	0.140753	Fam26f	0.100362	0.120327	0.440297	0.160189	Fam26f	P-1041-1,-45088,388;P-911-2,-22672,430;P-7445-1,-28046,88;P-7446-3,-25605,88;	4	P-4121-1,-28051,46;P-2158-1,-8699,71;	2	P-706-1,-22751,22;	1	NA	0	P-645-3,-32658,30;	1	NA	0
Fam53b	5.77192	6.49033	0.889481	0.32627	Fam53b	5.58212	9.15579	0.712539	0.0288105	Fam53b	P-11872-1,-32029,63;	1	P-8058-1,176050,31;P-7589-1,86831,32;	2	P-5051-1,19324,10;P-4344-1,125459,11;	2	NA	0	NA	0	P-2929-1,-542,33;	1
Fam73a	7.26789	5.93593	1.22401	0.162255	Fam73a	11.0571	7.56804	1.45834	0.0117521	Fam73a	P-2507-3,61813,194;P-1513-1,7565,272;P-12862-1,31776,60;	3	P-44-1,7611,302;	1	P-4936-1,7569,10;P-1111-1,24600,18;	2	NA	0	P-1193-2,56248,24;	1	NA	0
Fam78a	0.0444881	0.157473	0.325354	0.0313716	Fam78a	0.170512	0.0216394	3.38805	0.0148389	Fam78a	P-471-1,-5081,655;P-8180-2,38263,82;	2	P-4954-1,37593,41;	1	P-781-1,37595,21;P-251-1,-5102,56;	2	NA	0	NA	0	NA	0
Fam83f	0.0269174	0.085208	0.387755	0.209906	Fam83f	0.375274	0.0402945	38.5274	0.0337808	Fam83f	P-4955-1,13707,121;	1	P-2017-1,13725,75;	1	P-5027-1,32696,10;	1	NA	0	NA	0	NA	0
Fam98a	15.566	15.5886	0.998552	0.971299	Fam98a	18.2862	19.1106	0.960358	0.612579	Fam98a	P-2063-1,-494666,220;P-12978-2,86264,60;P-7488-1,-152153,87;	3	P-4522-1,-354314,44;P-2929-1,-152193,57;	2	P-4779-1,86372,10;	1	NA	0	P-10313-1,-125440,12;P-1352-1,-494121,23;	2	NA	0
Fancf	3.55057	3.83678	0.925598	0.140932	Fancf	3.19425	3.45845	1.24369	0.149225	Fancf	P-4101-1,-2704,140;	1	P-109-1,107780,230;	1	P-3645-1,-61,11;P-1756-1,107753,14;	2	NA	0	P-3759-1,30005,17;	1	P-3069-1,-106,32;P-1399-1,154362,39;P-1309-1,107790,40;P-965-1,-9945,44;	4
Fank1	0.166922	0.0776444	2.01863	0.27335	Fank1	0.241856	0.218692	1.77478	0.182989	Fank1	P-4876-2,65400,122;P-3817-1,304909,147;P-11799-1,157595,63;P-6439-1,379530,98;	4	P-5837-2,65433,38;P-2258-1,79704,69;P-1530-2,304981,90;	3	P-2022-1,79640,14;	1	NA	0	NA	0	NA	0
Fat1	43.5423	28.8297	1.51015	0.257776	Fat1	41.0016	42.3452	1.06016	0.0587474	Fat1	P-6297-1,-676731,100;P-5910-1,-798123,104;P-5174-2,-697636,116;P-4248-1,-796004,136;P-3896-1,-691625,145;P-3080-1,-480432,170;P-2598-1,-693028,190;P-10955-3,47737,67;P-10767-1,-371471,68;P-9816-1,-1489,72;P-8547-1,-148334,79;P-8446-1,-915820,80;P-8486-1,-369010,80;P-8094-2,-167895,82;P-7919-1,-879267,84;	15	P-7899-1,-879190,31;P-7682-1,-1504,32;P-7715-1,25078,32;P-3864-1,-253976,48;P-3335-1,-148227,53;P-2861-1,-183534,58;	6	P-903-1,-14266,19;	1	NA	0	P-9853-1,-421308,12;P-7932-1,-387294,13;P-7982-1,-97433,13;	3	P-2346-1,-14410,35;P-372-1,-693007,57;	2
Fbxl13	0.00300851	0.233043	0.0535236	0.0978871	Fbxl13	0.0227968	0.0247517	0.551176	0.221275	Fbxl13	P-1808-1,91642,239;P-9595-1,36706,73;	2	P-412-1,91618,160;P-7880-1,36747,31;	2	P-3408-1,-265,11;	1	NA	0	NA	0	NA	0
Fbxo33	9.66048	5.90368	1.63527	0.0841965	Fbxo33	8.60273	6.99874	1.26695	0.0575193	Fbxo33	P-1401-2,-525313,295;P-7119-1,-277889,91;	2	P-4321-1,-277893,45;	1	P-2216-1,-411,13;	1	NA	0	P-9879-1,-474520,12;P-5928-1,-762513,14;P-6739-1,-755151,14;P-2782-1,88521,18;	4	P-929-1,97,44;	1
Fbxw11	29.1466	26.3578	1.10577	0.166752	Fbxw11	26.7657	20.2638	1.27908	0.0743289	Fbxw11	P-11007-1,158463,67;P-301-2,-66259,766;	2	P-7675-1,155831,32;P-1441-1,-66159,94;	2	P-3674-1,106031,11;P-885-1,-66113,19;	2	NA	0	NA	0	NA	0
Fez1	0.911433	3.60896	0.254613	0.000512299	Fez1	0.849102	0.922535	4.04024	0.122429	Fez1	P-12088-4,198063,62;	1	P-6807-1,145503,34;	1	P-1942-1,83892,14;	1	NA	0	P-10251-1,175712,12;	1	NA	0
Fgf6	0.0391186	0	4.91186	0.312841	Fgf6	0.0826916	0	9.26916	0.42265	Fgf6	P-4152-1,3796,138;P-3834-1,-278,147;	2	P-2869-2,19,58;	1	P-2273-1,3749,13;	1	NA	0	NA	0	NA	0
Fhdc1	0.652722	0.407162	1.58864	0.301107	Fhdc1	0.626078	0.767601	1.00692	0.978046	Fhdc1	P-893-1,208616,435;	1	P-1180-2,209365,103;P-8139-1,41120,31;P-7173-1,144001,33;P-6280-2,105993,36;P-5462-2,132526,39;	5	P-4545-1,174378,10;	1	NA	0	NA	0	P-2851-1,209194,33;	1
Fig4	4.34615	4.93809	0.88037	0.170709	Fig4	4.68406	5.10603	0.878493	0.313784	Fig4	P-8534-1,9977,80;P-6392-1,61985,99;	2	P-47-1,119113,299;	1	P-952-1,214180,19;	1	NA	0	P-8118-1,108,13;P-3842-1,-808,17;	2	NA	0
Filip1l	0.645947	29.7919	0.0220103	0.0525745	Filip1l	1.93273	2.04983	0.900957	0.417985	Filip1l	P-5824-1,120743,105;P-4559-1,13265,129;P-7405-1,-33762,88;	3	P-450-1,13293,155;P-6581-1,121807,35;	2	P-255-1,13241,54;	1	NA	0	NA	0	P-1380-1,13289,40;	1
Fmn1	0.135648	0.439266	0.324192	0.00164099	Fmn1	1.57869	1.97503	0.779204	0.0875013	Fmn1	P-3150-3,112750,168;P-1331-2,6023,306;P-11829-2,106248,63;P-8834-1,87788,77;P-243-1,100640,819;P-7965-2,429094,84;P-7764-1,48720,85;P-7557-2,1497,87;	8	P-1197-1,305170,102;P-6925-2,6111,34;P-4823-2,100522,42;	3	P-2693-1,-44,12;P-3082-1,100609,12;	2	NA	0	P-3687-1,49402,17;	1	P-3917-1,305152,31;P-1468-1,103336,39;P-624-1,87821,49;P-409-1,100658,55;P-227-1,304584,68;	5
Fras1	5.29387	10.5444	0.502528	0.0140246	Fras1	11.5005	9.12026	1.22847	0.130867	Fras1	P-3435-1,142051,158;P-12101-1,-304,62;P-9975-1,386027,71;P-6711-1,383852,95;	4	P-665-1,345514,133;P-5301-1,142001,40;P-1589-2,383838,88;	3	P-4063-1,142174,11;	1	NA	0	P-10299-1,22098,12;	1	P-2709-1,350851,33;	1
Fsbp	1.29715	1.15118	1.12571	0.66464	Fsbp	1.76517	2.94571	0.633862	0.0657565	Fsbp	P-6745-2,94672,94;	1	P-4512-1,96278,44;P-3644-1,94708,50;	2	P-1291-1,94671,16;	1	NA	0	P-10257-1,112396,12;	1	NA	0
Fscn1	187.291	142.467	1.3146	0.016452	Fscn1	183.651	101.591	1.83537	0.00749437	Fscn1	P-2098-1,2545,218;	1	P-6012-1,2500,37;	1	P-1741-2,2140,15;	1	NA	0	NA	0	NA	0
Fsip1	0.447046	0.219025	1.99562	0.149406	Fsip1	0.642183	0.490817	1.44614	0.187863	Fsip1	P-3760-3,142860,149;	1	P-5665-1,2297,38;P-5729-1,109046,38;P-5564-1,92735,39;P-5068-1,108006,41;P-3178-1,94331,54;	5	P-3489-1,10824,11;	1	NA	0	P-3796-2,-34055,17;	1	NA	0
Fstl4	0.0549002	0.818099	0.0783725	0.000138914	Fstl4	0.363313	0.0526145	9.864	0.0145655	Fstl4	P-4365-1,474371,133;P-3911-1,-87466,145;P-3644-1,110814,152;P-2480-1,6580,196;P-481-4,-62700,647;P-8008-1,468682,83;	6	P-1071-1,-89395,108;P-708-1,4814,130;P-8112-1,237217,31;P-6705-1,-170417,35;P-5720-1,-87422,38;P-8-1,-62762,450;P-3139-4,6648,55;P-3052-1,486446,56;P-1707-3,-306544,84;	9	P-5381-1,-342822,10;P-167-3,-62713,84;	2	NA	0	NA	0	P-3012-1,-62748,33;	1
Fto	38.3043	34.0935	1.12347	0.0715537	Fto	34.2369	44.0525	0.786525	0.00468528	Fto	P-5429-1,65604,112;P-3706-1,78817,150;P-2364-1,300289,202;P-12594-1,209873,61;P-12681-1,399502,61;P-10881-3,343939,67;P-7753-6,332148,85;	7	P-8507-1,174816,30;P-7804-1,316380,31;P-5712-1,63431,38;P-4108-1,203139,46;P-3688-1,300285,49;P-3664-1,233281,50;P-3303-1,65522,53;P-3267-1,222907,53;	8	P-1603-1,-218,15;	1	NA	0	P-11987-1,399899,12;	1	P-3742-1,65441,31;	1
Gabbr2	0.0124147	0.0347941	0.500394	0.376485	Gabbr2	0.0328241	0	4.28241	0.285367	Gabbr2	P-2375-1,303370,202;P-10904-3,200746,67;P-10710-1,-56334,68;	3	P-7112-1,-31425,33;P-4475-1,303458,44;P-1837-1,-45208,80;	3	P-5755-1,-48756,10;P-4934-1,303359,10;	2	NA	0	NA	0	NA	0
Gabrg2	0.00201077	0.0398265	0.241052	0.414102	Gabrg2	0.0431496	0.0275717	0.815885	0.807142	Gabrg2	P-2826-2,355372,181;	1	P-11-1,355298,418;	1	P-1164-1,355307,17;	1	NA	0	P-8177-1,544980,13;	1	P-902-1,355272,45;	1
Gadd45a	16.6222	12.1102	1.37227	0.167676	Gadd45a	13.2496	14.1346	0.798613	0.0368359	Gadd45a	P-5978-2,-153771,103;P-5662-1,-119478,108;P-5033-1,-152490,119;P-1614-3,-157942,258;P-7954-1,-94361,84;	5	P-3843-1,-157970,48;P-3536-1,110915,51;P-3430-1,1751,52;P-2412-1,-35385,66;	4	P-882-1,823,19;	1	NA	0	NA	0	P-1453-1,47,39;P-1264-1,110894,40;P-1081-1,-157973,42;	3
Galnt3	0.0784258	5.16314	0.0170933	0.0322491	Galnt3	0.944427	0.5138	1.2304	0.113066	Galnt3	P-5961-1,-93609,104;P-1362-2,-46801,301;P-9986-1,-55436,71;	3	P-6747-1,-46838,35;P-1476-1,142824,92;	2	P-2278-1,-46895,13;	1	NA	0	P-10771-1,-103468,12;P-4696-1,-59299,16;	2	P-76-1,-46833,101;	1
Galnt6	0.00769209	0.564776	0.0307808	0.230433	Galnt6	0.0376466	0.0150452	1.18848	0.78316	Galnt6	P-3747-2,18334,150;P-11979-3,5603,63;	2	P-7253-2,5559,33;P-5195-1,18277,40;	2	P-1516-1,5737,15;P-481-1,18339,28;	2	NA	0	NA	0	P-4097-1,18473,30;	1
Myc	49.0024	17.8199	2.74889	3.47379e-05	Myc	50.0373	15.7422	4.54613	0.0160967	Myc	P-5879-1,56765,105;P-5455-2,-876274,111;P-5285-1,-388764,114;P-3988-2,-857216,143;P-3574-2,172153,154;P-3442-2,-829658,158;P-10282-1,-589975,70;P-9783-2,313160,72;P-8519-1,57839,80;P-7636-1,957363,86;P-7321-1,505355,89;P-6661-3,-827015,95;P-135-1,515962,969;	13	P-1230-1,-863882,101;P-725-1,-876318,128;P-630-2,515826,137;	3	P-3276-1,2235,12;	1	NA	0	P-10498-1,-589664,12;	1	P-2564-1,-57282,34;P-2206-1,-827656,35;P-1650-1,2170,38;P-1590-1,515939,38;P-256-1,-422862,66;	5
Galr1	0	0.00974119	0.506555	0.42265	Galr1	0.0236563	0	3.36563	0.42265	Galr1	P-11754-1,661495,64;P-10665-1,868876,68;P-10501-2,521306,69;P-9078-1,405000,76;	4	P-8106-1,961417,31;P-6768-1,934684,34;	2	P-3618-1,-55573,11;P-3923-1,236241,11;P-2695-1,490449,12;P-2352-1,788347,13;	4	NA	0	NA	0	P-3919-1,-55591,31;P-980-1,490516,44;	2
Gapvd1	20.2694	16.3239	1.24155	0.0965139	Gapvd1	22.7083	17.2581	1.3157	0.0575116	Gapvd1	P-8179-1,181883,82;	1	P-812-1,181957,122;	1	P-2048-1,181934,14;	1	NA	0	NA	0	P-3569-1,50593,31;P-3203-1,239185,32;P-2282-1,115747,35;	3
Gba	11.3913	11.7176	0.97218	0.480375	Gba	10.2372	11.9402	0.753847	0.000779738	Gba	P-6341-1,-17538,99;	1	P-7387-1,-17537,33;	1	P-1900-1,-6383,14;	1	NA	0	NA	0	NA	0
Gbe1	8.99908	5.20901	1.7262	0.0195411	Gbe1	8.21681	11.6585	0.719099	0.00582263	Gbe1	P-2013-1,38085,224;P-8997-2,-390709,77;	2	P-976-1,-74428,113;P-288-1,-333928,180;	2	P-5287-1,38172,10;P-4271-1,-333905,11;	2	NA	0	P-11739-1,545,12;P-8352-1,-86003,13;P-2311-1,-333943,20;	3	P-170-1,-333928,75;	1
Gem	2.996	3.27437	0.915245	0.74229	Gem	1.97725	2.38703	1.01804	0.882506	Gem	P-6745-2,-30120,94;	1	P-4512-1,-28514,44;P-3644-1,-30084,50;	2	P-1291-1,-30121,16;	1	NA	0	P-10257-1,-12396,12;	1	NA	0
Gemin5	15.5123	11.249	1.37865	0.027547	Gemin5	17.7288	10.5083	1.594	0.00478693	Gemin5	P-341-1,38953,734;	1	P-325-1,39080,173;	1	P-1838-1,-3275,14;	1	NA	0	NA	0	P-1245-1,38959,41;	1
Gfra2	0.931618	6.69445	0.140447	0.0267363	Gfra2	2.80657	1.69438	1.79892	0.00437762	Gfra2	P-2581-1,918326,191;P-2408-1,915644,200;P-2286-1,448344,207;P-10122-1,770328,71;	4	P-7703-2,32081,32;P-3443-1,915607,52;P-2462-2,918410,65;P-2309-1,448302,68;	4	P-5029-1,915909,10;	1	NA	0	NA	0	P-1421-1,4179,39;	1
Ggact	3.43787	3.18448	1.07932	0.689431	Ggact	4.14312	3.73481	1.49113	0.0781101	Ggact	P-10389-2,338654,70;	1	P-1159-2,-30139,104;P-7667-2,122810,32;	2	P-5514-1,-179,10;	1	NA	0	NA	0	P-3191-1,36804,32;	1
Ghitm	38.0663	33.2802	1.14377	0.41736	Ghitm	37.977	27.1732	1.43048	0.0786348	Ghitm	P-11424-4,-286631,65;	1	P-8225-1,-344098,30;	1	P-4786-1,7251,10;P-1268-1,-685003,16;	2	NA	0	NA	0	NA	0
Gigyf2	15.9059	14.2065	1.11954	0.225031	Gigyf2	20.2207	20.361	0.97592	0.817166	Gigyf2	P-6509-1,-56109,98;	1	P-6593-2,-55985,35;	1	P-5621-1,-55985,10;	1	NA	0	P-7319-1,348,14;	1	NA	0
Gjc1	30.4216	27.2673	1.11564	0.333703	Gjc1	27.8998	26.0435	0.979158	0.0171369	Gjc1	P-10133-2,-15286,71;P-9049-1,34143,76;P-7494-1,10483,87;	3	P-6029-1,1151,37;P-1633-1,29929,87;	2	P-2149-1,30838,13;	1	NA	0	P-8639-1,30291,13;	1	P-4219-1,29831,30;	1
Gk2	0	0	1	NA	Gk2	0.00612531	0	1.61253	0.42265	Gk2	P-12940-2,-560124,60;P-11388-1,-460901,65;	2	P-7878-1,-277131,31;P-2116-1,-460832,72;P-1840-1,-248413,80;	3	P-4923-1,-478445,10;	1	NA	0	NA	0	NA	0
Glce	6.31854	13.25	0.477266	0.0028636	Glce	8.44001	7.7871	1.18637	0.0113788	Glce	P-9137-1,-82826,76;	1	P-1910-1,-187671,78;	1	P-3016-1,30246,12;	1	NA	0	NA	0	P-618-1,-173844,49;	1
Glra1	0	0	1	NA	Glra1	0	0	1	NA	Glra1	P-905-1,-160621,433;	1	P-846-1,-160615,121;	1	P-74-1,-202732,211;	1	NA	0	NA	0	NA	0
Glrx	9.36192	9.22261	1.01509	0.939498	Glrx	10.1732	14.3183	0.721935	0.0227298	Glrx	P-12384-1,-118496,62;	1	P-3971-1,-41878,47;	1	P-4564-1,91411,10;P-1730-1,-41852,15;	2	NA	0	NA	0	NA	0
Gm5069	0.345047	0.279585	1.22605	0.492765	Gm5069	0.678742	0.774564	1.29667	0.249287	Gm5069	P-8768-1,-67301,78;	1	P-4586-1,-17464,43;P-4222-1,-117917,46;	2	P-1858-1,-103824,14;	1	NA	0	NA	0	NA	0
Gm5294	0.0954451	0	10.5445	0.00814154	Gm5294	0.149065	0	15.9065	0.194587	Gm5294	P-3664-2,23282,151;	1	P-7136-1,28201,33;	1	P-3903-1,28255,11;	1	NA	0	NA	0	P-3565-1,37377,31;	1
Gm5334	0	0	1	NA	Gm5334	0.0364207	0	4.64207	0.42265	Gm5334	P-4413-1,-332423,132;P-2239-1,-341187,210;P-8270-1,18988,81;P-8206-3,-50238,82;	4	P-635-3,-50173,136;P-7647-1,-147289,32;P-5678-1,-341158,38;P-2532-2,-150866,63;	4	P-3477-1,-341169,11;	1	NA	0	NA	0	P-522-1,-50147,52;	1
Gm6793	536.252	584.445	0.917542	0.526515	Gm6793	513.782	583.167	0.815592	0.0851178	Gm6793	P-11307-1,-308030,65;	1	P-6548-1,-157677,35;P-3626-1,-19841,50;P-2318-2,-304882,67;	3	P-110-1,-113975,137;	1	NA	0	NA	0	NA	0
Gm765	0	0.0112861	0.46979	0.42265	Gm765	0.0822246	0	9.22246	0.42265	Gm765	P-5253-1,-589450,114;P-4391-1,-738675,133;P-4045-1,-441616,141;P-3642-1,-761842,152;P-3479-1,-628372,156;P-1479-1,-457518,277;P-1246-1,-603011,327;P-12433-2,-915689,61;P-12258-1,-858558,62;P-10775-1,-676693,68;P-10486-1,-309183,69;P-10359-2,-993726,70;P-324-3,-817412,745;P-9334-2,-758813,75;P-8628-3,-933733,79;P-6546-1,-757218,97;	16	P-393-1,-676704,162;P-8274-1,-993659,30;P-7334-2,-757829,33;P-5359-1,-457520,40;P-4072-1,-817321,46;P-4026-1,-933726,47;P-3376-2,-589349,52;	7	P-245-1,-817186,57;P-193-1,-309197,73;	2	NA	0	P-6348-1,-416860,14;	1	P-1868-1,-670969,37;	1
Gmcl1	15.995	14.2234	1.12447	0.401769	Gmcl1	13.3738	14.5783	1.02743	0.652737	Gmcl1	P-12693-1,-6909,61;	1	P-1789-2,11169,81;	1	P-839-1,-129,20;	1	NA	0	NA	0	NA	0
Gnal	0.122251	0.332201	0.386472	0.154254	Gnal	0.342032	0.462322	0.957044	0.845673	Gnal	P-5736-1,128121,107;P-9938-1,155999,72;	2	P-2982-1,-22747,56;	1	P-4674-1,117623,10;	1	NA	0	NA	0	NA	0
Got2	127.383	64.0792	1.98774	0.00282772	Got2	123.087	106.367	1.10702	0.0133493	Got2	P-6275-3,9369,100;P-12246-1,-599657,62;	2	P-1463-2,-154013,92;	1	P-761-1,-90899,21;P-660-2,70,23;	2	NA	0	P-11713-1,-730591,12;P-8547-1,-335,13;	2	P-1446-1,-946438,39;P-885-1,-63448,45;	2
Gpr107	14.6926	15.9661	0.92029	0.438267	Gpr107	12.777	7.48921	1.79095	0.0155865	Gpr107	P-4781-1,50248,124;P-4724-3,11141,125;	2	P-7845-1,49561,31;	1	P-3661-1,87298,11;P-1021-1,49692,18;	2	NA	0	P-9230-1,104,13;	1	NA	0
Gpr26	0	0	1	NA	Gpr26	0.0202207	0	3.02207	0.42265	Gpr26	P-12091-1,-38842,62;P-7346-1,77354,89;	2	P-6734-1,-197662,35;	1	P-2899-1,121015,12;P-2093-1,12768,14;	2	NA	0	NA	0	P-3544-1,129745,31;P-3014-1,-120496,33;	2
Gpr45	0.0756852	0.0347456	1.91494	0.150278	Gpr45	0.130493	0.0368654	6.61363	0.138444	Gpr45	P-7469-2,-3892,88;	1	P-4928-1,11464,42;P-2474-2,30079,65;	2	P-4106-1,699,11;	1	NA	0	P-357-2,-89567,37;	1	NA	0
Gpr6	0	0	1	NA	Gpr6	0.0621954	0	7.21954	0.42265	Gpr6	P-9184-1,165538,76;P-8534-1,-220979,80;P-6392-1,-168971,99;	3	P-47-1,-111843,299;	1	P-952-1,-16776,19;	1	NA	0	NA	0	NA	0
Gpx5	0	0	1	NA	Gpx5	0.0486414	0	5.86414	0.42265	Gpx5	P-6756-1,-12191,94;	1	P-951-2,-12175,114;P-6284-2,97126,36;	2	P-2843-1,32872,12;	1	NA	0	NA	0	NA	0
Grem1	0.359077	0.0804561	4.08018	0.0917787	Grem1	0.182173	1.09175	0.189114	0.0200739	Grem1	P-3150-3,318114,168;P-1331-2,424841,306;P-11829-2,324616,63;P-8834-1,343076,77;P-243-1,330224,819;P-7965-2,1770,84;P-7764-1,382144,85;P-7557-2,429367,87;	8	P-1197-1,125694,102;P-6925-2,424753,34;P-4823-2,330342,42;	3	P-3082-1,330255,12;	1	NA	0	P-3687-1,381462,17;	1	P-3917-1,125712,31;P-1468-1,327528,39;P-624-1,343043,49;P-409-1,330206,55;P-227-1,126280,68;	5
Gria1	0.0431862	3.07283	0.0172524	0.0309906	Gria1	0.0760091	0.0954068	0.957192	0.938831	Gria1	P-5658-1,401105,108;P-5216-1,421958,115;P-10007-1,361711,71;	3	P-5018-1,295394,41;	1	P-4793-1,243769,10;	1	NA	0	P-311-2,399220,39;	1	P-3284-1,-201375,32;P-984-1,-671380,44;	2
Grid1	0.297748	0.783478	0.387846	0.00693635	Grid1	0.239898	1.54977	0.167581	0.00036507	Grid1	P-4957-1,921150,121;	1	P-4309-1,275994,45;	1	P-1969-1,275982,14;	1	NA	0	P-10857-1,950959,12;P-2316-1,61364,20;	2	P-4340-1,-8889,30;P-2799-1,67581,33;P-1483-1,407392,39;	3
Grid2	0.0654794	0.075656	0.881192	0.857934	Grid2	0.0593868	0.125611	0.848708	0.529542	Grid2	P-12605-1,214740,61;P-8022-1,-167423,83;	2	P-865-1,-167473,119;P-7943-1,806111,31;P-5775-1,564377,38;P-4932-1,3881,42;P-4499-1,708000,44;	5	P-4601-1,708013,10;	1	NA	0	P-5944-1,594994,14;P-5105-1,-842212,15;P-3871-3,595887,16;P-1277-2,972063,24;P-451-6,-207760,34;	5	NA	0
Grip1	2.64504	2.26972	1.16463	0.119271	Grip1	3.44916	4.36305	0.838115	0.126448	Grip1	P-12578-1,-188961,61;P-12577-1,-98969,61;	2	P-7765-1,5281,32;P-3686-1,-188978,50;	2	P-2760-1,-203968,12;P-1406-1,-113964,16;	2	NA	0	P-6918-1,-392702,14;	1	NA	0
Gsx1	0	0	1	NA	Gsx1	0	0	1	NA	Gsx1	P-3923-2,-86168,144;	1	P-8513-1,-33006,30;	1	P-2663-1,-86141,12;P-2057-1,38840,14;	2	NA	0	P-5435-1,-68622,15;	1	P-1454-1,38888,39;	1
Gtf2ird2	7.01873	4.75938	1.47372	0.124356	Gtf2ird2	6.08907	5.46362	1.30387	0.121652	Gtf2ird2	P-3632-2,3986,152;P-2757-1,21693,183;	2	P-930-2,26339,115;P-6837-1,4602,34;	2	P-5906-1,26175,10;P-546-1,21699,26;	2	NA	0	P-9060-1,894,13;	1	NA	0
Gypa	0.0129924	1.18924	0.0191725	0.148043	Gypa	0.0616495	0.0165026	7.16495	0.184239	Gypa	P-5411-1,-289900,112;P-4466-1,32780,131;P-2778-1,-224875,182;P-1314-1,-288616,309;P-12170-1,-28991,62;P-10538-4,78806,69;P-8387-1,-314014,80;P-8445-1,-240257,80;P-8484-2,-71528,80;	9	P-1027-1,-224915,109;P-8236-1,-356799,30;P-5713-1,78827,38;P-5025-1,-288555,41;P-1609-1,32788,87;	5	P-5466-1,-288576,10;P-978-1,-224893,19;	2	NA	0	P-49-4,687,90;	1	P-3562-1,-178397,31;P-749-1,-71579,47;P-396-1,32740,56;	3
H1fx	139.845	123.404	1.13323	0.537029	H1fx	119.151	136.685	0.892771	0.319031	H1fx	P-12602-1,43984,61;	1	P-2151-1,43991,71;	1	P-2160-1,43954,13;	1	NA	0	NA	0	NA	0
H2afy	140.031	94.9389	1.47491	0.0189812	H2afy	121.812	129.601	0.859941	0.0116172	H2afy	P-12657-1,124917,61;P-11556-1,26328,64;P-10393-4,82703,70;P-10125-2,19542,71;P-9413-1,47459,74;P-272-1,235276,784;	6	P-7512-2,41499,32;P-4263-1,-19582,45;P-3038-1,69226,56;	3	P-5604-1,-16378,10;P-5297-1,15597,10;	2	NA	0	NA	0	NA	0
Hao1	0	0	1	NA	Hao1	0.00723374	0	1.72337	0.42265	Hao1	P-97-1,770638,1033;P-1877-2,918761,233;	2	P-8141-1,910890,31;P-4115-1,918711,46;P-2556-1,770576,63;P-1666-1,805667,85;	4	P-551-1,770559,26;	1	NA	0	NA	0	P-951-1,770573,44;	1
Hhip	0.428359	2.26935	0.192317	0.00838527	Hhip	0.233577	0.754979	0.363702	0.0566178	Hhip	P-5608-1,210823,109;P-5411-1,-146139,112;P-2778-1,-211164,182;P-1314-1,-147423,309;P-12170-1,-407048,62;P-10765-1,13886,68;P-8484-2,-364511,80;P-8445-1,-195782,80;P-8387-1,-122025,80;	9	P-1027-1,-211124,109;P-8236-1,-79240,30;P-5025-1,-147484,41;P-4038-1,25871,47;	4	P-5466-1,-147463,10;P-978-1,-211146,19;	2	NA	0	NA	0	P-3562-1,-257642,31;P-749-1,-364460,47;	2
Hist1h4h	2.41362	1.03265	2.32447	0.221666	Hist1h4h	1.65003	1.12197	2.72587	0.0385706	Hist1h4h	P-7616-3,-13478,86;	1	P-2074-1,-1915,73;	1	P-5031-1,-27022,10;P-3628-1,-11390,11;P-4391-1,-4499,11;P-3059-1,-12861,12;P-1485-1,-9131,16;	5	NA	0	P-11170-1,-11951,12;	1	P-3226-1,-13307,32;	1
Hivep3	0.0488717	0.439561	0.130954	0.0123359	Hivep3	0.229044	0.778157	0.274408	0.000661044	Hivep3	P-7921-2,118356,84;	1	P-7908-2,118345,31;P-7110-1,316632,33;	2	P-5484-1,63,10;	1	NA	0	NA	0	NA	0
Hmgb2	213.857	202.621	1.05545	0.557186	Hmgb2	157.236	224.042	0.659567	0.0126276	Hmgb2	P-7948-1,103709,84;P-6333-1,99607,99;	2	P-2950-1,-143,56;	1	P-5895-1,135547,10;	1	NA	0	P-9217-1,100233,13;	1	NA	0
Hmgn3	36.5148	49.7991	0.733296	0.179159	Hmgn3	24.5247	34.0184	0.775398	0.0796021	Hmgn3	P-4537-2,-158347,129;P-383-3,-174414,700;P-9013-1,-170300,76;P-7365-1,70027,89;	4	P-764-1,-174440,125;	1	P-2495-1,-174405,13;	1	NA	0	P-433-2,-67293,35;	1	NA	0
Hoxa7	5.68393	3.60873	1.57346	0.316756	Hoxa7	6.57286	10.2889	0.678061	0.000106139	Hoxa7	P-12606-2,-1457,61;P-9066-2,27,76;	2	P-806-1,-1237,122;P-7651-1,-3186,32;P-2792-1,-8803,59;P-1551-1,45,89;	4	P-2661-1,-3897,12;	1	NA	0	P-4228-1,735,16;P-2288-1,-4156,20;	2	P-2449-1,-1252,34;P-1019-1,-202,43;	2
Lrrc8d	20.9156	7.92037	2.63866	0.0178912	Lrrc8d	21.4345	20.5651	0.98711	0.871062	Lrrc8d	P-4414-1,75698,132;P-1432-1,-163519,287;P-1083-3,92665,372;P-11322-3,84065,65;P-343-1,-1983,731;P-6634-1,89412,95;	6	P-3151-1,-2017,54;	1	P-5746-1,-153480,10;P-4426-1,-45936,10;P-4604-1,54631,10;P-1373-1,-1949,16;	4	NA	0	NA	0	P-3494-1,-15759,31;	1
Hprt	33.4891	28.8533	1.16061	0.439921	Hprt	24.0564	26.0783	0.987826	0.930255	Hprt	P-4485-2,51650,130;	1	P-7348-1,51721,33;	1	P-3807-1,70488,11;	1	NA	0	NA	0	NA	0
Hps1	5.4284	5.09959	1.06435	0.672701	Hps1	4.17059	3.32738	1.17578	0.400967	Hps1	P-105-3,-168278,1014;P-3779-2,-198160,149;P-2601-1,-200721,190;P-10608-1,15603,68;	4	P-1014-1,-168427,110;P-964-1,-198182,113;P-1743-2,-200770,83;	3	P-1695-1,-196417,15;	1	NA	0	P-6104-1,-97748,14;P-6928-1,171,14;P-4130-1,-605694,16;	3	NA	0
Hpse2	0.0119066	0.322282	0.0659277	0.213832	Hpse2	0.0104088	0.283336	0.408943	0.105228	Hpse2	P-105-3,440055,1014;P-3779-2,410173,149;P-2601-1,407612,190;	3	P-1014-1,439906,110;P-964-1,410151,113;P-1743-2,407563,83;	3	P-1695-1,411916,15;	1	NA	0	P-6104-1,510585,14;P-4130-1,2639,16;	2	NA	0
Hsd17b3	0	0.16598	0.0568246	0.401855	Hsd17b3	0.0352086	0	4.52086	0.42265	Hsd17b3	P-5999-2,171737,103;P-1674-2,136901,253;P-1594-1,22265,260;P-12798-2,170273,60;P-11618-2,-19422,64;	5	P-547-1,170240,145;P-528-1,137079,147;P-6113-1,22307,37;P-6135-1,179863,37;P-2798-1,131882,59;	5	P-4847-1,131882,10;P-1456-1,136867,16;	2	NA	0	NA	0	P-2493-1,137024,34;P-1838-1,170218,37;P-763-1,22311,47;	3
Htra4	0.0451848	0.202923	0.259178	0.205473	Htra4	0.0824698	0.12494	0.619409	0.410403	Htra4	P-1618-1,-54907,258;P-11250-2,-35953,66;	2	P-5316-1,-54876,40;	1	P-5322-1,965,10;	1	NA	0	NA	0	P-767-1,-54910,46;	1
Ick	5.64501	8.52013	0.662945	0.0425898	Ick	9.16162	12.6018	0.762452	0.0477771	Ick	P-2702-1,22556,186;	1	P-436-1,22569,156;P-4047-1,49097,47;	2	P-2707-1,-4265,12;	1	NA	0	P-230-2,62699,43;	1	NA	0
Igsf21	0.0510739	0.152309	0.376281	0.477894	Igsf21	0.0129984	1.78823	0.0169688	2.49854e-05	Igsf21	P-11084-2,269281,66;P-6421-2,183346,98;	2	P-704-1,42759,130;P-502-1,183320,149;P-7168-1,191884,33;P-5047-1,32207,41;P-5007-1,270727,41;	5	P-2371-1,152636,13;P-858-1,65107,20;	2	NA	0	NA	0	P-3805-1,-12352,31;P-2265-1,183323,35;	2
Il15	0.0927913	0.81049	0.12528	0.0163568	Il15	0.0518839	0.0337727	0.798035	0.65041	Il15	P-1215-1,-74846,335;P-868-2,74629,446;P-10418-1,602199,69;P-8386-1,-7179,80;	4	P-3413-2,595534,52;P-2711-1,-74844,60;P-1327-1,74718,97;	3	P-5046-1,184088,10;	1	NA	0	P-8859-1,-184629,13;P-8860-1,74619,13;	2	P-352-1,-74874,58;	1
Il20rb	0.346573	0.393654	0.883362	0.738988	Il20rb	0.489898	0.658317	0.612913	0.0771259	Il20rb	P-5484-2,69837,111;P-4916-1,182814,121;P-3918-1,215259,144;P-12502-3,90173,61;P-6766-2,499150,94;	5	P-6032-1,34241,37;P-5475-1,90185,39;P-3984-2,215004,47;P-2809-1,69776,59;	4	P-5395-1,-33991,10;P-5627-1,69748,10;P-1630-1,462970,15;P-1362-1,499162,16;	4	NA	0	NA	0	NA	0
Inpp4a	4.62435	4.07485	1.13452	0.439912	Inpp4a	6.09668	4.2152	1.51861	0.0844099	Inpp4a	P-3681-1,36944,151;P-3033-3,45931,172;P-11183-2,9746,66;	3	P-4712-1,24997,43;P-2905-2,100039,57;	2	P-3763-1,45895,11;P-1587-1,45399,15;	2	NA	0	NA	0	NA	0
Inpp4b	0.88452	1.63343	0.544299	0.0269975	Inpp4b	0.431003	1.24883	0.340576	4.1992e-05	Inpp4b	P-5397-3,-224754,112;P-4654-1,-219412,127;P-868-2,613393,446;P-11249-1,-311890,66;P-10418-1,85823,69;	5	P-8466-1,-219504,30;P-6098-1,-225120,37;P-5024-1,-342230,41;P-3413-2,92488,52;P-1327-1,613304,97;	5	P-5046-1,503934,10;	1	NA	0	P-8860-1,613403,13;P-4074-1,-109363,16;P-1124-3,-463417,25;P-267-5,-214916,41;	4	NA	0
Insig1	29.3259	28.8428	1.01674	0.899723	Insig1	17.826	24.8103	0.697799	0.0156326	Insig1	P-4758-1,-190802,124;P-1691-1,-162550,251;P-10316-1,74367,70;	3	P-132-1,622,223;	1	P-2325-1,666,13;	1	NA	0	NA	0	NA	0
Intu	3.38698	2.2269	1.51861	0.00912594	Intu	4.18102	3.20652	1.38151	0.0249136	Intu	P-12866-1,-249483,60;P-11402-2,-174745,65;P-8501-1,-778535,80;P-8141-1,-448821,82;P-8217-2,-31400,82;	5	P-4060-1,-214315,47;P-3318-3,-131515,53;P-2201-1,-174784,70;	3	P-5576-1,-283935,10;	1	NA	0	P-11312-1,-344225,12;P-6650-1,-723209,14;P-6806-1,-241832,14;	3	NA	0
Ipcef1	0.0819032	0.069966	1.14928	0.67861	Ipcef1	0.4811	0.538789	0.924151	0.0212247	Ipcef1	P-5065-1,83276,119;P-3446-2,-137657,158;P-10404-1,-96070,70;P-8536-1,-40406,80;P-231-1,-202944,834;P-7501-1,63617,87;	6	P-292-2,-202979,180;P-7708-1,-137590,32;	2	P-529-1,-202932,26;	1	NA	0	P-7647-1,68911,13;	1	P-1980-1,-96692,36;P-962-1,-202975,44;	2
Ipmk	5.07266	4.54893	1.11488	0.319139	Ipmk	10.4065	6.27794	1.50968	0.00710613	Ipmk	P-670-2,116974,546;P-11501-1,44022,65;	2	P-7865-1,410206,31;P-7322-1,35508,33;P-2092-1,611142,73;	3	P-5616-1,14309,10;P-622-1,36902,24;	2	NA	0	P-4045-3,117185,16;P-1043-1,74488,26;P-885-3,461993,27;	3	NA	0
Iqca	0.122948	0.00525909	8.71268	0.00427987	Iqca	0.11109	0.0405588	1.32894	0.570982	Iqca	P-4387-1,30181,133;P-2310-1,100093,205;P-1078-2,-16564,375;P-610-1,-9285,575;P-11365-2,92642,65;P-10070-1,89597,71;	6	P-917-1,-16012,117;P-538-3,-9385,146;P-2815-1,33995,59;P-2728-1,-16549,60;P-1544-3,102920,90;	5	P-2652-1,89670,13;P-113-1,124864,130;P-556-1,33972,26;	3	NA	0	NA	0	NA	0
Iqcj	0	0	1	NA	Iqcj	0	0	1	NA	Iqcj	P-8882-1,-277936,77;P-7726-1,-24576,85;P-7159-1,-182707,90;	3	P-330-1,-182729,172;P-4156-1,-160149,46;P-3907-2,-24504,48;	3	P-1645-1,-182711,15;	1	NA	0	P-3790-2,-24436,17;	1	P-11-1,-182726,245;P-3640-1,-24465,31;	2
Irf4	0.14443	0.0702153	1.92519	0.215786	Irf4	0.0557901	0.845604	0.11079	0.00508359	Irf4	P-6067-1,-36722,103;P-11283-1,163006,66;P-8040-2,-29349,83;	3	P-8155-2,-36644,31;P-1672-1,1364,85;	2	P-499-1,-36725,27;	1	NA	0	NA	0	NA	0
Irgq	9.31511	6.21728	1.49746	0.00374107	Irgq	13.2353	7.91631	1.62471	0.0034471	Irgq	P-8551-2,6669,79;	1	P-3418-1,6725,52;	1	P-2596-1,6721,13;	1	NA	0	P-6010-1,-270,14;	1	NA	0
Irx6	0.00256227	0.00276709	0.983957	0.959306	Irx6	0.0364372	0.0322038	0.624092	0.193204	Irx6	P-2552-2,-234398,192;P-10017-1,88098,71;P-8444-1,-228611,80;	3	P-903-1,-234379,117;P-2553-2,-228722,63;	2	P-2295-1,144074,13;	1	NA	0	P-2595-1,6837,19;	1	NA	0
Itgb5	18.7287	26.4381	0.70851	0.128599	Itgb5	28.5098	13.1339	2.15523	0.00428646	Itgb5	P-1600-1,66177,260;P-7696-1,92405,86;P-6659-1,57188,95;	3	P-1005-1,74154,111;	1	P-4840-1,112269,10;P-4172-1,92611,11;	2	NA	0	P-11952-1,-14375,12;P-2023-2,-14762,20;	2	P-1062-1,121383,43;	1
Jak1	22.6458	45.7531	0.495068	0.00882534	Jak1	26.8448	35.9272	0.774963	0.0229469	Jak1	P-4402-1,176675,132;P-1454-1,50920,282;P-9831-3,182566,72;	3	P-1303-1,182541,98;	1	P-3654-1,-28172,11;P-4119-1,119003,11;P-3412-1,182467,11;	3	NA	0	P-9759-1,215,12;P-9063-1,-91590,13;P-5452-1,-91925,15;	3	NA	0
Jmjd1c	15.4132	9.9938	1.54173	0.141465	Jmjd1c	26.2099	19.1786	1.35612	0.0609728	Jmjd1c	P-3898-1,58402,145;P-7570-1,94247,87;P-6554-1,-5157,97;	3	P-6754-4,-9816,35;	1	P-4902-1,58457,10;	1	NA	0	P-3947-1,58447,16;	1	NA	0
Jph4	0.431047	1.0306	0.423838	0.0746723	Jph4	0.454216	2.97473	0.147278	0.000953853	Jph4	P-4835-2,-34856,123;P-3950-1,-40793,144;P-11987-1,-55011,63;P-212-2,-47394,850;	4	P-5821-1,-47327,38;	1	P-5148-1,3230,10;P-3499-1,-44598,11;P-3880-1,2001,11;	3	NA	0	NA	0	P-134-1,-47350,81;	1
Jrkl	2.55749	3.35721	0.762496	0.33741	Jrkl	3.04027	3.77094	0.923468	0.210123	Jrkl	P-2345-1,411831,203;P-819-1,901261,465;P-473-2,752539,652;P-220-1,864280,842;	4	P-4082-1,752347,46;P-2921-1,901257,57;P-1297-2,864262,98;	3	P-5174-1,-1359,10;	1	NA	0	P-3014-1,-1325,18;P-1550-3,616606,22;	2	P-1041-1,864293,43;	1
Kazald1	5.10575	0.334798	14.8369	0.023027	Kazald1	14.1869	12.822	1.5391	0.0780175	Kazald1	P-5208-1,-20380,115;	1	P-6820-1,-21896,34;P-5957-1,38708,37;	2	P-5017-1,4791,10;P-2063-1,-16801,14;	2	NA	0	NA	0	NA	0
Kbtbd12	0.0123296	0.0111058	1.05798	0.931792	Kbtbd12	0.121954	0.0637579	0.959557	0.967771	Kbtbd12	P-10311-1,-76510,70;P-7370-2,-74921,89;	2	P-3764-1,761,49;	1	P-4258-1,37762,11;	1	NA	0	NA	0	NA	0
Kbtbd8	0.871447	0.469954	1.83652	0.0982626	Kbtbd8	1.43187	0.745329	2.0662	0.0522007	Kbtbd8	P-4646-3,154097,127;P-3514-1,-95670,155;P-9925-2,-154894,72;P-6591-2,-93319,96;	4	P-5613-1,-336627,39;	1	P-4022-1,-19222,11;P-2958-1,-74,12;P-346-1,105972,39;	3	NA	0	P-10410-1,-146811,12;	1	P-3036-1,32536,32;	1
Kcnf1	1.50457	0.304212	4.82019	0.0552304	Kcnf1	0.909216	1.4661	0.625749	0.0760422	Kcnf1	P-4321-1,33795,134;	1	P-2325-1,33848,67;	1	P-3837-1,-76329,11;	1	NA	0	NA	0	NA	0
Kcng3	0.253328	0.136425	1.79838	0.170707	Kcng3	0.307525	0.238212	1.4639	0.257596	Kcng3	P-3561-1,43084,154;P-422-2,92278,679;P-7900-1,92986,84;	3	P-723-1,105319,128;P-186-3,92412,205;	2	P-5584-1,92420,10;	1	NA	0	NA	0	NA	0
Kcnk2	0.738785	0.712613	1.03622	0.935153	Kcnk2	1.90839	3.44628	0.630753	0.00179469	Kcnk2	P-3381-1,130839,160;P-2596-3,-86265,190;P-2504-2,-87351,195;P-12002-1,-284903,63;P-8652-3,-265421,79;P-6506-1,-59874,98;	6	P-7433-2,130767,32;P-5473-1,-86259,39;P-4562-2,-280966,44;P-3069-2,-59709,55;	4	P-4903-1,-140231,10;P-4006-1,-59936,11;	2	NA	0	P-11185-1,94911,12;	1	NA	0
Kcnk9	0	0.485781	0.0201702	0.42265	Kcnk9	0	0	1	NA	Kcnk9	P-5145-1,206478,117;	1	P-6353-2,-271846,36;P-4799-1,495234,42;P-1823-1,-196445,80;	3	P-2609-1,206543,13;	1	NA	0	NA	0	P-3629-1,29096,31;P-515-1,-22419,52;	2
Kctd15	26.5526	28.2995	0.938292	0.512757	Kctd15	24.0408	29.0444	0.794453	0.00222673	Kctd15	P-10699-2,-95011,68;	1	P-6611-1,-12478,35;P-6452-2,-93240,36;P-6010-1,-95036,37;	3	P-5470-1,-90839,10;P-5471-1,-20850,10;P-1476-1,-16623,16;	3	NA	0	P-11449-1,169961,12;P-9719-1,170480,12;	2	P-1365-1,-20810,40;	1
Khdc1b	0	0	1	NA	Khdc1b	0.0403011	0	5.03011	0.42265	Khdc1b	P-4862-1,102903,123;P-2207-1,160247,211;P-1392-1,571200,298;P-1203-2,487442,340;P-12162-2,27885,62;	5	P-7737-1,326874,32;P-5982-1,28212,37;P-5858-1,396864,38;P-3613-1,571194,50;	4	P-2403-1,28164,13;	1	NA	0	P-5074-1,503913,15;	1	P-61-1,487434,109;P-1355-1,500462,40;	2
Kidins220	17.515	17.3374	1.01024	0.943543	Kidins220	21.9004	21.0074	1.035	0.403697	Kidins220	P-211-1,-42596,853;	1	P-2600-1,-42602,62;	1	P-4630-1,118127,10;	1	NA	0	P-1832-2,74213,21;	1	P-158-1,-118364,78;	1
Kif14	3.24375	4.66314	0.696266	0.0343506	Kif14	3.95846	6.43166	0.617913	0.00506012	Kif14	P-673-1,411,546;P-6976-2,149450,92;	2	P-4658-2,51198,43;P-4369-1,86150,45;	2	P-967-1,425,19;	1	NA	0	P-3953-2,-20745,16;	1	NA	0
Kif2b	0	0	1	NA	Kif2b	0	0	1	NA	Kif2b	P-4801-2,729022,124;P-3862-3,520200,146;P-3444-1,732893,158;P-12393-2,724869,62;P-10474-2,34915,69;P-332-1,481281,742;	6	P-2780-1,525750,59;P-2204-2,520194,70;P-1865-2,481444,79;P-1454-1,733023,93;	4	P-4573-1,520230,10;P-4137-1,828968,11;	2	NA	0	P-7951-1,-12912,13;P-6437-1,288246,14;P-5833-1,790262,15;P-4037-2,732815,16;P-1407-3,-630217,23;P-815-1,708184,28;	6	P-2318-1,481161,35;P-1548-1,732830,39;	2
Kif3c	6.49429	4.90458	1.32347	0.106527	Kif3c	7.0413	6.65253	1.22211	0.0288768	Kif3c	P-8613-1,-14787,79;	1	P-1631-2,-14791,87;	1	P-5783-1,848,10;P-3838-1,34,11;	2	NA	0	NA	0	NA	0
Kifap3	18.3382	19.1927	0.955499	0.722338	Kifap3	18.0888	20.8953	0.90992	0.0799157	Kifap3	P-1489-1,110222,277;P-574-1,118808,591;	2	P-2581-1,118895,63;	1	P-2108-1,30,14;	1	NA	0	P-5064-1,111115,15;	1	P-201-1,118831,72;	1
Kirrel	11.8371	37.6407	0.314657	0.00071258	Kirrel	10.0407	18.1181	0.588692	0.00552972	Kirrel	P-12452-1,-18743,61;P-8424-1,43617,80;	2	P-1195-2,-50257,102;	1	P-4768-1,141241,10;	1	NA	0	NA	0	P-3627-1,59300,31;	1
Kl	0.0752656	0.20963	0.388224	0.0133651	Kl	2.4352	2.25617	0.644857	0.000273884	Kl	P-4648-1,-180017,127;P-2545-2,-37120,192;P-12524-5,-58089,61;	3	P-1883-1,-180004,79;P-1552-4,-57878,89;	2	P-2545-1,-180063,13;	1	NA	0	NA	0	NA	0
Klf14	0.842345	4.67152	0.182066	0.0433439	Klf14	1.21762	0	122.762	0.0371477	Klf14	P-11738-1,-189582,64;	1	P-3253-1,19530,53;	1	P-4529-1,986,10;P-1768-1,-116989,14;	2	NA	0	NA	0	NA	0
Klf7	1.37792	3.0984	0.446505	0.0121163	Klf7	2.69655	5.4133	0.516533	0.00503827	Klf7	P-3136-4,32880,168;P-12331-2,22992,62;P-11577-1,182619,64;	3	P-1056-3,33016,109;P-8118-1,15043,31;	2	P-2402-1,32702,13;	1	NA	0	P-10951-1,32208,12;P-10668-1,218639,12;P-8789-1,312318,13;P-4771-3,320,16;P-3444-2,13985,17;P-1219-3,32785,24;	6	NA	0
Klhl42	1.75059	3.20973	0.546812	0.186777	Klhl42	3.08113	2.47192	1.34295	0.00144653	Klhl42	P-5812-2,-4087,105;P-11449-2,8030,65;	2	P-4662-1,8304,43;	1	P-3076-1,-4412,12;	1	NA	0	P-4365-1,3710,16;	1	NA	0
Klhl8	5.45036	3.22599	1.68738	0.0066021	Klhl8	3.64509	5.2749	0.795856	0.0881993	Klhl8	P-2077-1,132654,219;P-12938-1,81891,60;P-278-2,64453,779;P-6831-1,65549,94;	4	P-8415-1,81912,30;P-7166-1,132578,33;P-2853-1,64493,58;	3	P-92-1,-39059,163;	1	NA	0	NA	0	P-322-1,81915,60;	1
Krr1	14.5762	10.0013	1.45697	0.113391	Krr1	12.1245	16.3867	0.708197	0.0260588	Krr1	P-4950-1,-321617,121;P-4788-1,-437958,124;P-4068-3,-130122,141;P-3892-1,-434351,145;P-1657-1,-313830,254;P-1109-1,-170803,367;P-772-1,-282897,491;P-11856-1,-249133,63;P-504-1,-299710,634;P-9422-2,-413857,74;P-8696-1,-54404,78;P-8531-4,-432756,80;P-8154-2,-94326,82;	13	P-672-1,-276001,133;P-521-1,-302799,147;P-7994-1,-170791,31;P-6161-1,-443923,37;P-4982-1,-282920,41;P-4150-2,-418666,46;P-2167-1,-376844,71;P-1457-1,-413975,93;	8	P-2492-1,-465376,13;	1	NA	0	P-12249-1,-91618,12;P-6477-1,-221001,14;P-4905-1,-282819,15;	3	P-4268-1,-154184,30;P-2231-1,-232655,35;P-726-1,-14754,47;P-564-1,-299740,51;	4
Krtap11-1	0	0	1	NA	Krtap11-1	0.0224595	0	3.24595	0.42265	Krtap11-1	P-5692-1,-301544,107;P-10457-1,-62859,69;	2	P-724-1,-62853,128;P-4211-1,-61252,46;	2	P-1985-1,-362539,14;	1	NA	0	NA	0	NA	0
Ksr1	0.635304	3.15272	0.204035	0.000353804	Ksr1	1.59427	1.09879	1.3848	0.0601924	Ksr1	P-1841-1,-91767,237;	1	P-1278-1,-82945,100;P-7049-1,29559,34;	2	P-3430-1,104192,11;	1	NA	0	P-12185-1,-92033,12;	1	NA	0
Laptm4a	170.74	167.117	1.02168	0.872097	Laptm4a	105.018	182.849	0.595418	0.00349603	Laptm4a	P-6265-1,-65208,100;P-3064-3,-109695,171;P-2101-2,-4435,218;P-11562-1,11908,64;P-10741-6,-7892,68;P-10132-3,-118063,71;	6	P-3811-1,-65217,48;P-2666-1,-4430,61;	2	P-3192-1,-8752,12;	1	NA	0	P-9144-1,-8379,13;	1	P-1202-1,-4477,41;P-205-1,-65223,71;	2
Larp7	45.1105	36.7545	1.22729	0.0240003	Larp7	39.9028	47.9607	0.781992	0.0338985	Larp7	P-1798-1,292431,240;P-602-1,310809,575;	2	P-6721-1,422704,35;	1	P-3656-1,310755,11;	1	NA	0	NA	0	NA	0
Lbp	5.45884	3.49436	1.56058	0.0306109	Lbp	9.01395	14.2536	0.604475	0.00816294	Lbp	P-8832-1,-280,77;	1	P-1099-1,37150,106;	1	P-5205-1,231,10;	1	NA	0	NA	0	NA	0
Lca5	3.93036	4.35547	0.902621	0.371483	Lca5	4.58343	5.29072	0.833709	0.0515232	Lca5	P-4537-2,135995,129;P-383-3,119928,700;P-9013-1,124042,76;	3	P-764-1,119902,125;	1	P-2495-1,119937,13;	1	NA	0	P-433-2,227049,35;	1	NA	0
Ldb2	0.777297	74.978	0.010499	0.00199035	Ldb2	2.75672	3.18876	0.990755	0.949884	Ldb2	P-5633-2,76858,108;P-11393-1,287417,65;P-11457-1,543449,65;	3	P-6041-1,552644,37;	1	P-3907-1,245624,11;	1	NA	0	P-6038-2,2017,14;	1	NA	0
Ldoc1l	9.79409	3.9548	2.47278	0.0156769	Ldoc1l	10.6913	10.1959	1.11024	0.206523	Ldoc1l	P-1240-1,-45802,330;P-11276-1,16324,66;P-10281-1,-96526,70;P-8954-1,41816,77;	4	P-1018-1,41865,110;	1	P-2561-1,-85585,13;	1	NA	0	NA	0	P-1480-1,-56585,39;	1
Lect1	0.400425	0.166337	2.3275	0.119168	Lect1	0.177133	3.53849	0.0410011	0.00014027	Lect1	P-6111-2,-49592,102;P-2610-1,9412,189;P-12381-1,6818,62;P-8077-1,40949,83;	4	P-3939-4,1124,47;	1	P-240-1,-107680,58;	1	NA	0	NA	0	P-164-1,-107684,77;	1
Lekr1	1.17785	0.823873	1.42449	0.0612692	Lekr1	1.48374	1.35235	0.994548	0.96424	Lekr1	P-2806-1,195353,182;	1	P-1830-1,149074,80;	1	P-3910-1,-117,11;P-4305-1,205035,11;P-3413-1,263382,11;	3	NA	0	P-11505-1,-81,12;	1	P-3661-1,263353,31;P-1886-1,197297,37;	2
Leo1	29.6867	22.0873	1.34391	0.00508181	Leo1	24.6172	21.6638	1.09258	0.542282	Leo1	P-709-2,54679,523;P-10760-1,74158,68;	2	P-7125-1,54669,33;P-2369-1,-16385,66;	2	P-5317-1,54648,10;	1	NA	0	NA	0	NA	0
Lhfp	34.94	82.8829	0.421629	0.0185525	Lhfp	20.6773	58.3441	0.365502	0.00208203	Lhfp	P-6208-2,84275,101;P-4225-1,302257,136;P-3129-1,217246,168;P-2114-1,-5186,217;P-1655-1,352557,254;P-12110-2,346139,62;P-11331-2,227638,65;P-6936-1,83018,93;	8	P-6950-1,84341,34;P-5663-1,345935,38;P-4822-1,211883,42;	3	P-4159-1,217422,11;	1	NA	0	P-9866-1,252875,12;P-4680-1,252373,16;P-3114-1,217482,18;	3	P-835-1,345995,45;	1
Lhfpl5	0	0.0224274	0.308381	0.42265	Lhfpl5	0	0	1	NA	Lhfpl5	P-6784-1,16637,94;	1	P-2267-1,16711,68;	1	P-160-1,4839,87;	1	NA	0	NA	0	NA	0
Llph	38.7236	25.6041	1.5122	0.040592	Llph	33.035	46.6337	0.745236	0.0968483	Llph	P-5171-1,161651,116;P-4684-1,20585,126;P-2800-1,45460,182;P-10246-3,214615,70;P-311-2,194011,760;P-8378-1,50071,81;	6	P-700-1,194052,130;P-7155-1,190663,33;P-6334-2,142609,36;P-3204-2,206538,54;	4	P-5539-1,71426,10;P-5794-1,223025,10;P-2291-1,-14,13;	3	NA	0	P-11180-1,195084,12;P-7858-1,95217,13;P-3729-1,190686,17;P-1479-1,206478,23;	4	P-878-1,193929,45;	1
Lmcd1	8.41873	6.03024	1.39543	0.00162472	Lmcd1	6.48025	16.4011	0.46698	0.0236141	Lmcd1	P-51-2,7418,1186;P-10774-1,-633497,68;	2	P-1266-1,7367,100;P-864-1,-272330,119;P-5612-1,-638913,39;	3	P-1141-1,-901431,17;	1	NA	0	NA	0	P-3182-1,7393,32;	1
Lmo2	0.539476	4.08906	0.134049	0.016406	Lmo2	0.714536	0.8789	0.698116	0.126664	Lmo2	P-7398-1,-78788,88;	1	P-642-1,-21655,135;P-262-1,-78654,186;P-2541-1,-42289,63;	3	P-560-1,-78656,25;	1	NA	0	NA	0	P-2882-1,-33282,33;	1
Lmod1	0.339705	0.787093	0.438725	0.00912513	Lmod1	0.700056	0.511114	1.34626	0.181263	Lmod1	P-7302-1,17473,89;	1	P-3196-1,-20,54;	1	P-5956-1,43584,10;	1	NA	0	NA	0	NA	0
Lnx1	0.0259932	0.185352	0.184248	0.000890243	Lnx1	0.314674	0.185348	2.89182	0.00683358	Lnx1	P-8632-1,-53911,79;	1	P-3951-1,-234852,47;P-4000-1,-68033,47;	2	P-3342-1,-275532,12;	1	NA	0	NA	0	P-2176-1,-234865,35;P-2009-1,-88177,36;	2
Lrguk	0.359079	0.257622	1.3791	0.0268208	Lrguk	0.665562	0.530693	0.997868	0.991592	Lrguk	P-1669-1,-683868,253;	1	P-8589-1,-437478,30;P-6416-1,-614887,36;	2	P-4478-1,14995,10;	1	NA	0	P-3671-1,-510869,17;	1	NA	0
Lrpprc	27.6645	19.1215	1.44654	0.0050836	Lrpprc	28.7476	19.3647	1.49439	0.022817	Lrpprc	P-5962-1,-113638,104;P-726-1,-137265,515;P-12463-1,-157,61;P-12050-1,87325,63;P-9260-2,-140650,75;	5	P-455-2,40240,154;P-4163-1,93711,46;P-1961-1,41032,77;	3	P-2414-1,-122701,13;	1	NA	0	NA	0	P-3645-1,-47361,31;P-3255-1,-137177,32;P-1236-1,-62,41;P-701-1,91660,48;	4
Lrrc8c	2.20009	3.8687	0.569803	0.0262687	Lrrc8c	4.05287	3.63334	0.960809	0.660985	Lrrc8c	P-6203-1,-60123,101;P-3906-2,-44998,145;P-1432-1,17882,287;	3	P-6125-1,-45002,37;P-4950-2,-74568,41;P-3729-1,-60159,49;P-3286-1,-53556,53;	4	P-5407-1,-24067,10;P-5746-1,27921,10;P-4426-1,135465,10;P-295-1,-60175,46;	4	NA	0	NA	0	P-3494-1,165642,31;	1
Ezr	51.1322	19.8514	2.57495	0.000151288	Ezr	77.5003	90.3886	0.755804	0.0527621	Ezr	P-6308-1,38963,100;P-9942-2,10077,72;	2	P-1954-1,12988,77;	1	P-1562-1,-69977,15;	1	NA	0	NA	0	NA	0
Lrriq3	0.0761263	0.105236	0.747393	0.450418	Lrriq3	0.144702	0.190659	1.09708	0.462752	Lrriq3	P-3738-7,369618,150;P-12107-1,890182,62;	2	P-5323-1,483867,40;	1	P-1633-1,80,15;	1	NA	0	NA	0	P-569-1,483839,50;	1
Lsm11	2.64011	3.46818	0.761922	0.0411524	Lsm11	2.98863	2.50576	1.38692	0.129757	Lsm11	P-8267-1,1091,81;P-7328-1,75850,89;	2	P-5019-1,1064,41;	1	P-3587-1,1086,11;	1	NA	0	NA	0	NA	0
Lsm6	14.2246	14.0726	1.0108	0.948053	Lsm6	12.9817	14.0949	0.989571	0.733927	Lsm6	P-6201-1,244915,101;P-5724-1,195835,107;P-4151-1,246684,138;P-2350-1,92653,203;P-12830-1,-78926,60;P-12247-1,93567,62;P-12171-1,100111,62;P-11794-1,88485,63;P-11073-1,168282,66;	9	P-3736-1,92694,49;P-3749-1,195836,49;P-1610-1,73785,87;	3	P-2827-1,246768,12;	1	NA	0	P-10032-1,70041,12;	1	P-2164-1,246758,35;P-1305-1,-55,40;	2
Nudt8	15.7087	6.31647	2.48459	0.010298	Nudt8	11.3911	5.21247	1.85724	0.0225092	Nudt8	P-2210-1,-5330,211;	1	P-4504-1,-5368,44;	1	P-5845-1,-5343,10;	1	NA	0	NA	0	NA	0
Ly75	3.35617	1.67558	1.99704	0.043973	Ly75	2.31446	5.47766	0.427375	0.000307456	Ly75	P-9712-1,79228,73;P-8509-1,-68217,80;P-7929-1,41612,84;	3	P-1741-1,-53807,83;P-1695-2,-26204,84;	2	P-3916-1,-251,11;	1	NA	0	P-10533-1,-158789,12;P-7147-2,-54305,14;	2	NA	0
Lzts1	0.846225	0.588424	1.4308	0.52192	Lzts1	1.15394	1.16769	1.82762	0.0932089	Lzts1	P-10303-2,-52458,70;	1	P-3150-1,-52400,54;	1	P-4869-1,-68064,10;P-2571-1,-65667,13;	2	NA	0	NA	0	NA	0
Mab21l2	0	0.313849	0.0308786	0.42265	Mab21l2	0.0335023	0	4.35023	0.42265	Mab21l2	P-7017-2,-220498,92;	1	P-5443-1,-245190,39;	1	P-3974-1,-264596,11;	1	NA	0	P-4676-1,277058,16;P-1083-1,-147831,25;P-470-1,297937,34;	3	P-3133-1,-264760,32;	1
Mad1l1	15.1259	17.6624	0.856472	0.00781494	Mad1l1	13.5984	18.3686	0.671067	0.0103049	Mad1l1	P-5344-2,254639,113;P-2129-2,223273,216;P-12696-1,391291,61;	3	P-703-1,66078,130;P-608-1,254605,138;P-5269-1,109265,40;	3	P-1769-1,342433,14;	1	NA	0	NA	0	NA	0
Man1c1	5.14736	4.69523	1.09609	0.561065	Man1c1	4.06412	4.77682	0.923915	0.59888	Man1c1	P-10164-4,21124,71;	1	P-7441-1,43647,32;P-5504-1,39397,39;	2	P-5748-1,-203,10;P-3652-1,-26156,11;P-3409-1,2203,11;	3	NA	0	NA	0	NA	0
Map4k3	11.2002	15.1082	0.741502	0.146575	Map4k3	14.5006	22.8216	0.62176	0.0178686	Map4k3	P-4928-2,-108064,121;P-9564-2,-97551,73;P-9720-1,1103,73;	3	P-5423-1,-176164,39;P-4816-1,-97310,42;	2	P-2257-1,-97623,13;	1	NA	0	NA	0	P-1897-1,-207995,37;	1
Mapk4	0.543902	0.46532	1.16532	0.549957	Mapk4	2.50072	3.17453	0.737263	0.000554554	Mapk4	P-1222-1,60527,335;P-1223-2,116184,335;P-1196-2,62593,340;P-10172-1,93549,71;P-9162-1,38603,76;	5	P-7045-2,41318,34;	1	P-5582-1,60624,10;P-239-1,62606,58;	2	NA	0	NA	0	NA	0
Mapk8	13.2322	10.9823	1.20468	0.290809	Mapk8	12.9312	16.5088	0.83284	0.0488043	Mapk8	P-5439-1,-41118,112;P-6943-2,89832,93;	2	P-1971-2,87531,76;	1	P-3501-1,-201,11;P-3244-1,-79648,12;P-590-1,87512,24;	3	NA	0	NA	0	NA	0
Mapkap1	19.1815	22.0593	0.869603	0.0792554	Mapkap1	16.1557	19.8576	0.716644	0.000296176	Mapkap1	P-8179-1,166166,82;	1	P-812-1,166092,122;	1	P-2048-1,166115,14;	1	NA	0	NA	0	P-3569-1,297456,31;P-3203-1,108864,32;P-2282-1,232302,35;	3
Mbnl2	10.4104	18.9908	0.54842	0.0380108	Mbnl2	20.5522	25.544	0.818363	0.121527	Mbnl2	P-6243-1,4606,101;P-9123-2,105885,76;P-6641-1,93485,95;	3	P-854-1,93376,120;P-7180-1,8288,33;P-7230-1,91104,33;P-5311-1,20659,40;P-3501-4,-172724,51;	5	P-5696-1,-173119,10;P-3242-1,-137650,12;P-2334-1,-52,13;	3	NA	0	P-7914-1,21694,13;P-2982-1,-137661,18;	2	P-1121-1,-172654,42;	1
Mc3r	0	0.00355407	0.737786	0.42265	Mc3r	0.202829	0	21.2829	0.42265	Mc3r	P-5919-1,58362,104;P-8561-2,44723,79;	2	P-6514-1,-34764,35;P-2946-1,58298,57;	2	P-246-1,72600,57;	1	NA	0	NA	0	NA	0
Mc4r	0.0170587	0.165973	0.153766	0.181304	Mc4r	0.0500152	0	6.00152	0.359032	Mc4r	P-8786-1,257332,78;	1	P-2982-1,-205117,56;	1	P-93-1,299322,161;	1	NA	0	P-11891-1,160620,12;P-2433-1,340220,19;	2	NA	0
Mcur1	4.97148	5.30497	0.937255	0.584042	Mcur1	7.89442	6.5796	0.994224	0.844249	Mcur1	P-1781-2,56723,243;P-9950-1,61066,72;P-9002-1,63298,77;	3	P-6936-2,34561,34;P-6-2,56643,475;	2	P-4044-1,56726,11;	1	NA	0	NA	0	NA	0
Med27	7.55218	5.72589	1.3184	0.0375587	Med27	5.10029	6.34631	0.967676	0.500012	Med27	P-4651-2,-60445,127;P-7691-1,176913,86;	2	P-8425-1,121723,30;P-3808-1,21994,48;P-2724-1,-79275,60;	3	P-5926-1,70061,10;P-3981-1,257314,11;	2	NA	0	NA	0	NA	0
Mef2d	10.4907	12.007	0.873822	0.483998	Mef2d	14.2407	16.6108	0.867518	0.086176	Mef2d	P-7372-1,21014,89;	1	P-236-1,88092,192;	1	P-2777-1,88091,12;	1	NA	0	P-4113-1,35551,16;	1	P-3210-1,35428,32;	1
Megf11	0.0463769	1.44288	0.0388035	0.0255444	Megf11	0.169313	0.0163618	4.19705	0.155724	Megf11	P-3646-2,334376,152;P-10252-5,138329,70;P-10152-1,297887,71;P-9915-1,282128,72;P-8657-2,275822,78;	5	P-8202-1,147451,30;P-6338-1,188508,36;P-5128-1,122267,41;P-1870-1,51552,79;P-1857-3,138292,79;	5	P-2342-1,138264,13;	1	NA	0	P-8477-1,8739,13;P-4784-1,334235,15;	2	NA	0
Meis3	13.8523	9.15815	1.51201	0.026232	Meis3	11.3201	5.79833	1.9106	0.0129411	Meis3	P-3406-1,28262,159;P-7793-1,35755,85;	2	P-6639-1,-3029,35;P-2225-1,-1180,70;	2	P-2095-1,-3027,14;	1	NA	0	NA	0	NA	0
Mep1a	0.135099	1.56663	0.0920307	0.0421033	Mep1a	5.01289	1.06008	3.73107	0.0110449	Mep1a	P-4818-2,-1798,124;P-1971-2,-54854,226;P-10176-2,-52472,71;P-8722-1,101029,78;	4	P-1203-1,-52467,102;P-5873-1,104005,38;P-3991-2,-55006,47;	3	P-5087-1,-16010,10;P-3988-1,43960,11;P-2083-1,42075,14;P-212-1,-55007,68;	4	NA	0	NA	0	P-2476-1,-1883,34;	1
Mest	613.675	1108.52	0.553604	0.000442355	Mest	1094.19	317.649	3.46319	0.00110853	Mest	P-4055-2,-33979,141;	1	P-5523-1,-34008,39;P-2825-1,-7413,58;	2	P-3559-1,-1027,11;P-636-1,-37098,24;	2	NA	0	NA	0	NA	0
Mettl21a	2.88291	5.23837	0.551203	0.0210837	Mettl21a	2.2177	1.71917	1.65651	0.237817	Mettl21a	P-2691-4,-59433,186;P-2569-2,-5032,191;P-10300-1,38194,70;P-8769-1,-3250,78;	4	P-8263-2,1238,30;	1	P-1958-1,-4873,14;	1	NA	0	NA	0	NA	0
Mfi2	0.0366908	0.0879705	0.47658	0.505128	Mfi2	0.107806	0	11.7806	0.224022	Mfi2	P-12790-1,-205917,60;	1	P-2455-1,41487,65;	1	P-4619-1,-36,10;	1	NA	0	NA	0	NA	0
Mfsd1	23.2016	21.3215	1.08814	0.521148	Mfsd1	20.6736	17.7927	1.25196	0.02101	Mfsd1	P-8882-1,31516,77;P-7726-1,284876,85;P-7159-1,126745,90;	3	P-330-1,126723,172;P-4156-1,149303,46;P-3907-2,284948,48;	3	P-1645-1,126741,15;P-353-1,-29,38;	2	NA	0	P-3790-2,285016,17;	1	P-11-1,126726,245;P-3640-1,284987,31;	2
Mfsd4	0.0370867	0.053544	0.741009	0.417411	Mfsd4	0.449304	0.260839	1.00477	0.979458	Mfsd4	P-4962-1,5742,121;	1	P-5371-1,5692,40;	1	P-2363-1,21464,13;	1	NA	0	NA	0	NA	0
Mgst2	0.41689	0.115132	3.41151	0.122963	Mgst2	0.191539	0.108134	0.89071	0.820473	Mgst2	P-7105-1,4868,91;	1	P-3449-1,-11009,52;	1	P-2010-1,-11089,14;	1	NA	0	NA	0	NA	0
Mkln1	15.9476	15.5563	1.02514	0.817979	Mkln1	16.8659	14.6315	1.20934	0.0290344	Mkln1	P-7193-2,-144968,90;P-7015-2,102160,92;	2	P-2082-2,119076,73;	1	P-5332-1,119127,10;P-2138-1,-105558,13;	2	NA	0	NA	0	P-4108-1,-25731,30;P-1566-1,-124279,38;	2
Mkrn1	12.7012	11.7347	1.08229	0.681432	Mkrn1	13.153	10.8894	1.12341	0.119557	Mkrn1	P-9148-2,-54233,76;P-9022-1,-52778,76;P-7886-1,-55223,84;	3	P-6171-1,-44079,36;	1	P-3818-1,-80,11;	1	NA	0	NA	0	NA	0
Mmadhc	44.9582	44.6724	1.00639	0.965135	Mmadhc	31.146	21.7833	1.42859	0.172019	Mmadhc	P-5451-2,13787,111;P-5239-2,-636339,115;P-4022-1,-390685,142;P-2619-1,-222353,189;P-1991-1,-759544,225;P-1940-2,-518992,229;P-1516-1,-51079,272;P-1086-2,-758726,372;P-12873-1,-736068,60;P-11832-1,-850162,63;P-11895-1,-845931,63;P-11833-1,-646640,63;P-11834-1,-441111,63;P-11835-1,185338,63;P-10322-1,126807,70;P-10038-1,-498129,71;P-8564-1,-592823,79;P-8178-1,44943,82;P-7610-2,23567,86;P-7400-1,-45…	20	P-796-1,-51023,123;P-8609-1,-804649,30;P-8456-1,-518920,30;P-7225-1,-786195,33;P-6927-1,-784927,34;P-5549-1,-498148,39;P-4464-1,-407749,44;P-3100-1,-759538,55;P-3016-1,192299,56;	9	P-3979-1,-519066,11;	1	NA	0	P-2753-2,-493710,18;P-3040-2,-31446,18;	2	P-3170-1,-28312,32;P-1057-1,-51072,43;	2
Mnd1	8.9156	8.04762	1.10772	0.760527	Mnd1	8.23267	14.3052	0.642914	0.0112177	Mnd1	P-1533-1,70162,269;P-8172-1,-94760,82;	2	P-1765-2,-94744,82;	1	P-3486-1,-133,11;P-1233-1,106960,17;	2	NA	0	P-11643-1,-64393,12;	1	P-2019-1,71,36;	1
Moap1	1.28808	1.04624	1.22896	0.508187	Moap1	1.63836	1.1227	72.3479	0.0560755	Moap1	P-4168-2,20930,138;	1	P-8013-2,20947,31;	1	P-4180-1,20911,11;	1	NA	0	NA	0	NA	0
Mpzl1	89.1869	59.0041	1.51145	0.00652446	Mpzl1	57.2948	68.5237	0.832339	0.212326	Mpzl1	P-4309-2,-68341,135;P-2878-1,-19382,178;P-9090-3,-355,76;P-9091-2,39405,76;P-7782-1,-60921,85;P-7213-3,-67082,90;	6	P-2648-1,-19426,61;P-2030-1,-31475,75;P-1565-1,39605,89;	3	P-4457-1,-33005,10;P-3431-1,-19399,11;P-2090-1,50821,14;	3	NA	0	P-5558-1,-7051,15;	1	NA	0
Mrps23	19.9134	14.7508	1.34975	0.125551	Mrps23	12.5997	15.5328	0.927521	0.0928793	Mrps23	P-4462-2,81825,131;P-11913-1,44221,63;P-11776-1,84217,64;	3	P-1277-1,-86924,100;P-1143-1,81819,105;	2	P-5611-1,-16621,10;P-4236-1,48037,11;P-3368-1,-39390,12;	3	NA	0	P-6818-1,-17,14;	1	P-2574-1,-47891,34;	1
Mthfd1l	13.5075	9.87429	1.36758	0.00164519	Mthfd1l	12.6163	10.8846	1.15312	0.0904454	Mthfd1l	P-6050-2,195708,103;P-2178-2,-143419,213;P-1673-1,-145581,253;P-1658-1,151278,254;P-12238-1,-121235,62;P-11920-1,-94414,63;P-10871-1,12440,67;P-10813-1,144121,68;P-6947-1,65717,93;P-6762-1,212322,94;	10	P-5593-1,-67162,39;P-3206-1,-143481,54;P-1888-1,155548,79;	3	P-2221-1,155667,13;	1	NA	0	P-7709-1,-99192,13;P-5555-1,23721,15;	2	P-4185-1,144925,30;	1
Mtnr1a	0.0268009	0	3.68009	0.291076	Mtnr1a	0.0975668	0	10.7567	0.186148	Mtnr1a	P-10955-3,-71192,67;	1	P-7715-1,-93851,32;	1	P-1228-1,-198,17;	1	NA	0	NA	0	NA	0
Mtss1	9.48535	8.29816	1.14289	0.380731	Mtss1	12.6953	14.2449	0.847211	0.0156123	Mtss1	P-1270-1,16901,322;	1	P-4818-1,100013,42;	1	P-5290-1,63254,10;	1	NA	0	NA	0	P-3886-1,135577,31;	1
Mtus2	0.395086	0.176678	2.16997	0.0624173	Mtus2	0.446416	0.753094	0.764712	0.200057	Mtus2	P-6100-1,314647,102;P-5139-2,279876,117;P-10361-1,114763,70;	3	P-8470-1,258049,30;P-5227-1,415917,40;	2	P-1477-1,307805,16;P-322-1,114693,42;	2	NA	0	NA	0	P-593-1,284854,50;	1
Mvb12b	11.1322	17.5949	0.6329	0.0400386	Mvb12b	13.7162	13.6981	0.988546	0.271794	Mvb12b	P-2484-1,238959,196;P-10042-1,-38817,71;P-8285-2,-225768,81;P-7134-1,-468139,91;	4	P-1134-1,-400793,105;P-696-1,-480673,130;P-133-2,-225817,223;P-8250-1,-31541,30;P-7088-1,-38758,33;P-6578-1,-477170,35;P-6154-1,-32221,37;P-4241-1,222545,45;P-1769-1,-479295,82;	9	P-2185-1,152940,13;P-1036-2,-46363,18;	2	NA	0	P-7637-1,-362291,13;P-3041-2,-154810,18;P-1436-2,-361701,23;	3	P-4079-1,204620,30;P-3366-1,-362284,32;P-921-1,-400806,44;P-800-1,205520,46;P-291-1,66091,62;	5
Bcl7a	38.2487	15.7145	2.43306	0.00825026	Bcl7a	40.0389	36.0987	1.07007	0.28947	Bcl7a	P-12099-1,-26094,62;P-11142-2,-20010,66;	2	P-217-1,-19899,196;	1	P-4532-1,-19406,10;	1	NA	0	P-11761-1,2558,12;	1	NA	0
Myo3b	0.0529311	0.0110789	2.98551	0.0602783	Myo3b	0.227972	0.0477924	2.75728	0.0437424	Myo3b	P-5986-1,340477,103;P-373-1,337530,710;P-7767-1,57188,85;	3	P-1052-2,57334,109;P-6847-1,288751,34;P-3846-1,283731,48;P-3088-2,337616,55;	4	P-2862-1,340466,12;	1	NA	0	P-7221-1,89255,14;	1	P-2765-1,340443,33;	1
Myod1	0	0.0611596	0.140529	0.42265	Myod1	0.028044	0	3.8044	0.19023	Myod1	P-4127-2,-36538,139;P-3351-2,-59395,160;	2	P-1328-1,-36343,97;	1	P-1171-2,-36055,17;	1	NA	0	NA	0	P-751-1,726,47;	1
Mzt1	21.7385	18.1463	1.19785	0.560507	Mzt1	21.0107	35.2848	0.548973	0.00738476	Mzt1	P-12475-2,403106,61;P-10187-2,234753,71;P-10056-4,237797,71;P-7173-1,226171,90;P-7055-1,182270,91;P-6686-1,217294,95;	6	P-2876-1,182502,57;P-1578-1,226170,88;	2	P-1811-1,403134,14;	1	NA	0	P-9773-1,138521,12;P-9948-1,768538,12;P-7994-1,742862,13;P-4019-1,181897,16;P-898-2,768925,27;	5	NA	0
Mzt2	11.3469	11.8692	0.956033	0.829934	Mzt2	7.98491	6.38691	1.23852	0.337219	Mzt2	P-2358-2,212246,202;	1	P-6265-1,30897,36;	1	P-2559-1,238,13;	1	NA	0	NA	0	P-1150-1,-147013,41;	1
Nav3	0.234242	2.99021	0.0814082	0.0974826	Nav3	0.405837	0.785848	0.478627	0.0123621	Nav3	P-5459-1,-113055,111;P-8580-1,-19337,79;	2	P-7516-1,166940,32;P-2749-1,193209,60;	2	P-5244-1,166961,10;P-224-1,147637,63;	2	NA	0	P-5057-2,117365,15;	1	P-223-1,-112985,69;	1
Nckap5	0.0826882	0.224991	0.394434	0.0161637	Nckap5	0.648785	1.33034	0.695402	0.0275809	Nckap5	P-3777-2,491188,149;P-2951-1,257377,175;P-2087-2,213481,219;P-11180-1,-35468,66;P-8010-1,359105,83;P-6950-1,10570,93;P-6667-1,318642,95;	7	P-2419-1,31118,66;P-2169-1,738385,71;	2	P-4696-1,-375436,10;P-4799-1,-101269,10;	2	NA	0	NA	0	P-1127-1,-101280,42;	1
Ndrg3	22.1217	18.127	1.22025	0.0388604	Ndrg3	27.4186	20.2873	1.18283	0.00983994	Ndrg3	P-5348-1,21387,113;P-7994-1,67263,83;	2	P-2736-1,15140,60;	1	P-2966-1,-106,12;	1	NA	0	NA	0	NA	0
Ndufa10	77.2347	65.5073	1.179	0.174987	Ndufa10	72.2196	66.4694	1.03547	0.0921125	Ndufa10	P-5885-4,129878,105;P-11574-2,261256,64;P-8811-1,47222,78;	3	P-7124-1,47166,33;P-7289-1,129825,33;P-6309-1,136243,36;	3	P-5542-1,261490,10;	1	NA	0	NA	0	P-2152-1,89,36;	1
Ndufb9	103.412	83.4367	1.23938	0.0690791	Ndufb9	74.5106	65.0182	1.32112	0.0468269	Ndufb9	P-1270-1,131315,322;	1	P-4818-1,48203,42;	1	P-5290-1,84962,10;	1	NA	0	P-1600-2,131,22;	1	P-3886-1,12639,31;	1
Nefl	1.19105	2.64194	0.452894	0.575588	Nefl	2.76721	0	277.721	0.00500435	Nefl	P-4109-1,-126129,140;P-3595-3,-132092,153;P-1074-1,-114071,377;P-863-1,-124068,449;P-487-2,-128402,644;P-8841-1,-113193,77;	6	P-226-1,-128394,194;P-1850-1,-126086,80;P-1520-1,-114067,91;	3	P-864-1,-128418,20;	1	NA	0	NA	0	P-1908-1,-128363,37;	1
Nek9	31.482	31.8298	0.989076	0.561126	Nek9	31.3189	24.9309	1.37137	0.073242	Nek9	P-5011-3,40721,119;	1	P-68-3,40676,276;	1	P-3163-1,40714,12;	1	NA	0	NA	0	P-2639-1,40664,34;	1
Neo1	42.2458	35.5159	1.18944	0.358407	Neo1	42.7236	62.7282	0.681159	0.00318822	Neo1	P-3364-1,-98373,160;	1	P-2137-1,-98515,72;	1	P-3373-1,-98375,11;	1	NA	0	NA	0	NA	0
Neurl3	1.95099	1.83522	1.06274	0.62051	Neurl3	1.97032	0.672144	2.12009	0.00278443	Neurl3	P-4367-1,-70,133;	1	P-1680-1,-78,85;	1	P-3683-1,-131,11;	1	NA	0	NA	0	NA	0
Nexn	0.598592	6.02321	0.100874	0.0634663	Nexn	2.41558	4.30426	0.527653	0.0350494	Nexn	P-2507-3,-12274,194;P-1513-1,-66522,272;P-12862-1,-42311,60;P-8558-1,4238,79;	4	P-44-1,-66476,302;	1	P-4936-1,-66518,10;P-1111-1,-49487,18;	2	NA	0	P-1193-2,-17839,24;	1	NA	0
Ngfr	9.59442	7.2922	1.31528	0.328591	Ngfr	9.56679	26.2484	0.344812	0.000368168	Ngfr	P-3476-2,11602,157;P-1787-1,2365,242;P-11118-1,43773,66;P-10400-1,-42810,70;	4	P-3777-1,2364,49;P-1524-1,-42792,91;	2	P-4282-1,-61255,11;P-2869-1,-42804,12;P-2359-1,66031,13;P-1920-1,53771,14;	4	NA	0	NA	0	NA	0
Nhlrc3	3.56404	3.09098	1.15255	0.475218	Nhlrc3	3.22124	3.4922	1.14594	0.289028	Nhlrc3	P-6208-2,337488,101;P-4225-1,119506,136;P-3129-1,204517,168;P-1655-1,69206,254;P-12110-2,75624,62;P-11331-2,194125,65;P-6936-1,338745,93;	7	P-6950-1,337422,34;P-5663-1,75828,38;P-4822-1,209880,42;	3	P-4159-1,204341,11;	1	NA	0	P-9866-1,168888,12;P-4680-1,169390,16;P-3114-1,204281,18;	3	P-835-1,75768,45;P-302-1,-438,62;	2
Nmur2	0	0.00230749	0.812513	0.42265	Nmur2	0.0241871	0	3.41871	0.42265	Nmur2	P-905-1,272191,433;	1	P-846-1,272197,121;	1	P-74-1,230080,211;	1	NA	0	NA	0	P-3284-1,-769425,32;P-984-1,-299420,44;	2
Nostrin	0.131245	5.45289	0.0258553	0.0197664	Nostrin	0.509006	0.300207	0.850252	0.375022	Nostrin	P-6081-2,-261701,102;P-8886-1,9226,77;P-7768-1,51019,85;P-176-2,20224,898;	4	P-1247-1,9225,100;P-5149-3,-54800,41;P-3853-1,-272046,48;P-3572-1,37486,50;P-1719-1,-58533,84;P-1334-1,-103159,97;	6	P-5671-1,-156835,10;P-2863-1,-261708,12;	2	NA	0	P-11509-1,-158583,12;	1	NA	0
Npas3	0.292517	0.382262	0.771211	0.269084	Npas3	1.02096	1.43799	0.910706	0.107094	Npas3	P-4509-1,672219,130;P-3369-2,721267,160;P-2995-1,751681,173;P-2745-2,-380467,184;P-1541-3,590002,269;P-9418-1,-509066,74;P-9364-1,911367,75;P-8577-2,626727,79;	8	P-8156-1,-380437,31;P-7183-1,168029,33;P-6540-1,415616,35;P-6528-1,911355,35;P-5218-1,490477,40;P-4726-1,498171,43;P-3388-1,502260,52;P-2972-1,375397,56;P-2799-2,590005,59;	9	P-3937-1,943425,11;P-2790-1,819322,12;	2	NA	0	P-11281-1,853334,12;P-8707-1,-489904,13;	2	P-3035-1,818880,33;P-2790-1,943649,33;P-1070-1,721280,43;P-189-1,590056,73;	4
Npm2	0.584233	0.300182	1.91576	0.355566	Npm2	0.71947	0.420853	1.49233	0.501044	Npm2	P-7209-1,-53580,90;	1	P-2397-1,-54045,66;	1	P-1607-1,-54045,15;	1	NA	0	NA	0	NA	0
Nr5a2	0	0.0380208	0.208243	0.20554	Nr5a2	0.0671624	0	7.71624	0.15926	Nr5a2	P-4000-1,234956,142;P-2193-2,48303,212;P-1710-1,245241,248;P-1546-2,-416493,269;P-923-2,-413549,425;P-11506-1,-412007,65;P-10409-3,-261413,70;P-7980-1,305982,84;P-7598-1,127401,87;P-7005-1,-543313,92;P-6698-5,-676162,95;P-6464-1,208589,98;	12	P-444-1,245201,156;P-8540-1,-543470,30;P-5112-1,306267,41;P-3240-2,-416460,54;P-3187-3,-181939,54;P-1712-2,-611437,84;P-1526-1,48220,91;P-1459-3,-413518,93;P-1392-1,11863,96;	9	P-1101-1,11226,18;	1	NA	0	P-12089-1,-536205,12;P-8895-1,24179,13;P-5383-1,-943465,15;P-5070-3,-611494,15;P-5696-1,242340,15;P-2929-1,-938283,18;P-295-2,-581770,40;	7	P-4255-1,-611347,30;	1
Nrsn1	1.0618	0.262771	3.9293	0.0493068	Nrsn1	0.326559	0	33.6559	0.0205977	Nrsn1	P-4186-2,185399,138;P-2648-1,-409232,188;P-2308-1,-792211,205;P-1474-1,-791509,280;P-1368-1,-713847,301;P-864-1,-719076,449;P-496-1,49628,636;P-9793-4,-378165,72;P-8900-2,200256,77;P-6852-2,-417666,94;	10	P-856-2,49432,120;P-7920-1,83125,31;P-4748-1,-118335,42;P-4119-1,-36287,46;P-2763-1,-719205,59;	5	P-4179-1,49405,11;P-1918-1,169801,14;	2	NA	0	P-10784-1,-10399,12;P-7539-1,-979636,13;P-5831-1,-980147,15;	3	P-218-1,-719156,69;	1
Nrxn2	1.60598	0.80603	1.98029	0.0365649	Nrxn2	4.80393	1.93411	2.61478	0.00715808	Nrxn2	P-5820-2,109990,105;P-10109-1,105828,71;	2	P-4568-1,70426,43;	1	P-1881-1,70432,14;	1	NA	0	NA	0	P-1003-1,73539,43;	1
Nrxn3	0.364865	0.354267	1.0291	0.944108	Nrxn3	0.216844	0.164111	2.2256	0.0363974	Nrxn3	P-3460-1,-431777,158;P-10128-2,822570,71;P-9623-1,24583,73;	3	P-8625-1,24560,30;	1	P-1825-1,448185,14;	1	NA	0	P-9475-1,-85005,12;	1	NA	0
Ntng1	0.140893	1.82798	0.0820971	0.000602022	Ntng1	0.169884	0.200865	1.31604	0.281005	Ntng1	P-5982-1,749855,103;P-4194-1,244650,137;P-3500-1,573985,156;P-10220-2,368546,70;	4	P-7042-1,574018,34;P-1449-1,244724,93;	2	P-5919-1,661907,10;	1	NA	0	P-12216-1,-99950,12;	1	NA	0
Ntrk3	4.23738	1.34132	3.14314	0.0223959	Ntrk3	3.11671	1.84134	1.94824	0.0319628	Ntrk3	P-2638-1,242791,188;P-1021-1,63081,393;P-12599-2,457532,61;P-442-1,474723,668;P-8929-2,400709,77;P-281-1,330064,776;P-8247-1,242050,81;P-7068-2,392661,91;	8	P-522-1,474714,147;P-401-1,722355,161;P-176-1,330133,208;P-131-1,392637,223;P-5558-1,389135,39;P-4577-1,507014,43;P-3014-1,22758,56;P-2839-1,457630,58;	8	P-3337-1,474708,12;	1	NA	0	NA	0	P-1045-1,474701,43;	1
Nudt14	11.5822	7.16416	1.61583	0.0295888	Nudt14	7.53112	6.55879	1.6052	0.175237	Nudt14	P-1147-1,-27050,354;	1	P-7370-1,-27058,33;	1	P-658-1,-8546,23;	1	NA	0	NA	0	NA	0
Lurap1l	10.9865	4.53999	2.41683	0.00333847	Lurap1l	8.69179	5.82105	1.79876	0.0226613	Lurap1l	P-78-3,95529,1091;P-3419-1,113044,159;P-1496-2,307543,274;P-842-1,-36272,457;P-10433-2,-3127,69;	5	P-125-1,-36289,226;P-7083-1,95347,33;P-5742-1,-2466,38;P-1350-1,307562,96;	4	P-4541-1,95474,10;P-3862-1,-36285,11;P-1332-1,1448,16;	3	NA	0	P-9611-1,101376,12;P-6217-1,421041,14;	2	P-1143-1,1395,41;P-311-1,-36263,61;P-316-1,95459,61;	3
Nup214	10.4308	8.65417	1.20505	0.312849	Nup214	13.4124	15.2232	0.825363	0.126006	Nup214	P-8180-2,71084,82;	1	P-4954-1,71754,41;	1	P-781-1,71752,21;	1	NA	0	NA	0	NA	0
Nxph3	1.23822	0.289148	4.17258	0.0838715	Nxph3	0.769803	5.18426	0.154461	4.13521e-05	Nxph3	P-5155-1,25117,117;P-3476-2,-61563,157;P-1787-1,-70800,242;P-11118-1,-29392,66;	4	P-3777-1,-70801,49;	1	P-2359-1,-7134,13;P-1920-1,-19394,14;	2	NA	0	NA	0	NA	0
Oat	44.6358	77.9129	0.572948	0.0181437	Oat	29.3366	33.8974	0.826344	0.107322	Oat	P-7789-1,91614,85;	1	P-7526-1,227052,32;P-5357-1,159428,40;	2	P-1428-1,24478,16;	1	NA	0	NA	0	P-2524-1,138068,34;	1
Obfc1	15.977	16.501	0.968265	0.603068	Obfc1	13.9175	13.2948	1.0492	0.113234	Obfc1	P-4394-1,-28131,133;	1	P-5421-1,-8199,39;	1	P-1419-1,69,16;	1	NA	0	NA	0	NA	0
Olfr266	0	0	1	NA	Olfr266	0	0	1	NA	Olfr266	P-2078-1,-173037,219;	1	P-6743-1,-172980,35;	1	P-4362-1,-140133,11;	1	NA	0	NA	0	NA	0
Olfr288	0	0	1	NA	Olfr288	0.0760799	0	8.60799	0.42265	Olfr288	P-3377-1,23757,160;	1	P-7117-1,23749,33;P-4446-1,12926,44;	2	P-2560-1,14193,13;	1	NA	0	NA	0	P-2041-1,12926,36;	1
Oma1	7.28492	4.83639	1.50523	0.0114781	Oma1	5.77017	5.50389	0.899081	0.44659	Oma1	P-6254-1,350296,100;P-1986-2,746045,225;P-1249-1,754084,327;P-860-1,96726,449;P-12946-1,744417,60;P-12702-1,340890,61;P-11819-1,124830,63;P-10089-2,107913,71;P-314-2,583156,755;P-8746-1,734402,78;P-6808-1,81898,94;	11	P-413-1,7300,160;P-385-2,583180,163;P-8385-1,350416,30;P-6645-1,81841,35;P-6512-1,656313,35;P-6615-1,745946,35;P-6376-1,342182,36;P-3879-1,597849,48;P-3602-1,96772,50;	9	P-115-1,561950,124;P-1787-1,7292,14;P-687-1,583187,23;	3	NA	0	P-8622-1,842804,13;	1	P-3847-1,808387,31;P-2786-1,42980,33;P-2270-1,451575,35;P-2015-1,874854,36;P-822-1,96648,46;	5
Osbpl10	2.37823	4.07835	0.584155	0.0595267	Osbpl10	2.13942	2.87844	0.694865	0.0543244	Osbpl10	P-3654-1,190696,152;P-823-3,239169,462;	2	P-539-1,72495,145;P-8407-1,226831,30;P-6369-1,190736,36;	3	P-2654-1,239177,12;	1	NA	0	NA	0	P-2858-1,-67362,33;	1
Osbpl2	10.0232	11.4794	0.87326	0.266295	Osbpl2	11.9671	10.2873	1.13813	0.364847	Osbpl2	P-8173-1,39456,82;	1	P-1051-1,39480,109;	1	P-1529-1,-3708,15;	1	NA	0	NA	0	NA	0
Otog	0.00183998	0.00243364	0.952254	0.73457	Otog	0.024338	0.010803	1.08644	0.904396	Otog	P-4127-2,98949,139;P-3351-2,76092,160;P-8345-2,-3316,81;	3	P-1328-1,99144,97;	1	P-4810-1,-3050,10;P-1171-2,99432,17;	2	NA	0	NA	0	NA	0
Otud3	4.01986	3.35419	1.19787	0.370201	Otud3	4.03234	4.4748	0.735879	0.150936	Otud3	P-5360-1,-28189,113;	1	P-1404-1,-46107,95;	1	P-2393-1,-46119,13;	1	NA	0	NA	0	NA	0
Oxtr	1.97431	1.41621	1.39131	0.0906729	Oxtr	0.9154	18.8322	0.0481481	2.1461e-05	Oxtr	P-4302-1,-18766,135;P-2070-1,-26989,220;P-779-4,-5616,486;	3	P-3826-2,-4989,48;P-3323-1,-72494,53;P-2041-1,-5585,74;	3	P-1410-1,-5601,16;P-1102-1,-1293,18;	2	NA	0	NA	0	P-832-1,-5583,45;	1
P2rx7	0.078529	0.582391	0.149444	0.0373969	P2rx7	0.111662	0.334787	0.357239	0.0593866	P2rx7	P-5756-1,-7855,106;P-3260-1,32268,164;	2	P-3537-1,32282,51;	1	P-4763-1,-16474,10;	1	NA	0	P-4809-1,32412,15;	1	NA	0
Pabpc2	0	0	1	NA	Pabpc2	0.052527	0	6.2527	0.42265	Pabpc2	P-4672-1,-270010,126;P-3618-1,318743,153;P-11537-2,-2858,64;P-8602-1,291212,79;P-8366-1,316238,81;	5	P-787-1,-2863,124;P-4519-1,316238,44;P-3217-2,318718,54;	3	P-5681-1,-102519,10;	1	NA	0	NA	0	P-4479-1,-2891,30;	1
Palld	8.40003	16.3079	0.515386	0.322939	Palld	19.5999	16.3008	1.16946	0.145721	Palld	P-5974-3,201304,103;P-1376-2,71754,298;P-12683-3,199411,61;P-11446-1,157433,65;P-8736-2,53881,78;P-8737-1,327283,78;P-6954-1,128861,92;P-6907-1,204628,93;	8	P-310-2,201203,176;P-7331-1,132971,33;P-3519-1,204515,51;P-3121-1,302485,55;P-2816-1,53844,58;P-2401-1,219550,66;	6	P-3517-1,362673,11;	1	NA	0	P-9755-1,311613,12;	1	P-3799-1,379883,31;P-2076-1,362697,36;	2
Palm2	0.0992018	0.763249	0.141225	0.0165935	Palm2	0.142011	0.714062	0.299025	0.00604517	Palm2	P-1832-2,80515,237;P-11954-2,152763,63;P-11524-1,-56352,64;P-10493-1,109679,69;P-8028-1,117724,83;P-7582-1,124245,87;	6	P-3867-2,80480,48;	1	P-5121-1,137,10;P-278-1,80131,50;	2	NA	0	NA	0	P-1633-1,-64084,38;	1
Parp14	0.0707121	0.366164	0.214566	0.12603	Parp14	0.110624	0.297681	0.636362	0.199941	Parp14	P-1197-1,-36084,340;	1	P-1084-1,-36062,107;P-2712-1,-34139,60;	2	P-4556-1,4,10;	1	NA	0	NA	0	NA	0
Pax9	0.00365131	0	1.36513	0.42265	Pax9	0.0287299	0	3.87299	0.42265	Pax9	P-5667-1,429284,108;P-2373-1,112800,202;P-1055-2,199644,383;P-9417-1,132940,74;	4	P-8575-1,112815,30;P-7830-1,317466,31;P-7671-1,199663,32;P-7574-2,260578,32;P-3941-3,142480,47;	5	P-5375-1,199580,10;P-4966-1,317441,10;P-3191-1,249289,12;P-3364-1,384959,12;	4	NA	0	P-7886-1,267703,13;	1	NA	0
Pbx3	14.9345	21.1749	0.705429	0.141379	Pbx3	13.8002	28.2575	0.424073	0.00474059	Pbx3	P-10042-1,445487,71;P-8285-2,258536,81;P-7134-1,16165,91;	3	P-1134-1,83511,105;P-696-1,3631,130;P-133-2,258487,223;P-8250-1,452763,30;P-7088-1,445546,33;P-6578-1,7134,35;P-6154-1,452083,37;P-1769-1,5009,82;	8	P-1036-2,437941,18;	1	NA	0	P-7637-1,122013,13;P-3041-2,329494,18;P-1436-2,122603,23;	3	P-3366-1,122020,32;P-921-1,83498,44;	2
Pced1b	0.980754	2.32002	0.425212	0.00963584	Pced1b	1.77184	3.2506	0.539251	0.0387968	Pced1b	P-4345-2,-82196,134;P-2329-3,-138973,204;	2	P-6401-1,-23193,36;	1	P-5595-1,-22997,10;	1	NA	0	P-5333-2,-83044,15;	1	P-1240-2,-138838,41;	1
Pdcd4	62.6155	47.9463	1.30589	0.101231	Pdcd4	56.3856	64.3401	0.938941	0.361314	Pdcd4	P-5244-1,-61724,115;P-5019-2,-70401,119;P-2694-2,-68280,186;P-12043-1,-6630,63;P-9605-1,-32424,73;P-274-2,-93851,782;P-6780-2,-145809,94;	7	P-6155-1,-70286,37;P-5420-2,-61708,39;P-2095-1,-39315,73;P-1597-2,-165819,88;	4	P-4216-1,-187137,11;	1	NA	0	P-9799-1,10845,12;P-8768-1,31320,13;	2	P-4116-1,22507,30;P-1188-1,-68143,41;	2
Pde3a	2.83159	18.9601	0.149793	0.0223946	Pde3a	4.66755	1.34945	3.84192	0.00796444	Pde3a	P-3166-1,-16208,167;P-2208-2,-392381,211;P-1952-1,-500905,228;P-1033-2,-391613,388;P-10308-2,-112089,70;	5	P-7194-1,-360538,33;P-6572-2,56082,35;P-4360-2,-391648,45;P-1815-1,-392729,80;	4	P-1107-1,-392384,18;	1	NA	0	NA	0	P-1618-1,-500831,38;	1
Pde5a	1.83122	8.50639	0.216197	0.0620101	Pde5a	3.48076	4.2842	0.884923	0.0283806	Pde5a	P-2418-1,-93818,199;P-10656-1,-44108,68;P-9491-1,-97953,74;	3	P-8519-2,-28737,30;P-3924-1,-44155,47;	2	P-1231-1,-90299,17;	1	NA	0	P-12004-1,-43757,12;	1	P-3049-1,-90339,32;	1
Pde6h	0	0.074055	0.11897	0.187365	Pde6h	0	0	1	NA	Pde6h	P-8931-1,2755,77;P-6740-1,8598,94;	2	P-7131-1,176998,33;P-4438-1,2702,44;	2	P-3899-1,8583,11;P-695-1,2750,22;P-488-1,48477,28;	3	NA	0	NA	0	NA	0
Pdpn	17.0679	11.0128	1.54932	0.0846184	Pdpn	23.1197	31.5838	0.714153	0.0260397	Pdpn	P-4775-2,-31154,124;P-3436-1,10491,158;P-3345-1,-34720,161;P-11083-1,4537,66;P-10835-1,-36692,67;	5	P-1223-1,43776,101;	1	P-4208-1,3764,11;	1	NA	0	NA	0	NA	0
Pds5b	20.7094	26.6987	0.775752	0.114041	Pds5b	25.8197	31.5856	0.794493	0.0675366	Pds5b	P-4648-1,98851,127;P-2545-2,241748,192;P-12524-5,220779,61;	3	P-1883-1,98864,79;P-1552-4,220990,89;	2	P-2545-1,98805,13;	1	NA	0	NA	0	NA	0
Pdyn	0.207726	0.0198842	7.28566	0.0716984	Pdyn	4.32379	0.791053	5.34492	0.0169686	Pdyn	P-3518-2,21986,155;	1	P-2303-1,9330,68;	1	P-1686-1,96132,15;P-191-1,-16035,74;	2	NA	0	NA	0	NA	0
Pebp1	292.238	222.157	1.31545	0.134661	Pebp1	208.058	107.989	2.148	0.0841656	Pebp1	P-7604-1,107753,86;	1	P-2054-1,107760,74;	1	P-4425-1,22728,10;	1	NA	0	NA	0	NA	0
Pfn4	1.07207	0.582493	1.8263	0.0890924	Pfn4	0.940427	1.65712	0.437999	0.0138642	Pfn4	P-2893-1,14458,178;P-8762-1,12582,78;	2	P-577-1,14575,142;P-5328-2,12628,40;	2	P-842-1,14537,20;	1	NA	0	NA	0	NA	0
Phb	84.3163	67.4435	1.25014	0.169347	Phb	66.2324	39.3012	1.7896	0.0439451	Phb	P-10400-1,-36412,70;	1	P-1524-1,-36430,91;	1	P-4282-1,-17967,11;P-2869-1,-36418,12;	2	NA	0	NA	0	NA	0
Phlda1	23.578	12.9682	1.81751	0.0188426	Phlda1	14.2791	8.58067	1.91125	0.0464699	Phlda1	P-4950-1,144761,121;P-4788-1,28420,124;P-4068-3,336256,141;P-3892-1,32027,145;P-1657-1,152548,254;P-1109-1,295575,367;P-772-1,183481,491;P-11856-1,217245,63;P-504-1,166668,634;P-11236-1,186,66;P-9422-2,52521,74;P-8696-1,411974,78;P-8531-4,33622,80;P-8154-2,372052,82;	14	P-672-1,190377,133;P-521-1,163579,147;P-7994-1,295587,31;P-6161-1,22455,37;P-4982-1,183458,41;P-4150-2,47712,46;P-4008-1,161,47;P-2167-1,89534,71;P-1457-1,52403,93;	9	P-2492-1,1002,13;	1	NA	0	P-12249-1,374760,12;P-6477-1,245377,14;P-4905-1,183559,15;	3	P-4268-1,312194,30;P-2231-1,233723,35;P-726-1,451624,47;P-564-1,166638,51;	4
Phox2a	0.490937	1.85738	0.268257	0.521869	Phox2a	0.126632	0.226281	0.352502	0.185987	Phox2a	P-5078-1,4090,118;P-11803-1,-91022,63;P-9143-2,-125787,76;	3	P-7875-1,-125830,31;	1	P-4015-1,18021,11;	1	NA	0	NA	0	P-2252-1,-138536,35;	1
Pi15	0.0226259	4.38309	0.00742664	0.108774	Pi15	0.285858	0.042495	4.91873	0.0179408	Pi15	P-787-1,53950,486;P-520-1,-151018,626;P-7035-2,-434581,92;P-6876-1,-63488,93;	4	P-7800-1,53916,31;P-7327-1,-438111,33;P-2642-1,-63555,61;	3	P-5545-1,53956,10;	1	NA	0	P-11572-1,94754,12;P-6555-1,95840,14;	2	P-2813-1,104972,33;	1
Pias2	16.1455	15.5642	1.03733	0.779253	Pias2	23.1162	27.8588	0.790758	0.0743869	Pias2	P-4406-2,12888,132;P-11681-1,85584,64;	2	P-5815-1,12905,38;	1	P-3737-1,100,11;	1	NA	0	P-5613-1,64115,15;	1	NA	0
Piezo2	0.842689	14.2726	0.0597011	0.00504389	Piezo2	1.06867	3.02615	0.394612	0.00229875	Piezo2	P-3571-1,-144975,154;P-12781-1,185748,60;P-10562-1,48134,69;	3	P-1536-1,-215004,90;	1	P-3985-1,974,11;P-2029-2,-266348,14;	2	NA	0	P-3128-1,-161403,18;	1	NA	0
Pinlyp	0.13697	0	14.697	0.200719	Pinlyp	0.190674	0.247811	20.0674	0.359032	Pinlyp	P-5582-2,-823,109;P-8551-2,8754,79;	2	P-3418-1,8698,52;	1	P-2596-1,8702,13;	1	NA	0	NA	0	NA	0
Pitpnb	34.08	34.2957	0.993712	0.941107	Pitpnb	34.9738	38.6084	0.79442	0.0920946	Pitpnb	P-5757-3,-282336,106;P-4057-2,-166087,141;P-2592-1,-209859,190;P-2312-4,-155193,205;P-10083-3,-152076,71;P-228-3,-229127,834;	6	P-1154-1,-229090,104;P-293-2,-155240,179;P-6739-1,-346814,35;P-5318-2,-228338,40;P-4933-1,-176005,42;P-4440-1,-215172,44;P-3844-1,-319354,48;	7	P-4481-1,-152119,10;P-4116-1,-70903,11;P-3341-1,-154971,12;	3	NA	0	P-9655-1,-352404,12;	1	P-3289-1,-116657,32;P-2958-1,-215091,33;	2
Pitx1	0.00646436	0.128778	0.118638	0.207737	Pitx1	0.0905995	0	10.06	0.342188	Pitx1	P-12657-1,-179289,61;P-11556-1,-277878,64;P-10393-4,-221503,70;P-10125-2,-284664,71;P-9413-1,-256747,74;P-272-1,-68930,784;	6	P-7512-2,-262707,32;P-3038-1,-234980,56;	2	P-5297-1,-288609,10;	1	NA	0	NA	0	NA	0
Pkd2l2	0.076898	0.00633459	5.31987	0.0755722	Pkd2l2	0.0321658	0	4.21658	0.184799	Pkd2l2	P-10725-1,6748,68;	1	P-1923-1,-29196,78;	1	P-2696-1,-24,12;	1	NA	0	P-10450-1,-75,12;	1	NA	0
Pkp4	15.2283	15.6739	0.971589	0.795449	Pkp4	20.4601	20.3246	0.953258	0.505722	Pkp4	P-6209-2,263978,101;P-5799-2,98720,106;P-5677-1,130142,108;P-2920-1,200702,177;P-2174-1,243395,213;P-12968-1,241396,60;P-10719-1,130730,68;P-8458-2,9473,80;	8	P-448-3,241593,155;P-1953-1,243376,77;	2	P-711-1,200690,22;	1	NA	0	P-11729-1,277726,12;P-6777-1,-2744,14;P-1371-2,-3188,23;	3	NA	0
Plac1	0.0389922	0.504335	0.0952534	0.0176143	Plac1	0.0528952	0.343684	0.15134	0.021761	Plac1	P-4485-2,74743,130;P-10301-1,-45379,70;	2	P-7348-1,74672,33;P-6226-2,-82284,36;	2	P-3807-1,55905,11;	1	NA	0	NA	0	NA	0
Plekho1	44.1534	41.961	1.05223	0.501359	Plekho1	29.461	22.8048	1.28405	0.0124656	Plekho1	P-7104-1,10614,91;	1	P-6423-1,10637,36;	1	P-3179-1,10582,12;	1	NA	0	NA	0	NA	0
Plxnc1	0.589267	3.26796	0.182817	0.0521088	Plxnc1	1.2577	0.880249	1.61249	0.0105064	Plxnc1	P-3912-2,12499,145;	1	P-389-2,131781,163;P-3884-1,130816,48;	2	P-3105-1,131786,12;	1	NA	0	P-8642-1,-175897,13;P-6336-1,-273323,14;P-2577-1,243479,19;	3	NA	0
Pmaip1	0.330357	1.89738	0.178442	0.000290343	Pmaip1	0.7153	0.999449	0.586625	0.0221875	Pmaip1	P-626-5,-37074,568;P-8786-1,144536,78;	2	P-3259-1,-37001,53;	1	P-93-1,102546,161;	1	NA	0	P-11891-1,241248,12;P-2433-1,61648,19;	2	NA	0
Pnmt	1.55483	0.279929	5.39728	0.0022373	Pnmt	3.35227	0.146615	11.0882	0.062434	Pnmt	P-2260-1,-3049,209;P-597-2,-1102,578;	2	P-5515-1,-1086,39;	1	P-2195-1,-1090,13;	1	NA	0	NA	0	NA	0
Poc1b	10.036	12.3608	0.812078	0.275999	Poc1b	11.673	15.6738	0.720697	0.00223857	Poc1b	P-5460-2,-43039,111;P-11780-1,-59754,64;	2	P-847-1,-59824,121;P-333-1,-43052,172;P-6857-1,-129872,34;P-5096-1,-135860,41;P-2623-1,-140197,62;	5	P-4239-1,-11704,11;	1	NA	0	P-12251-1,-16900,12;	1	P-1551-1,-129784,39;	1
Podxl	0.677592	26.0987	0.0263357	0.144804	Podxl	4.421	16.2684	0.2296	0.00327396	Podxl	P-2750-3,-296571,184;P-9380-1,-323246,74;P-7015-2,63086,92;P-6706-1,-270706,95;	4	P-6670-1,-361890,35;P-5027-1,-323211,41;P-3812-1,-314882,48;P-3765-1,-369561,49;P-3628-1,-296506,50;P-2522-1,-459439,63;P-2082-2,46170,73;	7	P-5563-1,-296567,10;P-5332-1,46119,10;P-2959-1,324,12;P-894-1,-321415,19;P-715-1,-153712,22;	5	NA	0	NA	0	P-1313-1,-96973,40;	1
Polr1d	43.0203	39.2372	1.09639	0.452567	Polr1d	36.594	15.4743	1.99414	0.0233615	Polr1d	P-3923-2,25478,144;	1	P-8513-1,78640,30;	1	P-2663-1,25505,12;	1	NA	0	P-5435-1,43024,15;	1	NA	0
Pou4f3	0	0	1	NA	Pou4f3	0.0592648	0	6.92648	0.42265	Pou4f3	P-7932-2,71495,84;P-6864-1,5440,93;	2	P-56-2,75670,291;	1	P-3572-1,75680,11;	1	NA	0	NA	0	NA	0
Pou6f2	0.00374462	0	1.37446	0.42265	Pou6f2	0.0838586	0.0718851	0.610383	0.0565303	Pou6f2	P-8847-1,-190946,77;	1	P-6681-1,-267473,35;	1	P-1188-1,-358141,17;	1	NA	0	P-11748-1,47909,12;	1	NA	0
Ppcdc	5.14329	3.89643	1.31918	0.16775	Ppcdc	3.67555	2.85435	1.14334	0.297994	Ppcdc	P-7451-2,2558,88;	1	P-4410-1,140532,44;	1	P-3435-1,19002,11;	1	NA	0	NA	0	NA	0
Ppfibp1	21.3938	21.573	0.991697	0.906387	Ppfibp1	21.217	26.4356	0.723431	0.0129067	Ppfibp1	P-3357-3,40643,160;P-1741-1,62004,246;	2	P-1220-1,17683,101;P-647-1,40579,134;P-7942-1,62033,31;P-6612-1,-14073,35;	4	P-2225-1,-3548,13;	1	NA	0	NA	0	NA	0
Ppp1r32	0.188974	0.083469	2.12878	0.338349	Ppp1r32	0.0856782	0	9.56782	0.216876	Ppp1r32	P-12974-2,20406,60;	1	P-5730-1,-12875,38;	1	P-4835-1,-19850,10;	1	NA	0	NA	0	NA	0
Ppp2r2c	0.0123131	0.290714	0.0742003	0.337812	Ppp2r2c	0.0653252	0.0930417	2.38884	0.338224	Ppp2r2c	P-2194-3,65070,212;P-10898-2,109638,67;	2	P-6741-1,68152,35;P-5907-1,44559,37;P-2802-1,19342,59;	3	P-5116-1,65090,10;	1	NA	0	NA	0	P-2360-1,-32388,35;	1
Pqlc2	1.57464	1.31842	1.19288	0.207898	Pqlc2	1.3098	0.689695	1.31136	0.333347	Pqlc2	P-11197-1,46826,66;P-10263-3,27306,70;	2	P-5460-3,27350,39;P-3738-1,68853,49;P-1616-2,25665,87;	3	P-4355-1,27353,11;	1	NA	0	NA	0	P-1938-1,27364,36;	1
Prima1	0.576198	0.138929	3.93608	0.107039	Prima1	1.03133	1.19506	0.743457	0.264109	Prima1	P-5523-3,71680,110;P-3979-2,25831,143;P-8405-1,-43363,80;	3	P-800-3,39074,123;P-6359-1,-43474,36;P-2709-1,-58449,60;	3	P-3315-1,97854,12;	1	NA	0	NA	0	P-4023-1,-24563,30;P-3555-1,71634,31;P-3193-1,97823,32;	3
Prkab1	19.5879	17.7885	1.1011	0.0439641	Prkab1	19.6799	20.3315	0.965833	0.59667	Prkab1	P-4105-2,5164,140;P-3303-1,130,162;P-12607-1,15144,61;	3	P-835-1,130502,121;	1	P-514-1,5206,27;	1	NA	0	NA	0	NA	0
Prkd1	6.38674	4.21095	1.51548	0.0183811	Prkd1	5.11485	4.78278	1.04979	0.528548	Prkd1	P-2233-1,111977,210;P-1257-1,-318362,327;P-12993-1,87840,60;	3	P-7672-1,-318296,32;	1	P-4181-1,-350664,11;	1	NA	0	P-8209-1,359026,13;P-5042-1,701592,15;P-987-1,358763,26;P-246-2,326562,43;P-234-2,768006,43;	5	NA	0
Prkdc	3.75404	2.9524	1.27061	0.263958	Prkdc	3.78873	3.12658	1.26654	0.142614	Prkdc	P-2358-2,13212,202;	1	P-6265-1,194561,36;	1	P-2816-1,-555,12;	1	NA	0	P-11660-1,-609,12;P-4010-1,-194,16;	2	P-3773-1,-332,31;	1
Prokr2	0.0331163	0.0788823	0.485095	0.299583	Prokr2	0.0637861	0.115188	1.09406	0.758489	Prokr2	P-4195-2,-87085,137;P-2837-1,-59851,180;	2	P-8562-1,-86896,30;	1	P-5129-1,-4354,10;P-392-1,-59819,34;	2	NA	0	NA	0	P-1410-1,222,39;	1
Prss22	0	0.0268326	0.271499	0.292002	Prss22	0.111144	0.0819445	0.696673	0.681865	Prss22	P-3366-1,-15919,160;	1	P-3980-1,16612,47;	1	P-4890-1,4356,10;	1	NA	0	NA	0	NA	0
Prtg	3.56497	0.610021	5.76588	0.0186962	Prtg	5.16231	4.17447	1.23463	0.0985567	Prtg	P-1769-3,6078,243;P-11640-1,30966,64;P-10953-2,-48184,67;P-8859-1,29734,77;	4	P-7680-1,30978,32;P-6668-1,29520,35;P-4371-1,70773,45;	3	P-3952-1,-40304,11;	1	NA	0	NA	0	NA	0
Prune2	0.291526	0.157698	1.79803	0.0158866	Prune2	0.523782	0.65606	0.736748	0.0630903	Prune2	P-4604-2,362726,128;	1	P-7985-1,224727,31;	1	P-827-1,-246,20;	1	NA	0	NA	0	NA	0
Psap	115.221	162.459	0.709252	0.0131861	Psap	80.5239	93.9675	0.835192	0.0887899	Psap	P-12909-1,-26846,60;	1	P-3567-1,-26848,50;	1	P-4139-1,-32433,11;	1	NA	0	NA	0	NA	0
Psmb2	100.592	87.5163	1.14939	0.362907	Psmb2	82.7311	100.839	0.7966	0.0529471	Psmb2	P-3202-2,-32746,166;	1	P-242-1,-32802,190;	1	P-4931-1,-32734,10;	1	NA	0	NA	0	NA	0
Ptpn11	32.6376	33.7455	0.967178	0.643434	Ptpn11	31.4373	26.7988	1.12061	0.0570694	Ptpn11	P-2836-1,91219,180;	1	P-2857-1,91222,58;	1	P-5061-1,91271,10;	1	NA	0	NA	0	NA	0
Ptprg	17.9977	15.1563	1.18735	0.45072	Ptprg	23.1019	35.8295	0.677294	0.000902234	Ptprg	P-6263-2,379148,100;P-5322-3,7328,113;P-4989-2,305026,120;P-4712-1,209644,126;P-4584-1,-1495,128;P-4554-2,554160,129;P-4396-1,558426,133;P-2024-1,-190507,222;P-12300-2,51060,62;P-10997-1,302159,67;P-9661-2,311610,73;P-8400-3,271134,80;P-7811-1,624465,85;P-7029-1,367690,92;	14	P-1019-1,646992,110;P-7629-1,-21445,32;P-5850-1,388351,38;P-5073-1,528897,41;P-1287-1,379189,99;	5	P-1533-1,554159,15;	1	NA	0	P-11600-1,549402,12;	1	P-1196-1,51025,41;	1
Ptprk	7.52014	13.364	0.563044	0.0315714	Ptprk	9.67065	13.628	0.649817	0.00461988	Ptprk	P-1848-1,-371318,236;P-9131-1,236792,76;P-9007-1,137571,77;P-8410-1,222997,80;P-7330-1,-422024,89;	5	P-7517-1,299018,32;P-6631-1,236789,35;P-3608-1,390111,50;	3	P-3108-1,-779,12;	1	NA	0	P-6382-1,236729,14;P-2717-1,-276,19;P-175-2,-423748,48;	3	P-2748-1,390098,33;	1
Pvrl1	4.21682	7.71274	0.547322	0.0499551	Pvrl1	4.18368	7.49626	0.525212	0.000865281	Pvrl1	P-5753-1,-251831,106;P-2957-2,-257724,175;P-7601-2,-366322,86;	3	P-902-1,119638,117;P-426-1,178656,158;P-6730-1,184943,35;P-4312-2,-16008,45;P-4235-1,6611,45;P-2810-1,-319572,59;P-1940-1,-209729,77;	7	P-4522-1,119649,10;P-3853-1,-209748,11;P-1184-1,-195517,17;	3	NA	0	NA	0	P-191-1,99444,72;	1
Qsox1	14.9771	18.3647	0.815638	0.174365	Qsox1	10.054	20.8364	0.474449	0.00415436	Qsox1	P-4148-1,62191,139;	1	P-7157-1,62215,33;	1	P-2469-1,62074,13;	1	NA	0	NA	0	NA	0
Rab11a	21.682	28.8344	0.752036	0.248985	Rab11a	25.8597	21.6253	1.13385	0.0602846	Rab11a	P-3646-2,17756,152;P-10252-5,213803,70;P-10152-1,54245,71;P-9915-1,70004,72;P-8657-2,76310,78;	5	P-8202-1,204681,30;P-6338-1,163624,36;P-5128-1,229865,41;P-1857-3,213840,79;P-1870-1,300580,79;	5	P-2342-1,213868,13;	1	NA	0	P-8477-1,343393,13;P-4784-1,17897,15;	2	NA	0
Rab11fip3	14.2525	9.27016	1.53688	0.132372	Rab11fip3	11.7643	12.6329	0.869827	0.0427096	Rab11fip3	P-2023-1,-12738,222;P-381-1,14533,702;P-7170-1,-468,90;	3	P-1116-1,14532,105;	1	P-2973-1,56915,12;	1	NA	0	P-4858-1,26908,15;	1	P-658-1,14522,48;	1
Rab20	0.449232	3.94609	0.116082	0.0401142	Rab20	1.65255	1.0753	0.833964	0.35802	Rab20	P-349-1,151175,723;	1	P-8125-1,4696,31;	1	P-3895-1,151194,11;	1	NA	0	NA	0	NA	0
Rad18	8.08217	8.39396	0.962899	0.737816	Rad18	8.47709	19.6565	0.449694	0.0012014	Rad18	P-4302-1,188096,135;P-3742-1,-32375,150;P-2160-1,-183577,214;P-2070-1,179873,220;P-779-4,201246,486;P-12691-1,-240899,61;	6	P-1060-1,-151190,108;P-7650-1,-145958,32;P-3323-1,134368,53;P-2041-1,201277,74;	4	P-1410-1,201261,16;P-741-1,-13,22;	2	NA	0	NA	0	P-4107-1,-20639,30;P-2875-1,72,33;P-832-1,201279,45;	3
Rai2	2.89544	1.38253	2.08645	0.0104914	Rai2	4.26169	14.147	0.305685	0.00262503	Rai2	P-2894-1,5701,177;P-2048-1,-135243,221;P-12750-1,240463,60;	3	P-4589-1,5677,43;	1	P-5720-1,5929,10;	1	NA	0	NA	0	NA	0
Ranbp9	29.8271	22.5508	1.32252	0.0074984	Ranbp9	30.6154	23.1458	1.21699	0.021201	Ranbp9	P-1781-2,-22495,243;P-9950-1,-18152,72;P-9002-1,-15920,77;	3	P-6936-2,-44657,34;P-6-2,-22575,475;	2	P-4044-1,-22492,11;	1	NA	0	NA	0	NA	0
Rap1b	39.9069	73.4583	0.543321	0.0989819	Rap1b	39.7006	50.9977	0.878113	0.0738727	Rap1b	P-12403-1,-95080,62;	1	P-801-1,10350,123;	1	P-5037-1,10324,10;P-2738-1,-257433,12;	2	NA	0	P-1763-1,-348,21;	1	P-664-1,-264326,48;	1
Rap2a	8.96749	16.6411	0.539153	0.0692378	Rap2a	9.01708	11.2505	0.855015	0.153462	Rap2a	P-6243-1,-198186,101;P-9615-1,18122,73;P-9123-2,-96907,76;P-6641-1,-109307,95;	4	P-854-1,-109416,120;P-7180-1,-194504,33;P-7230-1,-111688,33;P-5426-1,292336,39;P-5311-1,-182133,40;	5	P-3188-1,353559,12;	1	NA	0	P-7914-1,-181098,13;P-3057-1,-443,18;	2	NA	0
Rasgrp3	0.109067	1.44244	0.0819774	0.0369254	Rasgrp3	0.440322	0.572161	0.63063	0.248727	Rasgrp3	P-5691-1,-421042,107;P-5403-2,-316149,112;P-4689-4,-327834,126;P-3964-3,-386259,143;P-12978-2,29777,60;P-11415-1,-422431,65;P-10850-1,-60728,67;P-10174-1,-379131,71;P-8837-2,-241946,77;P-6998-2,-368286,92;	10	P-6849-1,-187049,34;P-5424-1,-334422,39;P-4118-1,-320008,46;P-3407-1,-327958,52;P-2180-1,-227418,71;P-1518-1,-421036,91;	6	P-4779-1,29669,10;	1	NA	0	P-8563-1,-268929,13;	1	NA	0
Rd3	0.0177011	0.0250666	0.789959	0.757412	Rd3	0.0395001	0.0457677	0.487516	0.179448	Rd3	P-11570-2,84586,64;	1	P-8198-1,93361,31;P-6805-2,84570,34;	2	P-5541-1,84745,10;P-3111-1,92768,12;	2	NA	0	NA	0	P-2618-1,-12078,34;P-2582-1,93138,34;	2
Rerg	1.39949	7.37777	0.190786	0.000535875	Rerg	0.720722	3.78473	0.228376	0.00502029	Rerg	P-12256-4,-1159,62;P-8931-1,212454,77;P-6740-1,206611,94;	3	P-7131-1,38211,33;P-4438-1,212507,44;	2	P-3899-1,206626,11;P-695-1,212459,22;P-488-1,166732,28;	3	NA	0	P-10640-1,-20142,12;	1	NA	0
Rev1	17.029	9.56509	1.77952	0.00820392	Rev1	13.7233	14.33	0.988081	0.398207	Rev1	P-5262-2,-328487,114;P-2214-1,-362008,211;	2	P-674-1,-364550,133;P-7870-1,-348682,31;P-6254-1,-88306,36;P-4068-1,-229389,47;P-3791-1,-56068,49;P-3625-2,-310564,50;P-2821-1,-383364,58;P-2431-2,-328511,66;	8	P-439-1,-362046,31;	1	NA	0	P-6518-1,-383465,14;P-3166-1,-310108,18;	2	P-3441-1,-56071,32;P-2982-1,-496890,33;	2
Rfwd2	22.2122	20.7419	1.07085	0.51741	Rfwd2	18.1477	21.4276	0.793734	0.0104643	Rfwd2	P-5444-1,351790,112;	1	P-7458-1,156441,32;	1	P-2269-1,351799,13;	1	NA	0	P-2095-2,21354,20;	1	NA	0
Rgl1	3.53699	55.4648	0.0639388	0.00730509	Rgl1	6.92205	7.03713	0.915892	0.0889998	Rgl1	P-5829-2,71182,105;P-2282-1,210487,207;P-9682-1,67311,73;P-9235-2,68685,75;P-9011-2,51963,77;P-7619-1,152768,86;	6	P-2656-1,93568,61;	1	P-5041-1,210558,10;	1	NA	0	NA	0	NA	0
Rgs3	7.3213	5.17531	1.41386	0.00617633	Rgs3	4.48394	3.69639	1.26008	0.0231066	Rgs3	P-4631-2,-35572,127;P-2693-1,41185,186;P-11037-3,39868,67;P-10787-1,118642,68;P-6594-1,50027,96;	5	P-5119-1,49876,41;	1	P-2775-1,144680,12;P-2575-1,161066,13;	2	NA	0	P-11502-1,41162,12;P-11150-1,293567,12;	2	NA	0
Rhbg	0.0127913	0.0894807	0.229103	0.252196	Rhbg	1.2173	0.510697	1.18994	0.376714	Rhbg	P-7372-1,91323,89;	1	P-236-1,24245,192;	1	P-2777-1,24246,12;	1	NA	0	P-4113-1,76786,16;	1	P-3210-1,76909,32;	1
Rhobtb1	7.12511	3.82654	1.85978	0.0065412	Rhobtb1	8.21513	6.02642	1.34194	0.00550087	Rhobtb1	P-4040-2,41524,141;P-9581-1,40229,73;	2	P-4879-1,41403,42;P-1362-1,40212,96;	2	P-3281-1,41506,12;	1	NA	0	P-10788-1,108251,12;	1	NA	0
Rnd3	20.1326	27.2788	0.738126	0.100266	Rnd3	20.4248	22.1255	0.868529	0.0905341	Rnd3	P-5239-2,216055,115;P-4022-1,461709,142;P-3674-1,-384138,151;P-2619-1,630041,189;P-1991-1,92850,225;P-1940-2,333402,229;P-1516-1,801315,272;P-1086-2,93668,372;P-12873-1,116326,60;P-12362-2,-89538,62;P-11894-1,-85,63;P-11832-1,2232,63;P-11895-1,6463,63;P-11833-1,205754,63;P-11834-1,411283,63;P-10038-1,354265,71;P-8564-1,259571,79;P-7609-1,-301224,86;P-7690-2,-58688,86;P-7400-1,394598,88;	20	P-796-1,801371,123;P-8609-1,47745,30;P-8456-1,333474,30;P-7751-1,-273511,32;P-7225-1,66199,33;P-6927-1,67467,34;P-5549-1,354246,39;P-4464-1,444645,44;P-3100-1,92856,55;	9	P-3979-1,333328,11;	1	NA	0	P-4545-1,-257134,16;P-2753-2,358684,18;P-3040-2,820948,18;	3	P-3170-1,824082,32;P-1057-1,801322,43;P-527-1,-273436,52;	3
Rnf149	19.8254	13.0757	1.5158	0.0157682	Rnf149	20.5597	26.7792	0.824303	0.0369395	Rnf149	P-6120-2,5542,102;	1	P-3790-1,-41325,49;	1	P-5624-1,-37583,10;P-3948-1,-89,11;	2	NA	0	NA	0	NA	0
Rnf186	0.0068783	0	1.68783	0.42265	Rnf186	0.271821	0.06916	1.90009	0.23742	Rnf186	P-5360-1,-24978,113;	1	P-1404-1,-7060,95;	1	P-2393-1,-7048,13;	1	NA	0	NA	0	NA	0
Rnf216	19.1125	15.3399	1.24578	0.106908	Rnf216	20.0749	19.391	0.93336	0.300872	Rnf216	P-2098-1,150132,218;	1	P-6012-1,150177,37;	1	P-1741-2,150537,15;	1	NA	0	NA	0	NA	0
Rnf219	9.74283	8.42348	1.15644	0.406492	Rnf219	10.6725	11.0327	0.884488	0.116761	Rnf219	P-6187-1,-15221,101;P-4902-1,-592907,122;P-2092-1,-120374,218;	3	P-505-1,-592939,149;P-7314-1,-272359,33;P-2242-1,-15189,69;	3	P-5433-1,-272836,10;P-1119-1,86,18;	2	NA	0	P-553-3,-604578,32;	1	P-51-1,-592940,119;P-761-1,-15136,47;	2
Rnf41	11.5381	9.1844	1.25599	0.00735741	Rnf41	12.1516	10.9132	1.11744	0.0750729	Rnf41	P-6046-1,13147,103;P-4593-3,24050,128;P-1342-1,32950,306;P-11999-2,27586,63;P-11627-1,28980,64;	5	P-7212-1,27647,33;	1	P-3196-1,-2225,12;	1	NA	0	NA	0	P-1247-1,-1596,41;	1
Rnf7	69.1979	60.6813	1.14033	0.348888	Rnf7	44.7883	36.7395	1.24281	0.183702	Rnf7	P-6375-3,-58619,99;	1	P-5409-2,-27769,39;	1	P-4341-1,-27474,11;	1	NA	0	NA	0	NA	0
Rph3a	0	0.0610634	0.140719	0.42265	Rph3a	0.00988605	0	1.98861	0.42265	Rph3a	P-2836-1,-90660,180;	1	P-7465-1,43045,32;P-4428-1,38690,44;P-2857-1,-90657,58;	3	P-5061-1,-90608,10;	1	NA	0	NA	0	NA	0
Rpl38	652.446	441.243	1.47864	0.223873	Rpl38	489.514	374.558	1.36647	0.162847	Rpl38	P-5292-1,-221639,114;P-9178-3,-500181,76;P-8193-2,-398926,82;	3	P-7797-1,-463182,31;P-6977-1,-353362,34;P-5492-1,-288964,39;P-3470-1,-184374,51;P-2375-1,-224412,66;P-1727-2,-500061,84;P-1438-1,-352148,94;	7	P-2357-1,-352188,13;P-1425-1,-137493,16;P-764-1,-500258,21;	3	NA	0	NA	0	P-3634-1,-422978,31;	1
Rpp40	2.86133	1.98179	1.44158	0.0833342	Rpp40	2.65503	2.41117	1.3701	0.0585837	Rpp40	P-5423-3,120574,112;P-897-5,150323,435;P-12802-1,72253,60;	3	P-913-3,150308,117;P-5016-1,120634,41;	2	P-2509-1,150266,13;	1	NA	0	P-8356-1,120784,13;	1	NA	0
Rprml	0.0738561	0.00705163	4.91778	0.226779	Rprml	0.0970498	0.182174	0.285963	0.0772486	Rprml	P-5947-2,-3530,104;	1	P-1706-1,-3594,84;	1	P-1616-1,7206,15;	1	NA	0	NA	0	NA	0
Rps12	1590.65	1239.8	1.28299	0.389074	Rps12	1299.95	760.747	1.86112	0.0702427	Rps12	P-12152-1,71376,62;	1	P-5258-1,428600,40;P-4529-1,71525,44;P-4136-1,309745,46;	3	P-5388-1,6462,10;	1	NA	0	P-8451-1,-350,13;P-2392-2,338824,19;	2	NA	0
Rps15a	113.316	87.1757	1.29983	0.501562	Rps15a	90.7561	55.8387	1.77419	0.0668885	Rps15a	P-4468-1,553776,131;P-2542-3,642736,192;P-11651-1,108065,64;P-11023-1,563945,67;	4	P-7527-1,582404,32;P-3627-2,574649,50;P-2459-1,642790,65;P-1370-1,573992,96;	4	P-138-1,478363,100;P-4056-1,582344,11;	2	NA	0	P-6211-1,-950,14;	1	P-2604-1,561951,34;	1
Rps29	999.972	784.086	1.27533	0.348501	Rps29	730.834	330.071	2.20612	0.111945	Rps29	P-5715-1,554488,107;P-4135-1,793501,139;P-4119-2,927472,140;P-2965-1,559044,175;P-12231-1,10437,62;	5	P-8464-1,10441,30;P-7924-1,10978,31;P-2956-1,559052,56;P-2207-1,554468,70;	4	P-5441-1,695856,10;	1	NA	0	NA	0	P-1295-1,559077,40;	1
Rps6kc1	6.7302	6.07025	1.10854	0.595794	Rps6kc1	6.62403	5.92285	1.12277	0.202599	Rps6kc1	P-3795-2,311910,148;P-2428-1,311146,199;P-13002-2,321873,60;	3	P-916-1,321972,117;P-8262-1,311968,30;P-4356-1,278219,45;P-3211-1,322400,54;	4	P-4285-1,19,11;	1	NA	0	P-9954-1,668587,12;P-20-4,699569,359;	2	P-1393-1,311965,40;	1
Rras2	19.6573	25.3306	0.776118	0.160975	Rras2	17.4357	27.2889	0.65722	0.0263106	Rras2	P-12341-2,95483,62;	1	P-2053-1,-14708,74;	1	P-5731-1,81048,10;	1	NA	0	P-5802-1,-135842,15;	1	P-3444-1,45488,31;	1
Rtp1	0	0	1	NA	Rtp1	0.0290245	0	3.90245	0.42265	Rtp1	P-3752-2,-25585,149;P-12888-1,-158351,60;P-12292-2,-184422,62;	3	P-2776-1,-121267,59;	1	P-4497-1,-122904,10;P-5142-1,-12630,10;	2	NA	0	NA	0	NA	0
Rxfp3	0.434965	0.0123255	19.9308	0.131158	Rxfp3	0.62067	0.388546	3.86683	0.0427236	Rxfp3	P-3948-1,22852,144;P-2300-1,2448,206;	2	P-5151-2,-3324,41;P-5125-1,7570,41;	2	P-757-1,22824,21;	1	NA	0	NA	0	P-2122-1,22824,36;	1
Rxrg	0.13433	1.34509	0.106509	0.0164084	Rxrg	0.0406584	0.0510374	5.06584	0.216323	Rxrg	P-4744-1,59644,125;	1	P-1655-1,97,86;	1	P-355-1,40,38;	1	NA	0	NA	0	NA	0
Ryk	55.5995	36.3285	1.53032	0.0146811	Ryk	58.163	51.6643	1.0171	0.698821	Ryk	P-1906-2,31251,231;P-10203-1,-87992,70;	2	P-209-1,31309,198;P-5078-1,-108475,41;	2	P-1280-1,161759,16;	1	NA	0	NA	0	P-2337-1,-50375,35;	1
Ryr2	0.0321218	0.13034	0.300141	0.383834	Ryr2	0.0768145	0.0984529	0.518439	0.0747073	Ryr2	P-1054-1,914291,383;P-12903-1,137725,60;P-8690-1,-52735,78;	3	P-7282-1,186214,33;	1	P-1796-1,-104,14;	1	NA	0	P-8669-1,986024,13;	1	NA	0
Ryr3	0.0949594	0.164962	0.5999	0.16863	Ryr3	0.0623774	0.958145	0.0710742	0.000386042	Ryr3	P-1813-2,-151533,239;	1	P-1534-1,-151558,90;	1	P-3781-1,230181,11;	1	NA	0	P-3038-1,-27314,18;	1	P-3122-1,-168632,32;	1
Sall3	0.0792234	0.105646	0.771524	0.520008	Sall3	0.882656	0.408739	1.97913	0.155037	Sall3	P-12637-1,38244,61;P-11754-1,-758704,64;P-11208-2,-104643,66;P-10665-1,-551323,68;P-10501-2,-898893,69;P-6600-3,-365588,96;	6	P-8106-1,-458782,31;P-6768-1,-485515,34;P-3117-1,35698,55;	3	P-4947-1,-258741,10;P-2695-1,-929750,12;P-2352-1,-631852,13;P-2459-1,-174508,13;	4	NA	0	P-12112-1,-335462,12;	1	P-980-1,-929683,44;P-80-1,35725,99;	2
Samd8	4.44917	4.92304	0.903939	0.521695	Samd8	7.31165	5.91345	1.37806	0.0113411	Samd8	P-1485-3,72331,277;P-7410-1,43268,88;	2	P-5014-1,979,41;P-2206-1,72357,70;	2	P-2911-1,72407,12;	1	NA	0	P-6125-1,36960,14;	1	P-120-1,72381,86;	1
Samm50	51.7857	50.5978	1.02347	0.758693	Samm50	44.6568	28.291	1.59676	0.112074	Samm50	P-5788-1,21937,106;P-5321-1,24572,113;P-2420-1,29642,199;	3	P-8432-1,24624,30;	1	P-2213-1,-120,13;P-756-1,24639,21;	2	NA	0	NA	0	NA	0
Sccpdh	18.9194	23.5779	0.802507	0.14264	Sccpdh	16.2448	12.0774	1.22131	0.0768489	Sccpdh	P-5670-1,55060,108;P-2764-2,-86077,183;	2	P-1215-2,55143,102;	1	P-4749-1,9010,10;P-2706-1,55097,12;	2	NA	0	NA	0	NA	0
Scml4	0.0162887	0.615146	0.042052	0.00592795	Scml4	0.111311	0	12.1311	0.00816803	Scml4	P-4278-2,260901,135;P-29-2,142979,1389;P-3807-1,264993,148;P-556-6,135175,602;P-6696-1,292432,95;	5	P-7706-2,135176,32;P-6544-2,302367,35;P-5799-1,201589,38;	3	P-5797-1,142976,10;	1	NA	0	NA	0	P-3907-1,127963,31;	1
Scn10a	0	0.00580831	0.632579	0.42265	Scn10a	0.0493688	0	5.93688	0.42265	Scn10a	P-5375-2,62749,112;P-2972-2,86075,174;P-2011-1,87000,224;	3	P-4046-2,87044,47;	1	P-686-1,87020,23;	1	NA	0	NA	0	NA	0
Scn3a	0.0191506	0.397073	0.0716104	0.0688367	Scn3a	0.0291913	0	3.91913	0.16962	Scn3a	P-2605-2,96090,190;P-9501-2,15152,74;	2	P-4042-1,96121,47;	1	P-4308-1,96131,11;	1	NA	0	NA	0	NA	0
Scn5a	0.456307	0.118061	3.64127	0.0876356	Scn5a	0.659327	0.541297	1.1879	0.26021	Scn5a	P-5375-2,-77267,112;P-2972-2,-53941,174;P-2011-1,-53016,224;P-757-1,12665,496;	4	P-1091-1,101022,106;P-4046-2,-52972,47;	2	P-917-1,12664,19;P-686-1,-52996,23;	2	NA	0	NA	0	NA	0
Scube1	4.12701	3.44285	1.19815	0.465905	Scube1	1.26754	4.06659	0.3049	1.337e-05	Scube1	P-12218-2,46877,62;	1	P-173-1,58398,210;	1	P-4088-1,112482,11;P-989-1,58328,19;	2	NA	0	NA	0	NA	0
Sdcbp2	0.220418	0.346833	0.645732	0.380316	Sdcbp2	0.148766	0.411401	0.357098	0.0643242	Sdcbp2	P-9396-1,-28727,74;P-8426-1,22077,80;	2	P-3988-2,37575,47;	1	P-3304-1,3597,12;P-2434-1,37600,13;	2	NA	0	NA	0	P-2637-1,37412,34;P-1948-1,42832,36;	2
Sec16a	17.2316	17.0424	1.01109	0.94445	Sec16a	22.9358	19.1405	1.19953	0.0575359	Sec16a	P-5362-3,-43742,113;P-9604-1,-46693,73;	2	P-378-1,-55435,163;P-5052-1,-41245,41;	2	P-1109-1,-55447,18;	1	NA	0	P-890-1,100,27;	1	NA	0
Sec16b	0.830421	0.947941	0.87732	0.636571	Sec16b	0.830804	1.84733	0.532852	0.0142897	Sec16b	P-12406-1,239096,62;P-11363-1,841289,65;P-10353-2,467034,70;P-8238-1,747138,82;P-7618-1,465324,86;P-195-3,686499,874;P-6508-1,753350,98;	7	P-651-1,380692,134;P-194-2,686468,203;P-8232-2,437870,30;P-8302-1,841271,30;P-43-2,687732,303;P-7894-1,441857,31;P-6441-1,295120,36;P-4080-2,95235,46;P-4044-1,248577,47;P-2473-1,465378,65;P-1965-1,303565,76;	11	P-2038-1,687515,14;P-464-1,512626,29;P-373-1,686504,36;	3	NA	0	P-11849-1,494813,12;P-3003-1,380662,18;	2	NA	0
Hoxc5	10.5247	4.40057	2.38851	0.0465982	Hoxc5	6.59082	12.2521	0.588458	0.00810766	Hoxc5	P-705-1,10533,525;P-10053-3,891,71;	2	P-311-1,829,176;P-2576-1,10491,63;P-1356-1,-3712,96;	3	P-4383-1,10529,11;	1	NA	0	NA	0	P-248-1,838,66;	1
Selk	48.6495	61.135	0.795805	0.250232	Selk	29.3386	31.6574	1.07697	0.253929	Selk	P-5997-1,-100754,103;	1	P-1208-1,-100853,102;	1	P-5149-1,-135,10;P-689-1,-100830,23;	2	NA	0	NA	0	NA	0
Sema5b	0.77846	1.34046	0.583845	0.154853	Sema5b	0.982655	2.29845	0.384472	0.00778458	Sema5b	P-12374-1,15533,62;	1	P-2079-1,28286,73;	1	P-5431-1,-9570,10;	1	NA	0	NA	0	P-1288-1,-425,40;	1
Sepn1	36.3816	46.1603	0.788204	0.100189	Sepn1	30.0365	26.9697	1.03711	0.508779	Sepn1	P-10164-4,-131000,71;	1	P-7441-1,-108477,32;P-5504-1,-112727,39;	2	P-3409-1,-149921,11;	1	NA	0	NA	0	P-695-1,8739,48;	1
Serpini1	0.577648	1.20662	0.483015	0.224799	Serpini1	0.379063	0.575729	0.588563	0.162624	Serpini1	P-11261-1,303414,66;	1	P-5841-1,352905,38;	1	P-5487-1,-484,10;	1	NA	0	P-2550-1,311577,19;	1	NA	0
Sestd1	9.44486	7.89933	1.19541	0.263193	Sestd1	11.7545	14.406	0.780061	0.0538892	Sestd1	P-4431-1,-343100,132;P-12360-1,15623,62;P-8284-2,-113842,81;P-7766-1,-253839,85;	4	P-7503-1,88053,32;P-6970-1,15786,34;	2	P-5836-1,-76383,10;	1	NA	0	NA	0	NA	0
Sgk1	3.92837	8.08979	0.486232	0.0608856	Sgk1	3.22934	2.85077	1.39797	0.141103	Sgk1	P-950-1,-137719,417;P-9533-1,-135277,74;P-7212-1,-87530,90;	3	P-8402-1,85002,30;	1	P-3678-1,111060,11;P-2132-1,176384,14;	2	NA	0	P-5787-1,112550,15;P-838-1,135920,28;	2	NA	0
Sgsm1	0.783087	0.370908	2.08209	0.0870668	Sgsm1	1.71557	0.608074	2.61836	0.00314278	Sgsm1	P-3848-2,-27794,146;	1	P-2123-1,-27744,72;	1	P-3481-1,-27786,11;	1	NA	0	NA	0	NA	0
Sgsm3	6.87151	4.94251	1.3895	0.112759	Sgsm3	4.94587	3.12405	1.66388	0.00114096	Sgsm3	P-447-1,84563,668;	1	P-788-1,84499,124;P-7915-1,65769,31;	2	P-4446-1,65039,10;P-3623-1,84545,11;	2	NA	0	NA	0	NA	0
Sh3bgrl2	4.02393	4.88154	0.824674	0.159847	Sh3bgrl2	5.92842	6.78896	0.798471	0.0307065	Sh3bgrl2	P-2857-1,230399,179;P-7391-3,67913,88;	2	P-6337-1,83907,36;P-1419-1,67929,94;	2	P-2589-1,-257,13;	1	NA	0	P-10209-1,-117,12;	1	P-3288-1,61764,32;	1
Sh3bp5	9.58162	17.4918	0.548036	0.0188252	Sh3bp5	13.1594	12.5864	1.20347	0.0538417	Sh3bp5	P-4241-1,2128,136;P-7028-1,14882,92;P-6898-2,-73,93;	3	P-1232-1,2077,101;	1	P-5434-1,49948,10;	1	NA	0	P-4730-1,2143,16;	1	NA	0
Sh3glb1	14.4118	18.3794	0.784249	0.200039	Sh3glb1	22.4076	32.099	0.697799	0.040216	Sh3glb1	P-3983-1,41015,143;P-2334-2,43704,204;P-1532-1,55308,269;P-874-3,105731,446;	4	P-6896-1,105748,34;P-6599-3,55339,35;P-2444-1,43909,65;	3	P-2453-1,-230,13;P-62-1,55197,259;	2	NA	0	P-8259-1,105507,13;P-2747-1,55230,18;	2	NA	0
Shox2	0	0.205244	0.046459	0.335484	Shox2	0.145746	0	15.5746	0.42265	Shox2	P-4160-1,468500,138;P-2459-2,502250,197;P-260-3,241961,800;P-7857-1,292578,84;	4	P-2279-3,241970,68;	1	P-5266-1,502187,10;P-2997-1,461,12;	2	NA	0	NA	0	NA	0
Siglec15	0	0.00734631	0.576492	0.42265	Siglec15	0.0880042	0	9.80042	0.42265	Siglec15	P-3887-1,116467,145;	1	P-7698-1,116459,32;P-2692-2,-15436,60;	2	P-4777-1,42533,10;P-3786-1,55072,11;	2	NA	0	P-11070-1,45462,12;	1	NA	0
Siglecg	0.130243	0.178186	0.745239	0.663621	Siglecg	7.25378	0.394202	43.4336	0.0212809	Siglecg	P-2936-1,194,176;	1	P-2249-1,176,69;	1	P-1800-1,205,14;	1	NA	0	NA	0	NA	0
Sla	0.0137676	1.54097	0.0153243	0.0418774	Sla	0.0608948	0.257336	0.587148	0.11121	Sla	P-5418-1,12994,112;P-9848-2,154910,72;P-7115-1,16311,91;	3	P-2410-1,12980,66;	1	P-5510-1,12975,10;	1	NA	0	NA	0	NA	0
Slc10a7	4.98633	7.45979	0.668872	0.0241121	Slc10a7	6.05209	5.56973	1.0043	0.943511	Slc10a7	P-6201-1,66890,101;P-5724-1,115970,107;P-4151-1,65121,138;P-2350-1,219152,203;P-12171-1,211694,62;P-12247-1,218238,62;P-11794-1,223320,63;P-11073-1,143523,66;	8	P-3749-1,115969,49;P-3736-1,219111,49;P-1610-1,238020,87;	3	P-2827-1,65037,12;	1	NA	0	P-10032-1,241764,12;	1	P-2164-1,65047,35;	1
Slc15a1	0.00506717	0.0102467	0.74418	0.558957	Slc15a1	0.0730938	0.0486368	0.774597	0.604355	Slc15a1	P-4165-2,-144882,138;P-3001-1,-115567,173;P-10186-1,-192039,71;P-6369-2,-170332,99;	4	P-554-2,-154030,144;P-8358-1,-145760,30;P-6092-1,-192073,37;	3	P-970-1,-154050,19;	1	NA	0	NA	0	P-598-1,-154041,50;	1
Slc1a1	0.190293	0.782909	0.252605	0.0250202	Slc1a1	0.49973	0.622709	0.779748	0.129701	Slc1a1	P-7430-1,67028,88;	1	P-5600-2,67163,39;	1	P-2081-1,-16581,14;	1	NA	0	NA	0	NA	0
Slc22a12	0.0992621	0.452118	0.236438	0.0757177	Slc22a12	1.13788	0.17336	3.21787	0.0743429	Slc22a12	P-5820-2,14298,105;P-5098-1,-92202,118;P-1584-1,-52943,261;P-10109-1,18460,71;	4	P-4568-1,53862,43;	1	P-1881-1,53856,14;	1	NA	0	NA	0	P-1003-1,50749,43;	1
Slc25a13	10.7659	5.79924	1.85496	0.0131434	Slc25a13	11.2756	11.774	0.952108	0.491169	Slc25a13	P-4182-1,434633,138;P-3223-3,385696,165;P-2117-2,482526,216;P-12765-2,-74070,60;P-12936-1,409105,60;P-11593-1,5444,64;P-7987-1,427,83;P-7794-3,466568,85;P-6772-1,-43865,94;	9	P-6011-1,-74088,37;P-5334-1,-74938,40;	2	P-2368-1,211273,13;	1	NA	0	NA	0	P-818-1,385667,46;	1
Slc25a21	0.226326	0.187205	1.19838	0.534495	Slc25a21	0.187891	0.660048	0.533592	0.14328	Slc25a21	P-5667-1,38193,108;P-2373-1,354677,202;P-1055-2,267833,383;P-9417-1,334537,74;	4	P-8575-1,354662,30;P-7830-1,150011,31;P-7574-2,206899,32;P-7671-1,267814,32;P-3941-3,324997,47;	5	P-4966-1,150036,10;P-5375-1,267897,10;P-3364-1,82518,12;P-3191-1,218188,12;	4	NA	0	P-7886-1,199774,13;	1	NA	0
Slc25a48	0.0419591	0.0939403	0.499893	0.352897	Slc25a48	0.166665	0	17.6665	0.0968459	Slc25a48	P-4397-2,-56915,133;	1	P-3051-2,-56860,56;	1	P-5438-1,-3718,10;	1	NA	0	NA	0	NA	0
Slc25a51	21.9802	19.9466	1.1019	0.320352	Slc25a51	26.4784	21.0193	1.31783	0.0811224	Slc25a51	P-11956-1,-27484,63;P-9766-2,-80608,72;	2	P-568-1,-24750,142;P-146-1,-88718,219;P-7747-1,-64460,32;P-5231-1,-53100,40;P-5232-1,-27417,40;	5	P-2250-1,-182,13;	1	NA	0	NA	0	NA	0
Slc27a6	1.36995	5.18364	0.2657	0.0105967	Slc27a6	1.49429	2.01332	0.77234	0.103609	Slc27a6	P-4005-1,-53099,142;	1	P-326-1,62532,172;P-5914-1,-73024,37;	2	P-4495-1,-467,10;	1	NA	0	NA	0	NA	0
Slc35f3	0.374461	0.125601	2.83524	0.0324034	Slc35f3	0.562955	1.11785	0.605894	0.0108617	Slc35f3	P-1204-1,82824,338;	1	P-7553-2,-123830,32;P-3842-1,82849,48;	2	P-4863-1,-223006,10;	1	NA	0	NA	0	P-104-1,82882,90;	1
Slc35g1	2.16194	0.640303	3.33989	0.00618556	Slc35g1	3.45797	4.77359	0.660724	0.019698	Slc35g1	P-3838-2,-31438,147;P-1088-2,-113409,372;P-624-1,82460,568;	3	P-706-1,82476,130;P-5533-1,-30868,39;P-3477-1,-31452,51;P-3256-2,-113408,53;	4	P-2864-1,82464,12;	1	NA	0	NA	0	P-4404-1,-31510,30;	1
Slc36a1	6.31944	3.47096	1.8183	0.0662643	Slc36a1	3.95728	3.10131	1.35348	0.0959248	Slc36a1	P-10866-1,31139,67;P-9530-1,5218,74;	2	P-7893-1,11889,31;	1	P-3888-1,-121,11;	1	NA	0	NA	0	P-4184-1,19844,30;P-810-1,-101,46;	2
Slc38a11	0	0.145433	0.0643363	0.323672	Slc38a11	0.116954	0	12.6954	0.327151	Slc38a11	P-2605-2,-107511,190;P-9501-2,-188449,74;	2	P-4042-1,-107480,47;	1	P-4308-1,-107470,11;	1	NA	0	NA	0	NA	0
Slc38a4	24.4538	39.2432	0.62323	0.166539	Slc38a4	20.8885	27.9735	0.755908	0.0204784	Slc38a4	P-4345-2,-108955,134;P-2329-3,-52178,204;	2	P-8038-1,46930,31;P-6401-1,-167958,36;	2	P-5595-1,-168154,10;	1	NA	0	P-5333-2,-108107,15;P-4295-1,258217,16;	2	P-1240-2,-52313,41;	1
Slc45a2	0.0110927	0.0964065	0.198227	0.37235	Slc45a2	0.00903865	0	1.90386	0.42265	Slc45a2	P-3948-1,14395,144;P-2300-1,34799,206;	2	P-5125-1,29677,41;	1	P-757-1,14423,21;	1	NA	0	NA	0	P-2122-1,14423,36;	1
Slc4a3	9.50153	10.4613	0.908339	0.759692	Slc4a3	11.1722	2.70801	4.25354	0.0161249	Slc4a3	P-3091-2,712157,170;P-2494-2,116490,195;P-11182-1,147081,66;P-10635-1,-13494,68;P-9683-1,724579,73;P-7748-1,121563,85;P-198-2,339594,869;P-6826-4,730532,94;	8	P-999-1,522297,112;P-6783-1,121458,34;P-6757-1,519697,35;P-6070-2,-13396,37;P-5900-1,116516,37;P-4965-1,-12187,41;P-3188-1,240033,54;P-2562-1,339663,63;	8	P-5718-1,983443,10;	1	NA	0	NA	0	P-2583-1,379682,34;	1
Slc6a17	2.047	1.05044	1.93977	0.154444	Slc6a17	1.60597	9.50303	0.180459	0.000264472	Slc6a17	P-1943-2,11800,229;P-1208-1,6438,338;P-8880-2,28390,77;P-6746-2,-27953,94;	4	P-4-1,-27925,523;P-3008-1,-34649,56;P-2766-1,33214,59;	3	P-319-1,-27930,43;	1	NA	0	NA	0	P-3782-1,-32603,31;P-100-2,-27945,92;	2
Acy3	16.422	6.92541	2.36929	0.00216685	Acy3	13.4529	4.93271	2.32534	0.0129816	Acy3	P-12879-2,-3301,60;P-9450-2,-1097,74;	2	P-4296-2,-1081,45;	1	P-1293-1,-1073,16;	1	NA	0	NA	0	P-924-1,-1086,44;	1
Slc8a1	0.489154	10.5978	0.0470553	0.00066585	Slc8a1	3.02893	1.69809	1.51609	0.0212712	Slc8a1	P-6108-1,-569455,102;P-5679-1,15868,108;P-5176-1,-855827,116;P-2808-1,-101315,182;P-10274-2,59355,70;P-8568-2,-566871,79;P-7377-3,-783328,89;	7	P-933-1,-101270,115;P-3441-1,-804450,52;	2	P-5851-1,-19495,10;P-2555-1,-101245,13;	2	NA	0	P-10095-1,-121946,12;P-9004-1,-121671,13;P-5810-1,-731865,15;P-2370-2,-804540,19;P-779-1,-795430,28;	5	NA	0
Slco2a1	0.141858	0.330532	0.445943	0.291788	Slco2a1	0.726589	0.593143	1.07074	0.785903	Slco2a1	P-1906-2,-142321,231;	1	P-209-1,-142263,198;	1	P-1280-1,-11813,16;	1	NA	0	NA	0	NA	0
Slco2b1	0.0490819	1.37789	0.0425695	0.0126772	Slco2b1	0.109617	0.229418	0.717955	0.343706	Slco2b1	P-9920-1,39750,72;	1	P-6009-1,-11738,37;	1	P-344-1,74681,39;	1	NA	0	NA	0	NA	0
Slco5a1	0.608656	0.130945	4.38935	0.00960521	Slco5a1	0.736826	0.535535	1.68425	0.121321	Slco5a1	P-5465-2,85645,111;P-1370-3,272601,301;P-12749-1,179568,61;P-9470-1,242405,74;	4	P-4302-1,295784,45;	1	P-872-1,272538,20;	1	NA	0	P-11187-1,297688,12;P-9149-1,54087,13;	2	P-3457-1,154921,31;	1
Slk	19.2423	21.6176	0.890171	0.336681	Slk	26.9014	25.4705	1.02629	0.75973	Slk	P-4394-1,-14769,133;	1	P-5421-1,-34701,39;	1	P-5928-1,79537,10;	1	NA	0	NA	0	P-1282-1,79044,40;	1
Smim20	10.922	11.2687	0.969262	0.837983	Smim20	7.20402	6.87315	1.12295	0.551195	Smim20	P-6141-2,51216,101;P-4281-2,52925,135;P-1990-1,9416,225;P-1631-1,-17418,256;P-10646-1,134,68;P-10597-1,5647,68;P-8167-1,207270,82;	7	P-1078-2,53006,107;P-3814-1,-17484,48;P-3075-2,6950,55;P-2755-1,56232,59;P-2015-2,9483,75;	5	P-3483-1,-17428,11;	1	NA	0	NA	0	P-400-1,88134,56;	1
Smim4	6.24856	2.84524	2.19196	0.0765491	Smim4	5.46432	3.34407	1.60775	0.176877	Smim4	P-325-1,3653,745;	1	P-1979-1,15105,76;	1	P-3031-1,-59,12;	1	NA	0	P-8495-1,63,13;	1	NA	0
Smoc2	0.7157	39.2758	0.0184723	0.0345597	Smoc2	1.68099	3.05047	0.478418	0.00411046	Smoc2	P-5764-5,102312,106;P-5318-3,349600,113;P-5281-1,238085,114;P-4795-1,222654,124;P-3699-1,99462,151;P-10992-1,195974,67;	6	P-5975-1,99445,37;P-2469-1,238042,65;	2	P-4377-1,238149,11;	1	NA	0	NA	0	P-2754-1,236782,33;P-2038-1,65949,36;P-530-1,196022,52;	3
Snai2	6.40779	61.0174	0.105163	0.0662104	Snai2	7.27433	18.228	0.499726	0.00277757	Snai2	P-5283-1,-178,114;	1	P-8430-1,6083,30;	1	P-5689-1,2324,10;	1	NA	0	NA	0	NA	0
Snd1	66.104	61.8455	1.06885	0.429126	Snd1	64.3875	54.3547	1.16246	0.0988511	Snd1	P-6076-2,229895,102;P-4748-1,134675,125;P-1917-1,205411,230;P-12846-2,93437,60;P-10360-1,218788,70;P-9757-2,37723,72;P-8820-2,211524,77;P-8630-3,141640,79;	8	P-702-1,92766,130;P-6642-1,205537,35;P-5268-1,218859,40;	3	P-4714-1,-276,10;	1	NA	0	NA	0	P-1515-1,205556,39;	1
Snph	0.454746	0.184631	2.38783	0.0238297	Snph	0.528884	0.404359	1.13221	0.391226	Snph	P-8426-1,37868,80;	1	P-3988-2,22370,47;	1	P-3304-1,56348,12;P-2434-1,22345,13;	2	NA	0	P-10726-1,-18925,12;	1	P-2637-1,22533,34;P-1948-1,17113,36;	2
Sntg1	0	0.0328844	0.233185	0.146781	Sntg1	0.0202636	0	3.02636	0.42265	Sntg1	P-8340-1,-111727,81;	1	P-123-1,-417638,227;	1	P-89-1,680649,169;	1	NA	0	P-5216-1,635375,15;P-4058-1,-686976,16;	2	P-2335-1,-417587,35;P-1609-1,-494645,38;	2
Etv5	43.3026	19.7847	2.18809	0.00271836	Etv5	45.274	28.1323	1.50445	0.00429791	Etv5	P-8327-1,1118,81;	1	P-5289-1,4949,40;P-1355-1,19745,96;	2	P-1181-1,19731,17;	1	NA	0	NA	0	NA	0
Socs5	8.75652	9.82123	0.891701	0.323869	Socs5	9.32226	4.45882	2.00743	0.0133392	Socs5	P-9993-2,16335,71;	1	P-6044-1,93442,37;P-5747-1,42883,38;	2	P-1112-1,-329,18;	1	NA	0	NA	0	NA	0
Socs6	14.391	11.5012	1.25105	0.0726027	Socs6	16.2628	14.6732	1.0478	0.423737	Socs6	P-1555-2,147094,266;P-10445-2,99361,69;P-10171-1,224323,71;	3	P-6238-2,220124,36;P-4994-1,147124,41;P-4539-1,43046,44;P-4308-1,388122,45;P-3752-1,177006,49;P-2525-1,136559,63;	6	P-205-1,147194,70;	1	NA	0	P-7195-1,817727,14;	1	NA	0
Sorcs2	9.15983	20.4531	0.448116	0.0416196	Sorcs2	7.94113	3.51899	2.07428	0.00983848	Sorcs2	P-5782-1,12859,106;	1	P-8594-1,79892,30;P-5046-1,122999,41;P-1349-1,22004,96;	3	P-3726-1,-84,11;	1	NA	0	NA	0	NA	0
Sox14	0	0	1	NA	Sox14	0.0931876	0	10.3188	0.42265	Sox14	P-5484-2,-540781,111;P-4916-1,-427804,121;P-3918-1,-395359,144;P-12502-3,-520445,61;P-6766-2,-111468,94;	5	P-6032-1,-576377,37;P-5475-1,-520433,39;P-3984-2,-395614,47;P-2809-1,-540842,59;	4	P-5627-1,-540870,10;P-1630-1,-147648,15;P-1362-1,-111456,16;	3	NA	0	NA	0	NA	0
Spata19	0	0	1	NA	Spata19	0.0265406	0	3.65406	0.42265	Spata19	P-7622-4,225509,86;	1	P-1058-1,220508,108;P-4660-1,262805,43;P-4411-1,226586,44;P-2713-1,225412,60;	4	P-2657-1,17324,12;P-678-1,-88570,23;	2	NA	0	NA	0	NA	0
Speer2	0.111842	0	12.1842	0.160588	Speer2	0.0809987	0.188777	9.09987	0.42265	Speer2	P-8997-2,-59496,77;	1	P-976-1,-375777,113;P-288-1,-116277,180;	2	P-4271-1,-116300,11;	1	NA	0	P-8352-1,-364202,13;P-8838-1,190790,13;P-8537-1,988521,13;P-5500-1,628810,15;P-4006-1,588273,16;P-4418-2,591496,16;P-2311-1,-116262,20;P-1533-1,801055,22;	8	P-170-1,-116277,75;	1
Spp2	0.0973867	0.391625	0.267381	0.158641	Spp2	1.72383	2.80355	0.422076	0.0171999	Spp2	P-2952-1,99516,175;P-12010-1,79600,63;P-10634-1,94436,68;P-9746-2,67922,73;P-9425-1,98567,74;	5	P-8578-1,67894,30;	1	P-4859-1,67971,10;P-2515-1,17864,13;	2	NA	0	P-10428-1,-6522,12;	1	NA	0
Sprr2b	0	0	1	NA	Sprr2b	0.307685	0.155214	0.991437	0.993694	Sprr2b	P-6422-1,867,98;	1	P-2196-1,879,70;	1	P-4489-1,907,10;	1	NA	0	NA	0	NA	0
Srebf2	45.1856	35.0174	1.29029	0.180689	Srebf2	43.1527	44.7956	0.896308	0.019138	Srebf2	P-2949-1,20161,175;	1	P-7628-1,20133,32;	1	P-5367-1,20127,10;	1	NA	0	NA	0	NA	0
Srgap3	0.920291	4.2746	0.217124	0.011074	Srgap3	2.86725	2.3157	1.20466	0.1168	Srgap3	P-3742-1,218221,150;P-2160-1,67019,214;P-939-3,-91339,420;P-12691-1,9697,61;P-10544-1,-10782,69;P-144-1,-70373,945;	6	P-1060-1,99406,108;P-637-1,-70339,136;P-7650-1,104638,32;P-3595-1,-10785,50;	4	P-2367-1,242,13;P-253-1,-70386,55;	2	NA	0	P-8222-1,359,13;	1	P-4107-1,229957,30;P-1139-1,-70326,41;	2
Srpk1	37.9607	26.7506	1.4189	0.119085	Srpk1	36.4495	34.7463	0.981011	0.793039	Srpk1	P-6784-1,30166,94;	1	P-2267-1,30092,68;	1	P-160-1,41964,87;	1	NA	0	NA	0	NA	0
Srrm4	0.00901579	0.18581	0.0971137	0.28784	Srrm4	0.013013	0.171484	0.223662	0.00962249	Srrm4	P-3996-1,-152766,142;P-6773-1,-205776,94;	2	P-8278-3,-214045,30;	1	P-1253-1,37688,17;P-744-1,73544,22;	2	NA	0	NA	0	NA	0
Srsf4	65.9521	49.9566	1.32012	0.0721678	Srsf4	54.9515	62.4143	0.82395	0.120604	Srsf4	P-5399-2,33004,112;P-4935-1,38117,121;P-3725-1,41613,150;	3	P-1919-1,41673,78;	1	P-3152-1,41727,12;	1	NA	0	NA	0	P-4149-1,42877,30;	1
St6galnac1	0.00330785	0.00779459	0.74786	0.636669	St6galnac1	0.0236613	0	3.36613	0.42265	St6galnac1	P-6789-1,25041,94;	1	P-6362-1,-45489,36;P-3506-1,68854,51;	2	P-2978-1,68845,12;	1	NA	0	P-26-3,3231,188;	1	P-2601-1,-32959,34;	1
Stab2	0.0187232	0.157551	0.17143	0.00534019	Stab2	0.0968781	0	10.6878	0.0193909	Stab2	P-12149-2,193314,62;P-6390-6,-8166,99;	2	P-4829-1,-8173,42;P-2200-1,166509,70;	2	P-2739-1,-17057,12;	1	NA	0	P-3841-1,109241,17;	1	P-4269-1,35850,30;	1
Stard3nl	21.3801	25.781	0.829364	0.12342	Stard3nl	14.3249	6.31739	2.17449	0.0735166	Stard3nl	P-5073-2,21300,118;P-5026-3,445890,119;P-12902-1,406315,60;P-6583-1,1309,96;	4	P-7921-1,274950,31;	1	P-3313-1,445852,12;	1	NA	0	P-3236-1,440243,18;	1	P-2781-1,-170052,33;	1
Stc1	6.34974	4.37609	1.44998	0.000326959	Stc1	12.2973	8.70921	1.36461	0.0607615	Stc1	P-5995-4,-52076,103;P-5286-2,-205891,114;P-1254-2,-47752,327;P-12477-1,-81195,61;P-11112-1,-355122,66;P-8038-2,377,83;	6	P-141-1,-47711,220;	1	P-652-1,-47706,23;	1	NA	0	NA	0	NA	0
Stk10	2.06977	4.83468	0.429288	0.000291182	Stk10	2.75899	1.18794	2.35973	0.0049644	Stk10	P-301-2,43311,766;	1	P-1441-1,43411,94;	1	P-885-1,43457,19;	1	NA	0	NA	0	NA	0
Stk3	12.3672	14.1615	0.87339	0.40813	Stk3	20.8482	33.9398	0.556819	0.0316204	Stk3	P-7171-1,-114048,90;	1	P-5702-1,-114078,38;	1	P-2032-1,80752,14;	1	NA	0	P-5762-1,218256,15;	1	P-4264-1,-116387,30;	1
Stmn2	0.0445814	9.44537	0.00577253	0.226881	Stmn2	0.0552699	0.0683793	0.444743	0.206643	Stmn2	P-6062-1,-482959,103;P-6010-1,-162140,103;P-3074-1,-705068,170;P-12778-2,71336,60;P-11670-1,-516952,64;P-6361-1,6349,99;	6	P-1471-1,-482953,92;	1	P-2350-1,155137,13;	1	NA	0	P-6807-1,-218082,14;	1	NA	0
Stx16	20.0508	17.4878	1.14647	0.366735	Stx16	18.222	19.1043	1.06276	0.52094	Stx16	P-537-4,-56237,612;P-7686-2,-26839,86;	2	P-101-2,-56788,235;P-7043-1,-25802,34;P-4971-2,-139236,41;P-5036-1,20920,41;	4	P-5267-1,-84867,10;P-401-1,-56789,34;	2	NA	0	P-4683-4,-611,16;	1	NA	0
Supt3	7.87615	9.99846	0.787949	0.0746103	Supt3	7.58381	9.24779	0.884623	0.147904	Supt3	P-4185-4,-586599,138;P-2547-1,-188508,192;P-11757-1,-541902,64;P-6939-2,-537821,93;	4	P-5796-1,-188500,38;P-4817-3,-216719,42;	2	P-712-1,-537875,22;	1	NA	0	NA	0	NA	0
Susd1	3.60398	2.80327	1.28462	0.10728	Susd1	3.80998	5.04362	0.713033	0.00341523	Susd1	P-3008-1,-108652,173;	1	P-2540-1,-14196,63;	1	P-4435-1,77707,10;	1	NA	0	NA	0	P-3585-1,77709,31;	1
Susd4	2.97807	10.5671	0.282503	0.0127208	Susd4	2.8109	3.49092	0.680194	0.0568444	Susd4	P-4685-2,67440,126;P-10939-1,54418,67;P-6393-2,73223,99;	3	P-1214-1,96951,102;	1	P-3284-1,27916,12;	1	NA	0	NA	0	P-1554-1,96972,39;	1
Sv2b	0.36286	0.152632	2.29266	0.141894	Sv2b	0.320433	3.7486	0.077525	0.000295193	Sv2b	P-1983-1,446349,225;P-12833-1,429478,60;P-12427-1,133083,61;P-12518-1,338918,61;P-11315-6,-123080,65;P-11137-1,-83629,66;P-11025-2,167243,67;P-9968-2,-88615,71;P-7069-6,162210,91;	9	P-1264-1,133079,100;P-1219-1,12409,101;P-2943-1,206104,57;	3	P-5402-1,-57416,10;	1	NA	0	NA	0	NA	0
Svep1	1.86772	7.94192	0.236134	0.0457759	Svep1	2.91736	2.88203	1.17805	0.0314717	Svep1	P-559-1,22452,597;	1	P-1194-1,22449,102;	1	P-974-1,22492,19;	1	NA	0	NA	0	P-3970-1,115995,30;	1
Syt1	0.110327	0.936076	0.127185	0.277154	Syt1	0.0457553	0.11558	0.612471	0.313747	Syt1	P-11568-1,134987,64;P-9677-2,620887,73;P-7781-2,80565,85;P-6665-1,448948,95;	4	P-416-1,357901,160;P-7516-1,-822304,32;P-6564-1,540396,35;P-4846-1,80537,42;P-2749-1,-796035,60;P-2277-1,135030,68;	6	P-5244-1,-822283,10;P-224-1,-841607,63;	2	NA	0	P-11968-1,660888,12;P-8641-1,575084,13;P-5057-2,-871879,15;P-4184-1,660231,16;	4	P-605-1,506346,50;	1
Syt13	0.308452	3.4229	0.0927649	0.0120701	Syt13	0.361705	0.513088	1.40514	0.146902	Syt13	P-6181-3,-65685,101;P-12966-1,120598,60;	2	P-3467-1,-85109,51;P-3162-1,-76373,54;	2	P-5209-1,120565,10;	1	NA	0	NA	0	P-1890-1,-133610,37;	1
Taok3	2.20119	4.81745	0.458045	0.00232128	Taok3	3.54913	5.57352	0.682517	0.0267617	Taok3	P-7604-1,59743,86;	1	P-2054-1,59736,74;	1	P-4425-1,144768,10;	1	NA	0	NA	0	NA	0
Tapt1	21.1787	15.647	1.35331	0.0434594	Tapt1	16.8642	18.3806	1.04693	0.40434	Tapt1	P-5633-2,-496243,108;P-5664-1,75531,108;P-4428-1,9041,132;P-11393-1,-285684,65;P-11457-1,-29652,65;	5	P-6041-1,-20457,37;	1	P-3907-1,-327477,11;	1	NA	0	P-6038-2,-571084,14;	1	NA	0
Tarsl2	8.6799	3.29542	2.62898	0.00117594	Tarsl2	10.3287	14.7447	0.703414	0.00336519	Tarsl2	P-1006-1,-31017,398;P-10484-1,-250971,69;	2	P-7648-1,-160501,32;P-5458-1,-131263,39;	2	P-4057-1,-227192,11;	1	NA	0	P-6094-1,-230562,14;	1	P-3953-1,-30948,31;P-432-1,18679,55;	2
Tax1bp1	41.2096	48.205	0.854913	0.22334	Tax1bp1	44.3477	54.1991	0.747453	0.0535361	Tax1bp1	P-5835-1,123008,105;P-4773-1,-32883,124;	2	P-4153-2,146474,46;P-3689-1,147292,49;	2	P-4873-1,-32869,10;P-2900-1,662,12;P-3214-1,146450,12;	3	NA	0	P-7182-1,103376,14;P-4507-1,148305,16;	2	NA	0
Tbc1d2	0.190327	0.196326	0.970922	0.885745	Tbc1d2	0.545621	0.191271	1.72283	0.153958	Tbc1d2	P-2375-1,-38294,202;P-10904-3,-140918,67;	2	P-4475-1,-38206,44;	1	P-4934-1,-38305,10;P-4157-1,19499,11;	2	NA	0	NA	0	NA	0
Tbk1	11.6735	10.5906	1.10215	0.657003	Tbk1	9.70015	12.0611	0.680881	0.00511393	Tbk1	P-5605-1,97970,109;	1	P-3229-1,97953,54;	1	P-1061-1,97953,18;	1	NA	0	NA	0	NA	0
Tbx10	0.899999	0.0312071	22.0835	0.0356504	Tbx10	0.747623	0.113949	22.0187	0.0183711	Tbx10	P-2210-1,2498,211;	1	P-4504-1,2460,44;	1	P-5845-1,2485,10;	1	NA	0	NA	0	NA	0
Tbx5	0.00401541	0	1.40154	0.42265	Tbx5	0.034577	0	4.4577	0.42265	Tbx5	P-713-2,219959,523;P-12026-1,215583,63;	2	P-2593-1,128632,62;	1	P-3379-1,254085,11;P-3263-1,268284,12;	2	NA	0	NA	0	P-3862-1,-93325,31;	1
Tcerg1	43.8228	35.3248	1.2405	0.110037	Tcerg1	49.1419	63.1431	0.725711	0.0996636	Tcerg1	P-7932-2,-45476,84;P-6864-1,-111531,93;	2	P-56-2,-41301,291;P-4903-1,-231,42;	2	P-3572-1,-41291,11;P-2380-1,-276,13;	2	NA	0	P-1376-1,140,23;	1	NA	0
Tdrd3	8.2706	9.23589	0.895598	0.186462	Tdrd3	9.42232	11.065	0.955501	0.39789	Tdrd3	P-6687-1,151511,95;	1	P-7367-1,-119382,33;P-3742-1,151485,49;P-1838-1,485298,80;	3	P-5294-1,151479,10;	1	NA	0	P-2085-1,371296,20;P-1908-1,-420,21;	2	NA	0
Tg	0.0111439	0.0227045	0.646514	0.428474	Tg	0.0120763	0.0527436	0.431558	0.137722	Tg	P-5418-1,148082,112;P-9848-2,6166,72;P-7115-1,144765,91;	3	P-2410-1,148096,66;	1	P-5510-1,148101,10;	1	NA	0	NA	0	NA	0
Tgfb2	4.41266	4.74221	0.930654	0.673151	Tgfb2	5.4694	5.98842	0.890294	0.0463875	Tgfb2	P-6094-1,236568,102;P-4624-1,271046,127;P-1876-3,223571,234;P-12816-1,358255,60;P-10352-2,82633,70;P-8412-1,391560,80;P-7944-2,444358,84;P-7389-1,279707,89;	8	P-8160-1,560675,31;P-4656-1,223501,43;	2	P-4007-1,271034,11;	1	NA	0	P-9711-2,400243,12;	1	NA	0
Tgm3	0.0270256	0.0244426	1.075	0.900553	Tgm3	0.093657	0.0605201	1.42318	0.364528	Tgm3	P-1296-1,-101197,314;P-12117-1,102800,62;	2	P-7982-1,6345,31;	1	P-5208-1,-102888,10;P-390-1,-101213,34;	2	NA	0	NA	0	P-2904-1,-57005,33;	1
Thbs2	0.463001	20.5015	0.0230602	0.0479541	Thbs2	1.84821	1.82517	1.13016	0.189219	Thbs2	P-5764-5,312444,106;P-5318-3,65156,113;P-5281-1,176671,114;P-4795-1,192102,124;P-3699-1,315294,151;P-2442-2,-70796,198;P-10991-2,-13471,67;P-10992-1,218782,67;	8	P-5975-1,315311,37;P-2469-1,176714,65;	2	P-4377-1,176607,11;	1	NA	0	NA	0	P-2754-1,177974,33;P-2038-1,348807,36;P-530-1,218734,52;	3
Thsd7b	0.646025	0.438078	1.46408	0.228704	Thsd7b	0.0482421	0.541274	0.111237	0.00123302	Thsd7b	P-5647-3,-524623,108;P-4334-2,-451142,134;P-3881-1,-602159,146;P-12818-1,-462969,60;P-10411-2,402812,70;P-7088-1,-558412,91;P-160-1,289548,919;	7	P-77-3,564638,258;P-7003-1,-510237,34;P-4347-1,667034,45;P-3780-1,-126817,49;P-3130-1,-602258,55;P-2985-1,289456,56;P-2637-1,-451141,62;P-2616-2,67987,62;P-2511-1,-124352,64;	9	P-3324-1,-462925,12;P-2651-1,-592618,13;P-692-1,-585821,23;	3	NA	0	P-8392-1,-586515,13;P-8853-1,26513,13;	2	P-940-1,-124332,44;P-276-1,-580833,64;P-202-1,-602125,72;P-124-1,-451136,85;	4
Timm22	11.2339	10.8392	1.03639	0.776155	Timm22	6.42668	3.81588	2.03525	0.0505322	Timm22	P-2256-1,58971,209;P-11624-2,-111,64;P-11293-2,88789,66;	3	P-5691-1,42869,38;P-4645-1,70039,43;	2	P-730-1,-41,22;	1	NA	0	NA	0	NA	0
Tjp1	19.4635	37.2125	0.523165	0.0169856	Tjp1	36.6115	40.9005	0.852679	0.249242	Tjp1	P-4192-2,20116,137;P-1006-1,-242642,398;P-10484-1,-22688,69;P-9101-1,11137,76;	4	P-8059-1,14810,31;P-7648-1,-113158,32;P-5458-1,-142396,39;	3	P-4057-1,-46467,11;	1	NA	0	P-6094-1,-43097,14;	1	P-3953-1,-242711,31;	1
Tle1	7.58216	11.0465	0.686669	0.0123168	Tle1	6.64011	6.9	0.942181	0.228335	Tle1	P-12948-1,-369496,60;	1	P-1079-1,40530,107;P-8282-2,42616,30;P-3317-1,1682,53;	3	P-5264-1,-307,10;P-3730-1,1687,11;	2	NA	0	NA	0	NA	0
Tlr2	0.767741	1.85601	0.416794	0.0357689	Tlr2	1.09492	1.43047	0.858627	0.191652	Tlr2	P-1095-2,60232,369;P-850-2,-163111,454;P-7924-2,57445,84;	3	P-8213-1,-131088,30;	1	P-5010-1,-137445,10;	1	NA	0	NA	0	NA	0
Tlx1	0	0.00744762	0.573144	0.42265	Tlx1	0.0167284	0	2.67284	0.42265	Tlx1	P-9258-1,25784,75;	1	P-6928-1,76488,34;P-5957-1,-35287,37;	2	P-5017-1,-69204,10;	1	NA	0	NA	0	P-1579-1,71515,38;	1
Tmem108	0.947887	1.24131	0.765509	0.38122	Tmem108	1.26601	3.06981	0.360825	0.00933507	Tmem108	P-733-1,-188054,509;P-11128-1,240374,66;P-10950-1,238564,67;P-8734-1,187194,78;	4	P-2312-1,21070,67;	1	P-4703-1,267238,10;	1	NA	0	NA	0	P-1037-1,267256,43;P-852-1,249369,45;	2
Tmem132c	0.684559	0.701423	0.976294	0.926647	Tmem132c	0.154088	11.2729	0.015909	1.04897e-05	Tmem132c	P-4628-1,164733,127;P-2560-1,-856384,192;P-10780-2,-760519,68;P-399-1,-765745,692;	4	P-6553-1,-385129,35;P-4919-1,-537775,42;P-4400-1,-37976,44;P-4154-1,-584901,46;	4	P-5822-1,44562,10;P-4423-1,261223,10;P-888-1,-49724,19;	3	NA	0	P-428-1,-665174,35;P-299-2,-324806,39;	2	NA	0
Tmem178b	0.0269868	0.14471	0.239072	0.228712	Tmem178b	0.130451	0.0877597	14.0451	0.247368	Tmem178b	P-11080-2,117145,66;	1	P-3833-1,-118137,48;	1	P-2599-1,-238159,13;	1	NA	0	NA	0	NA	0
Tmem200c	0.137817	0.543206	0.267201	0.00979575	Tmem200c	0.0822725	0.10507	0.636059	0.176424	Tmem200c	P-1517-1,97171,272;	1	P-6428-1,-164730,36;	1	P-2483-1,96967,13;	1	NA	0	P-1232-3,-432587,24;	1	NA	0
Tmem28	0.0503259	0.0765128	0.697306	0.722341	Tmem28	0.0399703	0	4.99703	0.42265	Tmem28	P-8415-1,42448,80;	1	P-7710-1,-75405,32;P-4303-2,-241548,45;	2	P-2404-1,-253006,13;P-861-1,-1363,20;	2	NA	0	NA	0	NA	0
Tmem44	2.59364	4.64713	0.559066	0.0364343	Tmem44	2.56142	2.96008	1.10225	0.193148	Tmem44	P-5041-3,51028,119;P-4080-4,60083,140;P-12550-1,152749,61;P-10340-1,73333,70;P-9408-1,31813,74;	5	P-2472-1,50986,65;	1	P-3742-1,51092,11;	1	NA	0	NA	0	P-4407-1,60132,30;	1
Tmem64	11.3268	14.992	0.755686	0.0630636	Tmem64	9.61715	10.3724	0.921326	0.161249	Tmem64	P-5497-1,6712,110;P-9205-2,422450,75;P-7199-1,169494,90;	3	P-8027-1,7865,31;P-6619-1,169511,35;	2	P-2808-1,6730,12;	1	NA	0	P-1464-2,425592,23;	1	NA	0
Tmem65	7.15105	12.0244	0.59505	0.0658277	Tmem65	10.1597	14.6064	0.696034	0.0217043	Tmem65	P-6086-2,100960,102;P-9036-2,91890,76;P-8723-1,166299,78;P-7970-1,80017,84;P-7938-1,88772,84;P-6942-2,93746,93;	6	P-6880-1,243549,34;P-5819-1,91894,38;P-3693-1,79969,49;P-2308-1,224368,68;	4	P-1678-1,88712,15;	1	NA	0	P-10499-1,23709,12;	1	P-1194-1,63901,41;	1
Tmod1	3.83663	0.786239	4.831	0.000369639	Tmod1	5.46565	10.1981	0.579903	0.0116783	Tmod1	P-4670-3,31372,126;P-9342-2,14813,75;	2	P-7978-1,61826,31;P-4216-1,31125,46;	2	P-3223-1,90549,12;	1	NA	0	NA	0	P-3325-1,87807,32;	1
Tmx1	19.4531	22.903	0.849435	0.435769	Tmx1	22.8096	24.1014	0.907985	0.22369	Tmx1	P-12484-1,170319,61;	1	P-7858-1,137591,31;P-7027-1,122781,34;P-6361-1,228084,36;P-3872-1,239151,48;	4	P-2914-1,-144,12;	1	NA	0	P-11665-1,-35969,12;P-1073-1,176,25;	2	NA	0
Slc7a1	11.4496	5.29017	2.16211	0.0651093	Slc7a1	15.7878	13.375	1.10875	0.0491267	Slc7a1	P-6100-1,127937,102;P-5447-2,-69288,111;P-5139-2,162708,117;P-10427-2,-89819,69;P-10361-1,327821,70;P-8208-2,-136304,82;	6	P-8470-1,184535,30;P-6614-1,-149602,35;P-5227-1,26667,40;	3	P-5002-1,-90040,10;P-3650-1,131,11;P-1477-1,134779,16;P-322-1,327891,42;	4	NA	0	NA	0	P-593-1,157730,50;	1
Tnfsf8	0	0	1	NA	Tnfsf8	0.0101612	0	2.01612	0.42265	Tnfsf8	P-4790-2,-88900,124;P-4313-1,-15592,134;P-1043-1,-182153,385;	3	P-4580-1,-162871,43;P-2519-1,96728,63;P-2235-2,-88887,69;	3	P-1388-1,-89042,16;	1	NA	0	NA	0	P-1752-1,96750,37;	1
Tnr	0	0.0293753	0.253966	0.42265	Tnr	0	0	1	NA	Tnr	P-5483-2,-79125,111;P-12912-2,-20103,60;P-10197-1,82048,71;	3	P-8403-1,53183,30;P-6566-1,62778,35;	2	P-696-1,-79060,22;	1	NA	0	NA	0	P-3817-1,85149,31;	1
Tnrc6b	6.89125	8.44772	0.815971	0.360478	Tnrc6b	18.1428	12.8178	1.75903	0.00355236	Tnrc6b	P-4955-1,-25765,121;	1	P-2447-1,89701,65;P-2017-1,-25747,75;	2	P-5027-1,-6776,10;	1	NA	0	NA	0	NA	0
Tns4	0.202608	0.0772172	2.43769	0.0443581	Tns4	0.154022	0.257905	0.894296	0.588757	Tns4	P-5900-1,-54487,104;	1	P-6433-1,23068,36;	1	P-2170-1,23135,13;	1	NA	0	NA	0	P-2996-1,23125,33;	1
Galnt7	10.8921	5.16223	2.10781	0.0222046	Galnt7	10.0847	10.5987	0.890056	0.0618514	Galnt7	P-7948-1,37479,84;P-6333-1,41581,99;	2	P-5478-2,-120075,39;P-5500-1,-43187,39;	2	P-5895-1,5641,10;	1	NA	0	P-9217-1,40955,13;	1	NA	0
Tor1aip1	16.4509	17.6108	0.934173	0.591281	Tor1aip1	15.1085	23.4233	0.616825	0.000223195	Tor1aip1	P-1751-1,-147910,245;P-9319-4,-72145,75;	2	P-390-1,-147917,163;P-3503-1,-72163,51;	2	P-293-1,-147857,48;	1	NA	0	P-3340-1,-71815,17;P-1243-1,-147799,24;	2	P-813-1,-72058,46;P-487-1,-147862,53;	2
Tpd52	17.3263	13.8802	1.24809	0.124739	Tpd52	22.5388	23.495	0.897867	0.00576993	Tpd52	P-1515-2,3972,272;P-12035-1,-202027,63;P-9984-2,-146097,71;	3	P-1132-2,-146196,105;P-8386-1,-64026,30;P-8247-1,-36439,30;P-7303-1,-17785,33;	4	P-3566-1,-146158,11;P-2276-1,-74445,13;	2	NA	0	P-2624-2,-69852,19;P-1694-2,-25194,22;	2	P-4277-1,-100833,30;	1
Tpm2	73.8024	38.7899	1.90239	0.0108362	Tpm2	83.1785	10.2178	8.01176	0.018951	Tpm2	P-2447-1,1723,198;P-861-2,-18825,449;P-10599-1,-6853,68;	3	P-6016-1,1854,37;P-5759-1,-7431,38;P-4363-1,-18876,45;P-3116-1,-14062,55;	4	P-2831-1,-18887,12;	1	NA	0	NA	0	NA	0
Tra2b	135.611	127.371	1.06469	0.701768	Tra2b	119.094	127.789	0.96491	0.568147	Tra2b	P-10509-3,531,69;P-8327-1,-172596,81;	2	P-5289-1,-168765,40;P-1355-1,-153969,96;	2	P-1181-1,-153983,17;	1	NA	0	P-2635-1,747,19;	1	NA	0
Traf6	6.99379	5.23059	1.33645	0.150798	Traf6	8.85329	8.21532	1.00266	0.939174	Traf6	P-1534-1,73019,269;	1	P-5813-1,84160,38;	1	P-4773-1,84167,10;	1	NA	0	NA	0	NA	0
Tnc	53.229	25.8998	2.05478	0.0767432	Tnc	56.554	32.8671	1.75543	0.0100988	Tnc	P-5017-1,-649154,119;P-4790-2,96768,124;P-4313-1,170076,134;P-4153-2,-912016,138;P-2304-2,-331,205;P-1043-1,3515,385;P-12201-1,-490464,62;P-8279-1,-18453,81;	8	P-4580-1,22797,43;P-2235-2,96781,69;P-2177-1,-912046,71;	3	P-1388-1,96626,16;	1	NA	0	NA	0	NA	0
Trim29	0.0611513	0.0271552	1.91498	0.406727	Trim29	0.0715567	0.00766745	3.21915	0.378149	Trim29	P-5753-1,181982,106;P-2957-2,176089,175;P-7601-2,67491,86;	3	P-4312-2,417805,45;P-2810-1,114241,59;P-1940-1,224084,77;	3	P-5630-1,-46524,10;P-3853-1,224065,11;P-1303-1,-26312,16;P-1184-1,238296,17;	4	NA	0	NA	0	NA	0
Trim33	13.3203	11.8928	1.11993	0.405006	Trim33	19.5289	22.0952	0.812646	0.0919508	Trim33	P-3826-2,-80342,147;P-3739-1,81971,150;P-12774-1,142179,60;P-12621-1,241565,61;P-11888-2,170736,63;P-431-3,158120,673;	6	P-3087-1,164176,55;P-1793-2,158058,81;	2	P-2394-1,104082,13;	1	NA	0	NA	0	NA	0
Trim37	14.4768	9.09432	1.59121	0.0187006	Trim37	17.8536	19.1128	0.908396	0.0979759	Trim37	P-11996-3,155930,63;P-470-2,230655,657;	2	P-4845-3,152495,42;P-1634-1,230645,87;	2	P-1722-1,127318,15;	1	NA	0	P-2036-1,-348,20;	1	NA	0
Trio	12.0441	13.9178	0.86547	0.457925	Trio	15.4253	14.9938	1.00875	0.847303	Trio	P-11218-1,41319,66;P-8794-1,33397,78;P-6346-3,714,99;	3	P-639-1,98060,136;	1	P-4621-1,101981,10;P-1777-1,-346,14;	2	NA	0	P-7946-1,336640,13;P-7338-1,30248,14;	2	NA	0
Triobp	10.7073	11.4277	0.937019	0.687662	Triobp	10.4836	9.87691	1.07827	0.424799	Triobp	P-4868-1,240,123;P-7434-3,9750,88;	2	P-5627-1,51390,39;	1	P-2885-1,54537,12;P-1903-1,36461,14;	2	NA	0	NA	0	NA	0
Trpc3	0.842529	1.71618	0.493882	0.0216649	Trpc3	0.775201	0.305516	2.39975	0.0732774	Trpc3	P-9113-2,-83955,76;P-8320-1,14454,81;	2	P-167-1,-96596,212;	1	P-5489-1,-96599,10;	1	NA	0	NA	0	P-2787-1,39876,33;	1
Tshb	0	0	1	NA	Tshb	0	0	1	NA	Tshb	P-10317-2,37888,70;	1	P-1622-1,37885,87;	1	P-2229-1,37901,13;	1	NA	0	P-6101-1,-35968,14;P-2748-1,-110492,18;P-2812-1,-18365,18;	3	NA	0
Tspan14	32.7688	30.3577	1.0794	0.329091	Tspan14	29.0011	26.7253	1.0755	0.502779	Tspan14	P-2568-2,-37797,191;P-1241-1,-40302,330;P-9619-1,-41030,73;P-9573-1,38508,73;P-8292-1,52690,81;	5	P-179-1,-40288,208;P-3632-1,-41037,50;P-1359-1,52726,96;	3	P-4449-1,49006,10;	1	NA	0	P-6396-1,67025,14;	1	NA	0
Tspan2	0.434091	2.62388	0.168607	0.123304	Tspan2	0.700043	1.1054	0.599705	0.0290222	Tspan2	P-10317-2,10297,70;	1	P-877-2,-137415,118;P-6346-1,-152485,36;P-1622-1,10300,87;	3	P-2229-1,10284,13;	1	NA	0	NA	0	NA	0
Tspan5	4.52714	15.1849	0.298596	0.00912692	Tspan5	4.07051	5.30054	0.677397	0.037302	Tspan5	P-5935-2,91119,104;P-12108-1,67552,62;P-10035-2,84277,71;P-7922-1,-181338,84;	4	P-205-1,67605,199;P-7782-1,-181324,31;P-4921-1,225635,42;P-4015-2,40911,47;P-3001-1,327566,56;P-2025-2,82163,75;P-1592-1,-132287,88;	7	P-1963-1,995,14;	1	NA	0	NA	0	NA	0
Tstd2	18.8614	11.6667	1.61615	0.00027992	Tstd2	14.4469	18.7284	0.791164	0.02369	Tstd2	P-4670-3,68168,126;P-9342-2,84727,75;	2	P-7978-1,37714,31;P-4216-1,68415,46;	2	P-3223-1,8991,12;	1	NA	0	NA	0	P-3325-1,11733,32;	1
Ttc21b	5.07292	13.3374	0.380816	0.000677587	Ttc21b	6.05049	6.72878	0.903335	0.290493	Ttc21b	P-5961-1,38014,104;P-1362-2,84822,301;P-9986-1,76187,71;	3	P-6747-1,84785,35;	1	P-2278-1,84728,13;	1	NA	0	P-10771-1,28155,12;P-4695-1,-173,16;P-4696-1,72324,16;	3	P-76-1,84790,101;	1
Ttc28	27.124	13.9468	1.94414	0.123741	Ttc28	92.1861	17.1066	5.61634	0.0045558	Ttc28	P-5757-3,168624,106;P-4057-2,284873,141;P-2592-1,241101,190;P-2312-4,295767,205;P-10083-3,298884,71;P-228-3,221833,834;	6	P-1154-1,221870,104;P-293-2,295720,179;P-6739-1,104146,35;P-5318-2,222622,40;P-4933-1,274955,42;P-4440-1,235788,44;P-3844-1,131606,48;	7	P-4481-1,298841,10;P-4116-1,380057,11;P-3341-1,295989,12;	3	NA	0	P-9655-1,98556,12;	1	P-3289-1,334303,32;P-2958-1,235869,33;	2
Ttc29	0	0	1	NA	Ttc29	0.0106109	0	2.06109	0.19023	Ttc29	P-6252-1,-397763,100;P-4126-1,-439329,139;P-3904-1,-395036,145;P-3289-2,-42284,163;P-2401-1,-383256,200;P-11935-1,-291201,63;P-10820-2,-457718,67;P-11020-1,-370771,67;	8	P-7873-2,-42302,31;P-6571-1,-11831,35;P-3344-4,-397818,53;P-2942-1,-438535,57;	4	P-862-1,-439404,20;	1	NA	0	P-10329-1,23907,12;	1	NA	0
Ttc32	5.59762	4.31258	1.29728	0.152146	Ttc32	5.77382	5.20274	1.02337	0.746321	Ttc32	P-4291-1,389379,135;P-12390-1,318897,62;P-9460-1,336062,74;P-9047-1,245914,76;P-9046-1,309078,76;	5	P-267-1,336086,185;P-6271-1,2171,36;P-4709-2,228811,43;P-3019-1,246071,56;	4	P-4231-1,501,11;P-4392-1,245907,11;P-2585-1,336075,13;	3	NA	0	P-11838-1,-27799,12;	1	P-85-2,246022,98;	1
Ttc4	30.0932	20.5599	1.46346	0.0255969	Ttc4	22.378	22.5656	1.03202	0.397677	Ttc4	P-2027-1,23131,222;	1	P-584-1,23171,141;	1	P-2118-1,-29697,14;	1	NA	0	NA	0	NA	0
Ttll11	0.353689	0.287207	1.22369	0.515345	Ttll11	0.302605	0.272789	0.773006	0.348972	Ttll11	P-2913-1,328109,177;P-2881-1,73087,178;P-7260-1,181472,90;	3	P-7883-1,80645,31;P-7601-1,135467,32;	2	P-4882-1,129800,10;	1	NA	0	NA	0	NA	0
Ttll12	20.0375	17.3986	1.15159	0.224277	Ttll12	17.5761	15.6149	1.10156	0.228029	Ttll12	P-12218-2,-82987,62;	1	P-173-1,-71466,210;	1	P-4088-1,-17382,11;P-989-1,-71536,19;	2	NA	0	NA	0	NA	0
Tuba3b	2.45259e-38	0.0053405	0.651869	0.42265	Tuba3b	0	0	1	NA	Tuba3b	P-10542-1,7193,69;P-8248-1,-16539,81;	2	P-4437-1,97841,44;P-1612-1,-21448,87;	2	P-3259-1,-104417,12;	1	NA	0	P-10877-1,-36448,12;	1	P-2693-1,-36860,33;	1
Txndc8	0	0	1	NA	Txndc8	0	0	1	NA	Txndc8	P-559-1,-175020,597;	1	P-1194-1,-175023,102;	1	P-974-1,-174980,19;	1	NA	0	NA	0	P-3970-1,-81477,30;	1
Txnl1	44.9546	45.8254	0.981001	0.885971	Txnl1	38.6865	39.1444	0.954109	0.238789	Txnl1	P-3571-1,160201,154;	1	P-1536-1,90172,90;	1	P-2029-2,38828,14;	1	NA	0	P-4996-1,196,15;P-3128-1,143773,18;	2	NA	0
Tyrp1	0.0213469	0	3.13469	0.225814	Tyrp1	0.0739576	0.039381	0.945872	0.954113	Tyrp1	P-1649-1,-66599,255;P-842-1,40144,457;	2	P-125-1,40127,226;P-4362-1,-66530,45;	2	P-3862-1,40131,11;	1	NA	0	P-11199-1,-962679,12;P-202-2,-962109,45;	2	P-311-1,40153,61;	1
Tyw5	7.81269	7.02199	1.11244	0.483578	Tyw5	5.02152	4.81331	1.58282	0.026054	Tyw5	P-6166-1,-239851,101;P-4576-2,-42234,128;P-2903-2,-121868,177;P-12917-2,-306253,60;P-12748-1,-22796,61;P-7338-1,-113977,89;	6	P-377-1,-121799,164;P-6335-1,-38782,36;	2	P-4640-1,-121889,10;	1	NA	0	P-1004-2,462,26;	1	P-1436-1,255,39;	1
Ubl4b	0	0	1	NA	Ubl4b	0.0411321	0	5.11321	0.42265	Ubl4b	P-6746-2,9102,94;	1	P-8600-1,-25855,30;P-5990-1,-7494,37;P-4-1,9130,523;P-3008-1,2406,56;	4	P-319-1,9125,43;	1	NA	0	NA	0	P-3782-1,4452,31;P-100-2,9110,92;	2
Ulbp1	0.604874	1.77754	0.343978	0.0733337	Ulbp1	0.670531	1.68426	0.326292	0.0130898	Ulbp1	P-28-1,179957,1395;P-2979-1,222860,174;P-10584-2,-18723,69;	3	P-1991-1,179925,76;	1	P-1750-1,179994,15;	1	NA	0	P-2273-1,82175,20;	1	P-3761-1,179977,31;	1
Ulk4	3.783	2.1971	1.71854	0.0459106	Ulk4	4.01317	5.73368	0.693743	1.61364e-05	Ulk4	P-1728-1,-37523,247;P-8089-1,-74363,82;P-6465-2,-58980,98;	3	P-8164-1,183267,31;P-7488-2,179171,32;P-2975-1,312742,56;	3	P-3950-1,-55043,11;P-1110-1,-645,18;	2	NA	0	P-5398-1,-807,15;	1	NA	0
Uqcrfs1	97.6808	58.076	1.68183	0.0274716	Uqcrfs1	72.3226	35.5168	1.97635	0.077954	Uqcrfs1	P-5481-3,150661,111;P-4731-2,141261,125;P-1009-3,89881,398;	3	P-1341-1,90000,97;	1	P-4848-1,89898,10;	1	NA	0	P-4165-1,180966,16;	1	P-1489-1,141316,39;P-415-1,184109,55;	2
Uri1	19.6348	19.0709	1.02955	0.756738	Uri1	25.853	30.315	0.802493	0.0788635	Uri1	P-4718-1,152864,125;P-9542-1,5867,73;P-9246-2,48151,75;P-9103-2,185344,76;	4	P-137-1,152874,222;	1	P-2055-1,-65317,14;	1	NA	0	P-6445-1,521,14;	1	NA	0
Vangl1	3.31779	5.17752	0.6415	0.00860455	Vangl1	3.85133	6.45973	0.616708	0.0456498	Vangl1	P-5486-2,7934,111;P-11330-1,-37126,65;P-10658-2,544,68;P-7397-1,51517,88;P-6451-1,45078,98;	5	P-7172-1,19692,33;P-2977-1,58468,56;	2	P-954-1,19702,19;	1	NA	0	NA	0	P-2273-1,-133690,35;	1
Vapb	9.27056	11.901	0.77916	0.028249	Vapb	8.15943	8.37368	0.892673	0.183785	Vapb	P-1737-3,-2936,246;P-537-4,283174,612;P-11468-2,-12050,65;P-7686-2,312572,86;	4	P-101-2,282623,235;P-7043-1,313609,34;P-4971-2,200175,41;	3	P-5267-1,254544,10;P-401-1,282622,34;	2	NA	0	NA	0	P-550-1,-2988,51;	1
Vat1l	7.01635	1.25847	5.53924	0.00654929	Vat1l	8.59732	7.85421	1.19457	0.0521768	Vat1l	P-3066-1,127544,171;P-6352-1,169000,99;	2	P-6007-2,169049,37;	1	P-3286-1,-53,12;	1	NA	0	NA	0	NA	0
Vav3	0.417444	1.30558	0.324908	0.00189402	Vav3	1.45691	0.371864	3.29387	0.0203609	Vav3	P-5982-1,45000,103;P-4194-1,550205,137;P-3500-1,220870,156;P-1916-1,-134524,231;P-10220-2,426309,70;	5	P-7042-1,220837,34;P-1449-1,550131,93;	2	P-5919-1,132948,10;	1	NA	0	P-11932-1,550112,12;P-3285-1,683222,17;	2	NA	0
Veph1	0.0094734	0.527491	0.0362302	0.0956564	Veph1	1.62747	0.417149	3.17267	0.00154229	Veph1	P-4160-1,-216434,138;P-2459-2,-182684,197;P-260-3,-442973,800;P-7857-1,-392356,84;	4	P-2279-3,-442964,68;	1	P-5266-1,-182747,10;P-2832-1,4390,12;	2	NA	0	NA	0	NA	0
Vps41	22.7507	19.4932	1.16703	0.0618312	Vps41	21.0147	22.6457	0.919878	0.0587206	Vps41	P-8847-1,-353792,77;	1	P-6681-1,-277265,35;	1	P-1188-1,-186597,17;	1	NA	0	NA	0	NA	0
Vwc2l	0	0.0180239	0.356839	0.42265	Vwc2l	0.0462023	0	5.62023	0.42265	Vwc2l	P-12583-2,185798,61;P-8540-1,-603961,80;	2	P-6568-1,185811,35;P-2102-1,165540,73;	2	P-276-1,51,50;	1	NA	0	NA	0	NA	0
Wars2	4.3322	2.58724	1.67185	0.0549894	Wars2	5.21968	3.96294	1.30559	0.0281672	Wars2	P-5983-1,-163911,103;P-9597-1,162,73;	2	P-5811-2,-206269,38;P-4667-1,-199975,43;	2	P-1134-1,323,17;	1	NA	0	NA	0	NA	0
Wdr25	2.39745	2.00729	1.19341	0.0601275	Wdr25	2.2733	2.14253	1.43212	0.219618	Wdr25	P-5714-1,113361,107;P-3151-1,38046,168;P-10288-1,21806,70;P-6643-2,65068,95;P-6409-1,20620,99;	5	P-69-1,20601,273;	1	P-5867-1,20582,10;P-4895-1,113357,10;P-1702-1,12663,15;P-213-1,100566,67;	4	NA	0	P-5832-1,15864,15;	1	P-1067-1,15116,43;	1
Wdr35	10.5485	8.25401	1.27764	0.0207945	Wdr35	10.1211	11.0599	0.95111	0.266479	Wdr35	P-8529-1,-4009,80;	1	P-2018-1,-12067,75;	1	P-3061-1,101,12;	1	NA	0	P-11838-1,28306,12;	1	NA	0
Wdr37	3.03745	2.97155	1.0221	0.847428	Wdr37	3.08867	2.82168	1.20548	0.210625	Wdr37	P-434-1,134122,673;	1	P-6626-1,337133,35;P-3290-2,134112,53;P-3018-1,460388,56;	3	P-291-1,134081,48;	1	NA	0	NA	0	NA	0
Wfs1	6.55362	7.43136	0.882046	0.38153	Wfs1	7.29288	20.4923	0.346706	0.000770143	Wfs1	P-2194-3,55399,212;P-10898-2,10831,67;	2	P-6741-1,52317,35;P-5907-1,75910,37;P-5439-1,-93,39;P-2802-1,101127,59;	4	P-5116-1,55379,10;	1	NA	0	NA	0	NA	0
Wnt7b	0.0234115	0.228246	0.140239	0.0382651	Wnt7b	1.42474	0.348488	4.42072	0.0110243	Wnt7b	P-1558-5,-54233,266;P-12470-2,-102918,61;P-8291-1,-124523,81;P-6850-1,-33043,94;	4	P-3809-1,-54219,48;P-3500-2,54643,51;	2	P-3127-1,-131464,12;P-943-1,-5179,19;	2	NA	0	NA	0	P-4385-1,-92962,30;P-4118-1,-28024,30;P-543-1,-5164,51;	3
Xrcc5	33.9017	21.2264	1.59687	0.0173431	Xrcc5	36.7873	26.7076	1.46377	0.000949837	Xrcc5	P-6270-1,94446,100;P-9012-2,136949,77;P-8339-1,147488,81;	3	P-569-1,148736,142;P-86-2,94465,250;P-53-2,147498,295;P-7642-1,136926,32;P-2769-1,135550,59;P-1782-1,106990,82;	6	P-5103-1,324,10;	1	NA	0	P-393-2,-309,36;	1	P-3414-1,56723,32;P-2981-1,160360,33;	2
Xrcc6bp1	6.3889	6.41938	0.995259	0.97236	Xrcc6bp1	4.69715	2.73742	1.58662	0.119084	Xrcc6bp1	P-5625-1,922555,109;P-11235-1,779550,66;P-9676-1,531649,73;P-7908-1,651915,84;	4	P-1236-1,388035,101;P-6438-1,756344,36;P-4201-1,735974,46;P-2480-1,121100,64;	4	P-2567-1,-17910,13;P-192-1,220288,74;P-168-1,220092,83;	3	NA	0	P-5541-2,-4513,15;P-4593-1,120761,16;P-1059-1,897433,25;	3	P-4368-1,531617,30;	1
Yap1	65.8423	60.9122	1.08092	0.208089	Yap1	66.3493	55.3622	1.22056	0.021977	Yap1	P-5848-1,51404,105;P-4339-1,102171,134;	2	P-6143-1,91625,37;P-1715-1,51389,84;	2	P-4192-1,90008,11;	1	NA	0	NA	0	P-3580-1,51380,31;	1
Zadh2	15.1374	11.6754	1.29627	0.0736388	Zadh2	19.6757	13.89	1.43503	0.00397267	Zadh2	P-6106-1,8416,102;P-4274-1,117185,135;P-10329-2,362835,70;P-9562-3,-1783,73;P-9507-1,-362,74;	5	P-1114-1,319398,105;P-8219-1,67104,30;P-6518-1,-3399,35;P-5996-1,117003,37;P-4746-2,115995,42;P-10-2,362770,424;P-4518-1,241378,44;P-4077-1,262801,46;P-3422-1,903,52;	9	P-5357-1,362794,10;	1	NA	0	P-9498-1,144961,12;P-7102-1,32315,14;P-5794-1,477461,15;P-2902-1,477819,18;P-2302-5,446673,20;P-519-3,322826,33;	6	P-1762-1,-3424,37;	1
Zbtb16	0.311533	0.158094	1.91281	0.0615005	Zbtb16	0.547316	1.08859	0.546471	0.0395247	Zbtb16	P-5410-3,125063,112;P-11644-1,85884,64;P-7540-1,141193,87;	3	P-6287-1,2304,36;P-2224-1,141161,70;	2	P-2919-1,-24641,12;	1	NA	0	NA	0	P-2429-1,-31042,34;P-590-1,-24746,50;	2
Zc2hc1c	1.18968	0.301688	3.84898	0.0606698	Zc2hc1c	1.62339	0.264695	4.32179	0.0239081	Zc2hc1c	P-5011-3,10050,119;	1	P-68-3,10095,276;	1	P-3163-1,10057,12;	1	NA	0	NA	0	P-2639-1,10107,34;	1
Zc3h12a	0.776503	0.787384	0.986353	0.958158	Zc3h12a	1.16997	0.579862	1.74738	0.029996	Zc3h12a	P-8823-1,12017,77;P-7429-1,-151589,88;	2	P-6719-1,-151647,35;P-6421-1,13010,36;P-1618-1,-279273,87;	3	P-5914-1,-228822,10;P-3484-1,-32706,11;	2	NA	0	NA	0	P-344-1,-32682,59;	1
Zc3h12c	3.5151	3.04392	1.15429	0.57711	Zc3h12c	6.8742	6.29763	1.17865	0.0574818	Zc3h12c	P-11582-1,109662,64;P-9916-1,-849,72;	2	P-7644-1,-166921,32;	1	P-5045-1,69313,10;P-3071-1,-938,12;	2	NA	0	P-4479-1,-110104,16;	1	NA	0
Zdhhc21	4.74781	3.94578	1.20275	0.392205	Zdhhc21	7.81258	7.98673	0.920289	0.273833	Zdhhc21	P-11596-1,135369,64;P-11087-2,269951,66;P-9977-1,97047,71;P-8251-1,286086,81;	4	P-7563-1,269976,32;P-4511-2,125873,44;	2	P-1867-1,346722,14;	1	NA	0	P-7044-1,344277,14;P-2615-2,346644,19;	2	NA	0
Zdhhc25	0	0	1	NA	Zdhhc25	0	0	1	NA	Zdhhc25	P-4081-2,-312077,140;P-12554-1,-917586,61;P-12293-2,-897479,62;P-495-2,-906939,636;P-11548-1,22838,64;	5	P-1016-1,-285074,110;P-7394-1,-907239,33;	2	P-3495-1,-311408,11;P-3236-1,-171643,12;	2	NA	0	NA	0	P-69-1,-907054,105;P-2120-1,-351896,36;P-1063-1,50928,43;	3
Zeb1	21.7946	24.7318	0.881287	0.327084	Zeb1	23.0877	15.6355	1.55101	0.0769835	Zeb1	P-6241-1,-219758,101;P-4726-2,-162803,125;P-3441-2,380009,158;P-2771-1,-217924,183;P-1605-2,-249251,259;P-908-2,-250774,430;P-7169-1,540451,90;	7	P-5384-1,463972,40;P-3710-1,244200,49;P-3575-1,-217872,50;P-3451-1,-162726,52;P-2969-1,-250862,56;	5	P-4373-1,-201431,11;	1	NA	0	NA	0	NA	0
Zfp217	12.2843	8.00608	1.53371	0.0846243	Zfp217	14.304	13.507	1.10293	0.247499	Zfp217	P-4552-1,107313,129;P-3958-2,-135603,143;P-10320-1,2505,70;P-7799-2,-214194,85;P-7077-1,-206626,91;	5	P-4289-1,2558,45;P-2043-1,-135596,74;	2	P-5577-1,-280143,10;P-5269-1,-225962,10;P-4548-1,-2187,10;P-2998-1,-188113,12;	4	NA	0	P-4826-1,-2299,15;P-196-2,-4061,46;	2	NA	0
Zfp281	6.86394	8.95981	0.766342	0.250224	Zfp281	8.71669	8.40251	0.990205	0.846867	Zfp281	P-4000-1,100570,142;P-2962-1,-4016,175;P-2193-2,287223,212;P-1710-1,90285,248;P-7980-1,29544,84;P-7598-1,208125,87;P-6976-2,-7493,92;P-6464-1,126937,98;	8	P-444-1,90325,156;P-5112-1,29259,41;P-4658-2,-105745,43;P-4369-1,-70793,45;P-1526-1,287306,91;P-1392-1,323663,96;	6	P-1101-1,324300,18;	1	NA	0	P-8895-1,311347,13;P-5696-1,93186,15;	2	NA	0
Zfp322a	13.5916	10.0398	1.35341	0.132394	Zfp322a	14.4254	13.3621	1.19616	0.0547863	Zfp322a	P-412-2,-41215,684;	1	P-611-1,-41204,138;	1	P-1295-1,-43754,16;P-1380-1,-7,16;	2	NA	0	NA	0	NA	0
Zfp37	4.45493	4.77081	0.933927	0.691043	Zfp37	5.72027	7.3567	0.8006	0.105886	Zfp37	P-5517-1,-55200,110;	1	P-7564-1,-55007,32;	1	P-1464-1,-48677,16;	1	NA	0	P-1102-3,-184,25;	1	NA	0
Zfp407	5.128	4.79199	1.06997	0.676375	Zfp407	6.11042	5.53634	1.32798	0.0292402	Zfp407	P-6106-1,492930,102;P-4274-1,384161,135;P-10329-2,138511,70;	3	P-1114-1,181948,105;P-8219-1,434242,30;P-5996-1,384343,37;P-4746-2,385351,42;P-10-2,138576,424;P-4518-1,259968,44;P-4077-1,238545,46;	7	P-4946-1,808,10;P-5357-1,138552,10;	2	NA	0	P-9498-1,356385,12;P-7102-1,469031,14;P-5794-1,23885,15;P-2902-1,23527,18;P-2302-5,54673,20;P-519-3,178520,33;	6	NA	0
Zfp618	8.11639	9.06858	0.895117	0.652748	Zfp618	15.9164	9.5485	1.65839	0.0274062	Zfp618	P-4261-4,106460,136;P-2958-1,86938,175;P-2693-1,-304869,186;P-12202-1,99564,62;P-11037-3,-306186,67;P-10787-1,-227412,68;P-6594-1,-296027,96;	7	P-5868-1,106574,38;P-5119-1,-296178,41;P-2691-1,127756,60;	3	P-4360-1,99633,11;P-2775-1,-201374,12;P-3345-1,153502,12;P-2575-1,-184988,13;	4	NA	0	P-11502-1,-304892,12;P-11150-1,-52487,12;P-11763-1,-393,12;P-7488-1,-592,13;P-7786-1,1989,13;P-5456-1,1542,15;P-128-3,144466,54;P-113-1,538,57;	8	NA	0
Zfp930	3.23677	3.38716	0.955732	0.905985	Zfp930	4.7913	4.9966	1.0843	0.0675401	Zfp930	P-10303-2,-32932,70;	1	P-3150-1,-32990,54;	1	P-4869-1,-17326,10;P-2571-1,-19723,13;	2	NA	0	NA	0	NA	0
Zfp957	0	0	1	NA	Zfp957	0	0	1	NA	Zfp957	P-4673-1,-4618,126;P-10736-1,346317,68;P-10284-1,83179,70;P-8463-1,337789,80;	4	P-8152-1,235920,31;P-7255-1,197542,33;P-2387-1,106864,66;P-1358-1,337842,96;	4	P-2789-1,325880,12;	1	NA	0	NA	0	NA	0
Zfpm2	0.208155	8.48825	0.0256706	0.0100924	Zfpm2	0.305006	0.538606	0.450479	0.00196353	Zfpm2	P-12555-4,169787,61;	1	P-831-1,198019,121;P-816-1,-88980,122;P-2189-1,-70690,70;	3	P-4177-1,-89064,11;	1	NA	0	P-3709-1,4971,17;P-3138-1,28253,18;	2	NA	0
Zkscan2	2.54447	1.59264	1.59391	0.173876	Zkscan2	3.21037	1.4395	2.39039	0.0476392	Zkscan2	P-4747-1,20652,125;	1	P-4127-2,-145323,46;	1	P-2321-1,34540,13;	1	NA	0	NA	0	NA	0
Zmynd8	12.6067	12.5616	1.00358	0.983647	Zmynd8	14.1324	13.6611	1.04884	0.713023	Zmynd8	P-6146-1,199969,101;P-4540-2,154590,129;P-595-1,98519,578;P-11530-1,97705,64;P-10496-2,-42614,69;	5	P-1034-2,98530,109;P-825-1,125466,121;P-3963-1,-3951,47;	3	P-859-1,170458,20;	1	NA	0	NA	0	NA	0

## Sheet: Six2+Hoxd11+Wt1
GeneSymbol	MeanTPM_E16.5Six2+	MeanTPM_E16.5Six2-	FoldChange	Pvalue	GeneSymbol	MeanTPM_E16.5Cited1+	MeanTPM_P2Six2+	FoldChange	Pvalue	GeneSymbol	Six2_PeakID	Six2_PeakCount	Hoxd11_PeakID	Hoxd11_PeakCount	Osr1_PeakID	Osr1_PeakCount	Wt1_PeakID	Wt1_PeakCount	Sall1_PeakID	Sall1_PeakCount	ß-catenin_PeakID	ß-catenin_PeakCount
0610040J01Rik	0.49413	3.09871	0.162167	0.0408598	0610040J01Rik	3.06455	2.54745	1.00038	0.994734	0610040J01Rik	P-6742-1,150569,94;	1	P-7975-1,138357,31;	1	NA	0	P-4258-1,124400,19;	1	P-9023-1,53178,13;P-6492-1,55027,14;	2	NA	0
1190002N15Rik	15.2616	28.8154	0.529797	0.230592	1190002N15Rik	21.2822	25.7852	0.749147	0.0228801	1190002N15Rik	P-5509-1,657665,110;P-3005-1,433152,173;P-12415-1,129277,61;P-12085-2,436113,62;P-8703-1,308288,78;	5	P-969-1,433209,113;P-8342-1,129279,30;P-8092-1,298376,31;	3	NA	0	P-4973-1,-94763,17;P-556-2,-206,49;	2	P-9445-1,194321,12;P-11857-1,298933,12;P-235-1,429183,43;	3	NA	0
1190003K10Rik	0.00786901	0.016996	0.661912	0.661389	1190003K10Rik	0.0619119	0	7.19119	0.42265	1190003K10Rik	P-9125-1,-53993,76;	1	P-2828-1,8047,58;	1	NA	0	P-7118-1,-31415,15;	1	NA	0	NA	0
1700007G11Rik	0.0676727	0.0588212	1.12862	0.858358	1700007G11Rik	0.112975	0	12.2975	0.240975	1700007G11Rik	P-4486-3,87567,130;P-7723-1,-22475,85;	2	P-7040-1,148051,34;	1	NA	0	P-7622-2,84,15;P-4576-1,87142,18;	2	P-2952-2,123658,18;P-1391-1,96772,23;P-754-1,31178,29;	3	NA	0
1700008P02Rik	0	0	1	NA	1700008P02Rik	0.0143649	0	2.43649	0.42265	1700008P02Rik	P-2441-3,-637395,198;P-12707-1,834265,61;P-10975-1,865470,67;	3	P-7388-1,-637351,33;	1	NA	0	P-1309-1,-584353,34;	1	P-9585-1,858621,12;P-2493-1,403133,19;	2	NA	0
1700009N14Rik	0	0.0147739	0.403651	0.42265	1700009N14Rik	0	0	1	NA	1700009N14Rik	P-12949-1,600284,60;P-12858-1,601731,60;P-7760-5,613586,85;	3	P-5760-2,613621,38;	1	NA	0	P-3498-1,-464123,20;	1	P-8973-1,-410683,13;	1	P-4225-1,684654,30;	1
1700019M22Rik	0	0	1	NA	1700019M22Rik	0.0376065	0	4.76065	0.42265	1700019M22Rik	P-7241-1,-462648,90;P-6729-2,299771,95;	2	P-4421-1,-189100,44;P-1808-1,302661,81;	2	NA	0	P-6478-1,-775260,15;P-3158-1,300141,22;P-2989-1,351597,22;P-1262-1,352061,34;	4	P-6738-1,-378619,14;P-2780-1,-571423,18;P-1443-2,-537989,23;P-1262-1,-195263,24;	4	P-4180-1,-189110,30;P-3242-1,-462671,32;	2
1700024P04Rik	0	0	1	NA	1700024P04Rik	0	0	1	NA	1700024P04Rik	P-5071-1,-101750,118;P-12655-2,-69709,61;P-11223-1,-178689,66;P-9272-1,-40781,75;P-9041-2,-99667,76;P-8228-1,-107834,82;P-6370-1,-189532,99;	7	P-8290-1,-162251,30;	1	NA	0	P-3269-1,-71304,21;P-1287-1,-189495,34;	2	NA	0	P-4341-1,-128345,30;P-2129-1,-107865,36;	2
1810041L15Rik	0.0897022	0.973676	0.101357	0.050037	1810041L15Rik	0.37039	0.620689	0.527264	0.0461793	1810041L15Rik	P-11276-1,-94402,66;P-8954-1,-68910,77;	2	P-1018-1,-68861,110;	1	NA	0	P-293-1,-3622,64;	1	NA	0	NA	0
2010111I01Rik	6.63336	2.57258	2.57238	0.0209583	2010111I01Rik	3.84561	4.21767	1.0214	0.869051	2010111I01Rik	P-5825-1,290600,105;P-4572-2,102690,128;P-3470-3,306954,157;P-1973-3,224799,226;P-1668-4,216901,253;P-1124-2,211400,361;P-12799-1,172355,60;P-12732-1,189086,61;P-524-1,242067,623;P-11992-2,104184,63;P-11991-1,239736,63;P-11058-1,12378,67;P-10999-1,286907,67;P-10803-1,3011,68;P-184-1,299706,893;P-7238-1,166080,90;	16	P-1020-2,286849,110;P-118-3,290678,227;P-8622-1,230516,30;P-4481-2,322714,44;	4	NA	0	P-3380-1,290495,21;P-1129-2,242083,36;P-529-2,224869,50;	3	NA	0	P-600-1,286914,50;P-552-1,211438,51;P-152-1,224546,79;	3
2010300C02Rik	1.41258	0.390623	3.55091	0.0442009	2010300C02Rik	1.91478	1.53325	0.867329	0.257313	2010300C02Rik	P-915-1,97778,428;	1	P-1417-2,97790,95;	1	NA	0	P-4137-1,218,19;	1	NA	0	NA	0
2510009E07Rik	3.63567	11.4024	0.319448	0.0353027	2510009E07Rik	4.97162	5.83899	0.877934	0.144788	2510009E07Rik	P-12889-2,68623,60;P-10922-1,194726,67;P-9660-1,-21164,73;P-9265-1,201609,75;P-9035-1,104851,76;	5	P-4405-1,194756,44;	1	NA	0	P-6923-1,50381,15;	1	NA	0	NA	0
2810025M15Rik	16.9195	16.101	1.0508	0.695602	2810025M15Rik	14.1751	10.6833	1.40247	0.00924955	2810025M15Rik	P-1464-1,-84822,282;P-1227-1,-268787,335;P-9582-3,-122670,73;	3	P-4322-1,-116308,45;P-2898-2,-268603,57;	2	NA	0	P-2995-2,-268694,22;	1	P-4462-1,-64839,16;P-3546-1,-70386,17;	2	NA	0
4930402F06Rik	0.00770717	0	1.77072	0.42265	4930402F06Rik	0	0	1	NA	4930402F06Rik	P-12207-1,-34954,62;P-11409-1,-47933,65;P-10040-2,-32012,71;P-7023-1,-30560,92;	4	P-4642-2,-31937,43;P-3798-1,-42827,48;P-3432-1,-25499,52;	3	NA	0	P-6087-1,-30690,16;	1	NA	0	NA	0
4930402H24Rik	4.85975	9.32607	0.521606	0.01585	4930402H24Rik	6.53237	4.46575	1.35867	0.00522589	4930402H24Rik	P-8506-1,101225,80;	1	P-3339-1,108085,53;	1	NA	0	P-7521-1,108846,15;P-3780-1,-191,20;	2	NA	0	NA	0
4930447A16Rik	0	0	1	NA	4930447A16Rik	0	0	1	NA	4930447A16Rik	P-10994-1,256048,67;P-7406-1,-107738,88;	2	P-669-1,172233,133;	1	NA	0	P-4360-1,87656,18;	1	P-757-2,268623,29;	1	NA	0
4930474N05Rik	0	0	1	NA	4930474N05Rik	0.0404752	0	5.04752	0.42265	4930474N05Rik	P-5968-1,425394,104;P-3676-1,798037,151;P-2647-1,194098,188;P-12224-1,775472,62;P-219-2,432606,845;	5	P-5405-1,166543,39;	1	NA	0	P-5127-1,432600,17;P-4736-1,194102,18;P-4347-1,847887,18;	3	P-6884-1,817454,14;P-5025-1,817082,15;	2	NA	0
4930544G11Rik	0	0	1	NA	4930544G11Rik	0.0313561	0	4.13561	0.42265	4930544G11Rik	P-5611-2,-170889,109;P-5610-3,430248,109;P-1634-4,125072,256;P-1509-2,-45650,272;P-12845-1,149338,60;P-12095-1,20195,62;P-9639-2,246835,73;	7	P-8469-1,-170958,30;P-4917-1,-45667,42;P-4192-1,-28634,46;P-3044-2,125130,56;	4	NA	0	P-583-1,125024,48;	1	P-11995-1,124762,12;P-7246-1,103393,14;	2	NA	0
4930584F24Rik	0	0	1	NA	4930584F24Rik	0	0	1	NA	4930584F24Rik	P-4839-3,-20222,123;P-4325-1,-411118,134;P-3944-1,-384091,144;P-2258-1,85870,209;P-1819-4,-79658,238;P-1736-3,-16557,246;P-10088-1,-99200,71;P-9440-2,-364550,74;	8	P-4638-1,-20236,43;P-1879-1,85908,79;P-1511-3,-79601,91;	3	NA	0	P-6183-1,-79462,16;P-353-2,-20291,59;	2	NA	0	P-3251-1,-79641,32;P-1936-1,210748,36;	2
4933402N22Rik	0	0.00112853	0.898591	0.42265	4933402N22Rik	0.190977	0	20.0977	0.42265	4933402N22Rik	P-1831-1,375931,237;P-10547-1,383963,69;	2	P-8473-1,375868,30;P-7353-1,384276,33;	2	NA	0	P-7726-1,-132054,15;	1	P-11357-1,378962,12;P-5448-1,-33962,15;	2	NA	0
4933428G20Rik	0.0111051	0.0376866	0.442579	0.306221	4933428G20Rik	0.0924101	0.0152273	2.53148	0.365379	4933428G20Rik	P-3240-1,-46957,165;P-986-1,14412,406;	2	P-8496-1,17923,30;	1	NA	0	P-1384-1,-46616,33;	1	NA	0	P-4502-1,-31508,30;P-1204-1,-68532,41;	2
5031425E22Rik	6.92433	3.6981	1.87005	0.0152336	5031425E22Rik	5.58669	5.06514	1.23628	0.41092	5031425E22Rik	P-4722-1,42400,125;P-6807-1,173596,94;	2	P-551-1,365088,144;	1	NA	0	P-5978-1,-1400,16;P-3773-1,965,20;	2	P-5121-1,-1812,15;P-1889-1,-655,21;P-231-2,701,43;	3	P-3305-1,183555,32;	1
5031434C07Rik	0	0.0220376	0.312134	0.0114945	5031434C07Rik	0.020809	0	3.0809	0.42265	5031434C07Rik	P-51-2,7661,1186;P-3067-1,-4594,171;P-12840-2,-26010,60;	3	P-1266-1,7712,100;	1	NA	0	P-6714-1,-4611,15;	1	NA	0	P-3182-1,7686,32;	1
5730508B09Rik	0.982707	0.817729	1.19931	0.613591	5730508B09Rik	1.72365	1.90152	0.897254	0.667986	5730508B09Rik	P-9887-1,-25925,72;	1	P-6457-1,-22994,36;	1	NA	0	P-5185-1,162,17;	1	NA	0	NA	0
A830018L16Rik	0.163375	0.0275264	4.62007	0.00483328	A830018L16Rik	0.0650877	0.0678924	0.686181	0.177726	A830018L16Rik	P-3416-1,-407417,159;P-2275-1,-333119,208;	2	P-3533-1,-83690,51;	1	NA	0	P-7128-1,647847,15;	1	P-5075-1,240301,15;	1	NA	0
Aar2	9.66796	7.30544	1.32295	0.00941376	Aar2	8.11307	5.12137	1.73711	0.14582	Aar2	P-9208-1,-103383,75;	1	P-8180-1,-103356,31;	1	NA	0	P-679-2,-72139,45;	1	NA	0	NA	0
Abcc4	1.41489	1.39129	1.01684	0.926165	Abcc4	2.25093	13.4448	0.152466	0.000346782	Abcc4	P-6110-2,177795,102;	1	P-2778-1,-7301,59;	1	NA	0	P-4073-1,-277,19;	1	P-854-2,320392,28;P-472-2,-49204,34;	2	NA	0
Abhd2	4.59762	6.62075	0.694887	0.0492999	Abhd2	8.76209	11.9047	0.724727	0.00431955	Abhd2	P-4212-1,2303,137;	1	P-2824-3,50901,58;	1	NA	0	P-5200-1,40458,17;	1	NA	0	NA	0
Eya1	81.7077	2.61783	31.097	0.00416489	Eya1	104.73	91.0598	1.11953	0.397285	Eya1	P-5408-7,4526,112;P-4121-1,-317248,140;P-3968-3,-155098,143;P-3767-1,-362568,149;P-1465-1,522871,282;P-1452-1,520721,285;P-508-1,-325543,631;P-11786-2,-352779,64;P-465-2,-406442,660;P-418-1,-152580,681;P-8654-3,-278106,79;P-257-1,65112,805;P-8303-1,-149517,81;P-8199-4,-260564,82;	14	P-663-2,-406425,134;P-570-1,-352743,142;P-184-1,-325592,206;P-8120-1,-152582,31;P-7768-1,-119312,32;P-7709-2,4642,32;P-6887-1,-317208,34;P-6367-1,522965,36;P-4849-1,526280,42;P-4471-2,-155013,44;P-3860-2,-274606,48;P-3841-1,-150418,48;P-3792-1,5532,49;P-3314-2,-34966,53;P-3054-2,-260524,56;P-2649-1,-149569,61;P-2657-1,130468,61;P-2283-1,-362609,68;	18	NA	0	P-4832-1,380805,18;	1	P-9753-1,-362485,12;P-10670-1,-260282,12;P-10247-1,522866,12;P-2336-2,-325676,20;P-2046-1,4609,20;	5	P-3525-1,-152468,31;P-2156-1,-35084,36;P-1437-1,-352703,39;P-1013-1,65154,43;P-589-1,-325583,50;P-137-1,-362430,81;	6
Acoxl	1.11498	0.0703032	14.0092	0.00133069	Acoxl	0.797776	0.0526919	80.7776	0.0558404	Acoxl	P-3083-3,229431,170;P-11205-3,67979,66;P-7629-1,52909,86;	3	P-4736-1,52860,43;P-2322-1,71885,67;	2	NA	0	P-6016-1,229490,16;	1	P-1301-2,229011,24;	1	P-4209-1,177707,30;	1
Fam107a	32.7254	1.0781	30.0848	2.17722e-06	Fam107a	17.7402	119.95	0.150371	0.000293477	Fam107a	P-3667-1,-59849,151;P-1450-2,-21891,285;P-851-1,-26425,454;	3	P-4875-1,-26460,42;	1	NA	0	P-4469-1,-21911,18;	1	P-8171-1,9416,13;	1	NA	0
Actn1	30.7399	94.2292	0.326296	1.06006e-05	Actn1	39.6697	53.792	0.692193	0.00373083	Actn1	P-6114-1,136795,102;P-5927-2,517,104;P-3998-1,-173,142;P-8801-1,129410,78;	4	P-7670-1,8716,32;P-6270-1,-123302,36;	2	NA	0	P-45-1,-159,139;P-7642-1,136667,15;P-4111-1,-174728,19;P-2575-1,129522,24;	4	P-9671-1,-174919,12;	1	P-2772-1,127459,33;	1
Actr10	15.2714	14.6484	1.0425	0.830787	Actr10	12.5957	10.2246	1.29068	0.120414	Actr10	P-12312-1,-29823,62;P-11429-1,-43183,65;P-8611-1,-68074,79;	3	P-5095-1,-43164,41;	1	NA	0	P-1710-2,15,30;	1	NA	0	NA	0
Adam23	1.78563	0.422004	4.15651	5.54176e-05	Adam23	2.41545	9.67958	0.249802	0.000196306	Adam23	P-6195-1,73164,101;P-12-1,107335,1638;P-3193-1,88607,166;P-7417-1,133993,88;P-7336-1,109304,89;	5	P-529-1,107248,147;P-4123-1,88626,46;P-3053-1,27926,56;	3	NA	0	P-6567-1,174381,15;P-2356-1,88569,25;	2	NA	0	NA	0
Adamts15	5.22794	3.71796	1.40504	0.132617	Adamts15	1.30366	2.89548	0.518071	0.007927	Adamts15	P-3295-2,179779,162;P-947-1,94535,417;P-12823-2,401122,60;P-8919-2,429818,77;	4	P-1026-1,72881,109;P-144-1,179893,219;P-5178-1,178813,40;	3	NA	0	P-3002-1,477088,22;P-1738-2,72824,29;	2	NA	0	P-1395-1,94533,39;	1
Adamts2	0.302705	5.61623	0.0555799	0.00148557	Adamts2	0.58255	0.557303	0.921258	0.494521	Adamts2	P-1282-1,116949,319;P-8851-3,-113918,77;	2	P-3541-1,-34880,51;	1	NA	0	P-2536-1,116904,24;P-684-1,-112,45;	2	NA	0	NA	0
Adk	30.5624	23.6421	1.29259	0.146338	Adk	30.0382	24.7812	1.1184	0.184755	Adk	P-731-1,389464,512;P-10512-2,200148,69;P-261-4,91858,800;	3	P-6607-1,387392,35;P-5590-1,389296,39;	2	NA	0	P-1286-1,91853,34;	1	P-4023-1,340813,16;P-2710-1,274538,19;	2	P-2050-1,-233,36;	1
Adra1a	3.47154	0.171773	19.1532	0.0403244	Adra1a	3.18419	3.05384	0.995541	0.647872	Adra1a	P-4553-2,-140567,129;P-1696-1,-141563,250;P-879-2,89762,446;	3	P-4364-1,-141573,45;P-3820-1,89781,48;	2	NA	0	P-2411-2,-140565,25;	1	NA	0	NA	0
Adra2a	0.363432	1.10635	0.334513	0.0136787	Adra2a	0.790616	0.570036	1.27783	0.0992991	Adra2a	P-5640-1,572001,108;P-2250-1,362988,209;P-11336-1,393111,65;	3	P-760-1,68406,126;P-6380-1,199153,36;P-5532-2,71,39;P-3492-1,242161,51;P-2016-2,249632,75;P-1861-1,252680,79;P-1596-1,571983,88;	7	NA	0	P-4203-1,-3,19;	1	P-9830-1,319253,12;P-8661-1,252625,13;P-8660-1,702802,13;	3	P-3918-1,-10567,31;	1
Adtrp	0.0356023	0.0809747	0.501264	0.248058	Adtrp	0.141164	0.527767	0.77109	0.780687	Adtrp	P-2511-3,141660,194;P-2115-3,150370,217;P-11693-1,111638,64;	3	P-7281-1,67515,33;P-5879-2,-24941,38;	2	NA	0	P-5775-1,25539,16;P-2379-1,157832,25;	2	P-6685-1,66129,14;P-3630-2,157593,17;	2	NA	0
Aebp1	15.4016	26.549	0.580279	0.0552384	Aebp1	9.19757	30.8561	0.30879	0.000360309	Aebp1	P-8474-1,1021,80;	1	P-7831-1,963,31;	1	NA	0	P-6749-1,1050,15;P-1522-1,-107,31;	2	NA	0	NA	0
Agl	9.90302	5.39558	1.83385	0.00125393	Agl	29.6875	5.39802	5.4559	0.00215858	Agl	P-4130-2,23181,139;P-1576-1,6151,263;P-12954-1,3106,60;P-12619-1,21511,61;P-8139-2,22221,82;	5	P-6083-1,21535,37;	1	NA	0	P-4523-1,48267,18;	1	NA	0	P-4033-1,-28078,30;	1
Agps	11.8203	15.8184	0.747407	0.10928	Agps	17.498	8.01083	2.16593	0.00597332	Agps	P-4317-1,-14057,134;P-3829-1,-46081,147;P-3608-1,-42023,153;	3	P-4776-2,-42005,42;	1	NA	0	P-4244-2,-46229,19;	1	P-11259-1,-18436,12;P-6879-1,-40593,14;	2	P-410-1,-41951,55;	1
Ajuba	20.4194	19.0995	1.06907	0.580949	Ajuba	22.6328	24.557	0.909837	0.418808	Ajuba	P-1738-2,-15014,246;	1	P-4941-3,-631,42;	1	NA	0	P-2455-1,-14949,25;	1	NA	0	NA	0
Akap2	5.5864	20.1361	0.277791	0.00901262	Akap2	10.1521	9.43206	1.04779	0.350645	Akap2	P-12203-1,7151,62;P-11820-1,-46736,63;P-10370-1,12996,70;P-6986-1,-7639,92;P-6744-1,-59334,94;	5	P-7592-1,-7627,32;P-2833-2,-102979,58;	2	NA	0	P-7209-1,13067,15;	1	NA	0	NA	0
Akna	5.65083	4.63689	1.2182	0.396857	Akna	5.46444	3.70275	1.75811	0.0331263	Akna	P-6008-2,-23123,103;P-3805-1,-37040,148;P-9389-1,-14316,74;P-7285-1,-41531,89;	4	P-2508-1,-1984,64;	1	NA	0	P-7459-2,-41440,15;P-3139-1,-37093,22;	2	NA	0	NA	0
Aldh1a2	295.718	397.048	0.744798	0.190757	Aldh1a2	95.4793	427.894	0.216612	0.000139946	Aldh1a2	P-1358-2,-12201,301;P-1005-1,149731,398;P-681-1,28615,538;P-499-1,1766,634;	4	P-942-1,1572,114;P-6072-1,-12352,37;P-5710-1,184006,38;	3	NA	0	P-7494-1,28521,15;P-2578-2,-12236,24;	2	NA	0	NA	0
Aldh1b1	3.20268	1.75052	1.82485	0.0629821	Aldh1b1	1.75517	2.83152	0.558894	0.0154343	Aldh1b1	P-5205-1,-73558,115;P-4077-2,-157471,140;P-3540-1,-249518,155;P-1381-6,-144408,298;	4	P-423-1,-249488,159;P-3466-1,-246925,51;P-2741-1,-170615,60;	3	NA	0	P-2863-1,-137295,23;P-725-1,-249461,43;	2	NA	0	NA	0
Ambra1	13.7048	11.1772	1.22594	0.127632	Ambra1	13.2163	11.8459	1.07108	0.0579388	Ambra1	P-3411-1,140843,159;	1	P-3740-1,140785,49;	1	NA	0	P-3361-1,294,21;	1	P-5846-2,39,15;	1	NA	0
Amotl2	50.1783	66.4504	0.755161	0.206654	Amotl2	33.6869	61.6492	0.561743	0.00872548	Amotl2	P-1948-3,33,228;P-10203-1,29257,70;P-9283-1,-73625,75;P-7279-1,-49413,89;	4	P-5078-1,8774,41;	1	NA	0	P-73-2,23,117;P-6989-1,-73654,15;	2	NA	0	P-2337-1,66874,35;	1
Anapc16	25.3867	25.7133	0.987305	0.926265	Anapc16	18.2706	15.1653	1.38122	0.00704566	Anapc16	P-497-1,-94874,636;	1	P-7964-1,-78372,31;P-7767-1,-95424,32;P-4526-2,-75285,44;P-1415-2,-93332,95;	4	NA	0	P-3931-1,-75179,19;P-2058-2,-94856,27;	2	P-4188-1,523,16;	1	P-4270-1,-95441,30;	1
Angptl1	0.0355817	1.00787	0.0447814	0.0411867	Angptl1	0.0273644	0.118844	0.150853	0.00745498	Angptl1	P-12743-1,-91326,61;P-12742-1,-60520,61;P-10530-3,-56272,69;	3	P-8404-1,-60476,30;P-3040-1,-56381,56;	2	NA	0	P-4196-1,8629,19;P-3396-2,-56315,21;	2	NA	0	P-2611-1,-60515,34;	1
Ank1	0.152108	0.49363	0.32188	0.165475	Ank1	0.401503	0.433773	0.808813	0.432074	Ank1	P-2315-2,63562,205;P-12595-1,-16383,61;P-12421-2,107170,61;	3	P-6230-1,-76070,36;P-3665-1,107083,50;	2	NA	0	P-538-1,63555,50;	1	NA	0	P-1217-1,107073,41;	1
Ankfn1	0.0278506	0.0543212	0.588462	0.674358	Ankfn1	0.0370214	0.0194522	0.961494	0.952062	Ankfn1	P-6090-1,-164171,102;P-6021-1,-157880,103;P-5883-1,-257696,105;P-5045-1,-261849,119;P-2813-1,27765,181;P-2281-2,33071,207;P-1281-1,186473,319;P-10134-1,24407,71;P-9527-2,192735,74;	9	P-8576-2,124064,30;P-4301-1,15759,45;P-3239-1,192844,54;P-3135-1,-257704,55;	4	NA	0	P-1067-1,-261827,37;	1	NA	0	NA	0
Ankrd1	0.0164563	0.133088	0.184895	0.112492	Ankrd1	0.131206	0.702961	0.202167	0.00581782	Ankrd1	P-6211-3,-94876,101;P-10107-1,20823,71;	2	P-8146-1,-63468,31;	1	NA	0	P-4537-1,-229178,18;	1	NA	0	NA	0
Hoxd12	20.6742	0.846196	24.1583	0.00386414	Hoxd12	10.4362	7.02882	1.34178	0.0701638	Hoxd12	P-3521-1,-213306,155;P-11676-2,-203915,64;P-426-2,2033,676;P-10271-2,-27268,70;	4	P-8353-1,-184510,30;P-2902-1,-32162,57;	2	NA	0	P-4692-1,1902,18;P-1512-1,-27250,31;	2	P-8526-2,-105644,13;P-941-2,-141744,27;	2	NA	0
Ankrd26	7.16685	5.50414	1.30154	0.273417	Ankrd26	10.2542	8.82429	1.10915	0.50042	Ankrd26	P-2630-1,-194399,189;	1	P-83-1,-194454,251;	1	NA	0	P-2154-2,-160288,26;	1	P-1725-1,-58992,21;	1	NA	0
Ankrd28	11.2311	7.45286	1.50628	0.0347973	Ankrd28	14.1246	13.3756	0.987171	0.22881	Ankrd28	P-12136-2,49085,62;P-11164-1,-103032,66;	2	P-750-1,146456,126;	1	NA	0	P-3446-2,-388,21;	1	P-6200-1,48037,14;	1	NA	0
Ap1s3	1.74566	0.686884	2.5193	0.00296061	Ap1s3	8.17298	3.84494	2.18963	0.369654	Ap1s3	P-2349-2,149355,203;P-1344-1,88332,306;	2	P-6142-1,-31863,37;	1	NA	0	P-4895-1,-83,17;	1	NA	0	NA	0
Api5	56.3079	51.7967	1.08708	0.541934	Api5	57.724	56.7521	1.08201	0.00530665	Api5	P-3974-1,-93398,143;P-397-1,-60549,694;P-9256-1,-794461,75;	3	P-1183-2,-794508,103;P-2653-2,-60616,61;	2	NA	0	P-7444-2,-60455,15;	1	P-11156-1,-687035,12;P-6776-2,-128291,14;	2	NA	0
Aplf	6.868	3.08684	2.22097	0.00430959	Aplf	7.067	9.23636	0.796941	0.0114016	Aplf	P-156-2,18067,922;	1	P-7529-1,28240,32;P-6895-1,33683,34;P-2998-1,18029,56;	3	NA	0	P-832-2,18074,41;	1	NA	0	P-1621-1,18073,38;	1
Apob	0.00351673	0.00778936	0.759821	0.570444	Apob	0.0292979	0	3.92979	0.42265	Apob	P-6289-1,86204,100;P-3115-1,105409,169;P-2875-1,102109,178;	3	P-1043-2,105478,109;P-1483-1,-339842,92;	2	NA	0	P-6479-1,-847725,15;P-6177-1,63569,16;	2	P-7126-1,105546,14;	1	NA	0
Aqp9	0.018892	0.171153	0.159489	0.0898311	Aqp9	0.0181811	0	2.81811	0.42265	Aqp9	P-1358-2,-40299,301;	1	P-6072-1,-40148,37;P-4105-1,97080,46;	2	NA	0	P-2578-2,-40264,24;	1	NA	0	NA	0
Arfgef1	15.2814	14.2511	1.07225	0.65732	Arfgef1	22.8714	19.3303	1.15177	0.039799	Arfgef1	P-11787-1,963,64;P-8439-1,-329126,80;	2	P-4692-1,-329135,43;	1	NA	0	P-4763-2,179,18;	1	P-82-4,147628,69;	1	P-3980-1,-2984,30;	1
Arhgap21	12.465	10.2742	1.21302	0.317847	Arhgap21	13.2962	19.2352	0.630491	0.0261405	Arhgap21	P-4480-1,676071,131;P-4286-1,-22641,135;P-3268-1,312664,163;P-2561-1,219028,192;P-2076-1,313481,219;P-11969-1,619955,63;P-10272-1,288132,70;P-9892-1,-9544,72;P-9935-3,213487,72;P-8784-1,404443,78;P-6938-1,217856,93;	11	P-5956-1,98222,37;P-4900-1,216642,42;	2	NA	0	P-3435-1,313457,21;	1	P-419-2,550752,35;	1	P-4036-1,445903,30;P-307-1,676086,61;	2
Arhgap29	2.67965	16.2275	0.165644	0.0328713	Arhgap29	3.96333	16.4019	0.232292	0.000742798	Arhgap29	P-5448-2,-61671,111;P-7479-1,-93911,87;	2	P-7171-1,-108269,33;	1	NA	0	P-3085-1,-40,22;	1	NA	0	NA	0
Arhgap42	7.11927	8.15406	0.87325	0.273763	Arhgap42	7.86052	12.9673	0.614358	0.00158431	Arhgap42	P-4258-1,-478882,136;P-11583-1,-863060,64;P-441-2,-644102,668;P-9539-1,131697,73;	4	P-3876-3,-644110,48;P-3543-1,188114,51;	2	NA	0	P-4677-1,-212,18;P-3689-2,40,20;	2	P-5090-2,-35633,15;P-4789-1,183941,15;P-5091-1,258922,15;P-2863-1,259246,18;	4	NA	0
Arhgap5	15.3791	20.3871	0.754476	0.445542	Arhgap5	30.9289	37.7481	0.798135	0.0988709	Arhgap5	P-2966-1,-91639,175;P-2519-1,-75107,194;P-12142-1,-380918,62;P-12232-1,-102939,62;	4	P-4346-1,155486,45;	1	NA	0	P-7504-2,-12426,15;	1	P-545-4,88098,32;	1	NA	0
Arhgef10	7.57709	14.3139	0.529679	0.00569538	Arhgef10	9.46909	9.80413	0.990308	0.566925	Arhgef10	P-5377-1,17135,112;P-3970-1,58631,143;P-11729-2,63979,64;P-7344-3,66466,89;	4	P-6964-2,53085,34;	1	NA	0	P-7021-1,-198,15;P-1197-2,58677,35;	2	NA	0	NA	0
Arhgef26	3.1978	4.36076	0.733923	0.0353657	Arhgef26	6.85355	15.4135	0.469537	0.00181865	Arhgef26	P-131-2,102390,972;	1	P-6557-1,79038,35;P-1968-1,102371,76;	2	NA	0	P-1060-1,638,37;	1	P-2014-3,-99149,20;	1	NA	0
Arl15	10.9879	9.57794	1.14706	0.346136	Arl15	19.6475	14.7382	1.38429	0.0741961	Arl15	P-4694-1,2006,126;P-2929-2,86161,176;P-1580-1,21358,263;P-1335-1,50833,306;P-529-1,44312,620;P-11222-1,63031,66;P-11221-1,330732,66;P-10469-1,371285,69;	8	P-8396-1,21348,30;P-7479-1,89362,32;P-7046-2,2063,34;P-5851-1,86223,38;P-5152-2,19842,41;P-4433-1,330706,44;P-4218-1,44408,46;	7	NA	0	P-2573-1,21334,24;P-1775-1,371279,29;	2	P-9950-1,195634,12;P-12125-1,234061,12;	2	P-197-1,86143,72;	1
Arl3	66.1483	41.8644	1.57992	0.0430217	Arl3	58.4818	57.821	0.936363	0.25954	Arl3	P-7402-1,42501,88;P-6538-1,39992,97;	2	P-526-1,40714,147;	1	NA	0	P-7578-1,40040,15;P-1653-1,19,30;	2	NA	0	NA	0
Arl4d	4.48241	3.47762	1.2881	0.408849	Arl4d	4.28574	1.91604	2.891	0.0455889	Arl4d	P-10935-1,38720,67;	1	P-5980-1,61529,37;P-5672-1,13389,38;P-5312-1,35060,40;P-4199-1,38825,46;	4	NA	0	P-7120-1,-7164,15;	1	P-1444-1,-15152,23;P-678-3,-19755,30;P-564-1,-23917,32;P-290-2,-7161,40;	4	NA	0
Artn	0.208414	0.451101	0.473679	0.0731097	Artn	0.414209	0.618159	0.855262	0.657449	Artn	P-6032-1,189,103;	1	P-2543-1,-147653,63;	1	NA	0	P-3206-1,226,21;P-2045-1,-147889,27;	2	NA	0	P-3348-1,-154039,32;	1
Asah2	0.875419	2.52902	0.348725	0.0448818	Asah2	1.3718	2.77312	0.482243	0.00230391	Asah2	P-3249-1,-276442,165;P-580-3,-265255,589;P-12973-1,-118594,60;P-10326-1,-50924,70;P-10170-2,42070,71;P-7898-2,-260934,84;	6	P-946-1,-258206,114;P-7660-1,-176378,32;P-4595-2,-258931,43;P-2881-1,-276431,57;	4	NA	0	P-7697-1,-261020,15;P-4524-1,-183592,18;	2	P-10346-1,-263849,12;P-8663-1,-50831,13;P-1375-4,-47122,23;	3	P-1058-1,-276406,43;	1
Asb7	5.57473	4.79647	1.16192	0.151496	Asb7	7.88661	6.69232	1.37661	0.00804274	Asb7	P-4977-2,239140,120;P-7070-1,240204,91;	2	P-3362-1,38498,52;	1	NA	0	P-3190-1,239003,21;	1	P-4640-3,-750,16;	1	P-537-1,239061,51;	1
Asgr1	0.749333	0.148676	4.78544	0.0280527	Asgr1	0.232635	1.94487	0.151785	0.00220921	Asgr1	P-2733-1,15438,184;	1	P-2257-2,15514,69;	1	NA	0	P-5166-1,-33399,17;	1	NA	0	NA	0
Atf7ip	20.236	15.9693	1.26701	0.183306	Atf7ip	30.9168	38.31	0.802304	0.226458	Atf7ip	P-2290-2,23461,206;	1	P-754-1,23346,126;P-2305-1,37318,68;	2	NA	0	P-1048-2,23425,37;	1	P-11242-1,-51367,12;P-8429-1,31858,13;P-6034-1,29744,14;P-386-3,87,36;	4	P-3954-1,18866,31;	1
Atl2	17.6327	12.4564	1.41523	0.0915264	Atl2	17.2648	13.5061	1.18027	0.0474855	Atl2	P-5317-1,-114190,113;P-3227-2,-64819,165;P-1902-2,-5322,232;P-1672-2,139921,253;P-1557-1,12563,266;P-942-1,156706,420;P-9939-3,-95243,72;P-9565-2,-48911,73;P-9656-3,146242,73;P-6424-1,-87187,98;	10	P-659-1,12590,134;P-5872-1,149577,38;P-3869-2,146186,48;	3	NA	0	P-1216-1,124121,35;	1	NA	0	P-3224-1,12581,32;	1
Atp6ap2	13.9446	20.435	0.682546	0.0816994	Atp6ap2	12.5862	14.5195	1.05977	0.59866	Atp6ap2	P-5742-2,-427361,107;P-4221-1,-454254,136;P-10816-1,-429368,67;P-10199-2,-16077,70;P-8305-1,-459495,81;	5	P-7801-2,-16080,31;	1	NA	0	P-5312-2,-454178,17;P-4812-1,-451680,18;P-3407-2,-496315,21;P-403-4,-459079,56;	4	NA	0	P-430-1,-16249,55;	1
Atp8b1	0.0117284	0.453255	0.0469038	0.00542196	Atp8b1	0.731856	0.370706	1.7905	0.0517314	Atp8b1	P-10380-1,-193084,70;	1	P-2872-2,-39209,58;	1	NA	0	P-1063-1,-130,37;	1	NA	0	P-1284-1,133573,40;	1
Atp9a	5.4731	12.5016	0.43824	0.0146559	Atp9a	7.58856	6.30072	1.18894	0.179877	Atp9a	P-7656-3,123466,86;	1	P-2390-1,123475,66;	1	NA	0	P-7083-2,123313,15;	1	NA	0	P-3641-1,142453,31;P-215-1,112811,70;	2
Atrnl1	8.53798	43.8374	0.194948	0.0368939	Atrnl1	11.2787	8.96503	1.24671	0.0473565	Atrnl1	P-5989-2,36882,103;P-96-1,699079,1043;P-4154-2,725310,138;P-3728-2,765819,150;P-3130-2,46577,168;P-2705-1,826678,186;P-1419-1,816407,290;P-1263-1,582869,324;P-12971-2,499419,60;P-12970-1,514150,60;P-11533-2,267752,64;P-11603-1,690240,64;P-11094-4,-67070,66;P-9504-1,270363,74;P-9503-2,477673,74;P-9117-2,276103,76;P-8948-2,508910,77;P-290-1,377838,771;P-8322-1,376479,81;	19	P-349-2,514202,169;P-8186-1,276031,31;P-6902-1,765660,34;P-5972-1,377693,37;P-6087-3,452515,37;P-4841-1,-119840,42;P-4117-1,816398,46;	7	NA	0	P-5742-1,582857,16;P-4769-1,-123491,18;P-2524-1,452563,24;P-1878-1,377758,28;P-1346-1,-355,33;	5	P-9378-1,38527,13;P-6957-2,337816,14;P-3606-1,785592,17;	3	P-3683-1,784923,31;P-2686-1,-756,33;	2
Atxn1	0.264398	1.1916	0.228361	0.020339	Atxn1	0.861148	0.815255	0.919961	0.271291	Atxn1	P-4938-2,396597,121;P-4534-3,92907,129;P-1451-3,433988,285;P-12800-1,440724,60;P-8401-2,154797,80;	5	P-4377-2,434048,45;P-2504-1,97510,64;	2	NA	0	P-7285-2,-100,15;	1	P-10320-1,93086,12;	1	P-3851-1,169495,31;P-3332-1,375233,32;	2
Atxn7l3b	87.8204	80.3572	1.09286	0.49953	Atxn7l3b	83.7847	67.366	1.28501	0.146353	Atxn7l3b	P-6047-1,-20723,103;P-3230-2,442993,165;P-12321-3,-243533,62;P-10627-1,-232627,68;	4	P-8367-1,442962,30;P-6727-1,74201,35;P-3912-1,-33400,48;	3	NA	0	P-6846-1,-713341,15;P-5633-1,443110,16;	2	P-7566-1,-92969,13;P-7800-1,346,13;P-7801-1,48164,13;P-173-1,-729269,48;	4	NA	0
Azin1	30.6575	23.7268	1.29198	0.358863	Azin1	27.9741	24.8304	1.13452	0.0541854	Azin1	P-1500-1,944,274;P-9569-1,61793,73;	2	P-7366-1,61924,33;	1	NA	0	P-3826-1,61694,19;P-3266-1,98271,21;P-1489-2,48663,32;	3	NA	0	NA	0
B3galt1	0.680974	1.74202	0.394387	0.219454	B3galt1	0.653611	2.41826	0.202563	0.0012512	B3galt1	P-12630-1,316403,61;P-9602-1,78794,73;	2	P-1667-1,104975,85;P-1428-1,316409,94;	2	NA	0	P-1572-1,-551822,31;	1	P-675-2,-251747,30;P-430-1,-201805,35;	2	NA	0
BC004004	8.51364	9.31831	0.91374	0.190722	BC004004	8.30812	9.06155	0.986726	0.626864	BC004004	P-2898-1,27239,177;P-6940-2,33559,93;	2	P-6241-1,27245,36;	1	NA	0	P-2268-1,33537,26;	1	P-32-3,-31,137;	1	NA	0
BC048507	0	0.0155892	0.39079	0.42265	BC048507	0.0245439	0	3.45439	0.42265	BC048507	P-5288-1,323583,114;P-10620-2,171781,68;	2	P-2726-1,446222,60;	1	NA	0	P-7737-1,452146,15;P-4362-1,171678,18;P-2689-2,451860,23;	3	NA	0	NA	0
Spock2	170.577	7.7475	21.99	0.00653679	Spock2	286.236	142.763	1.99375	0.0199303	Spock2	P-822-1,-260,465;P-497-1,-8210,636;	2	P-7964-1,-24712,31;P-7767-1,-7660,32;P-4526-2,-27799,44;P-1415-2,-9752,95;	4	NA	0	P-3931-1,-27905,19;P-2058-2,-8228,27;	2	NA	0	P-4270-1,-7643,30;P-1671-1,42076,38;	2
Bbs5	6.28031	4.02006	1.56085	0.00667763	Bbs5	5.07457	2.47597	1.69082	0.0617672	Bbs5	P-1639-1,-6931,256;P-444-1,-17685,668;	2	P-1013-1,-17872,110;P-2008-1,-6856,75;	2	NA	0	P-4998-2,-17654,17;	1	NA	0	NA	0
Bcar3	2.70105	1.50427	1.79033	0.0259489	Bcar3	10.4886	10.9238	0.96211	0.340923	Bcar3	P-5518-1,27111,110;P-2305-1,-10807,205;P-1330-1,13442,306;P-8827-1,23,77;	4	P-8102-1,98547,31;P-7417-1,-2009,32;P-5840-1,13406,38;P-3385-1,71716,52;P-2835-1,75163,58;	5	NA	0	P-2865-1,-10758,23;P-1570-1,95,31;P-1025-3,-125765,37;P-734-2,13505,43;	4	NA	0	P-38-1,-1957,135;P-2017-1,-126733,36;P-1324-1,-124103,40;P-1278-1,-107507,40;	4
Bcl9	25.6337	18.1834	1.4095	0.158753	Bcl9	36.5304	40.7334	0.883783	0.430295	Bcl9	P-3099-1,-109962,169;P-8989-1,-109052,77;	2	P-6818-1,-136297,34;	1	NA	0	P-3353-1,-71629,21;P-760-2,-110204,43;	2	NA	0	NA	0
Bdh1	1.60097	0.989516	1.61175	0.024711	Bdh1	2.76338	1.34353	1.72094	0.0071714	Bdh1	P-5352-2,106589,113;P-1089-1,123203,372;P-7525-1,180315,87;	3	P-4939-2,7825,42;P-4376-1,194578,45;P-3296-3,106700,53;	3	NA	0	P-6698-1,106638,15;P-6114-1,106498,16;	2	NA	0	P-43-1,106616,126;P-3052-1,104164,32;P-1381-1,222141,40;	3
Bend3	9.8461	8.00276	1.23005	0.262206	Bend3	13.5502	10.6058	1.28107	0.0409484	Bend3	P-778-1,-37998,488;P-120-1,-146831,985;	2	P-193-2,-146705,203;	1	NA	0	P-6880-1,-146989,15;	1	NA	0	NA	0
Bend5	8.27142	5.51169	1.4998	0.0181395	Bend5	7.33551	7.52522	0.974377	0.523265	Bend5	P-1785-3,290132,242;	1	P-1225-1,-57631,101;	1	NA	0	P-1122-1,5,36;P-1023-1,290130,37;	2	P-7785-1,296666,13;P-1936-1,-867596,21;	2	NA	0
Bhlha9	0.751917	0.0338484	17.3762	0.216332	Bhlha9	0.420667	0	43.0667	0.0269291	Bhlha9	P-6159-1,-56414,101;P-5230-2,-146299,115;P-3251-1,-51625,165;P-567-1,-86160,594;P-12317-2,-4505,62;P-9230-2,-13123,75;P-150-2,-27188,932;P-6374-4,-65638,99;	8	P-717-1,-65940,129;P-679-1,-86178,132;P-515-1,-114475,148;P-5153-1,-51679,41;P-4043-1,-78776,47;P-2442-1,-13212,65;	6	NA	0	P-1356-1,-66072,33;	1	P-12133-1,-29123,12;	1	P-2640-1,-146311,34;P-2404-1,-148979,35;P-2060-1,-13357,36;P-486-1,-51683,53;	4
Bicd1	1.19231	0.707734	1.67514	0.0737603	Bicd1	3.00582	2.81546	1.20521	0.243597	Bicd1	P-12837-1,-53862,60;	1	P-5225-1,34083,40;	1	NA	0	P-6371-1,-34786,15;P-1741-1,36996,29;	2	P-2007-2,115068,20;P-723-2,36670,29;	2	NA	0
Bin3	11.9137	9.25151	1.28745	0.0627592	Bin3	11.7095	10.0387	0.974864	0.155861	Bin3	P-2683-1,30722,187;	1	P-6724-1,30131,35;	1	NA	0	P-6817-1,-111,15;	1	NA	0	NA	0
Bmp2k	1.80226	3.18644	0.566961	0.021239	Bmp2k	4.85417	4.91772	0.959152	0.53142	Bmp2k	P-1445-1,-1735,285;P-11143-1,74889,66;P-10084-2,-202721,71;	3	P-8384-1,59422,30;P-4699-1,-1714,43;	2	NA	0	P-5494-1,908,17;	1	P-9933-1,-32387,12;P-10721-1,-582,12;	2	P-3680-1,-17291,31;	1
Bmp3	0.109446	2.72079	0.0437404	0.00636315	Bmp3	2.17642	0.287344	4.85086	0.0162997	Bmp3	P-4294-2,83728,135;P-1846-1,160879,236;P-12939-2,-121120,60;P-9294-2,-46203,75;P-8134-2,108179,82;	5	P-649-1,108255,134;P-6839-1,-46275,34;P-3706-1,82402,49;P-1588-1,121861,88;	4	NA	0	P-7247-1,-7065,15;	1	P-11868-1,41105,12;P-7215-1,-205358,14;P-1462-1,108365,23;	3	NA	0
Bmp8a	0.0385917	0	4.85917	0.0589713	Bmp8a	0.0875777	0.0361649	1.18521	0.71243	Bmp8a	P-12196-1,-307750,62;	1	P-6397-1,-42308,36;	1	NA	0	P-3021-1,-68689,22;	1	NA	0	P-4399-1,-192222,30;	1
Boc	12.5588	40.9995	0.306486	0.0130116	Boc	11.6611	17.5483	0.710086	0.005233	Boc	P-5966-1,75109,104;P-1881-1,-71149,233;P-10339-2,-74157,70;P-10117-1,-69006,71;P-9165-1,64087,76;P-8325-3,-120723,81;P-8075-3,-20998,83;P-6682-1,51173,95;P-6383-1,-57643,99;	9	P-5239-1,-129711,40;P-4904-1,-57718,42;P-1845-2,-20875,80;P-1384-1,-71298,96;	4	NA	0	P-5666-1,539,16;	1	NA	0	P-4038-1,-69056,30;P-2296-1,-71246,35;P-2387-1,75056,35;	3
Bod1	45.6941	37.1592	1.22962	0.178942	Bod1	30.2758	25.3797	1.27012	0.143615	Bod1	P-4960-1,-183816,121;P-10685-2,-42242,68;	2	P-8042-1,116618,31;P-7452-1,-59532,32;P-7373-1,-138321,33;P-6139-1,-159773,37;	4	NA	0	P-4892-1,-116162,17;	1	NA	0	NA	0
Brd2	107.918	83.8512	1.28699	0.107323	Brd2	89.0839	87.999	0.963018	0.490303	Brd2	P-8686-1,28164,78;	1	P-4650-1,-5288,43;	1	NA	0	P-15-1,379,185;P-2095-1,1392,27;	2	P-10931-1,-1215,12;P-1152-2,-745,25;	2	NA	0
Gfra1	65.4205	3.79419	17.1996	0.00609798	Gfra1	61.3992	15.1964	3.9396	0.000488643	Gfra1	P-5989-2,807482,103;P-96-1,145285,1043;P-4154-2,119054,138;P-3728-2,78545,150;P-3130-2,797787,168;P-2705-1,17686,186;P-1419-1,27957,290;P-1263-1,261495,324;P-12970-1,330214,60;P-12971-2,344945,60;P-12121-1,-1444,62;P-11603-1,154124,64;P-11533-2,576612,64;P-10723-4,-279,68;P-9503-2,366691,74;P-9504-1,574001,74;P-9117-2,568261,76;P-8948-2,335454,77;P-290-1,466526,771;P-8322-1,467885,81;	20	P-349-2,330162,169;P-8186-1,568333,31;P-6902-1,78704,34;P-6087-3,391849,37;P-5972-1,466671,37;P-4117-1,27966,46;	6	NA	0	P-5742-1,261507,16;P-2524-1,391801,24;P-1878-1,466606,28;	3	P-9378-1,805837,13;P-6957-2,506548,14;P-3606-1,58772,17;	3	P-3683-1,59441,31;	1
Ism1	24.8898	1.44821	17.0756	0.00161025	Ism1	31.5174	28.1368	1.01955	0.544876	Ism1	P-5498-1,59832,110;P-3963-1,51428,143;P-2787-1,11532,182;P-1646-1,-43500,255;P-1604-1,-86962,259;P-1001-2,105577,401;P-12541-1,-44486,61;P-10791-2,143981,68;P-10437-1,-41727,69;P-9498-1,-31342,74;	10	P-1065-1,-32553,108;P-7981-1,-87121,31;P-7950-1,51420,31;P-7304-1,-69063,33;P-4923-1,-41785,42;P-1948-1,105488,77;	6	NA	0	P-7630-1,-86956,15;P-1537-3,-46,31;	2	NA	0	P-254-1,105571,66;	1
C130050O18Rik	0.0503874	0.124476	0.449056	0.378532	C130050O18Rik	0.0468167	0.185712	0.195083	0.0232681	C130050O18Rik	P-4237-1,-9206,136;	1	P-6148-1,6864,37;	1	NA	0	P-1626-1,-13456,30;	1	NA	0	NA	0
C130060K24Rik	0.0608555	0.0681264	0.906934	0.6485	C130060K24Rik	0.157048	0.0293924	2.42856	0.316021	C130060K24Rik	P-5414-2,135707,112;	1	P-6692-1,135723,35;	1	NA	0	P-1049-2,135711,37;	1	NA	0	NA	0
C2cd2	4.06673	6.53145	0.623215	0.00237357	C2cd2	4.84827	4.18867	1.1265	0.0177741	C2cd2	P-12884-1,1827,60;	1	P-7790-1,1903,31;	1	NA	0	P-3782-1,26,20;	1	NA	0	NA	0
C530008M17Rik	7.47643	6.37415	1.17266	0.409467	C530008M17Rik	12.4737	13.1456	0.985253	0.812997	C530008M17Rik	P-12767-3,-77977,60;P-12027-3,-128156,63;	2	P-501-1,-126628,149;P-6396-1,-14695,36;P-5088-1,-29979,41;	3	NA	0	P-4562-1,17178,18;	1	NA	0	NA	0
Cachd1	17.8275	22.5024	0.792338	0.214152	Cachd1	17.4554	41.114	0.426943	0.00187734	Cachd1	P-5108-3,150194,118;P-4660-1,167308,127;P-11953-2,89755,63;P-11200-1,231847,66;P-10091-1,134475,71;P-8137-4,146716,82;	6	P-3076-1,167251,55;P-1448-1,218051,93;	2	NA	0	P-6171-1,134447,16;	1	NA	0	P-268-1,134367,65;	1
Cacna1c	0.0879156	2.42218	0.0402584	0.0055863	Cacna1c	0.169744	0.18019	0.724966	0.0757496	Cacna1c	P-3864-1,-47458,146;P-2630-1,23669,189;	2	P-83-1,23614,251;	1	NA	0	P-2154-2,57780,26;	1	P-1725-1,159076,21;	1	NA	0
Cacna2d1	16.547	9.99031	1.65565	0.0327408	Cacna2d1	16.5492	15.3976	1.10874	0.209601	Cacna2d1	P-1347-3,-28134,303;P-12266-1,212148,62;P-10834-1,7565,67;	3	P-782-1,79914,124;P-3835-1,67909,48;P-3007-1,112999,56;	3	NA	0	P-7440-1,79977,15;P-633-3,-76,46;	2	P-11057-1,180462,12;P-10915-1,422123,12;P-6722-1,395320,14;P-359-2,264603,37;P-73-2,542272,72;	5	P-2010-1,-986,36;	1
Cad	31.7611	25.9208	1.22523	0.164343	Cad	33.4125	24.2226	1.41024	0.059805	Cad	P-6401-1,-168,99;	1	P-3499-1,29380,51;	1	NA	0	P-7132-1,29425,15;	1	NA	0	P-2455-1,32,34;	1
Calcoco1	28.3529	22.6723	1.25044	0.0439012	Calcoco1	35.4616	41.9944	0.895125	0.311237	Calcoco1	P-10230-1,-78039,70;	1	P-3517-1,25992,51;P-2133-1,14232,72;	2	NA	0	P-7257-1,266,15;P-1592-1,-24689,31;	2	NA	0	P-3962-1,19,31;P-2991-1,23782,33;	2
Camk2b	1.42935	0.422814	3.32556	0.016373	Camk2b	2.26663	2.19786	0.934118	0.268229	Camk2b	P-5683-2,-112195,108;P-4400-1,-55176,133;P-2517-2,44048,194;P-2128-1,46824,216;P-1075-2,89469,377;	5	P-8630-3,43964,30;	1	NA	0	P-3539-1,44258,20;P-2057-1,-55180,27;P-1167-1,89467,36;	3	NA	0	P-1844-1,69567,37;	1
Btbd11	19.4579	1.67941	11.5235	0.00728017	Btbd11	38.515	6.53878	5.81322	0.00295742	Btbd11	P-3087-1,123820,170;P-2655-2,109744,188;P-2488-1,77574,196;P-1244-2,230657,330;P-6823-1,362793,94;	5	P-997-1,218585,112;P-888-1,123771,118;P-213-1,121569,197;P-199-1,230741,201;P-4847-1,79707,42;P-1635-1,109810,87;	6	NA	0	P-5938-2,362974,16;P-2693-1,123853,23;	2	NA	0	P-2617-1,157323,34;P-1428-1,123809,39;	2
Capn13	0	0	1	NA	Capn13	0.00866073	0	1.86607	0.42265	Capn13	P-10988-1,176963,67;P-7968-1,242560,84;P-6813-1,198742,94;P-6551-1,-12718,97;	4	P-5889-2,-309072,37;P-2747-1,124009,60;	2	NA	0	P-3904-2,-12871,19;P-3913-1,174457,19;	2	P-9836-1,-2341,12;P-8403-1,224899,13;	2	NA	0
Capza3	0	0	1	NA	Capza3	0.0179391	0	2.79391	0.42265	Capza3	P-1715-2,296968,248;P-1377-2,316547,298;P-7648-1,216856,86;	3	P-8311-2,216835,30;P-5611-1,106582,39;P-2233-2,296832,69;	3	NA	0	P-7341-1,269214,15;P-6551-1,296842,15;P-6317-1,296136,16;	3	NA	0	NA	0
Card10	1.94822	2.35791	0.826985	0.390489	Card10	2.58422	0.940311	3.32154	0.0265412	Card10	P-3562-4,6064,154;	1	P-504-2,6090,149;P-7886-1,-31810,31;	2	NA	0	P-1825-3,6011,29;	1	NA	0	NA	0
Ccdc109b	0.0442081	0.772236	0.0692989	0.0398343	Ccdc109b	0.0961131	0	10.6113	0.358424	Ccdc109b	P-73-2,-83644,1099;	1	P-683-1,-82118,131;P-3916-2,-83629,48;	2	NA	0	P-6187-2,-83762,16;	1	NA	0	NA	0
Ccdc172	0	0	1	NA	Ccdc172	0	0	1	NA	Ccdc172	P-805-2,70236,472;	1	P-198-1,70225,201;P-2981-1,61261,56;	2	NA	0	P-4745-1,70371,18;	1	P-5303-1,69892,15;	1	P-3570-1,70126,31;	1
Ccdc68	0.358939	0.461719	0.782116	0.560407	Ccdc68	0.717301	1.41285	0.43061	0.00472696	Ccdc68	P-5921-1,-264896,104;P-5556-1,-14626,110;P-4132-3,-130769,139;P-4063-1,-573361,141;P-1695-1,127694,250;P-11099-1,-251212,66;P-10914-2,-311009,67;P-10847-2,-239293,67;P-9607-1,-462613,73;P-7376-1,-524407,89;	10	P-1083-2,-130859,107;P-7884-1,-461213,31;P-6875-1,-130244,34;P-3725-1,-462588,49;P-3523-2,-426168,51;P-2443-1,-418953,65;	6	NA	0	P-5638-1,-264893,16;P-2971-1,-407913,22;	2	P-6910-1,209671,14;P-4841-1,-280164,15;P-3691-1,-130238,17;P-2971-1,-238837,18;P-1900-2,-332366,21;P-396-2,-128990,36;	6	P-34-2,-130825,142;P-3329-1,-456052,32;P-2645-1,-262855,34;P-2590-1,-59210,34;P-2287-1,-130245,35;P-2029-1,-132274,36;P-954-1,-387923,44;P-655-2,-251220,48;P-404-1,-119384,56;P-292-1,-377355,62;	10
Ccdc90b	16.079	17.2001	0.934857	0.644684	Ccdc90b	15.7692	14.3539	1.30884	0.0112683	Ccdc90b	P-4877-1,-871213,122;	1	P-7405-1,-116830,32;	1	NA	0	P-5973-1,-333709,16;	1	P-11624-1,-457808,12;P-2670-3,-658304,19;	2	NA	0
Ccnb2	47.6981	69.1512	0.68981	0.0363544	Ccnb2	39.2915	51.0117	0.816894	0.0360034	Ccnb2	P-5832-1,163574,105;P-5595-1,41720,109;P-3256-1,69596,164;P-1284-2,95408,317;P-7671-2,160719,86;P-7037-1,65223,91;	6	P-1123-1,28862,105;P-1124-1,65207,105;P-7615-2,95504,32;P-4532-1,178185,44;P-4190-1,199402,46;P-3746-1,41778,49;P-2670-1,171046,61;	7	NA	0	P-7429-1,65240,15;	1	NA	0	NA	0
Ccser2	5.98991	6.72071	0.891423	0.257196	Ccser2	9.87564	16.6304	0.587452	0.00705618	Ccser2	P-5968-1,448418,104;P-3676-1,75775,151;P-2647-1,679714,188;P-12224-1,98340,62;P-219-2,441206,845;	5	P-5405-1,707269,39;	1	NA	0	P-5127-1,441212,17;P-4347-1,25925,18;P-4736-1,679710,18;	3	P-6884-1,56358,14;P-5025-1,56730,15;	2	NA	0
Cd55	1.2305	4.40497	0.280975	0.000166249	Cd55	2.33777	3.37794	0.70815	0.203851	Cd55	P-951-1,-4889,417;P-9745-1,19561,73;	2	P-3789-1,-4866,49;	1	NA	0	P-6491-1,-78452,15;	1	NA	0	NA	0
Cdc40	22.1906	14.6426	1.51513	0.0142949	Cdc40	22.6853	19.8885	1.07579	0.264283	Cdc40	P-5906-2,-85,104;	1	P-5257-1,162075,40;	1	NA	0	P-4633-1,-1057,18;	1	P-8501-2,-139,13;	1	NA	0
Cdc42bpa	6.98362	13.1262	0.532394	0.00838776	Cdc42bpa	13.684	14.7577	0.876276	0.0835889	Cdc42bpa	P-9743-2,-43415,73;	1	P-6223-1,201275,36;	1	NA	0	P-6490-1,28741,15;P-7454-1,36298,15;P-174-1,-592,82;	3	NA	0	P-2418-1,6621,35;	1
Cdh11	103.043	183.978	0.560106	0.0349343	Cdh11	120.466	79.0536	1.57978	0.0354735	Cdh11	P-4850-2,71191,123;P-7472-2,188460,87;	2	P-4831-1,579283,42;	1	NA	0	P-2251-2,-78,26;	1	P-11805-1,109678,12;P-12148-1,690367,12;	2	P-1557-1,579302,38;P-963-1,188607,44;	2
Cdh20	0.0692412	0.111399	0.652732	0.552267	Cdh20	0.0678098	0.0741938	1.7299	0.649291	Cdh20	P-11243-1,284935,66;	1	P-7583-1,511823,32;P-6688-1,529223,35;P-4066-1,320531,47;P-2733-1,284903,60;P-1756-1,299514,83;	5	NA	0	P-7287-1,-533805,15;	1	P-10591-1,-702601,12;P-4336-1,-916328,16;	2	NA	0
Cdk17	8.75165	8.36827	1.04576	0.535308	Cdk17	9.39888	10.393	0.894637	0.291067	Cdk17	P-5198-1,134139,116;P-4913-1,119899,122;P-2814-2,92538,181;P-476-1,121650,649;P-8379-1,113509,81;P-7412-2,-56199,88;P-7388-1,100774,89;	7	P-7676-1,121684,32;	1	NA	0	P-398-1,121629,56;	1	NA	0	P-812-1,119907,46;P-150-1,121682,80;	2
Cdk19	7.82228	9.84944	0.794394	0.0789643	Cdk19	11.5125	16.6666	0.718687	0.000591981	Cdk19	P-2219-1,102435,211;P-8964-1,200323,77;	2	P-7156-1,-9760,33;	1	NA	0	P-1498-2,197,32;	1	NA	0	NA	0
Celf2	2.15872	3.17834	0.680204	0.0674304	Celf2	4.03961	2.9702	1.21911	0.04193	Celf2	P-3975-1,420842,143;P-2522-1,378402,194;	2	P-190-1,378605,203;P-7602-1,344722,32;P-7227-1,57243,33;	3	NA	0	P-7420-1,262690,15;P-980-2,378415,38;	2	P-6727-1,500043,14;	1	P-3487-1,479541,31;P-2283-1,262756,35;	2
Cenpo	3.1836	2.86578	1.11052	0.0109922	Cenpo	3.13453	4.34196	0.788685	0.00523788	Cenpo	P-4308-2,-72762,135;	1	P-7795-1,-72854,31;	1	NA	0	P-6072-1,-72945,16;	1	NA	0	NA	0
Cers5	28.6725	28.6185	1.00189	0.963921	Cers5	24.2008	17.2272	1.35679	0.0733926	Cers5	P-5303-1,-46283,114;P-4693-1,-15091,126;	2	P-3202-1,-15073,54;	1	NA	0	P-4511-1,11422,18;P-619-1,-15073,46;	2	P-11898-1,-49784,12;P-6709-2,187,14;	2	NA	0
Cetn3	69.6232	64.2242	1.08405	0.586672	Cetn3	61.7587	70.0101	0.886596	0.368381	Cetn3	P-2119-2,533788,216;P-1198-1,463169,340;	2	P-8226-1,533760,30;	1	NA	0	P-5432-1,438,17;	1	NA	0	NA	0
Cfi	0.698223	0.296149	2.31333	0.031908	Cfi	0.849255	1.09346	0.678667	0.0408916	Cfi	P-3224-2,10875,165;	1	P-4513-1,10899,44;	1	NA	0	P-1986-2,10956,27;	1	NA	0	NA	0
Cftr	8.25945	0.726971	11.2209	0.0145729	Cftr	8.92509	6.5026	1.43344	0.021966	Cftr	P-5913-1,295102,104;P-1469-3,178978,280;P-1014-1,173734,396;P-9589-2,190913,73;	4	P-4967-1,173777,41;P-4918-1,179031,42;P-4578-1,47647,43;P-3284-1,7021,53;P-2347-1,79290,67;	5	NA	0	P-6789-1,173728,15;	1	P-7484-1,174032,13;	1	NA	0
Chd1	15.0467	12.5005	1.20353	0.18795	Chd1	21.3345	23.3188	0.889966	0.367859	Chd1	P-11542-1,-54948,64;	1	P-4860-2,-54423,42;	1	NA	0	P-5890-1,113408,16;	1	NA	0	NA	0
Chd9	5.14787	5.42935	0.948251	0.769915	Chd9	8.6063	8.17709	1.08685	0.174028	Chd9	P-11726-1,-354653,64;P-9962-1,-456730,71;P-9751-1,-33210,72;	3	P-1092-1,47871,106;P-6075-2,-272891,37;P-4730-1,-354606,43;	3	NA	0	P-5819-1,-276956,16;	1	P-7407-1,-83822,13;	1	P-310-1,-9,61;	1
Chst1	2.16546	3.62131	0.599085	0.0214136	Chst1	3.55422	8.92233	0.421473	0.00324824	Chst1	P-6181-3,249706,101;P-5190-1,-7382,116;P-12277-1,-8057,62;P-8993-1,-6251,77;	4	P-6461-1,-8042,36;P-3467-1,230282,51;P-3162-1,239018,54;	3	NA	0	P-4443-1,-107458,18;	1	NA	0	P-1890-1,181781,37;	1
Chsy3	1.2209	1.608	0.760755	0.325282	Chsy3	1.73375	3.38998	0.569492	0.0197115	Chsy3	P-3337-2,-97954,161;P-8718-1,247768,78;P-7139-1,-1376,91;	3	P-7986-1,751848,31;	1	NA	0	P-5795-2,25,16;	1	P-10267-2,-97230,12;	1	NA	0
Clmp	45.9738	33.5993	1.36819	0.0398863	Clmp	55.4329	55.1134	0.986623	0.798143	Clmp	P-5869-1,86236,105;P-5528-2,44927,110;P-4247-3,31874,136;P-2871-3,19050,178;P-1260-1,37295,324;P-10013-2,22244,71;P-9869-1,65859,72;	7	P-3570-1,39244,50;	1	NA	0	P-3809-1,37407,19;P-2359-1,19022,25;P-2032-1,-100,27;	3	NA	0	P-1040-1,18488,43;	1
Clnk	0	0.0235115	0.298405	0.42265	Clnk	0	0.0410447	0.10859	0	Clnk	P-6056-2,-462088,103;P-2154-1,-758189,214;P-2137-3,-581732,215;P-8713-2,63187,78;P-8453-1,-746930,80;P-7989-1,-3469,83;P-6531-1,-269184,97;	7	P-2899-1,77559,57;	1	NA	0	P-3637-1,-758212,20;	1	NA	0	P-2537-1,-771016,34;	1
Clrn3	0.024535	0.543147	0.0624336	0.00431481	Clrn3	0.973414	0.348783	1.93787	0.023412	Clrn3	P-7950-4,4071,84;	1	P-6551-1,4022,35;	1	NA	0	P-6680-1,4662,15;	1	NA	0	NA	0
Cmya5	0.00971833	0.0639836	0.266523	0.0109245	Cmya5	0.049893	0.0471164	0.872997	0.775096	Cmya5	P-1852-2,154258,235;P-8121-1,9016,82;	2	P-8532-1,149211,30;	1	NA	0	P-7384-1,223774,15;	1	P-11956-1,-20157,12;	1	NA	0
Cnep1r1	17.5225	21.0182	0.833759	0.207612	Cnep1r1	17.6359	17.8987	0.973197	0.652411	Cnep1r1	P-6027-1,-25143,103;P-6490-1,12226,98;	2	P-5264-1,-36391,40;	1	NA	0	P-2148-2,72,26;	1	NA	0	NA	0
Cnn3	158.512	206.339	0.768221	0.0309483	Cnn3	153.873	258.686	0.575439	0.00670215	Cnn3	P-3437-2,55239,158;P-12353-3,65710,62;P-11526-2,57341,64;P-7761-1,-82139,85;	4	P-3986-2,-30351,47;P-2172-2,-112920,71;	2	NA	0	P-5529-1,-153,17;	1	P-10444-1,21904,12;P-2893-3,1313,18;	2	P-3626-1,-36279,31;	1
Cnp	8.25372	5.71401	1.44369	0.0983221	Cnp	11.2779	2.58347	4.18058	0.0338625	Cnp	P-4940-2,23166,121;	1	P-8014-1,-19128,31;P-4186-1,5469,46;	2	NA	0	P-3531-1,57,20;	1	NA	0	NA	0
Cntn3	5.28804	0.294772	17.3836	0.00146388	Cntn3	5.15637	11.5865	0.461772	0.00286698	Cntn3	P-2728-2,181722,184;P-2267-3,-102282,208;P-1170-1,-101268,346;P-12431-1,505132,61;P-7824-1,605601,85;	5	P-731-1,609379,127;P-6985-2,605590,34;P-5160-2,-102198,40;	3	NA	0	P-7515-1,-58684,15;	1	NA	0	NA	0
Col13a1	7.82045	4.63551	1.6856	0.0463638	Col13a1	14.8775	9.70504	1.77141	0.00384802	Col13a1	P-4575-1,-28994,128;P-2502-1,13485,195;P-2470-2,-7,196;P-1974-1,42223,226;P-1753-1,67167,245;P-9088-2,96179,76;P-8731-2,149958,78;P-8476-3,-71121,80;P-6824-2,50367,94;	9	P-285-1,-48801,182;P-7432-1,-82013,32;P-7638-1,50391,32;P-6780-1,112534,34;P-4560-1,13496,44;P-1458-1,-26128,93;	6	NA	0	P-2140-1,-29027,26;P-480-1,-94,52;	2	P-58-2,143595,81;	1	P-3949-1,-26171,31;P-907-1,140180,45;P-728-1,13427,47;	3
Col24a1	0.377355	4.55757	0.0848054	0.0202943	Col24a1	0.320422	1.18906	0.294538	0.00339575	Col24a1	P-790-1,-21589,483;P-9550-2,47803,73;	2	P-8476-1,47827,30;P-2270-1,4639,68;	2	NA	0	P-7626-1,-124553,15;P-5586-1,155,16;	2	P-3282-1,-125680,17;	1	NA	0
Col25a1	0.24867	7.28711	0.0354483	0.0534992	Col25a1	0.321647	0.648747	0.562011	0.0238114	Col25a1	P-11039-1,-100873,67;P-8213-1,411817,82;	2	P-8599-1,300705,30;P-4463-1,228371,44;P-1993-1,-3334,76;	3	NA	0	P-1816-1,228367,29;	1	NA	0	P-2752-1,232472,33;P-2271-1,264555,35;P-289-1,228394,63;	3
Col4a2	89.5394	125.038	0.716122	0.325173	Col4a2	95.5692	150.395	0.637231	0.00336799	Col4a2	P-4181-1,-267963,138;P-12249-2,-28480,62;P-6799-1,-56315,94;	3	P-7586-1,-253305,32;P-5142-1,-47148,41;	2	NA	0	P-1783-1,-268023,29;	1	P-3572-2,-29556,17;	1	P-2165-1,-125094,35;	1
Cox18	8.2616	9.18783	0.8993	0.228939	Cox18	6.58822	5.3103	1.34938	0.014246	Cox18	P-2817-2,190747,181;P-12941-2,-136,60;P-11389-1,192818,65;	3	P-1177-1,190739,103;P-5481-1,192852,39;	2	NA	0	P-6940-1,60500,15;	1	P-6645-1,-104310,14;	1	P-2652-1,5856,34;	1
Cpa4	0.0480556	0.0262839	1.60004	0.569701	Cpa4	0.119977	0	12.9977	0.0958846	Cpa4	P-2346-3,31718,203;	1	P-892-1,-14026,117;P-6147-1,31695,37;	2	NA	0	P-6687-1,31595,15;	1	P-10216-1,-21387,12;	1	NA	0
Cpeb4	1.59675	2.93621	0.545362	0.0935612	Cpeb4	3.70914	5.02073	0.711171	0.0757224	Cpeb4	P-4960-1,-16510,121;P-10685-2,-158084,68;	2	P-7452-1,-140794,32;P-7373-1,-62005,33;P-6139-1,-40553,37;	3	NA	0	P-4892-1,-84164,17;	1	P-12186-1,65795,12;	1	NA	0
Ppp1r1a	27.2221	2.38378	11.3762	0.00919685	Ppp1r1a	18.5394	14.201	1.33603	0.0139216	Ppp1r1a	P-5117-2,-1261,117;P-8839-2,-2698,77;	2	P-290-2,-2631,180;P-4131-1,-13278,46;	2	NA	0	P-4409-1,-31,18;	1	NA	0	NA	0
Crabp1	3.83601	33.5944	0.114449	0.00227827	Crabp1	3.88069	4.36003	0.956319	0.863238	Crabp1	P-2012-1,88941,224;P-9096-1,19482,76;	2	P-1366-1,88878,96;	1	NA	0	P-6057-2,89034,16;P-3412-1,5856,21;	2	NA	0	NA	0
Crim1	3.5071	7.37424	0.476299	0.00098711	Crim1	5.52324	14.9244	0.329698	0.0010444	Crim1	P-10917-1,93721,67;P-7694-1,81251,86;	2	P-7019-1,46575,34;P-3146-1,23890,55;	2	NA	0	P-6396-2,164607,15;P-4215-1,164923,19;	2	NA	0	P-4279-1,81286,30;	1
Csnk1g3	20.7256	18.1203	1.1437	0.189487	Csnk1g3	24.64	32.0386	0.791308	0.136616	Csnk1g3	P-5991-1,984688,103;P-4986-1,838818,120;P-4865-2,415706,123;P-2327-3,512255,204;P-2268-1,830900,208;P-10331-2,258613,70;P-354-2,316348,721;P-8566-4,257847,79;P-7866-3,603036,84;P-7804-1,424907,85;P-6843-1,263366,94;	11	P-828-1,263354,121;P-6748-1,984756,35;P-4705-3,257851,43;P-4382-1,415775,44;P-4061-1,512327,47;	5	NA	0	P-7007-1,258659,15;P-1915-2,793,28;	2	P-8912-1,354043,13;P-6355-1,263358,14;P-3217-3,591207,18;P-1256-4,245397,24;P-1151-2,807050,25;	5	P-1895-1,838773,37;P-656-1,415775,48;	2
Ctbp2	18.631	26.0851	0.714349	0.0391503	Ctbp2	21.1895	18.5591	1.0097	0.788583	Ctbp2	P-2342-1,-567434,203;	1	P-8412-1,-472265,30;P-5929-1,-400144,37;	2	NA	0	P-4063-4,-108655,19;	1	P-11622-1,-109071,12;	1	P-3821-1,-487547,31;	1
Ctdp1	11.8813	11.1626	1.06433	0.534916	Ctdp1	11.2418	10.9714	0.962295	0.617178	Ctdp1	P-862-1,-78848,449;P-11837-1,78651,63;P-10448-2,26679,69;P-7263-1,-16235,90;	4	P-748-1,26719,126;P-7390-1,42791,33;P-6090-1,-16030,37;P-5601-1,-78723,39;	4	NA	0	P-4098-1,-238444,19;P-961-1,78614,38;	2	NA	0	P-3971-1,-611,30;	1
Lrrn1	21.9347	2.14404	10.1877	0.0118244	Lrrn1	23.3126	36.6455	0.587487	0.0370804	Lrrn1	P-6277-1,99817,100;P-5433-1,-516473,112;P-3708-1,178628,150;P-9333-3,255499,75;P-8419-3,200812,80;P-8057-1,222623,83;P-7986-3,268338,83;	7	P-905-1,222642,117;P-755-2,200759,126;P-7133-1,178679,33;P-6864-1,-516655,34;P-5299-1,67114,40;P-4931-1,99771,42;P-3771-1,255114,49;P-2478-1,241286,64;	8	NA	0	P-3699-1,-110,20;P-1292-1,566,34;	2	P-10719-1,-516775,12;	1	P-3400-1,241372,32;	1
Cttnbp2	2.0493	3.03699	0.675848	0.12152	Cttnbp2	2.32034	2.95324	0.723212	0.0023958	Cttnbp2	P-5913-1,49080,104;P-1469-3,165204,280;P-1014-1,170448,396;P-9589-2,153269,73;	4	P-4967-1,170405,41;P-4918-1,165151,42;P-4578-1,296535,43;P-3284-1,337161,53;P-2347-1,264892,67;	5	NA	0	P-6789-1,170454,15;	1	P-7484-1,170150,13;P-4378-1,-87067,16;	2	NA	0
Cul1	68.7654	50.8562	1.35209	0.00838243	Cul1	56.609	67.7359	0.764758	0.00976955	Cul1	P-3176-1,-87880,167;P-12522-1,-58690,61;P-10893-1,-976910,67;P-9292-3,-352402,75;P-7312-2,-172184,89;P-7014-1,-961563,92;	6	P-7134-1,-490882,33;P-2588-2,-197001,62;	2	NA	0	P-1293-1,55,34;	1	P-11632-1,-736056,12;P-7324-1,-262985,14;	2	P-2356-1,-492860,35;	1
Cux1	15.6967	11.2623	1.39338	0.033442	Cux1	26.8912	34.7497	0.807329	0.0135403	Cux1	P-494-1,-14427,636;	1	P-6102-2,44113,37;P-2467-3,-14468,65;	2	NA	0	P-7417-1,1183,15;P-920-2,-14429,39;	2	P-7021-1,163700,14;	1	P-3084-1,-1566,32;P-858-1,314376,45;	2
Cwc22	29.6849	21.5222	1.37909	0.638461	Cwc22	14.9272	17.4466	0.778876	0.0604579	Cwc22	P-1220-1,199876,335;P-12712-1,190521,61;P-10169-1,-779871,71;P-8835-1,170083,77;P-7689-2,-321780,86;P-7630-1,-80557,86;P-7022-2,-109664,92;	7	P-785-1,168374,124;P-6535-1,175837,35;P-5761-1,-321790,38;P-5306-1,-109679,40;	4	NA	0	P-7113-1,-804507,15;P-7401-1,129219,15;P-5562-1,-4292,17;P-5161-1,2713,17;P-5175-1,17632,17;P-5217-1,37441,17;P-2402-1,168341,25;	7	P-3119-1,21615,18;P-221-2,-577453,44;	2	P-3664-1,-32903,31;P-3404-1,749,32;P-3110-1,17473,32;P-1639-1,49022,38;P-1377-1,-76847,40;P-739-1,-75620,47;	6
Cyp7b1	0.876632	11.7837	0.0751784	0.0721791	Cyp7b1	2.15598	1.93833	1.08649	0.434276	Cyp7b1	P-2435-1,-850732,198;P-10552-1,-575924,69;	2	P-7302-1,-503732,33;	1	NA	0	P-6110-1,-852849,16;	1	NA	0	NA	0
D3Ertd751e	2.91503	2.19586	1.32603	0.150876	D3Ertd751e	4.01868	5.05087	0.763675	0.190161	D3Ertd751e	P-11203-2,314935,66;	1	P-5035-1,314846,41;	1	NA	0	P-2681-1,314981,23;P-2158-1,366174,26;	2	NA	0	NA	0
D830046C22Rik	0.00896607	0.00791034	1.05894	0.933949	D830046C22Rik	0.102277	0	11.2277	0.386507	D830046C22Rik	P-1494-1,6561,274;P-7853-1,-29,84;	2	P-6511-1,6324,35;	1	NA	0	P-2087-1,6512,27;P-1373-1,2405,33;	2	NA	0	NA	0
Daam1	6.11471	4.40119	1.38845	0.154491	Daam1	5.79099	4.60175	1.13308	0.137849	Daam1	P-6115-1,-306650,102;P-5181-1,61081,116;P-4156-2,-253505,138;P-2493-2,-51448,195;P-1126-3,36850,361;P-12311-1,-34256,62;P-9734-2,-484810,73;P-8468-1,-514764,80;P-6625-2,138328,96;	9	P-1673-2,36841,85;	1	NA	0	P-5402-1,36787,17;	1	NA	0	P-3227-1,-363199,32;P-1972-1,36702,36;	2
Dcbld2	8.83484	11.2311	0.786829	0.095147	Dcbld2	8.95372	9.18217	1.01008	0.737674	Dcbld2	P-4558-1,104154,129;P-10615-1,101822,68;P-9453-1,-108668,74;P-8838-1,107910,77;	4	P-2768-1,98509,59;	1	NA	0	P-7637-1,-345429,15;	1	NA	0	P-4451-1,-525481,30;	1
Dcc	0.261672	0.20886	1.2413	0.443658	Dcc	0.511565	1.10347	0.505699	0.0120068	Dcc	P-5653-1,892089,108;P-3181-1,894159,167;P-810-1,907971,470;P-404-1,748984,689;P-10503-2,748142,69;P-10504-1,764023,69;P-8514-2,-260461,80;	7	P-909-1,748967,117;P-7568-1,-814245,32;P-5887-1,748170,37;P-4902-1,-260379,42;P-3733-1,966184,49;	5	NA	0	P-6305-1,-273204,16;	1	P-2758-1,509737,18;P-2500-2,640317,19;P-1782-1,936340,21;P-833-1,917215,28;P-580-2,617082,32;	5	P-3808-1,-712024,31;P-3367-1,748117,32;P-611-1,748992,49;	3
Dcdc2c	1.59837	1.08336	1.47103	0.190709	Dcdc2c	1.65935	0.356473	3.00923	0.468754	Dcdc2c	P-5488-2,619759,111;P-5012-1,635602,119;P-2450-1,186078,198;P-9176-2,605028,76;P-6820-2,794484,94;	5	P-8294-1,779033,30;P-5826-1,52400,38;P-4862-1,794446,42;P-4265-1,635669,45;	4	NA	0	P-4706-1,909798,18;P-3384-1,757875,21;	2	NA	0	P-4024-1,702947,30;P-3708-1,897532,31;P-2811-1,76233,33;	3
Dcn	1.93688	125.474	0.015515	0.0456736	Dcn	5.09796	0.582208	6.60647	0.00609203	Dcn	P-5137-1,-843708,117;P-899-1,80,435;P-10295-1,-4360,70;P-9864-1,-258802,72;P-7704-1,-717222,86;	5	P-5174-1,140,40;P-3997-2,-843707,47;P-1754-1,-258870,83;	3	NA	0	P-5618-2,146,16;P-4570-1,-46236,18;	2	P-9746-1,-842507,12;P-11044-1,-743821,12;P-9435-1,-734773,12;P-11611-1,-727765,12;P-2919-1,-657717,18;	5	NA	0
Dcp1b	3.39916	1.95306	1.73665	0.0704231	Dcp1b	3.69625	3.81035	1.05998	0.51343	Dcp1b	P-3864-1,-347470,146;	1	P-5596-1,50421,39;	1	NA	0	P-6373-1,320,15;	1	NA	0	NA	0
Dct	0.00381454	0.0329645	0.321534	0.174455	Dct	0.0250101	0	3.50101	0.42265	Dct	P-5334-1,428297,113;P-4742-1,448212,125;P-4460-1,630876,131;P-3182-3,632399,167;P-2910-2,783817,177;P-10734-1,534626,68;P-10735-1,672251,68;P-10283-1,628384,70;P-7563-1,990544,87;P-169-4,121585,906;	10	P-8433-1,178580,30;P-7313-1,121757,33;P-1412-1,80889,95;	3	NA	0	P-7610-1,962945,15;P-1490-1,121705,32;	2	P-5020-1,773804,15;P-1401-2,632452,23;P-522-1,46190,33;P-112-1,705322,57;	4	P-3031-2,632187,33;P-1964-1,-37329,36;P-1195-1,628397,41;P-1007-1,46319,43;	4
Dctn4	21.8729	19.0697	1.14692	0.303013	Dctn4	24.2429	24.4106	0.948679	0.37417	Dctn4	P-2496-1,-11914,195;P-12547-2,-103,61;	2	P-6650-1,-12858,35;	1	NA	0	P-2872-1,-11986,23;	1	NA	0	NA	0
Deb1	20.9013	13.2945	1.57174	0.062185	Deb1	10.3931	10.8285	0.982661	0.804079	Deb1	P-5077-2,2034,118;P-2003-1,-2375,224;	2	P-729-2,2063,127;P-2887-1,-2433,57;	2	NA	0	P-4516-1,-2072,18;	1	P-3350-1,140,17;	1	P-1302-1,-2386,40;	1
Defb25	5.62276	0.109216	47.2483	0.0218903	Defb25	4.26639	11.4806	0.274793	0.00995907	Defb25	P-1755-1,806,245;P-9074-1,15273,76;	2	P-610-5,716,138;	1	NA	0	P-7136-2,741,15;	1	P-7842-1,15327,13;	1	NA	0
Defb41	0	0	1	NA	Defb41	0	0	1	NA	Defb41	P-6136-3,-708933,102;	1	P-6633-1,-710139,35;	1	NA	0	P-5954-1,-717346,16;	1	NA	0	NA	0
Degs1	19.9395	46.8482	0.425741	0.0320338	Degs1	25.407	29.9838	0.830781	0.00710113	Degs1	P-2226-1,58654,211;P-12329-1,-572,62;P-11241-1,-5452,66;	3	P-3885-1,1381,48;	1	NA	0	P-5207-1,-95,17;	1	NA	0	NA	0
Has2	31.8174	4.36728	7.27104	0.00934053	Has2	37.8971	3.31126	11.0336	0.00153292	Has2	P-6262-2,349557,100;P-5880-1,24051,105;P-4482-2,39317,131;P-4473-2,666708,131;P-4240-1,-281118,136;P-4163-1,-170729,138;P-2563-1,-163780,192;P-2272-1,618236,208;P-1745-3,-72012,246;P-1519-1,579410,272;P-1105-1,175958,367;P-829-2,162806,462;P-11617-1,-708381,64;P-448-1,-187128,668;P-10732-2,-45,68;P-7590-2,-22628,87;	16	P-603-1,175975,139;P-7571-1,618211,32;P-6563-2,349586,35;P-5875-1,627263,38;P-3982-2,-72049,47;P-2886-1,-163820,57;P-1627-1,268318,87;	7	NA	0	P-6949-1,-42,15;	1	P-10456-1,-740099,12;P-8164-1,342237,13;	2	P-101-1,302479,91;	1
Dhx15	86.4583	71.1968	1.21433	0.15772	Dhx15	85.0526	104.462	0.750511	0.0487041	Dhx15	P-6279-1,396189,100;P-6231-3,290735,101;P-5383-1,142371,112;P-3142-1,283964,168;P-9643-1,-6315,73;P-9439-1,618647,74;P-7826-2,-26335,85;P-6475-1,-64496,98;	8	P-7138-1,618675,33;	1	NA	0	P-3427-1,-64460,21;	1	P-725-1,116,29;	1	NA	0
Dis3l2	14.1005	8.62637	1.63385	0.0162489	Dis3l2	13.9907	15.0475	0.986766	0.819501	Dis3l2	P-4366-1,50784,133;P-1441-1,36772,287;P-8239-5,333320,82;	3	P-1713-1,331989,84;	1	NA	0	P-7392-1,164935,15;	1	NA	0	P-2756-1,338447,33;	1
Dkk1	0.310012	18.9617	0.0168679	9.05355e-05	Dkk1	0.827556	1.86569	0.358076	0.00618356	Dkk1	P-9774-2,-501227,72;P-7262-1,68,90;	2	P-4316-1,194408,45;	1	NA	0	P-3967-1,14,19;	1	P-7528-1,-22495,13;P-5825-1,-41,15;P-5674-1,129872,15;P-994-1,177508,26;	4	NA	0
Dlg1	21.3564	23.9699	0.891012	0.301215	Dlg1	20.0247	26.3823	0.71736	0.00421035	Dlg1	P-5352-2,-128702,113;P-1089-1,-112088,372;P-12790-1,8854,60;P-7525-1,-54976,87;	4	P-4939-2,-227466,42;P-4376-1,-40713,45;P-3296-3,-128591,53;	3	NA	0	P-6698-1,-128653,15;P-6114-1,-128793,16;P-3217-2,36,21;	3	P-9733-2,-179,12;	1	P-43-1,-128675,126;P-3052-1,-131127,32;P-1381-1,-13150,40;	3
Dnajb9	19.7067	16.7566	1.17595	0.555118	Dnajb9	16.4874	27.6562	0.546861	0.00470468	Dnajb9	P-6388-1,138131,99;	1	P-7232-1,341418,33;P-4264-2,358225,45;	2	NA	0	P-7237-1,138032,15;	1	P-1092-2,877461,25;	1	NA	0
Dok1	4.62441	4.63493	0.997735	0.972256	Dok1	3.82173	3.25444	1.03208	0.876392	Dok1	P-4353-1,12142,133;P-2361-2,45863,202;	2	P-182-1,45912,206;P-1761-1,36629,82;	2	NA	0	P-1007-1,-672,38;	1	NA	0	NA	0
Dscr3	10.5362	14.8258	0.710862	0.0525437	Dscr3	9.33991	5.78341	2.11011	0.0368757	Dscr3	P-992-1,58994,404;	1	P-1101-1,59069,106;	1	NA	0	P-4204-1,142,19;	1	NA	0	NA	0
Dtnbp1	29.4978	23.7518	1.24182	0.114885	Dtnbp1	22.8734	24.4495	0.999208	0.986774	Dtnbp1	P-10622-1,-3949,68;P-9949-6,266369,72;	2	P-4653-1,-38903,43;	1	NA	0	P-2928-1,268026,22;	1	NA	0	P-741-1,-28969,47;	1
Dusp26	0.0904573	0.518912	0.189932	0.476773	Dusp26	0.160588	0	17.0588	0.324816	Dusp26	P-1969-2,-527459,227;P-8447-1,-518786,80;P-7506-2,-419067,87;P-7505-1,-353584,87;	4	P-8445-1,-263194,30;P-4508-1,-102759,44;	2	NA	0	P-5352-1,-57706,17;P-3415-1,-355936,21;	2	NA	0	P-3092-1,-864880,32;P-2749-1,-56011,33;P-116-1,-353583,86;	3
Dut	72.9874	36.9194	1.97668	0.0221729	Dut	45.4313	40.8922	1.05143	0.678047	Dut	P-12963-1,-91468,60;P-8218-2,35384,82;	2	P-6846-1,201738,34;P-6131-1,-37776,37;P-2594-1,-3327,62;	3	NA	0	P-7601-1,3,15;P-5135-1,-3350,17;	2	P-11065-1,349,12;	1	P-1525-1,472,39;	1
Dync1h1	41.2172	34.47	1.19568	0.368296	Dync1h1	55.6824	34.4061	1.59527	0.00802035	Dync1h1	P-2170-3,-63555,213;P-9902-1,64332,72;P-9459-1,-102929,74;P-9226-1,41331,75;	4	P-1361-2,-63487,96;	1	NA	0	P-5332-1,-102846,17;	1	NA	0	NA	0
Dync2li1	29.0975	15.4979	1.87694	0.0319962	Dync2li1	25.8631	23.0522	1.14606	0.151366	Dync2li1	P-1771-1,-45463,243;P-12212-1,38634,62;P-8681-2,-49469,78;P-7693-2,46764,86;	4	P-6185-1,-42166,36;	1	NA	0	P-5398-1,38727,17;P-4682-1,-45467,18;	2	NA	0	P-2905-1,-59148,33;	1
Dytn	0	0	1	NA	Dytn	0.0279841	0	3.79841	0.42265	Dytn	P-6195-1,167859,101;P-12-1,133688,1638;P-3193-1,152416,166;P-7417-1,107030,88;P-7336-1,131719,89;	5	P-529-1,133775,147;P-4123-1,152397,46;P-3053-1,213097,56;	3	NA	0	P-6567-1,66642,15;P-2356-1,152454,25;	2	NA	0	NA	0
E030018B13Rik	0	0	1	NA	E030018B13Rik	0.0892185	0	9.92185	0.42265	E030018B13Rik	P-5809-3,8428,105;P-11873-1,-29631,63;	2	P-7940-1,19820,31;	1	NA	0	P-5024-1,-29749,17;P-3245-1,20802,21;P-1699-2,8623,30;	3	NA	0	NA	0
E330013P04Rik	0.540212	0.295981	1.79819	0.162212	E330013P04Rik	0.174557	4.19967	0.0399272	7.49985e-05	E330013P04Rik	P-11677-3,-25367,64;P-9161-2,-114124,76;P-8286-2,-97158,81;P-7135-1,-169809,91;	4	P-6212-1,-114348,36;P-3514-1,3903,51;	2	NA	0	P-2968-1,-97159,22;	1	P-8289-1,-25454,13;P-2629-1,-114467,19;	2	P-1187-1,-114204,41;	1
Eaf1	18.4384	12.7421	1.44669	0.0166629	Eaf1	18.3069	11.1605	1.67959	0.00179142	Eaf1	P-6155-1,69943,101;	1	P-6327-1,60986,36;P-4925-1,62391,42;P-1386-1,69893,96;	3	NA	0	P-2572-1,-18,24;	1	NA	0	NA	0
Ebf3	0.230079	9.09036	0.0263812	0.0075193	Ebf3	0.286174	0.368194	0.534312	0.0410017	Ebf3	P-7422-1,393905,88;P-6768-1,265717,94;	2	P-8549-1,265670,30;P-7684-1,388038,32;	2	NA	0	P-3285-1,5297,21;	1	NA	0	NA	0
Edem3	8.89322	12.3306	0.72146	0.174451	Edem3	11.5514	12.1614	0.980317	0.771055	Edem3	P-6294-1,-90268,100;P-7843-2,218084,85;P-6932-1,-83391,93;	3	P-3320-1,263998,53;	1	NA	0	P-6881-1,-41,15;P-4621-1,-164224,18;	2	P-6272-1,56412,14;	1	NA	0
Edn2	0.0132996	0.0831296	0.250185	0.311557	Edn2	0.0398725	0.121183	4.98725	0.186587	Edn2	P-2698-2,116613,186;P-7921-2,-228355,84;P-196-1,98614,871;	3	P-666-1,70994,133;P-7908-2,-228366,31;P-7110-1,-30079,33;P-9-2,98669,437;	4	NA	0	P-705-2,98714,44;	1	NA	0	P-1085-1,70992,42;P-917-1,91363,44;P-736-1,87768,47;	3
Egf	0.405381	0.203207	1.94826	0.14891	Egf	0.372148	0.241768	1.99788	0.0205926	Egf	P-5571-1,106403,109;P-11148-1,114444,66;P-7992-1,109753,83;P-7457-2,135790,88;	4	P-590-1,109757,140;P-4898-2,149242,42;P-2579-1,135724,63;P-1693-1,221905,84;	4	NA	0	P-5706-1,109827,16;P-6047-1,210110,16;P-336-3,221604,61;	3	P-2246-1,-18442,20;	1	NA	0
Ehd3	2.38212	5.10895	0.467307	0.0936739	Ehd3	2.85544	2.98777	1.079	0.83677	Ehd3	P-981-1,97610,406;	1	P-6797-2,97589,34;P-4684-1,130059,43;	2	NA	0	P-3095-1,97451,22;	1	NA	0	NA	0
Ehhadh	0.717165	0.680331	1.05336	0.890017	Ehhadh	0.760142	1.12369	0.880087	0.522002	Ehhadh	P-12057-1,-82132,63;P-10385-1,-47833,70;P-9660-1,72015,73;	3	P-2805-1,-28032,59;	1	NA	0	P-1160-1,-6548,36;	1	P-10097-1,-6159,12;	1	NA	0
Slc1a3	23.214	3.45499	6.70248	0.00245114	Slc1a3	14.9446	7.2367	1.90964	0.0119513	Slc1a3	P-4204-2,-145846,137;P-3741-3,-193087,150;P-1189-3,-143768,343;P-11348-2,56915,65;P-10733-3,50964,68;P-10388-2,141486,70;	6	P-587-1,-145808,141;P-283-1,-143812,182;P-8618-1,47554,30;P-4626-2,50998,43;	4	NA	0	P-2729-1,-145865,23;	1	NA	0	P-759-1,-145844,47;	1
Eif3m	180.383	128.991	1.39838	0.217527	Eif3m	139.008	115.841	1.26536	0.226729	Eif3m	P-25-2,-6361,1410;P-2991-3,-19132,173;P-1957-2,-10447,228;P-1654-2,-46031,254;P-11830-1,-41794,63;	5	P-1200-2,-19036,102;P-4195-1,-60339,46;P-3172-2,-10182,54;P-1920-1,-6382,78;	4	NA	0	P-2816-1,-19255,23;	1	P-5297-2,70475,15;P-4266-2,-26219,16;	2	NA	0
Eif4g2	181.018	181.765	0.995888	0.972301	Eif4g2	190.655	223.872	0.821191	0.00230636	Eif4g2	P-2888-4,-426647,178;P-2221-1,-290747,211;P-12598-2,-199672,61;P-8246-3,-409668,81;P-7127-2,-285636,91;	5	P-1125-1,-436005,105;P-410-2,-409677,160;	2	NA	0	P-6101-1,37022,16;P-2952-2,-199802,22;	2	P-7000-1,-290667,14;P-5772-1,-290939,15;P-5417-1,-199744,15;P-3865-1,-454,16;P-708-2,216,29;P-339-2,-39379,38;	6	P-2526-1,-409675,34;P-262-1,-290818,65;	2
Elfn2	0.0275902	0.0297049	0.94674	0.87964	Elfn2	0.125961	0.435066	0.281392	0.021939	Elfn2	P-1365-2,-18826,301;P-7526-3,-17604,87;	2	P-52-1,-18803,295;P-4707-1,-17561,43;P-4447-1,37642,44;	3	NA	0	P-780-4,-19002,42;	1	NA	0	P-2975-1,36989,33;P-597-1,-18691,50;	2
Elk3	12.1274	20.95	0.579076	0.00110651	Elk3	15.9126	14.7331	1.1128	0.236629	Elk3	P-5198-1,16120,116;P-4913-1,30360,122;P-4573-1,-61483,128;P-2814-2,57721,181;P-476-1,28609,649;P-10247-2,255,70;P-8379-1,36750,81;P-7388-1,49485,89;	8	P-7676-1,28575,32;	1	NA	0	P-1068-3,351,37;P-398-1,28630,56;	2	NA	0	P-812-1,30352,46;P-150-1,28577,80;	2
Emc4	42.6156	28.0329	1.52002	0.0165219	Emc4	32.516	28.9302	1.0318	0.393473	Emc4	P-591-3,7077,581;P-237-1,14223,826;	2	P-6951-2,7053,34;P-4760-2,13801,42;	2	NA	0	P-3089-1,14227,22;	1	NA	0	NA	0
Baiap2l1	13.7851	2.09269	6.56069	0.00194637	Baiap2l1	12.709	25.8687	0.454216	0.00140414	Baiap2l1	P-2668-1,44648,187;	1	P-1686-1,-2478,84;	1	NA	0	P-7159-1,-198,15;	1	NA	0	P-1140-1,44669,41;	1
Enpep	2.17023	45.1729	0.0482535	0.0669509	Enpep	4.92718	18.8657	0.243878	0.00077165	Enpep	P-5553-1,22509,110;P-7515-1,21332,87;	2	P-6180-1,63271,36;	1	NA	0	P-2758-1,-64537,23;	1	P-3887-1,76821,16;	1	NA	0
Enpp1	0.905323	1.29323	0.702349	0.00983381	Enpp1	0.784404	1.16819	0.573168	0.0925838	Enpp1	P-3814-1,-89802,147;P-3691-2,-23348,151;P-2251-2,41433,209;P-8965-3,-123022,77;	4	P-2509-2,-23388,64;	1	NA	0	P-2994-1,78,22;	1	P-11047-1,-20597,12;P-5376-1,92195,15;	2	P-1071-1,-23409,43;	1
Epha7	3.11737	5.78229	0.539919	0.0438227	Epha7	2.32827	5.59076	0.43246	0.00284762	Epha7	P-3393-1,305847,159;P-2850-2,68647,179;P-1480-1,-514108,277;P-526-1,-264720,620;P-11886-1,493515,63;P-9070-1,357818,76;P-8668-1,388024,78;	7	P-7946-1,68633,31;P-7566-1,-264739,32;P-5322-1,305714,40;P-4551-1,320621,44;	4	NA	0	P-2090-2,-514069,27;	1	P-11765-1,-690331,12;P-10442-1,657014,12;P-8132-1,-638328,13;P-7581-1,-627902,13;P-8974-1,-614975,13;P-7698-1,484028,13;P-6676-1,-266805,14;P-5458-1,-465945,15;P-5130-1,765704,15;P-5129-1,977122,15;P-1690-1,-455606,22;P-1495-2,-270916,23;P-144-1,-210311,51;	13	P-301-1,-264721,62;	1
Eps8	0.733893	1.80744	0.409309	0.0290753	Eps8	2.35251	1.62683	1.21511	0.0822169	Eps8	P-3497-1,345211,156;P-9693-1,88703,73;P-7624-2,105738,86;P-6771-3,354049,94;	4	P-876-2,353701,118;P-5542-1,266437,39;P-2739-1,208644,60;	3	NA	0	P-4625-1,204571,18;	1	NA	0	P-4243-1,105715,30;P-3119-1,88616,32;P-2002-1,371415,36;	3
Erc2	0.907569	1.39206	0.654443	0.211148	Erc2	1.68416	1.47887	1.03969	0.335177	Erc2	P-2689-1,205913,186;P-2002-1,193411,224;P-1632-1,488123,256;P-11165-2,617950,66;P-11280-1,790811,66;P-8370-1,710169,81;	6	P-6063-2,617892,37;	1	NA	0	P-3916-1,68,19;	1	NA	0	P-3554-1,-8718,31;P-3313-1,369854,32;	2
Erlin2	22.3568	25.3985	0.880288	0.209054	Erlin2	22.6886	30.3111	0.748981	0.010595	Erlin2	P-12019-1,-27800,63;	1	P-1059-1,-15069,108;	1	NA	0	P-7197-2,-14866,15;P-917-1,-45057,39;	2	NA	0	NA	0
Ern1	2.59652	3.42991	0.757729	0.114784	Ern1	4.04642	4.94353	0.911065	0.415202	Ern1	P-5946-1,6123,104;P-5623-1,-110656,109;P-818-1,-26966,467;	3	P-1291-1,-26949,99;	1	NA	0	P-2491-1,-44610,24;	1	P-1761-1,-3956,21;	1	NA	0
Etaa1	8.90177	12.1664	0.73189	0.272232	Etaa1	7.92628	7.55685	0.974123	0.403437	Etaa1	P-6191-2,-761887,101;P-4463-2,-604975,131;P-3677-1,-992079,151;P-1625-2,-794056,257;P-12815-1,81766,60;P-12148-1,-935537,62;P-11124-1,-539389,66;P-10523-1,-990467,69;P-10475-1,-931977,69;P-376-4,-536112,708;P-9531-1,504267,74;P-8804-1,186853,78;P-8651-1,500189,79;P-8234-2,-797641,82;P-7978-1,-758958,84;P-7742-1,316523,85;P-6607-3,-61163,96;	17	P-1257-2,-794291,100;P-1167-1,-721831,104;P-1023-1,-759034,110;P-329-1,81769,172;P-7067-1,500249,34;P-6248-1,316483,36;P-5961-1,-977393,37;P-5516-1,503300,39;P-5313-1,-929786,40;P-2647-1,-61524,61;P-1708-1,-604943,84;	11	NA	0	P-6824-1,-923698,15;	1	P-11845-1,-430774,12;P-10588-1,225314,12;P-9882-1,304618,12;P-7799-2,-581738,13;P-2452-1,-486835,19;	5	P-3103-1,-931352,32;P-1550-1,-759041,39;P-932-1,-536173,44;	3
Etl4	10.8139	37.4985	0.288573	0.000112609	Etl4	13.847	12.8579	1.05318	0.662133	Etl4	P-4480-1,1737,131;P-3697-2,-497521,151;P-3268-1,365144,163;P-2561-1,458780,192;P-2076-1,364327,219;P-11969-1,57853,63;P-10272-1,389676,70;P-9935-3,464321,72;P-8784-1,273365,78;P-6938-1,459952,93;	10	P-5956-1,579586,37;P-4900-1,461166,42;P-4704-1,-493894,43;P-1595-1,-497528,88;	4	NA	0	P-3435-1,364351,21;	1	P-419-2,127056,35;	1	P-4036-1,231905,30;P-1642-1,-370504,38;P-307-1,1722,61;	3
Eva1a	3.15385	5.50153	0.574041	0.069743	Eva1a	3.46947	18.0495	0.192229	0.000192955	Eva1a	P-3174-2,-11811,167;P-7825-2,129230,85;P-7625-1,152985,86;	3	P-2004-1,86356,75;P-1299-2,129290,98;	2	NA	0	P-4520-2,-11845,18;P-2957-1,-44,22;	2	NA	0	P-3547-1,-54460,31;P-198-1,129310,72;	2
Evl	61.4224	49.4767	1.24139	0.000405469	Evl	58.6065	72.989	0.778768	0.0654716	Evl	P-11560-2,93197,64;P-11168-2,87378,66;	2	P-7958-1,87383,31;	1	NA	0	P-7503-1,101028,15;	1	NA	0	P-1717-1,-13479,38;	1
Evx2	0	0	1	NA	Evx2	0.0648222	0	7.48222	0.42265	Evx2	P-3521-1,197796,155;P-11676-2,188405,64;P-10271-2,11758,70;	3	P-8353-1,169000,30;P-2902-1,16652,57;	2	NA	0	P-1512-1,11740,31;	1	P-8526-2,90134,13;P-941-2,126234,27;	2	NA	0
Rps6ka2	25.0633	4.45941	5.60999	0.00174901	Rps6ka2	27.235	7.83191	3.40046	0.00694078	Rps6ka2	P-982-1,34709,406;P-8429-1,90395,80;	2	P-1539-1,90529,90;	1	NA	0	P-4132-1,34795,19;P-914-1,-47266,39;	2	NA	0	NA	0
Hoxb8	21.2624	4.1243	5.14534	0.0190541	Hoxb8	30.3946	22.1579	1.46188	0.0882089	Hoxb8	P-12392-1,240,62;	1	P-4961-2,-3819,41;	1	NA	0	P-1193-1,294,35;	1	NA	0	P-2872-1,-3609,33;	1
Fam117a	7.0125	8.57304	0.818184	0.107406	Fam117a	8.14125	10.475	0.752233	0.0279047	Fam117a	P-12070-1,36384,63;P-8578-1,21854,79;	2	P-2808-1,2880,59;	1	NA	0	P-3229-2,36366,21;	1	NA	0	P-4183-1,17598,30;	1
Fam120a	54.1627	63.7125	0.850135	0.0805914	Fam120a	76.9381	96.4398	0.753147	0.0381488	Fam120a	P-6408-1,-96336,99;	1	P-6245-1,-5357,36;	1	NA	0	P-3861-1,-53199,19;	1	NA	0	NA	0
Fam120b	8.27679	6.95026	1.19059	0.153416	Fam120b	8.8958	8.81178	1.07093	0.179427	Fam120b	P-6565-2,44528,96;	1	P-5386-1,44500,40;	1	NA	0	P-2198-1,44603,26;	1	P-3302-3,-5956,17;	1	NA	0
Fam134b	0.747587	2.30502	0.327248	0.0585507	Fam134b	2.14516	1.99899	0.904437	0.374368	Fam134b	P-4178-2,-39953,138;P-2819-1,-217523,181;P-1437-2,-197145,287;P-12473-1,-162474,61;P-12064-1,54501,63;P-11551-1,-154509,64;P-11422-1,-207683,65;P-9454-4,-80796,74;P-7381-1,-200809,89;	9	P-7478-1,52865,32;P-6723-1,-213212,35;P-5732-1,-212367,38;P-3741-1,-39919,49;P-2680-1,-217522,61;	5	NA	0	P-3878-1,-199905,19;	1	P-4298-1,-50950,16;	1	P-3174-1,-14633,32;	1
Fam172a	9.42725	9.56797	0.985308	0.926237	Fam172a	10.4885	12.2396	0.895938	0.109187	Fam172a	P-1486-1,192409,277;P-12656-1,-445107,61;P-7269-1,-429783,90;	3	P-6525-1,192281,35;	1	NA	0	P-4386-1,192427,18;	1	P-10622-1,-439465,12;P-8408-2,-300077,13;P-6990-1,-532243,14;P-4734-2,-160337,16;P-316-1,101062,39;	5	NA	0
Fam174b	8.09752	7.30232	1.10875	0.58068	Fam174b	9.9946	1.84426	6.32435	0.0139425	Fam174b	P-5627-2,-133341,108;P-12932-1,-154052,60;	2	P-4083-1,-145596,46;	1	NA	0	P-1448-2,-121659,32;	1	P-7867-1,-183802,13;P-4500-1,-145491,16;	2	NA	0
Fam198b	0.347081	4.75707	0.0749058	0.00326167	Fam198b	0.681483	0.419563	1.54088	0.193099	Fam198b	P-894-1,235911,435;P-8829-2,166547,77;P-8355-3,379303,81;	3	P-8601-1,423244,30;P-6347-1,378798,36;P-2928-1,1710,57;	3	NA	0	P-5188-1,-30449,17;P-5187-1,379244,17;	2	P-2114-1,599331,20;	1	NA	0
Fam19a1	0.122626	1.22752	0.107171	0.000683473	Fam19a1	0.236878	0.21619	2.74096	0.0063389	Fam19a1	P-4826-1,-85753,123;P-10545-3,-321260,69;P-9335-1,-193811,75;P-112-2,-381204,998;	4	P-583-1,-381342,141;	1	NA	0	P-5932-1,-381088,16;	1	P-9931-1,-68694,12;P-8044-2,-84912,13;P-1426-1,-381074,23;P-901-3,-269464,27;	4	NA	0
Fam20b	14.3459	18.3253	0.782963	0.0157449	Fam20b	15.9092	30.2433	0.496202	0.00252537	Fam20b	P-12742-1,-59041,61;P-12743-1,-28235,61;P-10530-3,-63289,69;	3	P-8404-1,-59085,30;P-3040-1,-63180,56;	2	NA	0	P-3396-2,-63246,21;	1	NA	0	P-2611-1,-59046,34;	1
Fam212b	0.739203	0.162739	4.3372	0.000375266	Fam212b	2.1683	1.52726	1.24274	0.0469997	Fam212b	P-1481-1,9764,277;	1	P-2453-1,13857,65;	1	NA	0	P-5707-2,810,16;P-5319-1,9716,17;	2	NA	0	NA	0
Fam46c	1.99985	3.44449	0.581808	0.413344	Fam46c	2.59011	3.04465	0.55644	0.0150947	Fam46c	P-5635-1,306127,108;P-10601-1,19565,68;P-9155-2,20874,76;P-6479-1,-192334,98;	4	P-7267-1,71159,33;P-5526-1,306060,39;P-2901-1,87741,57;P-2554-1,-192280,63;	4	NA	0	P-180-2,75,81;	1	NA	0	NA	0
Fam78b	0.773047	1.37234	0.566466	0.135498	Fam78b	0.302014	0.260432	0.89286	0.494747	Fam78b	P-5907-1,181144,104;P-4771-2,20594,124;P-6764-1,12319,94;	3	P-7240-1,181180,33;P-4587-1,23638,43;	2	NA	0	P-5763-1,23686,16;P-5540-1,181194,17;P-2658-1,20714,24;	3	NA	0	NA	0
Fam81a	0.977867	0.945868	1.03348	0.888669	Fam81a	2.31346	2.17438	1.07439	0.270334	Fam81a	P-11371-2,83536,65;P-6572-2,55274,96;	2	P-5476-1,55295,39;	1	NA	0	P-1470-2,55286,32;	1	NA	0	NA	0
Fancc	4.02464	2.77284	1.44983	0.0265629	Fancc	2.44072	1.71031	1.28989	0.33388	Fancc	P-5825-1,126211,105;P-4572-2,314121,128;P-3577-1,-37563,154;P-3470-3,109857,157;P-1973-3,192012,226;P-1668-4,199910,253;P-1124-2,205411,361;P-12799-1,244456,60;P-12732-1,227725,61;P-524-1,174744,623;P-11991-1,177075,63;P-11992-2,312627,63;P-10999-1,129904,67;P-11058-1,404433,67;P-10803-1,413800,68;P-184-1,117105,893;P-7238-1,250731,90;	17	P-1020-2,129962,110;P-118-3,126133,227;P-8622-1,186295,30;P-7048-1,-37542,34;P-4481-2,94097,44;	5	NA	0	P-5598-1,-131362,16;P-3379-1,-131638,21;P-3380-1,126316,21;P-1129-2,174728,36;P-529-2,191942,50;	5	NA	0	P-3256-1,-237,32;P-600-1,129897,50;P-552-1,205373,51;P-152-1,192265,79;	4
Fars2	10.9485	6.85961	1.59522	0.0470033	Fars2	9.47175	9.02258	0.938403	0.622405	Fars2	P-5072-1,182358,118;P-1340-2,361114,306;P-8333-1,354985,81;	3	P-3684-1,361030,50;	1	NA	0	P-5252-1,360854,17;	1	P-1957-2,568,21;	1	NA	0
Farsb	32.5532	23.5312	1.38325	0.0666863	Farsb	27.8742	25.3756	1.00665	0.820532	Farsb	P-11126-3,124275,66;	1	P-5926-1,170708,37;	1	NA	0	P-4389-1,174688,18;	1	P-11128-1,-300,12;P-2793-1,-7150,18;	2	NA	0
Fbn2	74.7552	69.7419	1.07187	0.74067	Fbn2	61.1919	66.7076	0.975771	0.668982	Fbn2	P-5070-1,-188,118;P-4816-1,5574,124;P-4005-1,-293232,142;P-2252-2,330144,209;	4	P-575-1,156291,142;P-7308-1,141918,33;P-5914-1,-273307,37;P-4344-2,5277,45;	4	NA	0	P-1310-1,-160,34;	1	P-3047-1,-912,18;P-1741-1,156331,21;	2	NA	0
Fbxo11	31.8788	29.8234	1.0689	0.714756	Fbxo11	40.2099	52.872	0.715502	0.0573499	Fbxo11	P-12718-2,-261222,61;P-10451-2,-1004,69;	2	P-8189-1,-100241,31;P-6465-1,-147022,36;	2	NA	0	P-5922-1,617,16;P-3651-1,-46288,20;P-341-3,-765,60;	3	P-11733-1,-245196,12;P-10224-1,-46089,12;P-7733-1,813,13;P-8630-1,48350,13;	4	NA	0
Fbxo7	9.95481	7.66925	1.29763	0.0914525	Fbxo7	8.49814	11.365	0.748323	0.0871314	Fbxo7	P-1867-1,82218,234;P-7596-1,92798,87;	2	P-36-1,82276,319;P-3457-1,92754,52;	2	NA	0	P-1467-1,92802,32;	1	NA	0	P-2233-1,82247,35;	1
Fdx1	5.48639	4.40794	1.24411	0.111799	Fdx1	4.73093	3.13811	1.87102	0.00315666	Fdx1	P-1373-1,-54391,298;P-8016-2,89040,83;	2	P-2846-2,89074,58;	1	NA	0	P-2288-1,-54486,25;	1	NA	0	NA	0
Fez2	4.98565	7.28015	0.685261	0.0143732	Fez2	3.96711	3.35323	1.30536	0.0699708	Fez2	P-828-1,-31772,462;P-10917-1,124162,67;P-7694-1,136632,86;	3	P-7019-1,171308,34;P-3146-1,193993,55;	2	NA	0	P-6396-2,53276,15;P-4215-1,52960,19;	2	NA	0	P-4279-1,136597,30;	1
Fgf7	0.3747	0.726397	0.522408	0.163055	Fgf7	0.300712	0.735583	0.537135	0.0328478	Fgf7	P-5985-5,-117774,103;P-2947-1,-61088,175;P-2195-1,-164296,212;	3	P-5620-1,18713,39;	1	NA	0	P-2072-1,-164270,27;	1	P-1466-1,-168268,23;	1	NA	0
Fgl2	0.162278	0.742861	0.228831	0.0128836	Fgl2	0.178997	0.573541	0.213533	0.0125455	Fgl2	P-6962-1,-67457,92;	1	P-8596-1,-18126,30;P-7690-1,9522,32;P-3384-2,-100445,52;	3	NA	0	P-2711-1,11219,23;	1	NA	0	P-3532-1,22994,31;	1
Fhit	1.28004	0.881113	1.44767	0.190689	Fhit	0.819324	1.83113	0.936823	0.535976	Fhit	P-5456-1,989936,111;P-1656-2,98293,254;P-8120-1,871668,82;P-6552-2,948492,97;	4	P-461-1,948638,153;P-7427-1,712479,32;P-4244-1,98210,45;P-2298-1,990017,68;	4	NA	0	P-6530-1,515789,15;	1	P-4431-1,990055,16;	1	NA	0
Fhl2	9.17768	97.4794	0.0942428	1.51172e-05	Fhl2	5.9349	12.4842	0.520463	0.045148	Fhl2	P-964-1,-9636,412;P-8702-1,17329,78;	2	P-3411-1,-9650,52;	1	NA	0	P-4150-1,-15139,19;	1	P-10904-1,-262715,12;	1	NA	0
Fhl4	0.2537	0.32592	0.785009	0.521088	Fhl4	0.223378	0.688741	0.560537	0.206813	Fhl4	P-6586-1,113673,96;	1	P-7677-1,79338,32;	1	NA	0	P-4582-1,-939,18;	1	NA	0	NA	0
Fhod3	1.09766	1.43815	0.764884	0.250273	Fhod3	4.2299	3.05258	1.41236	0.00442155	Fhod3	P-4710-2,316392,126;P-12639-2,42660,61;	2	P-8008-1,217022,31;P-6877-2,316500,34;	2	NA	0	P-1992-2,-38,27;	1	NA	0	NA	0
Fkbp1a	123.776	164.381	0.752995	0.0418396	Fkbp1a	118.434	94.248	1.23521	0.0519989	Fkbp1a	P-3203-2,-45265,166;P-9396-1,1412,74;	2	P-3680-1,-45295,50;	1	NA	0	P-4260-1,-6314,19;	1	NA	0	NA	0
Flrt2	2.93448	31.1	0.0946473	0.0369754	Flrt2	5.80026	12.1178	0.501506	0.00268399	Flrt2	P-5118-1,-902623,117;P-3398-1,-619767,159;P-10471-1,-896122,69;P-6729-2,55225,95;	4	P-8227-1,-902610,30;P-6660-1,-11896,35;P-5109-1,-619787,41;P-4185-1,-896112,46;P-1808-1,52335,81;	5	NA	0	P-2989-1,3399,22;P-3158-1,54855,22;P-1262-1,2935,34;	3	P-9474-1,-614461,12;P-8637-1,-740189,13;P-6513-1,-884461,14;P-5038-1,-778212,15;P-4739-1,-895919,16;P-1709-1,-784810,22;P-1406-1,-307618,23;	7	P-440-1,-11998,55;	1
Fmo6	0.347104	0.132247	2.51046	0.0480004	Fmo6	0.0121065	0.692438	0.0219328	0.000150782	Fmo6	P-3173-2,-893,167;	1	P-940-1,-964,115;	1	NA	0	P-2206-1,-844,26;	1	NA	0	NA	0
Fn1	16.8127	325.026	0.0517565	0.0144374	Fn1	25.9299	37.522	0.679958	0.00150633	Fn1	P-3483-1,-377871,156;P-12671-1,-535122,61;P-7304-1,-518143,89;P-6433-3,-184138,98;	4	P-8090-1,-189759,31;P-6276-1,-376728,36;P-5495-1,-39608,39;P-1714-1,-30756,84;P-1443-1,-212668,94;	5	NA	0	P-7361-1,-212767,15;	1	P-11571-1,-1150,12;	1	P-1496-1,-470658,39;	1
Fndc3b	8.02483	15.6415	0.513359	0.0607069	Fndc3b	10.8136	30.9541	0.346983	0.000442981	Fndc3b	P-5938-1,335851,104;P-4226-1,-148854,136;P-1839-1,282017,237;P-9300-2,39924,75;P-8750-1,73011,78;	5	P-823-1,194297,121;P-8422-1,111018,30;P-8352-1,282066,30;P-4884-1,-169011,42;P-4158-2,-168678,46;P-1307-2,-170691,98;	6	NA	0	P-2759-1,282078,23;P-1174-2,-423,35;	2	P-12008-1,-153028,12;P-5672-1,130339,15;P-3212-1,610,18;	3	P-94-1,-168683,96;	1
Focad	4.98336	5.62181	0.886635	0.0296725	Focad	5.4738	4.18848	1.60142	0.0219798	Focad	P-5797-2,80971,106;P-7758-1,305907,85;	2	P-6949-2,80933,34;P-3316-1,305897,53;	2	NA	0	P-4440-1,301723,18;	1	P-8313-1,204273,13;	1	P-4424-1,5,30;P-300-1,256551,62;	2
Foxa1	0.0074481	0.0147848	0.703985	0.607074	Foxa1	0.522912	0.0408515	5.81128	0.0565696	Foxa1	P-11001-2,-237677,67;P-279-2,-521418,779;	2	P-1042-1,-521516,109;P-5514-1,-230678,39;	2	NA	0	P-5488-1,-258417,17;	1	P-4315-1,-356261,16;P-641-2,258380,30;	2	P-2628-1,15418,34;	1
Foxb1	0	0	1	NA	Foxb1	0.108466	0	11.8466	0.368199	Foxb1	P-6272-1,291695,100;P-2906-2,194507,177;P-1412-1,36563,290;P-10818-1,196370,67;	4	P-6759-1,-146611,34;P-6033-1,296580,37;P-5519-1,291712,39;P-3165-1,185315,54;P-1488-1,-200255,92;P-1461-1,79075,92;	6	NA	0	P-2947-2,36530,22;P-1303-1,291691,34;	2	P-4206-1,292356,16;	1	P-4085-1,73527,30;P-4471-1,266136,30;P-1731-1,78401,37;	3
Foxi1	0.00366707	0.0331964	0.316394	0.0511116	Foxi1	2.9042	0.414904	7.69494	0.0111548	Foxi1	P-2197-1,83158,212;P-10522-2,-68148,69;	2	P-791-2,-51144,124;P-284-1,-76370,182;P-3770-1,-97641,49;P-3426-1,9396,52;	4	NA	0	P-4055-1,-76246,19;	1	NA	0	NA	0
Foxi2	0	0.00993299	0.501681	0.42265	Foxi2	0.0043688	0	1.43688	0.42265	Foxi2	P-7950-4,114216,84;	1	P-6551-1,114265,35;	1	NA	0	P-6680-1,113625,15;P-3901-2,-12085,19;	2	NA	0	P-2662-1,-10104,34;	1
Foxj3	16.9363	14.8181	1.14285	0.28816	Foxj3	21.1229	24.9014	0.854516	0.133139	Foxj3	P-10970-1,16157,67;	1	P-7719-1,16602,32;	1	NA	0	P-6321-1,283,16;	1	P-5450-1,23067,15;	1	P-4011-1,-124,30;	1
Foxn2	5.30094	6.83597	0.775775	0.119142	Foxn2	8.45423	10.035	0.767369	0.0585244	Foxn2	P-12718-2,-114198,61;	1	P-8189-1,-275179,31;P-6465-1,-228398,36;	2	NA	0	P-3651-1,-329132,20;	1	P-10224-1,-329331,12;P-11733-1,-130224,12;P-6781-1,394,14;	3	NA	0
Enox1	10.1982	2.0474	4.96169	0.00727824	Enox1	4.90523	6.52696	0.720515	0.00117838	Enox1	P-727-2,39681,515;	1	P-7208-1,39652,33;	1	NA	0	P-4285-2,39685,18;	1	NA	0	NA	0
Frem3	0.259063	0.0932809	2.60515	0.0967515	Frem3	0.183899	3.38832	0.0722898	0.00118959	Frem3	P-4466-1,-84255,131;P-10538-4,-38229,69;P-6417-3,-392,98;	3	P-5713-1,-38208,38;P-1609-1,-84247,87;	2	NA	0	P-1565-1,-425,31;	1	NA	0	P-396-1,-84295,56;	1
Frg1	41.7444	30.0807	1.38762	0.0930184	Frg1	34.2778	37.5665	1.00627	0.941156	Frg1	P-65-2,-739699,1125;P-3604-2,-552415,153;P-7848-1,-414765,84;	3	P-4880-1,-571312,42;P-4717-1,-572030,43;	2	NA	0	P-7479-1,-169678,15;	1	P-8220-2,-488680,13;P-2099-1,-684698,20;	2	P-3206-1,-80,32;	1
Frmd4a	11.5504	14.1519	0.816307	0.0972829	Frmd4a	18.5854	26.1379	0.707215	0.0501212	Frmd4a	P-6239-1,458673,101;P-4489-1,-25043,130;P-4049-1,280420,141;P-1538-3,434985,269;P-12365-2,390010,62;P-11266-2,389277,66;P-10981-1,468254,67;P-9715-1,129910,73;P-8754-1,-194777,78;P-6841-3,146117,94;	10	P-8144-1,458630,31;P-5793-1,130056,38;P-5717-2,300289,38;P-4623-1,437484,43;P-4502-1,435043,44;P-2068-1,206758,73;P-1668-1,328337,85;	7	NA	0	P-5610-1,-403749,16;P-2634-2,248577,24;P-935-1,146226,39;	3	P-9729-1,145796,12;	1	P-2553-1,435048,34;P-1028-1,389099,43;P-277-1,390018,63;	3
Frmd6	3.24329	14.4999	0.224211	0.0206882	Frmd6	5.0553	3.89807	1.19571	0.0582481	Frmd6	P-12484-1,-202100,61;P-12312-1,82520,62;P-11429-1,69160,65;P-8611-1,44269,79;	4	P-7858-1,-234828,31;P-7027-1,-249638,34;P-6361-1,-144335,36;P-5095-1,69179,41;P-3872-1,-133268,48;	5	NA	0	P-3790-1,-21,20;	1	NA	0	NA	0
Des	60.1969	13.1301	4.58193	0.00105435	Des	31.8762	7.60999	3.65756	0.00423339	Des	P-5295-1,-15934,114;P-9092-3,-20732,76;P-7277-1,-22039,90;	3	P-614-1,-22061,138;P-7188-1,-17667,33;	2	NA	0	P-339-1,-113,60;	1	P-7060-1,-22536,14;	1	P-1728-1,-17300,38;P-1163-1,-22113,41;	2
Fsd1l	1.46645	0.968815	1.5084	0.094865	Fsd1l	1.95415	2.35959	0.862998	0.257343	Fsd1l	P-12204-2,-65032,62;P-11885-1,-185691,63;P-11884-1,-157633,63;P-7797-2,-180446,85;P-7131-1,-110394,91;	5	P-7977-1,-110255,31;	1	NA	0	P-7105-1,-44,15;	1	NA	0	NA	0
Fyttd1	26.2783	22.4662	1.16961	0.391508	Fyttd1	28.4204	26.4693	1.09694	0.0371072	Fyttd1	P-9219-1,29197,75;	1	P-3621-1,29146,50;	1	NA	0	P-332-1,36,61;	1	P-3304-1,-136,17;	1	P-2116-1,14013,36;	1
Fzd1	11.8475	92.7891	0.127776	0.0192108	Fzd1	8.29006	11.6945	0.776723	0.0375656	Fzd1	P-6006-1,517886,103;P-10969-5,92718,67;P-10784-1,563908,68;P-9825-3,500744,72;	4	P-6014-1,517920,37;P-2170-1,500970,71;	2	NA	0	P-7419-1,-420017,15;P-673-1,517843,45;	2	P-8283-1,-596667,13;P-8554-1,221944,13;P-1316-1,-228640,23;	3	P-3324-1,-63781,32;P-2456-1,102,34;P-2011-1,-203911,36;	3
G6pc3	20.038	11.4639	1.74727	0.000449436	G6pc3	17.4686	14.4035	1.2445	0.0257912	G6pc3	P-2303-1,25056,206;	1	P-5853-1,25015,38;	1	NA	0	P-3917-1,25086,19;	1	NA	0	P-829-1,-19,46;	1
Gabrr3	0	0.00519186	0.658247	0.42265	Gabrr3	0.0233233	0	3.33233	0.42265	Gabrr3	P-4197-2,37766,137;	1	P-115-1,37764,227;	1	NA	0	P-1485-1,37757,32;	1	P-9465-1,-10445,12;P-6707-1,-4400,14;	2	NA	0
Galc	5.49885	5.1945	1.05848	0.641537	Galc	6.16555	8.4429	0.771294	0.00758201	Galc	P-3161-2,253645,167;P-913-1,82651,428;P-542-2,329339,610;P-11695-2,209336,64;P-402-1,826480,692;P-9621-2,860745,73;	6	P-4300-1,8993,45;P-2622-1,209270,62;P-1290-1,82657,99;	3	NA	0	P-6600-1,152796,15;P-7038-1,311809,15;	2	P-7502-2,146,13;P-6204-1,209290,14;P-5979-3,623138,14;	3	NA	0
Galnt1	29.5152	36.0347	0.819127	0.177649	Galnt1	30.4541	35.2856	0.837423	0.00537047	Galnt1	P-9508-2,244345,74;	1	P-911-1,238212,117;	1	NA	0	P-1514-1,-103,31;	1	NA	0	NA	0
Galnt14	1.41078	2.44766	0.578101	0.0674882	Galnt14	2.37421	4.46137	0.549676	0.00288375	Galnt14	P-6551-1,298437,97;	1	P-5889-2,2083,37;	1	NA	0	P-3904-2,298284,19;	1	NA	0	NA	0
Gap43	0.345126	6.94556	0.0510565	0.351328	Gap43	0.296011	0.574627	0.599598	0.25723	Gap43	P-6152-1,-534174,101;P-4954-2,-209114,121;P-4419-1,527466,132;P-4252-1,-545088,136;P-3987-1,704659,143;P-1565-1,505791,264;P-189-1,340809,890;P-7207-1,513259,90;P-6786-3,-441771,94;	9	P-5213-1,-362208,40;P-2939-2,513242,57;	2	NA	0	P-2375-1,-535647,25;	1	P-8406-1,300659,13;P-6568-1,-441776,14;P-2634-3,-536072,19;P-1089-4,-534634,25;	4	P-3771-1,-253196,31;P-3772-1,340842,31;P-1961-1,64000,36;P-925-1,150388,44;	4
Gcnt3	0.0413035	0.0170479	1.89676	0.478798	Gcnt3	0.171099	0.171533	0.512931	0.25267	Gcnt3	P-11371-2,-19954,65;P-6572-2,-48216,96;	2	P-5476-1,-48195,39;	1	NA	0	P-1470-2,-48204,32;	1	NA	0	NA	0
Gdnf	19.8476	32.1656	0.617162	0.119706	Gdnf	32.5784	16.89	1.64467	0.0616634	Gdnf	P-3661-1,220364,152;P-3204-2,78288,166;P-3158-1,-232275,167;P-2381-3,69194,201;P-1726-2,-186065,247;P-1621-1,-113031,258;P-1458-1,27749,282;P-1038-1,-348310,388;P-12296-1,-125242,62;P-11485-2,-127675,65;P-461-2,-209273,660;P-10674-3,-262194,68;P-10342-1,255186,70;P-10120-1,235557,71;P-8756-1,66769,78;P-6662-1,-347331,95;	16	P-6853-1,-234838,34;P-6267-2,-347216,36;P-5093-1,78280,41;P-4826-2,-209380,42;P-2415-2,-185850,66;P-2316-2,220419,67;P-1434-1,-232317,94;	7	NA	0	P-3658-1,-348329,20;P-3520-1,-183105,20;P-3315-2,78346,21;P-861-1,-186103,40;	4	P-7614-2,-296532,13;P-7947-1,-168803,13;P-2564-1,-287672,19;	3	P-1420-1,-348467,39;P-1030-1,-232356,43;P-626-1,123229,49;P-228-1,-112978,68;	4
Gfod1	0.232298	0.711772	0.335698	0.140639	Gfod1	0.550975	0.50179	1.44477	0.0518436	Gfod1	P-6928-1,-27785,93;	1	P-1671-1,107147,85;P-1437-1,30051,94;	2	NA	0	P-6598-1,-61516,15;P-2605-1,-196,24;	2	NA	0	P-2770-1,-61299,33;	1
Hoxb5	29.5481	7.03831	4.19364	0.0239511	Hoxb5	31.0855	16.3499	1.76332	0.0301556	Hoxb5	P-2132-6,4435,216;P-8298-3,1066,81;	2	P-18-1,4468,386;	1	NA	0	P-7068-1,-3675,15;P-3598-1,3937,20;P-3597-1,4478,20;P-2312-1,-1686,25;	4	P-9516-1,-1077,12;	1	P-1350-1,4501,40;	1
Ggta1	6.27315	12.446	0.504429	0.00369127	Ggta1	13.8478	16.1567	0.831205	0.118757	Ggta1	P-4671-2,-35029,126;P-12207-1,29320,62;P-12040-3,-97308,63;P-11750-2,-120273,64;P-11409-1,16341,65;P-10040-2,32262,71;P-7023-1,33714,92;	7	P-4642-2,32337,43;P-3798-1,21447,48;P-3432-1,38775,52;P-2524-1,-97095,63;	4	NA	0	P-7464-1,-121224,15;P-6087-1,33584,16;P-1157-1,-35001,36;	3	NA	0	NA	0
Ghr	12.8231	25.0839	0.511404	0.00875603	Ghr	18.2649	11.8248	1.65431	0.0329002	Ghr	P-2091-1,153583,218;P-7808-1,529,85;	2	P-8257-1,153639,30;	1	NA	0	P-2409-1,-90,25;	1	P-10537-1,-419,12;P-10151-1,51659,12;P-7796-1,-255309,13;P-5511-1,184566,15;P-2767-1,533,18;	5	NA	0
Ghsr	0.00893568	0.00801406	1.05116	0.919656	Ghsr	0.0970322	0.086511	5.40847	0.463484	Ghsr	P-5938-1,3237,104;P-4937-2,-37208,121;P-2388-1,-44384,201;P-1839-1,57071,237;P-9300-2,299164,75;P-8750-1,266077,78;	6	P-823-1,144791,121;P-8352-1,57022,30;P-8422-1,228070,30;	3	NA	0	P-2759-1,57010,23;	1	P-5672-1,208749,15;	1	NA	0
Glcci1	17.8953	13.9955	1.27844	0.0257621	Glcci1	24.7747	23.2333	1.00445	0.964933	Glcci1	P-5277-1,-41378,114;P-3407-1,-89848,159;P-2057-2,139074,220;P-12695-1,232985,61;P-9438-1,-92564,74;P-8821-1,-13552,77;	6	P-7622-2,139081,32;P-7107-1,223100,33;P-2927-1,230690,57;	3	NA	0	P-7595-1,212163,15;P-5784-1,-7341,16;P-4588-1,-54842,18;P-989-1,175,38;	4	NA	0	P-1266-1,-89688,40;	1
Glp1r	0.0111788	0.0759294	0.246467	0.275188	Glp1r	0.00991704	0.189828	0.107117	0.00354912	Glp1r	P-1722-5,-88937,247;	1	P-3193-1,-85440,54;	1	NA	0	P-3513-1,-89015,20;	1	NA	0	NA	0
Gls	11.0861	8.27222	1.33975	0.157896	Gls	15.3224	11.5418	1.2886	0.0256972	Gls	P-4097-1,-237766,140;P-2030-2,-230349,222;P-1427-1,-20315,290;P-13008-1,-233872,60;P-10250-1,-48370,70;P-8916-1,-155119,77;P-8541-2,-141158,80;	7	P-1637-1,-237697,87;	1	NA	0	P-5582-1,105456,16;P-1325-1,-155102,33;	2	NA	0	NA	0
Glt1d1	0.198735	0.0632276	2.8505	0.220645	Glt1d1	0.295843	0.801418	4.65699	0.0144097	Glt1d1	P-6230-2,418254,101;P-5979-3,756622,103;P-4968-1,612151,120;P-11816-1,279668,63;	4	P-375-1,443389,164;P-8062-1,279587,31;P-6291-1,641154,36;P-2012-2,756676,75;	4	NA	0	P-5515-1,756903,17;P-2330-1,612142,25;	2	P-11141-1,779921,12;	1	P-2358-1,490827,35;P-1268-1,612104,40;P-792-1,756685,46;	3
Glt28d2	1.66573	0.101286	15.0579	0.00181377	Glt28d2	3.01068	1.13304	2.39237	0.00878616	Glt28d2	P-5959-1,122324,104;P-2982-1,-186,174;P-11465-2,45789,65;	3	P-395-1,59520,162;P-5249-1,45835,40;	2	NA	0	P-5984-1,-149,16;	1	NA	0	NA	0
Gltscr2	134.404	102.249	1.31446	0.177462	Gltscr2	134.767	127.258	1.14249	0.0134346	Gltscr2	P-3449-1,12140,158;P-11027-1,-2507,67;	2	P-8025-1,12120,31;	1	NA	0	P-2553-1,-2495,24;	1	NA	0	NA	0
Gm10681	0.0531427	0.337664	0.18162	0.22446	Gm10681	1.10864	0.236114	3.8517	0.00214147	Gm10681	P-2740-3,-50590,184;	1	P-1496-1,-49680,92;	1	NA	0	P-1791-1,-49984,29;P-1632-1,16109,30;P-465-1,-49763,53;	3	NA	0	NA	0
Acsl3	50.6407	13.4288	3.76898	0.00579424	Acsl3	40.8482	41.6532	0.929874	0.443665	Acsl3	P-2847-3,-46615,179;P-2829-2,-48593,180;P-6-2,-8396,1833;P-7364-1,-89795,89;	4	P-159-2,-56965,214;P-5707-1,-10380,38;	2	NA	0	P-4018-1,-8477,19;	1	NA	0	NA	0
Gm5082	0.178075	0.0097582	9.51883	0.0122807	Gm5082	0.0130862	0.0697115	2.30862	0.42265	Gm5082	P-2511-3,50131,194;P-2115-3,41421,217;P-11693-1,80153,64;P-7084-3,-27905,91;	4	P-7281-1,124276,33;	1	NA	0	P-5775-1,166252,16;P-2379-1,33959,25;	2	P-6685-1,125662,14;P-3630-2,34198,17;	2	NA	0
Gm572	0	0	1	NA	Gm572	0	0	1	NA	Gm572	P-5915-2,127410,104;P-3800-1,19045,148;P-2199-1,132563,211;P-960-1,17074,412;	4	P-4969-1,13514,41;	1	NA	0	P-2395-1,16925,25;	1	NA	0	P-2264-1,99504,35;	1
Gm815	0	0	1	NA	Gm815	0	0	1	NA	Gm815	P-3936-1,-3796,144;P-10443-2,-8277,69;P-7930-1,56375,84;P-6782-3,-181112,94;	4	P-786-1,-19999,124;P-6929-1,-8560,34;	2	NA	0	P-3990-2,-278560,19;P-2445-2,56404,25;	2	P-6929-1,16712,14;	1	NA	0
Gm826	0.0096322	0.0732682	0.235771	0.359143	Gm826	0	0	1	NA	Gm826	P-5676-2,602166,108;P-3650-2,260525,152;P-12115-1,983063,62;P-12036-1,201195,63;P-10661-1,439172,68;P-9599-1,310138,73;P-6715-1,731023,95;P-6535-1,703318,97;	8	P-81-1,826173,252;P-8179-1,740566,31;P-7598-1,752034,32;P-6968-1,731053,34;P-6378-1,154790,36;P-6349-1,703412,36;P-6042-1,912826,37;P-5401-1,332798,39;P-4936-1,680670,42;P-1573-1,86588,88;P-1309-1,310170,98;	11	NA	0	P-2760-1,310268,23;	1	P-8048-1,324862,13;P-7814-1,909259,13;	2	NA	0
Gm839	0	0	1	NA	Gm839	0	0	1	NA	Gm839	P-6557-2,-19670,96;	1	P-1760-1,-19436,82;	1	NA	0	P-1835-1,-19651,28;	1	NA	0	NA	0
Gm9733	0	0.158194	0.059455	0.20554	Gm9733	0	0	1	NA	Gm9733	P-12357-2,277988,62;P-8254-3,419836,81;	2	P-5288-1,324243,40;	1	NA	0	P-6866-1,-170881,15;	1	NA	0	NA	0
Gm9758	0	0	1	NA	Gm9758	1.22389e-10	0	1	0.42265	Gm9758	P-9442-1,383731,74;	1	P-7196-1,132021,33;P-5714-1,209275,38;P-3324-1,207300,53;P-2507-1,383751,64;	4	NA	0	P-2903-3,14736,22;	1	NA	0	NA	0
Got1	21.0143	11.3199	1.85565	0.00775196	Got1	21.2562	17.7382	1.21816	0.110955	Got1	P-4004-1,9426,142;	1	P-6108-2,-75088,37;	1	NA	0	P-1682-1,286,30;	1	P-12059-1,169,12;	1	P-1951-1,-46552,36;	1
Gpam	8.83285	11.3463	0.778672	0.114147	Gpam	9.17982	9.48448	0.844486	0.0218032	Gpam	P-5640-1,482268,108;P-2250-1,691281,209;P-11336-1,661158,65;	3	P-760-1,985863,126;P-6380-1,855116,36;P-3492-1,812108,51;P-2016-2,804637,75;P-1861-1,801589,79;P-1596-1,482286,88;	6	NA	0	P-5285-1,794,17;	1	P-9830-1,735016,12;P-8660-1,351467,13;P-8661-1,801644,13;	3	NA	0
Gpbp1	38.3472	34.9631	1.09676	0.694635	Gpbp1	42.9601	50.4159	0.820203	0.0773741	Gpbp1	P-8896-1,160793,77;	1	P-6064-1,116722,37;P-6111-1,160875,37;	2	NA	0	P-3523-2,15,20;	1	NA	0	P-2667-1,79027,34;	1
Gpc4	3.52221	13.5141	0.261179	0.00086151	Gpc4	9.22754	10.619	0.887641	0.373515	Gpc4	P-4847-1,-309103,123;P-4042-2,-372183,141;P-11368-1,-243407,65;P-10946-1,-334119,67;	4	P-6444-1,-116846,36;	1	NA	0	P-3279-1,-309092,21;	1	NA	0	NA	0
Gpc5	2.73706	0.427027	6.28579	0.0132985	Gpc5	0.391925	4.25383	0.0983532	0.00104023	Gpc5	P-2123-1,-237423,216;P-706-3,8149,525;P-9516-1,14946,74;P-8398-1,-235960,80;P-6621-1,-739248,96;	5	P-1254-1,320982,100;P-5959-1,-236004,37;P-5135-1,-237460,41;P-3352-1,8204,52;	4	NA	0	P-7193-1,-185073,15;P-4867-1,-51895,17;	2	P-11423-1,166752,12;P-11166-1,750302,12;P-7761-1,751082,13;P-4723-1,-50258,16;P-3710-1,-9601,17;P-3231-1,472561,18;P-1752-1,5493,21;P-716-3,454854,29;	8	P-4497-1,-21888,30;	1
Gpc6	41.5805	39.6517	1.04863	0.770429	Gpc6	58.7867	41.6113	1.45664	0.0310556	Gpc6	P-5334-1,698418,113;P-4956-1,75079,121;P-4742-1,678503,125;P-4460-1,495839,131;P-3182-3,494316,167;P-2910-2,342898,177;P-2515-2,-451978,194;P-12650-1,-787913,61;P-10735-1,454464,68;P-10734-1,592089,68;P-10283-1,498331,70;P-7563-1,136171,87;P-148-2,-471985,943;	13	P-8433-1,948135,30;P-1519-1,-472035,91;	2	NA	0	P-7610-1,163770,15;	1	P-11469-1,2446,12;P-5020-1,352911,15;P-1401-2,494263,23;P-870-2,-472046,27;P-112-1,421393,57;	5	P-3054-1,88330,32;P-3031-2,494528,33;P-1965-1,-451897,36;P-1195-1,498318,41;P-183-1,-472009,74;	5
Gpd2	5.47342	2.98039	1.83368	0.0287084	Gpd2	9.44238	10.4253	0.879752	0.12666	Gpd2	P-2687-1,358,186;P-10440-1,113176,69;P-9987-2,183733,71;	3	P-8608-1,360236,30;P-7018-1,329724,34;	2	NA	0	P-357-1,297,59;	1	P-10728-1,-34700,12;P-6498-1,-55775,14;	2	NA	0
Gpr135	0.474606	0.624075	0.764272	0.653868	Gpr135	0.454906	0.399303	1.42675	0.581616	Gpr135	P-5181-1,178832,116;P-1126-3,203063,361;P-6625-2,101585,96;	3	P-1673-2,203072,85;	1	NA	0	P-5402-1,203126,17;	1	NA	0	P-1972-1,203211,36;	1
Gpr146	2.42113	0.502876	4.74019	0.0600355	Gpr146	2.59441	1.4197	2.06039	0.0445805	Gpr146	P-4237-1,6289,136;P-1494-1,-5004,274;	2	P-6511-1,-5241,35;	1	NA	0	P-2087-1,-5053,27;P-1626-1,2039,30;P-1373-1,-9160,33;	3	NA	0	NA	0
Gpr156	0.155731	0.454977	0.356429	0.303825	Gpr156	0.278985	0.289413	1.17125	0.638358	Gpr156	P-9513-2,72151,74;	1	P-1871-1,76465,79;	1	NA	0	P-6247-1,40463,16;	1	NA	0	NA	0
Gria3	1.26998	3.36304	0.379474	0.0403356	Gria3	2.25073	3.30511	0.800599	0.00971135	Gria3	P-3079-1,-53562,170;P-1371-3,509364,298;P-12412-1,-143416,61;P-12501-1,24461,61;	4	P-941-1,24498,114;	1	NA	0	P-5290-1,507715,17;P-2142-1,509454,26;	2	P-8453-1,-453175,13;P-2463-1,-949308,19;	2	P-4103-1,-792701,30;P-1612-1,24483,38;	2
Grm3	0	0.972696	0.0101761	0.0646223	Grm3	0.0169557	0	2.69557	0.272752	Grm3	P-4934-1,101981,121;	1	P-8208-1,-329428,30;P-7881-1,-316513,31;	2	NA	0	P-7345-1,-455696,15;	1	NA	0	NA	0
Grm8	0.31147	0.127969	2.33002	0.00617673	Grm8	0.0337149	0.577363	0.133041	0.00356255	Grm8	P-1920-1,58845,230;	1	P-1061-1,673314,108;P-7135-1,58823,33;	2	NA	0	P-7721-1,-38288,15;	1	P-10082-1,280987,12;P-4377-1,211217,16;P-2951-2,281415,18;	3	P-3934-1,116817,31;	1
Grsf1	45.2814	37.9513	1.19309	0.130404	Grsf1	45.6194	49.3847	0.928551	0.0159418	Grsf1	P-4587-1,75666,128;P-1511-1,70963,272;P-6446-1,73298,98;	3	P-2073-1,73272,73;	1	NA	0	P-5426-2,70812,17;	1	NA	0	NA	0
Gucy1b3	2.40611	26.1717	0.0922826	0.0338721	Gucy1b3	1.69228	18.3635	0.0973637	1.45149e-06	Gucy1b3	P-240-1,-54943,824;	1	P-1330-1,-63442,97;	1	NA	0	P-1747-1,830,29;	1	NA	0	NA	0
Gxylt1	9.53105	14.2021	0.671335	0.0739786	Gxylt1	10.5944	12.2172	0.821506	0.0768398	Gxylt1	P-2052-2,515493,221;P-12793-1,22995,60;P-9611-5,212041,73;	3	P-387-2,727323,163;P-3908-1,663576,48;P-3227-1,712845,54;	3	NA	0	P-6236-1,515495,16;	1	P-7913-1,177786,13;P-7760-1,712875,13;P-4012-3,-33821,16;P-4426-1,180308,16;	4	NA	0
H13	18.9365	13.9993	1.35242	0.0220924	H13	15.4453	15.3846	0.997261	0.880376	H13	P-7829-5,-32890,85;	1	P-1890-1,-29770,79;P-1475-1,-33216,92;	2	NA	0	P-4109-1,-32632,19;	1	P-7815-1,350,13;	1	NA	0
H2afy2	74.1532	76.619	0.967821	0.660545	H2afy2	76.5525	77.853	0.901103	0.264976	H2afy2	P-2502-1,-181476,195;P-1974-1,-152738,226;P-1753-1,-127794,245;P-9088-2,-98782,76;P-8731-2,-45003,78;P-8808-2,24067,78;P-6824-2,-144594,94;	7	P-7638-1,-144570,32;P-6780-1,-82427,34;P-4560-1,-181465,44;	3	NA	0	P-1892-1,899,28;	1	P-3158-1,1032,18;P-58-2,-51366,81;	2	P-907-1,-54781,45;P-728-1,-181534,47;	2
H2afz	595.297	524.577	1.13481	0.531914	H2afz	356.07	296.542	1.25316	0.259494	H2afz	P-2241-4,-56019,210;	1	P-6488-1,-216557,35;	1	NA	0	P-2397-2,-214,25;	1	NA	0	NA	0
H3f3a	761.96	480.892	1.58446	0.257623	H3f3a	735.606	610.832	1.23529	0.0476678	H3f3a	P-5971-1,63719,104;P-2815-3,-3785,181;	2	P-7122-1,58950,33;	1	NA	0	P-424-1,-119,55;	1	P-7058-1,35779,14;P-499-3,761,33;	2	NA	0
Ubtd1	31.3297	8.52717	3.67097	0.00770674	Ubtd1	27.3097	14.6387	1.75302	0.0360416	Ubtd1	P-5316-2,27258,113;P-12634-3,5622,61;P-10984-3,13805,67;P-380-2,32629,702;P-9990-1,1226,71;	5	P-2685-1,36342,60;P-2083-1,29473,73;	2	NA	0	P-793-2,-854,42;	1	P-5689-1,-634,15;	1	NA	0
Haus1	20.5053	19.338	1.06033	0.500231	Haus1	16.2739	14.2327	1.22619	0.20695	Haus1	P-4305-1,34810,135;P-11154-1,160668,66;	2	P-6930-1,34791,34;	1	NA	0	P-6525-1,49928,15;	1	NA	0	P-3153-1,161125,32;	1
Hc	0.0591061	0.00171115	5.90089	0.0351352	Hc	0.332956	0	34.2956	0.275586	Hc	P-5678-1,9803,108;P-14-1,77937,1574;P-1879-2,97732,233;P-1383-2,89952,298;P-10041-2,-10885,71;	5	P-574-1,89874,142;P-6296-1,-9856,36;P-1451-1,78091,93;	3	NA	0	P-7187-1,36885,15;P-303-1,78267,63;	2	P-4547-2,-19439,16;	1	P-4197-1,90877,30;P-920-1,77882,44;	2
Hcn1	0.0473635	0.0130265	2.49119	0.0476512	Hcn1	0.0443568	0.0906887	0.589	0.48258	Hcn1	P-3965-2,-178719,143;P-3054-1,-192277,171;P-2824-1,-366689,181;P-12301-1,362312,62;P-10513-1,777934,69;P-9518-3,397801,74;P-7904-1,289760,84;P-6689-1,678406,95;	8	P-8154-1,-366711,31;P-3244-1,777970,54;	2	NA	0	P-3590-1,362288,20;	1	P-4024-2,436966,16;P-1535-1,-366720,22;P-909-2,492423,27;	3	P-827-1,-366692,46;P-703-1,-290810,48;	2
Hdac5	17.5642	12.3505	1.42181	0.0148049	Hdac5	17.7808	7.04836	2.38108	0.00152417	Hdac5	P-2303-1,15441,206;	1	P-5853-1,15482,38;	1	NA	0	P-3917-1,15411,19;	1	NA	0	NA	0
Hebp2	0.436298	2.02573	0.219233	0.0147862	Hebp2	0.747992	0.756267	0.915482	0.540023	Hebp2	P-5741-1,51620,107;P-4789-3,127687,124;P-2884-3,76214,178;	3	P-6364-1,-135334,36;P-3334-1,-100782,53;	2	NA	0	P-7406-1,-117564,15;P-7239-1,58038,15;	2	P-3734-1,115067,17;	1	NA	0
Hgf	0.195223	4.88751	0.0419035	0.0111136	Hgf	0.225479	0.132542	1.25348	0.184713	Hgf	P-6030-1,24514,103;P-12266-1,-406711,62;P-10834-1,-611294,67;	3	P-782-1,-538945,124;P-3835-1,-550950,48;P-3007-1,-505860,56;	3	NA	0	P-7440-1,-538882,15;	1	P-11057-1,-438397,12;P-10915-1,-196736,12;P-6722-1,-223539,14;P-359-2,-354256,37;P-73-2,-76587,72;	5	NA	0
Hivep1	11.3034	16.7711	0.674176	0.101872	Hivep1	14.4205	19.8394	0.704552	0.0261242	Hivep1	P-5505-1,1762,110;P-11167-4,-398,66;	2	P-5879-2,-179592,38;	1	NA	0	P-5470-2,123,17;P-4658-1,51141,18;P-1354-1,-839,33;	3	P-3423-1,-638,17;	1	NA	0
Hivep2	0.979317	3.77042	0.261695	0.0126722	Hivep2	1.44871	0.962983	1.78195	0.000174317	Hivep2	P-12154-1,22045,62;P-10351-1,81567,70;	2	P-1146-1,89443,105;P-4336-1,227275,45;	2	NA	0	P-4571-1,51866,18;P-1209-1,-648,35;	2	P-8788-2,484049,13;P-4459-4,297531,16;	2	P-4348-1,267414,30;	1
Hk3	0.0366799	0.655666	0.0701251	0.0514263	Hk3	0.0203949	0.099567	0.145337	0.00423326	Hk3	P-5575-1,-39464,109;	1	P-5733-1,33827,38;P-2930-2,-39644,57;	2	NA	0	P-6777-1,64699,15;	1	NA	0	P-3453-1,-39603,31;	1
Hoxa4	5.26907	6.75388	0.780479	0.481973	Hoxa4	3.39779	9.3327	0.353571	0.00272787	Hoxa4	P-5566-2,725,109;	1	P-532-2,762,146;	1	NA	0	P-5316-1,670,17;P-194-1,-156,79;	2	NA	0	P-454-1,718,54;	1
Hoxa6	15.0466	10.8319	1.38873	0.199641	Hoxa6	11.3797	9.41844	1.26377	0.187577	Hoxa6	P-4757-2,936,124;P-7192-1,-258,90;	2	P-1932-1,-4737,78;	1	NA	0	P-1720-1,-282,29;	1	P-12097-1,121,12;P-992-3,-4876,26;	2	P-2531-1,-3012,34;	1
Cap2	10.6027	2.93712	3.60106	0.00048824	Cap2	5.59299	6.15673	0.950551	0.687009	Cap2	P-5806-1,45739,106;P-5248-4,32501,115;P-8689-1,118090,78;P-7876-1,109380,84;	4	P-1256-1,45600,100;P-727-2,72616,128;P-7064-1,28582,34;P-3995-1,-42174,47;	4	NA	0	P-4844-1,46458,18;P-2732-1,158,23;	2	P-7396-1,91197,13;	1	NA	0
Abr	51.4564	15.8994	3.23497	0.0304626	Abr	63.0711	48.0216	1.23213	0.0142431	Abr	P-6159-1,-106637,101;P-5230-2,-16752,115;P-3251-1,-111426,165;P-2256-1,43305,209;P-567-1,-76891,594;P-11293-2,13487,66;P-9230-2,-149928,75;P-150-2,-135863,932;P-6374-4,-97413,99;	9	P-717-1,-97111,129;P-679-1,-76873,132;P-515-1,-48576,148;P-5691-1,59407,38;P-5153-1,-111372,41;P-4645-1,32237,43;P-4043-1,-84275,47;P-2442-1,-149839,65;	8	NA	0	P-1356-1,-96979,33;	1	P-12133-1,-133928,12;	1	P-2640-1,-16740,34;P-2404-1,-14072,35;P-2060-1,-149694,36;P-486-1,-111368,53;	4
Mylip	21.2063	6.61536	3.20229	0.0954986	Mylip	16.0705	25.2568	0.721632	0.0286819	Mylip	P-48-1,-283110,1218;P-4544-2,76625,129;P-3930-1,-205886,144;P-3036-4,2019,172;P-10804-1,-309899,68;P-10678-2,-188849,68;P-10515-3,-105338,69;P-9360-1,-158704,75;P-7383-1,80160,89;	9	P-2181-1,-114232,71;P-1864-1,-283089,79;	2	NA	0	P-1659-1,-283106,30;	1	NA	0	P-1968-1,87700,36;P-686-1,-305778,48;P-706-2,-114000,48;P-319-1,-283099,61;	4
Fryl	16.5938	5.4017	3.06812	0.0529916	Fryl	25.3868	9.78174	2.57213	0.00550415	Fryl	P-1165-2,-8969,348;P-1084-1,-3298,372;	2	P-556-1,153765,143;P-8207-1,-382,30;P-6174-1,54260,36;	3	NA	0	P-6277-1,53805,16;	1	NA	0	P-2970-1,-8821,33;	1
Frat2	17.5583	5.95146	2.94698	0.000403428	Frat2	12.4529	7.43654	1.92674	0.0890187	Frat2	P-9893-1,-2576,72;P-8108-1,30657,82;P-7204-3,37773,90;P-6550-2,-9996,97;	4	P-5599-1,-2581,39;	1	NA	0	P-6245-1,18427,16;P-2765-2,17921,23;	2	P-2017-1,-480,20;	1	NA	0
Hoxd1	0.342544	0.173606	1.92011	0.178304	Hoxd1	0.183086	0.0764236	5.79712	0.047787	Hoxd1	P-4271-1,47840,135;	1	P-5936-1,-28347,37;P-6152-1,-23071,37;P-1895-1,-35183,79;P-1877-1,-22203,79;P-1821-1,-15660,80;	5	NA	0	P-4668-1,-35207,18;P-1199-1,-22299,35;P-283-1,-13263,65;	3	P-9618-1,-13050,12;	1	P-4513-1,-23080,30;P-2281-1,-12844,35;	2
Gm266	51.2793	17.7517	2.88764	0.0136542	Gm266	53.9591	61.9881	0.828704	0.0358576	Gm266	P-5271-1,37730,114;P-505-2,-275,631;P-8150-1,24436,82;	3	P-160-6,24439,214;P-8397-1,39333,30;	2	NA	0	P-6286-1,39390,16;P-1854-1,-1410,28;P-1417-1,-253,32;	3	NA	0	NA	0
Slc35b3	17.658	6.24031	2.82675	0.0161617	Slc35b3	8.0575	7.95807	1.23038	0.376022	Slc35b3	P-5010-3,-451133,119;P-4869-1,84875,123;P-11694-2,-848800,64;P-11114-1,-944456,66;P-10002-1,122368,71;P-8759-1,-577428,78;P-8402-1,-442693,80;P-133-2,96611,972;	8	P-7919-1,-305349,31;P-6625-1,84817,35;P-6159-1,8104,37;P-5783-1,-555346,38;P-4890-1,-451190,42;P-4020-2,96542,47;	6	NA	0	P-5506-1,-892440,17;	1	P-7918-1,291194,13;P-6886-1,-401529,14;P-6472-2,84660,14;	3	P-2925-1,84788,33;P-1066-1,-305377,43;P-449-1,96655,54;	3
Hp1bp3	44.9835	50.87	0.884307	0.0355653	Hp1bp3	44.8133	49.7649	0.87013	0.00269651	Hp1bp3	P-8596-5,-196234,79;	1	P-6080-1,-39198,37;	1	NA	0	P-6862-1,-643,15;P-2717-1,-85766,23;	2	NA	0	P-2633-1,-50465,34;	1
Hs1bp3	7.01323	7.70469	0.910371	0.231397	Hs1bp3	5.75311	4.29696	1.65269	0.00465489	Hs1bp3	P-3134-1,181555,168;P-6945-1,178492,93;	2	P-3010-4,18870,56;	1	NA	0	P-6408-1,80829,15;	1	P-926-1,156594,27;	1	P-4303-1,133772,30;P-3314-1,183014,32;	2
Hs6st1	16.3047	19.8621	0.820985	0.218136	Hs6st1	25.5729	31.6161	0.730328	0.011361	Hs6st1	P-3356-1,-261488,160;P-11713-2,-264621,64;P-9631-1,-2805,73;	3	P-148-1,11433,219;P-7346-1,69846,33;	2	NA	0	P-4879-1,-396586,17;P-3238-1,11518,21;	2	P-911-2,-569044,27;	1	NA	0
Hs6st3	0.585357	0.160868	3.48431	0.102108	Hs6st3	0.51323	1.81282	0.435307	0.0320701	Hs6st3	P-6186-1,828832,101;P-3822-1,710849,147;P-3491-2,848636,156;P-2449-1,815005,198;P-9616-1,270945,73;P-9571-2,780413,73;P-141-1,843152,956;P-6425-1,888441,98;	8	P-8078-1,780405,31;P-7094-1,198726,33;P-3373-1,443836,52;P-3435-1,710852,52;P-2416-1,843085,66;P-2010-1,780996,75;	6	NA	0	P-2237-1,843096,26;P-1965-2,710863,28;	2	P-4300-2,690172,16;P-3923-1,694886,16;	2	P-3614-1,710851,31;P-1834-1,757939,37;P-1122-1,843090,42;	3
Hsd3b5	0.00492368	0.00477311	1.01019	0.983534	Hsd3b5	0.05839	0	6.839	0.42265	Hsd3b5	P-2740-3,15681,184;	1	P-1496-1,16591,92;	1	NA	0	P-1791-1,16287,29;P-465-1,16508,53;	2	NA	0	NA	0
Hsf2	15.5849	12.5568	1.24097	0.129448	Hsf2	13.7449	16.3335	0.831688	0.00918652	Hsf2	P-5338-1,-734016,113;P-3264-1,-484808,164;P-2933-2,-686774,176;	3	P-7213-1,-734022,33;P-5963-1,-511413,37;P-4710-1,-693031,43;P-3831-1,-686706,48;	4	NA	0	P-2350-1,-686787,25;	1	P-5061-1,-693049,15;	1	NA	0
Hspa8	1401.65	1105.54	1.26785	0.260882	Hspa8	1048.04	906.55	1.08074	0.118378	Hspa8	P-5869-1,-28736,105;P-5528-2,-70045,110;P-4247-3,-83098,136;P-2871-3,-95922,178;P-1260-1,-77677,324;P-10013-2,-92728,71;P-9869-1,-49113,72;	7	P-3570-1,-75728,50;	1	NA	0	P-3809-1,-77565,19;P-2359-1,-95950,25;	2	NA	0	P-1040-1,-96484,43;	1
Htt	7.82291	6.70128	1.16712	0.468132	Htt	9.80881	5.64464	1.83031	0.0242419	Htt	P-6103-1,103058,102;	1	P-3084-1,70137,55;	1	NA	0	P-7418-1,123910,15;	1	NA	0	P-4397-1,-194,30;P-3304-1,83234,32;	2
Ica1	4.37086	4.7306	0.924117	0.603724	Ica1	4.16123	2.21498	1.48307	0.0146385	Ica1	P-2057-2,129810,220;P-12695-1,35899,61;	2	P-7622-2,129803,32;P-7107-1,45784,33;P-2927-1,38194,57;	3	NA	0	P-7595-1,56721,15;	1	NA	0	NA	0
Ifng	0	0.0154088	0.393564	0.42265	Ifng	0.009355	0	1.9355	0.42265	Ifng	P-9421-1,325419,74;P-8438-1,271191,80;	2	P-4805-2,157712,42;	1	NA	0	P-4093-1,305819,19;	1	NA	0	NA	0
Igdcc3	5.62916	1.30322	4.29414	0.0399227	Igdcc3	1.20218	5.41749	0.229453	0.000907918	Igdcc3	P-10204-2,38007,70;P-307-3,51100,760;	2	P-956-2,51109,113;	1	NA	0	P-819-2,51136,41;	1	NA	0	P-53-1,50999,118;P-2955-1,55010,33;P-1732-1,-20023,37;	3
Rem1	52.7359	18.845	2.79745	0.000952114	Rem1	45.191	32.6181	1.45389	0.0275413	Rem1	P-1755-1,-4704,245;P-7829-5,9647,85;	2	P-610-5,-4614,138;P-1890-1,12767,79;P-1475-1,9321,92;	3	NA	0	P-7136-2,-4639,15;P-4109-1,9905,19;	2	NA	0	NA	0
Igf2r	24.9062	41.4015	0.601675	0.0829988	Igf2r	25.1444	28.0214	0.943209	0.300048	Igf2r	P-5166-2,18239,116;P-10569-1,35164,69;P-6602-1,46794,96;	3	P-5998-1,63826,37;P-4886-1,-20897,42;	2	NA	0	P-6746-1,46833,15;	1	NA	0	NA	0
Ikzf2	0.584534	0.66505	0.880726	0.408475	Ikzf2	1.41355	1.30435	1.29209	0.190301	Ikzf2	P-4388-1,182871,133;	1	P-5077-1,186816,41;	1	NA	0	P-276-3,-1635,66;	1	NA	0	P-1729-1,219024,38;	1
Il1r1	0.0807582	3.73896	0.0242089	0.0154833	Il1r1	0.588519	0.549865	1.44185	0.110002	Il1r1	P-4205-2,-91172,137;P-12410-2,45606,62;P-10479-1,-4271,69;P-9469-1,8236,74;P-8014-1,11860,83;	5	P-315-1,11803,175;P-5831-1,-4378,38;	2	NA	0	P-3171-1,41620,22;	1	P-6364-1,-103978,14;	1	NA	0
Il1rl2	0.0309877	8.49384	0.0048199	0.0101484	Il1rl2	0.367294	0.241179	3.11102	0.0502638	Il1rl2	P-12410-2,-53941,62;P-9469-1,-91311,74;P-8014-1,-87687,83;	3	P-315-1,-87744,175;	1	NA	0	P-3171-1,-57927,22;	1	NA	0	NA	0
Iqsec3	0.00710541	0.094318	0.163974	0.416168	Iqsec3	0.0246867	0	3.46867	0.42265	Iqsec3	P-4896-2,-127480,122;P-7985-1,106292,83;	2	P-6790-1,-127397,34;	1	NA	0	P-3017-1,10603,22;	1	NA	0	P-2255-1,-59384,35;P-1563-1,432,38;	2
Irak2	4.48934	3.67062	1.22244	0.40881	Irak2	2.44542	2.55089	1.5495	0.19408	Irak2	P-11517-1,38912,64;	1	P-1028-1,-1723,109;P-8171-1,39060,31;	2	NA	0	P-7569-3,39104,15;	1	NA	0	P-3546-1,42974,31;	1
Ireb2	24.8271	25.5887	0.97025	0.892572	Ireb2	35.2607	35.0879	1.08256	0.137965	Ireb2	P-2012-1,-10066,224;P-9096-1,-79525,76;	2	P-1366-1,-10129,96;	1	NA	0	P-6057-2,-9973,16;P-3412-1,-93151,21;	2	NA	0	NA	0
Irg1	0	0.134465	0.0692207	0.149606	Irg1	0.0131216	0	2.31216	0.42265	Irg1	P-6519-3,-673742,97;	1	P-5126-1,-253036,41;P-2124-1,-673678,72;P-1478-1,-904020,92;	3	NA	0	P-4955-2,-63980,17;	1	P-171-2,-896420,48;P-76-3,-870511,72;	2	P-2486-1,-673674,34;	1
Irs2	23.0055	22.4261	1.02583	0.88934	Irs2	19.584	14.5607	1.6394	0.0650768	Irs2	P-4181-1,-36384,138;P-12249-2,-275867,62;P-6799-1,-248032,94;	3	P-7586-1,-51042,32;P-5142-1,-257199,41;	2	NA	0	P-1783-1,-36324,29;P-892-2,-681,39;	2	P-3572-2,-274791,17;P-2727-1,30751,18;P-1274-1,54657,24;	3	P-4029-1,1283,30;P-2165-1,-179253,35;P-1398-1,-443,39;P-1219-1,43474,41;	4
Irx3	0.319099	2.4188	0.135499	0.0175337	Irx3	1.44091	4.90122	0.3354	4.3993e-05	Irx3	P-5429-1,422518,112;P-3706-1,409305,150;P-2364-1,187833,202;P-12681-1,88620,61;P-12594-1,278249,61;P-10881-3,144183,67;P-7982-1,-414729,83;P-7753-6,155974,85;	8	P-8507-1,313306,30;P-7804-1,171742,31;P-5712-1,424691,38;P-5203-1,-107494,40;P-4755-1,-331967,42;P-4108-1,284983,46;P-3688-1,187837,49;P-3664-1,254841,50;P-3267-1,265215,53;P-3303-1,422600,53;P-2820-2,-502767,58;	11	NA	0	P-7224-1,-328461,15;P-3548-1,-366,20;	2	P-11987-1,88223,12;	1	P-3742-1,422681,31;	1
Irx5	0.144986	0.361475	0.417218	0.280757	Irx5	0.311025	0.97999	0.38183	0.102695	Irx5	P-2552-2,82095,192;P-8444-1,87882,80;P-7982-1,-141413,83;	3	P-903-1,82114,117;P-5203-1,-448648,40;P-4755-1,-224175,42;P-2820-2,-53375,58;P-2553-2,87771,63;	5	NA	0	P-7224-1,-227681,15;P-3183-1,-1917,21;	2	NA	0	NA	0
Isl1	0.00313238	0.723368	0.0179069	0.322783	Isl1	0	0	1	NA	Isl1	P-503-2,800787,634;P-9575-2,-682139,73;P-8371-1,797312,81;P-6690-1,108014,95;	4	P-8572-1,800889,30;	1	NA	0	P-5642-1,-218774,16;P-939-1,107957,39;	2	P-7536-1,351686,13;P-4882-1,384257,15;P-1990-1,450304,21;	3	NA	0
Ctnnal1	16.5377	6.18367	2.67172	0.000462672	Ctnnal1	17.8536	21.0993	0.805614	0.0163489	Ctnnal1	P-10709-1,36178,68;	1	P-5598-1,-34236,39;	1	NA	0	P-5772-1,35268,16;	1	NA	0	NA	0
Itga11	1.17781	0.579501	2.01494	0.148064	Itga11	1.15704	1.54081	0.701945	0.0808035	Itga11	P-9014-2,-9517,76;	1	P-6482-2,-13448,35;	1	NA	0	P-2081-2,105620,27;	1	NA	0	P-4239-1,-36624,30;P-3394-1,-124337,32;P-1357-1,-127804,40;	3
Itgav	8.54519	23.4638	0.364456	0.0158819	Itgav	24.9974	16.9582	1.57107	0.0030143	Itgav	P-4416-1,-33774,132;P-11473-1,15524,65;P-9554-1,-50925,73;P-8321-3,16414,81;P-7802-4,-14163,85;	5	P-218-3,-14133,196;	1	NA	0	P-2912-1,23,22;	1	P-4832-1,-9583,15;P-2555-1,668,19;P-1496-2,-14209,23;P-136-2,-33222,52;	4	P-2023-1,42866,36;	1
Itsn2	5.25247	6.56943	0.799836	0.0550336	Itsn2	7.17518	7.97505	0.942067	0.269233	Itsn2	P-2203-1,-83424,211;P-9314-1,13773,75;P-8648-1,-69499,79;	3	P-4585-1,-20859,43;	1	NA	0	P-5288-1,-98599,17;	1	NA	0	P-3836-1,-44195,31;	1
Jag1	8.98715	13.2297	0.67956	0.180207	Jag1	7.09433	57.9971	0.123616	8.28606e-05	Jag1	P-3042-1,-49360,172;P-2618-1,-127500,189;P-12627-1,-826269,61;P-7107-1,-20572,91;	4	P-7784-1,-114705,31;P-5746-1,-337144,38;P-3209-1,-529431,54;	3	NA	0	P-4480-1,2883,18;P-4667-1,18260,18;P-933-1,-818,39;	3	P-4401-2,-378,16;P-3602-2,-321454,17;P-2073-2,-376760,20;P-1627-2,-726927,22;P-571-2,-659335,32;	5	P-4476-1,-256852,30;P-3663-1,-128746,31;P-1637-1,-49283,38;P-675-1,-527274,48;P-676-1,-526855,48;	5
Josd1	25.3235	19.346	1.30882	0.00014013	Josd1	21.2924	16.2253	1.36245	0.140722	Josd1	P-1759-1,-445,244;	1	P-5346-1,2629,40;	1	NA	0	P-3314-1,-3024,21;P-479-1,-179,52;	2	NA	0	NA	0
Jun	137.25	212.336	0.646402	0.423261	Jun	155.301	260.434	0.608336	0.00462079	Jun	P-3837-3,-86654,147;P-2060-1,-54897,220;P-11668-1,-239620,64;P-11741-1,-81877,64;P-11396-3,-226700,65;P-10653-3,-109295,68;P-9489-1,-424358,74;P-7130-1,-56256,91;	8	P-5399-1,-41622,39;P-3315-1,-54885,53;P-3183-1,-424387,54;P-2353-2,-81773,67;P-2266-1,-226699,68;	5	NA	0	P-6185-1,-56250,16;P-1376-1,-53384,33;P-777-2,-494,42;P-527-2,-109128,50;	4	P-5127-1,-86755,15;P-1145-1,-543,25;P-851-1,-190457,28;	3	P-2983-1,-1113,33;P-1572-1,-256549,38;	2
Kcnc2	0.0468909	0.24025	0.227337	0.0754457	Kcnc2	0.441799	0.424639	1.27914	0.052003	Kcnc2	P-3230-2,214910,165;	1	P-8367-1,214941,30;P-6727-1,583702,35;	2	NA	0	P-5633-1,214793,16;	1	P-7801-1,609739,13;	1	NA	0
Kcnj1	0.0308163	0.0188893	1.41285	0.623581	Kcnj1	3.40595	1.23172	1.48044	0.105044	Kcnj1	P-12167-2,-6998,62;P-10014-1,15575,71;	2	P-6288-1,-6938,36;	1	NA	0	P-2385-1,15598,25;	1	P-3178-2,77140,18;	1	NA	0
Kcnk12	0.0507646	0.113592	0.491654	0.398512	Kcnk12	0.0811853	0	9.11853	0.42265	Kcnk12	P-7867-1,75498,84;	1	P-8147-1,-103316,31;	1	NA	0	P-2568-1,-606,24;P-634-1,-29178,46;	2	NA	0	NA	0
Kcnn2	0.0424381	0.266037	0.189968	0.0657902	Kcnn2	0.141754	0.123456	0.590684	0.258702	Kcnn2	P-88-1,676987,1056;P-12284-1,-183620,62;	2	P-6622-1,427297,35;P-1337-1,474857,97;	2	NA	0	P-708-1,676942,44;	1	P-5312-1,289200,15;	1	NA	0
Kdm3a	21.7362	16.9648	1.28109	0.0230712	Kdm3a	24.5252	25.5597	0.932532	0.041587	Kdm3a	P-9877-1,63353,72;	1	P-5930-1,19311,37;	1	NA	0	P-209-2,-753,76;	1	P-1294-3,-957,24;	1	NA	0
Kdm4a	45.0958	32.8398	1.37309	0.0348395	Kdm4a	42.8544	27.1755	1.51402	3.74981e-05	Kdm4a	P-5816-1,-14196,105;P-1716-1,-82676,248;P-8496-1,-63974,80;	3	P-746-1,-90319,126;P-6375-1,-89225,36;	2	NA	0	P-1186-1,-82709,35;P-706-1,470,44;	2	NA	0	NA	0
Kdsr	2.80525	3.01588	0.930388	0.28594	Kdsr	3.20468	3.11443	1.08573	0.254884	Kdsr	P-9466-1,-238,74;	1	P-2191-1,14216,70;	1	NA	0	P-3278-1,-128,21;	1	NA	0	P-1675-1,23952,38;	1
Klf10	4.16766	3.4636	1.20269	0.488108	Klf10	5.91943	10.601	0.555464	0.0102148	Klf10	P-9569-1,-156766,73;	1	P-7366-1,-156635,33;	1	NA	0	P-3826-1,-156865,19;P-3266-1,-120288,21;P-1489-2,-169896,32;P-902-2,1671,39;	4	P-9595-1,66530,12;	1	P-4200-1,-273,30;	1
Klf4	14.5692	29.4718	0.494516	0.140211	Klf4	5.0842	9.46524	0.494416	0.0120909	Klf4	P-3866-1,-311314,146;P-8317-1,-62325,81;P-6676-1,-951443,95;	3	P-3598-2,-179717,50;	1	NA	0	P-5756-1,-62943,16;P-2190-3,-243,26;	2	NA	0	P-3209-1,1998,32;	1
Klf5	0.69544	2.0402	0.344083	0.1702	Klf5	1.91857	1.79352	0.877113	0.0327183	Klf5	P-2938-1,770244,176;P-631-1,343320,565;P-12474-2,464814,61;P-12557-1,835773,61;P-12380-1,376226,62;	5	P-8079-1,376178,31;P-1748-2,343367,83;	2	NA	0	P-5126-1,459363,17;P-4747-1,595529,18;	2	P-543-2,376033,32;	1	P-4466-1,596234,30;	1
Klhdc10	41.1877	49.0224	0.840214	0.0516314	Klhdc10	58.286	28.1882	2.00714	0.00693371	Klhdc10	P-9293-2,58994,75;	1	P-2460-1,49374,65;P-1374-1,-2659,96;	2	NA	0	P-5460-2,-161,17;P-956-2,59017,38;	2	P-5701-1,2359,15;P-2805-1,58950,18;	2	P-385-1,-142,57;	1
Klhdc8a	0.206435	0.0302874	5.37229	0.0121774	Klhdc8a	5.4354	2.07577	3.16987	0.0258457	Klhdc8a	P-1167-2,-5936,348;P-403-2,-31604,692;	2	P-1260-1,-31626,100;P-5259-1,-35712,40;P-3662-1,11136,50;	3	NA	0	P-6706-1,2,15;	1	NA	0	NA	0
Klhl2	6.70612	6.44911	1.03979	0.80467	Klhl2	7.49706	6.76155	1.12626	0.191821	Klhl2	P-6224-1,-76633,101;	1	P-8344-1,-76688,30;P-3167-1,-67201,54;	2	NA	0	P-1020-1,-233,37;	1	NA	0	NA	0
Klhl29	0.300261	3.85317	0.0803124	0.0208373	Klhl29	0.443919	1.71368	0.217669	0.00057891	Klhl29	P-2761-1,56185,183;	1	P-5827-1,43658,38;	1	NA	0	P-5924-1,192,16;	1	NA	0	NA	0
Ktn1	48.3108	24.7688	1.95009	0.0124851	Ktn1	53.7117	60.5112	0.861293	0.0796546	Ktn1	P-4667-1,89956,127;P-4666-2,322968,127;P-2985-1,258293,174;P-2192-2,389473,212;P-11988-1,193877,63;	5	P-6974-1,122688,34;P-3992-1,258142,47;	2	NA	0	P-6019-1,258281,16;	1	NA	0	NA	0
L1td1	0.0715047	0.182502	0.423397	0.00116587	L1td1	0.262047	0.0512413	27.2047	0.0784747	L1td1	P-12199-2,40732,62;P-10369-2,33791,70;	2	P-4550-1,-103162,44;	1	NA	0	P-6716-1,-22192,15;	1	NA	0	P-2921-1,33939,33;	1
Lamc1	53.4945	76.2448	0.701655	0.0512466	Lamc1	76.9844	251.807	0.296185	3.42128e-05	Lamc1	P-2855-1,3093,179;P-8413-1,44697,80;	2	P-6782-1,3155,34;P-5370-1,39693,40;	2	NA	0	P-2000-2,-159,27;	1	NA	0	NA	0
Lamp5	0.877838	0.115764	7.05956	0.00746253	Lamp5	4.75816	5.84124	0.78839	0.0934307	Lamp5	P-6325-2,-314503,100;P-1140-1,-300278,356;P-1008-1,-6792,398;P-8599-5,-5458,79;P-7318-1,-225458,89;P-6403-1,-75307,99;	6	P-405-1,-6719,161;P-4552-1,-8163,44;P-3989-1,-300198,47;	3	NA	0	P-6449-1,-27389,15;P-6584-1,-6800,15;	2	P-5139-1,292875,15;	1	NA	0
Lclat1	8.16664	11.5718	0.705989	0.0842469	Lclat1	10.3581	12.7838	0.779614	0.0982887	Lclat1	P-4727-2,-94810,125;P-10988-1,114339,67;P-9608-1,-148269,73;P-7968-1,48742,84;P-6813-1,92560,94;	5	P-6283-1,-161339,36;P-5566-1,-170258,39;P-3281-1,-35385,53;P-2747-1,167293,60;	4	NA	0	P-3913-1,116845,19;	1	P-8403-1,66403,13;	1	NA	0
Lctl	0.00884332	0.034958	0.419131	0.271142	Lctl	0.0343771	0	4.43771	0.201477	Lctl	P-2830-2,8401,180;	1	P-1171-1,-35834,103;	1	NA	0	P-2948-1,-32351,22;	1	NA	0	P-1038-1,-16474,43;	1
Lef1	3.0741	11.9558	0.257742	0.0202306	Lef1	0.918795	18.9723	0.0455896	6.43088e-05	Lef1	P-5256-1,-372711,114;P-11463-2,86,65;P-7654-2,1987,86;	3	P-7844-1,-304885,31;P-5909-1,-276570,37;P-3549-1,-372710,51;	3	NA	0	P-377-2,-218,58;	1	P-490-2,-372602,33;	1	P-1465-1,-291575,39;P-1464-1,-4533,39;P-548-1,127479,51;P-253-1,117,66;	4
Lep	0	0	1	NA	Lep	0.0347546	0	4.47546	0.42265	Lep	P-5836-1,-37879,105;P-2715-2,86780,185;P-10211-2,87615,70;P-9696-1,24460,73;P-9200-1,8112,75;	5	P-7219-1,-153792,33;P-3292-1,-37912,53;	2	NA	0	P-2620-1,-37933,24;	1	P-9536-1,86553,12;	1	P-715-1,24515,47;	1
Lhx8	0	0.00853906	0.539402	0.18792	Lhx8	0.045805	0	5.5805	0.42265	Lhx8	P-3178-3,120010,167;P-12535-2,205276,61;	2	P-2291-1,204740,68;P-1470-1,141639,92;	2	NA	0	P-7056-1,205454,15;	1	P-10808-1,120343,12;P-7113-1,-35449,14;	2	NA	0
Lima1	8.8146	40.5177	0.217742	0.0257322	Lima1	15.3958	13.6125	1.11051	0.352354	Lima1	P-5303-1,56544,114;P-5168-2,-7179,116;P-4693-1,87736,126;P-8114-1,-51980,82;	4	P-3202-1,87754,54;	1	NA	0	P-4735-1,-51928,18;P-619-1,87754,46;	2	P-11898-1,53043,12;	1	NA	0
Lin7c	24.1507	18.5821	1.29951	0.269606	Lin7c	36.9818	39.9498	0.966954	0.705285	Lin7c	P-783-5,-41972,486;	1	P-3522-1,-147150,51;	1	NA	0	P-3214-1,-41930,21;	1	NA	0	NA	0
Lmbrd1	4.77678	4.92519	0.969927	0.882653	Lmbrd1	5.68248	5.73378	1.02459	0.373001	Lmbrd1	P-4350-1,428330,134;	1	P-5062-1,428280,41;	1	NA	0	P-6752-1,696410,15;P-5379-1,327,17;	2	P-3256-2,974057,18;	1	NA	0
Lmo4	31.2124	28.8808	1.08071	0.549681	Lmo4	19.6392	33.455	0.583672	0.00180881	Lmo4	P-6058-1,-19581,103;P-5613-1,-311684,109;P-2841-1,-313943,180;P-2164-1,829430,214;P-1250-2,115236,327;P-9112-1,226333,76;P-8559-1,862905,79;P-7226-2,2865,90;	8	P-8005-1,929818,31;	1	NA	0	P-803-4,-622,42;P-401-1,115194,56;P-259-2,2769,68;	3	P-10302-1,-67922,12;	1	P-3750-1,580666,31;	1
Lmo7	2.54787	2.82107	0.903497	0.530305	Lmo7	3.15044	5.29139	0.604459	0.0112028	Lmo7	P-5269-1,312699,114;P-3594-2,74782,153;P-10995-2,129770,67;P-9572-1,243425,73;P-6519-3,643278,97;	5	P-2124-1,643342,72;P-1904-1,21121,78;P-1478-1,413000,92;	3	NA	0	P-7556-2,112,15;	1	P-171-2,420600,48;P-76-3,446509,72;	2	P-2486-1,643346,34;	1
Lpgat1	16.8805	18.497	0.912656	0.497653	Lpgat1	22.1203	14.5568	1.57435	0.0012559	Lpgat1	P-244-4,86591,819;P-7537-2,19887,87;P-6931-1,74844,93;	3	P-5277-1,86524,40;	1	NA	0	P-6489-1,24699,15;P-5490-1,-97,17;	2	P-3647-2,-55045,17;P-3078-1,48542,18;P-118-2,-12214,56;	3	NA	0
Hoxd3	11.1295	4.26983	2.60278	0.104158	Hoxd3	13.5084	6.00346	2.29627	0.0637182	Hoxd3	P-5733-2,-20701,107;P-11675-1,-10767,64;	2	P-5936-1,7905,37;P-6152-1,13181,37;P-1895-1,1069,79;P-1877-1,14049,79;P-1821-1,20592,80;	5	NA	0	P-4668-1,1045,18;P-1199-1,13953,35;P-416-2,-20818,55;P-283-1,22989,65;	4	P-9618-1,23202,12;P-5994-2,-12160,14;P-447-2,-15039,34;	3	P-4513-1,13172,30;P-2281-1,23408,35;P-1002-1,-10819,43;	3
Lrfn5	0.243437	0.568027	0.438451	0.230362	Lrfn5	0.165532	0.0798404	1.85265	0.146953	Lrfn5	P-3915-1,-194570,145;P-12806-2,-191648,60;	2	P-5241-1,-194637,40;P-3802-1,-191532,48;	2	NA	0	P-6980-1,369210,15;	1	P-9301-2,-334134,13;P-1115-1,-945438,25;	2	NA	0
Lrp6	27.0617	22.0593	1.22667	0.245681	Lrp6	38.7916	40.4214	1.03088	0.369437	Lrp6	P-5778-1,13809,106;P-4808-1,138272,124;P-3498-3,-35585,156;P-10773-1,77132,68;P-9819-1,45330,72;P-9020-3,56780,76;P-300-2,39927,766;P-8249-1,-48531,81;P-7097-2,1898,91;	9	P-4548-1,13742,44;P-4112-1,-35587,46;P-1658-1,39927,85;	3	NA	0	P-5107-1,39613,17;P-4626-1,39917,18;	2	P-2061-1,56618,20;	1	P-4355-1,-22770,30;P-2080-1,39504,36;	2
Lrrc10b	1.00324	0.549916	1.80963	0.084326	Lrrc10b	0.780034	0.208945	1.84635	0.122031	Lrrc10b	P-12974-2,-5044,60;	1	P-7361-1,43443,33;P-4937-2,31463,42;	2	NA	0	P-3830-1,-72,19;	1	NA	0	NA	0
Lrrc3b	2.31249	0.415679	5.45595	0.00281958	Lrrc3b	0.510962	0.362898	0.785541	0.588256	Lrrc3b	P-6042-1,600438,103;P-5666-1,585900,108;P-2853-1,78884,179;P-11848-1,376692,63;	4	P-1413-1,585913,95;	1	NA	0	P-3588-1,78996,20;	1	P-3058-1,-173854,18;	1	NA	0
Lrrc4	0.242997	0.468187	0.529075	0.298093	Lrrc4	0.463637	0.480974	0.600442	0.0237933	Lrrc4	P-6076-2,121504,102;P-5836-1,-190594,105;P-4748-1,216724,125;P-1917-1,145988,230;P-12846-2,257962,60;P-10360-1,132611,70;P-9757-2,313676,72;P-8820-2,139875,77;P-8630-3,209759,79;	9	P-702-1,258633,130;P-7219-1,-74681,33;P-6642-1,145862,35;P-5268-1,132540,40;P-3292-1,-190561,53;	5	NA	0	P-2620-1,-190540,24;P-2185-1,-547,26;	2	NA	0	P-1515-1,145843,39;	1
Lrrc49	9.51829	7.62816	1.24746	0.000515741	Lrrc49	8.81552	11.0645	0.7525	0.0259486	Lrrc49	P-4150-2,125544,138;P-9138-3,157676,76;P-6489-1,54306,98;	3	P-690-2,125330,130;P-6391-2,139388,36;P-5295-1,169770,40;	3	NA	0	P-3073-1,70,22;	1	NA	0	NA	0
Lrrc69	0.026198	0.0062474	2.22792	0.529077	Lrrc69	0	0	1	NA	Lrrc69	P-372-3,50324,710;	1	P-808-1,50336,122;	1	NA	0	P-3903-1,50392,19;	1	NA	0	NA	0
Sema4b	11.4546	4.68592	2.44139	0.0246038	Sema4b	9.70402	7.92139	1.18732	0.262133	Sema4b	P-10958-4,11751,67;	1	P-904-1,-19932,117;	1	NA	0	P-3625-1,11649,20;P-926-1,5807,39;	2	P-12041-1,7081,12;	1	NA	0
Lrrn3	0.618621	3.10083	0.202075	0.00251109	Lrrn3	1.46722	1.83598	0.701462	0.0464544	Lrrn3	P-4008-1,-523321,142;P-3598-2,47269,153;P-3543-1,400824,155;P-12567-1,299239,61;P-8691-1,-289402,78;P-6731-2,43303,95;	6	P-7762-3,170727,32;P-4615-1,47117,43;	2	NA	0	P-5196-1,461,17;	1	P-9431-1,-354374,12;P-8272-2,-297176,13;P-6637-2,-119078,14;P-1605-3,-977134,22;	4	NA	0
Lrrtm2	0.109672	0.0717346	1.46416	0.436678	Lrrtm2	0.0999215	0.0312605	2.70637	0.208799	Lrrtm2	P-1364-3,-154579,301;P-6865-1,-78066,93;	2	P-7911-1,-73165,31;P-7149-1,2232,33;P-4956-1,-67382,41;P-1576-1,-153946,88;	4	NA	0	P-5326-1,-153941,17;	1	NA	0	NA	0
Lsamp	0.571428	4.09374	0.141683	0.0155958	Lsamp	0.43647	3.56143	0.108199	0.000219624	Lsamp	P-4947-1,-974870,121;P-4419-1,280327,132;P-3987-1,103134,143;P-2453-2,-835296,198;P-1565-1,302002,264;P-730-2,-977007,512;P-11613-2,-641359,64;P-189-1,466984,890;P-7207-1,294534,90;P-6484-2,-121984,98;	10	P-380-1,-974889,163;P-6606-2,-835369,35;P-4995-1,-818937,41;P-2939-2,294551,57;	4	NA	0	P-5504-1,-976889,17;	1	P-8406-1,507134,13;P-946-2,-974888,27;	2	P-4262-1,-976995,30;P-3772-1,466951,31;P-1961-1,743793,36;P-1287-1,-974905,40;P-925-1,657405,44;	5
Ly86	0.034633	2.99915	0.0148324	0.0546073	Ly86	0.414108	0.472859	0.796682	0.0706861	Ly86	P-4730-1,384672,125;P-11228-1,-130262,66;P-9951-2,-95068,72;P-6371-3,123049,99;	4	P-103-1,147042,235;P-6680-2,384718,35;P-4133-1,-229093,46;	3	NA	0	P-6877-1,169100,15;	1	P-10102-1,112466,12;P-9596-1,169731,12;P-4736-1,-273169,16;P-1604-1,173042,22;P-526-3,326367,33;	5	P-4344-1,223673,30;P-148-1,-95058,80;	2
Lyrm9	1.4233	0.922833	1.5365	0.0608015	Lyrm9	2.01209	3.48411	0.576827	0.0172952	Lyrm9	P-7818-1,1190,85;	1	P-5943-1,1180,37;	1	NA	0	P-4113-1,238,19;P-1180-1,1181,35;	2	NA	0	NA	0
Lysmd4	4.26233	3.79513	1.12278	0.142334	Lysmd4	3.594	3.23738	1.21211	0.00673652	Lysmd4	P-1315-3,-262220,309;P-12834-2,-266827,60;P-173-1,-298204,900;	3	P-3397-4,-255586,52;	1	NA	0	P-3556-1,-262152,20;	1	P-8102-1,29298,13;	1	P-1562-1,-262140,38;	1
Lyst	3.21386	2.16944	1.47921	0.201944	Lyst	7.15562	6.30823	1.07006	0.606616	Lyst	P-2940-2,-56697,176;P-1210-1,-13751,338;P-865-2,19309,449;P-11060-1,-26010,67;P-7058-2,16057,91;	5	P-7342-1,159858,33;	1	NA	0	P-3787-1,-11,20;P-1261-1,-151744,34;P-940-1,-13866,39;	3	NA	0	NA	0
Lyzl1	0	0	1	NA	Lyzl1	0.0133171	0	2.33171	0.42265	Lyzl1	P-2138-1,-325008,215;P-1665-1,28668,254;	2	P-8356-1,-28049,30;	1	NA	0	P-4655-1,33042,18;	1	NA	0	P-2475-1,110802,34;	1
Macf1	13.1795	13.7624	0.957677	0.854737	Macf1	18.764	16.6197	1.15303	0.0576747	Macf1	P-12196-1,33358,62;	1	P-6397-1,298800,36;	1	NA	0	P-3021-1,272419,22;	1	NA	0	P-4399-1,148886,30;	1
Mad2l1	32.0964	37.9828	0.845066	0.233677	Mad2l1	27.1205	36.8041	0.694218	0.00621805	Mad2l1	P-5610-3,-152649,109;P-1634-4,-457825,256;P-12845-1,-433559,60;P-12095-1,-562702,62;P-9639-2,-336062,73;	5	P-3044-2,-457767,56;	1	NA	0	P-583-1,-457873,48;	1	P-11995-1,-458135,12;P-7246-1,-479504,14;	2	NA	0
Magi3	5.16241	5.83699	0.884629	0.202345	Magi3	7.33285	11.1814	0.678002	0.0294401	Magi3	P-8065-1,16548,83;	1	P-7250-1,-129642,33;	1	NA	0	P-2476-1,-279,24;	1	NA	0	NA	0
Man2a1	7.77643	23.1663	0.335964	0.044921	Man2a1	10.2246	9.74083	1.03091	0.513941	Man2a1	P-5500-2,67951,110;P-4606-3,137358,128;P-10382-1,29991,70;P-8367-2,142211,81;	4	P-6157-1,193299,37;P-4351-1,142192,45;P-2186-1,20670,70;	3	NA	0	P-4929-1,28235,17;	1	NA	0	P-3138-1,20694,32;	1
Manba	1.94425	3.12942	0.622489	0.00713279	Manba	2.98417	2.35759	1.06127	0.596075	Manba	P-1514-1,195900,272;P-11598-2,39387,64;	2	P-6600-1,195904,35;P-5661-1,165344,38;P-3033-1,189902,56;P-1852-1,189562,80;	4	NA	0	P-2070-2,39688,27;P-1647-2,195966,30;	2	NA	0	NA	0
Map10	2.14597	1.87464	1.14397	0.611057	Map10	2.07781	1.16497	1.763	0.0226725	Map10	P-5686-1,48343,107;P-4917-1,-17096,121;P-4280-2,49990,135;P-3512-2,-119173,155;P-1374-1,-165985,298;	5	P-7034-2,-165795,34;P-6963-1,-119145,34;P-5282-1,-120470,40;P-4497-1,-14625,44;P-3056-2,33283,55;	5	NA	0	P-2360-1,-99977,25;	1	NA	0	P-4007-1,48263,30;	1
Map2k4	19.8622	22.1081	0.89846	0.320594	Map2k4	21.9938	20.3376	1.06976	0.265939	Map2k4	P-6290-1,504010,100;P-10065-2,475694,71;P-8650-1,460542,79;	3	P-5854-1,286292,38;	1	NA	0	P-3231-1,401305,21;	1	P-8928-1,430440,13;	1	NA	0
Map2k5	15.8413	15.3779	1.03011	0.55459	Map2k5	15.2384	22.3109	0.694406	0.0129169	Map2k5	P-6318-1,-11964,100;P-952-2,72478,414;P-11129-2,83645,66;P-7419-1,21316,88;	4	P-6888-1,21341,34;P-4056-4,72500,47;	2	NA	0	P-6907-1,21274,15;P-4365-1,138960,18;P-4191-1,83628,19;	3	NA	0	NA	0
Map3k13	0.931904	0.586299	1.57958	0.220548	Map3k13	0.81384	0.650234	1.24198	0.362082	Map3k13	P-12057-1,-21993,63;P-10385-1,-56292,70;	2	P-2805-1,-76093,59;	1	NA	0	P-1160-1,-97577,36;	1	P-10097-1,-97966,12;	1	NA	0
Map3k9	0.290613	0.198301	1.44317	0.357007	Map3k9	0.88026	0.438763	1.46282	0.0682328	Map3k9	P-11000-1,-51006,67;P-7271-2,-64191,90;	2	P-1630-1,-64040,87;	1	NA	0	P-7330-1,-64289,15;	1	NA	0	P-3889-1,-71592,31;P-533-1,-7651,52;	2
Mapk1	37.4558	42.7492	0.876204	0.202942	Mapk1	39.8532	36.368	1.11701	0.0292962	Mapk1	P-5860-2,-52290,105;	1	P-3818-1,62119,48;	1	NA	0	P-2022-1,-52444,27;P-1284-2,-95,34;	2	NA	0	NA	0
Mat2b	29.4182	24.7005	1.19092	0.382213	Mat2b	21.9896	19.0591	1.28971	0.188988	Mat2b	P-5046-2,330012,119;P-11171-2,9301,66;P-8906-1,119672,77;P-8803-2,298110,78;	4	P-6686-1,9267,35;P-3762-1,511922,49;P-3021-1,330080,56;	3	NA	0	P-4431-1,9309,18;	1	P-11115-1,152320,12;	1	P-2828-1,223091,33;	1
Mbip	10.7697	10.7528	1.00157	0.98971	Mbip	7.28865	12.4942	0.586598	0.00204198	Mbip	P-2390-2,121552,201;P-11354-1,394424,65;	2	P-7450-1,121580,32;P-1891-2,-57229,79;	2	NA	0	P-3528-1,95409,20;	1	NA	0	P-3720-1,-57200,31;	1
Mcf2l	4.57464	1.91822	2.37765	0.00409005	Mcf2l	5.8792	5.77868	0.971077	0.588541	Mcf2l	P-5687-1,-3708,107;P-5431-2,39585,112;P-4310-1,18838,134;P-11135-1,80118,66;P-7718-2,-92891,85;P-6530-1,91815,97;	6	P-437-1,-92905,156;P-5224-1,39400,40;P-2248-1,63012,69;	3	NA	0	P-5527-1,-39136,17;P-4027-1,-96829,19;	2	NA	0	P-2589-1,-3437,34;	1
Mctp1	0.0408412	0.0809691	0.558884	0.339037	Mctp1	0.0848158	0	9.48158	0.0938844	Mctp1	P-2964-1,358310,175;P-2273-1,231067,208;P-955-3,258479,414;	3	P-7854-1,230298,31;P-3174-1,231011,54;P-1863-1,258530,79;	3	NA	0	P-4608-1,258479,18;	1	P-9633-1,223617,12;P-12021-1,245786,12;	2	P-1065-1,231031,43;	1
Mdfic	0.862252	14.5742	0.059808	0.00445947	Mdfic	1.31879	3.05352	0.431417	0.0117643	Mdfic	P-1712-1,916347,248;P-9483-2,82025,74;	2	P-1243-1,69015,100;P-4399-2,886769,44;	2	NA	0	P-6688-1,-343024,15;P-7722-1,654383,15;P-6230-1,916396,16;P-1838-1,597446,28;	4	P-9405-1,-468367,12;P-9892-1,604423,12;P-7436-1,928360,13;P-5945-1,-438423,14;P-6241-2,-17754,14;P-6753-1,-725,14;P-5434-5,-337228,15;P-3980-1,927827,16;P-2877-1,-438869,18;P-170-3,166998,48;	10	P-1020-1,916401,43;	1
Mdga2	2.18735	0.153375	13.4497	0.0661546	Mdga2	2.03876	2.72788	0.789184	0.0181323	Mdga2	P-8526-1,-619411,80;	1	P-842-2,-103453,121;P-7095-1,723053,33;P-1704-1,-104005,84;	3	NA	0	P-6625-1,-142437,15;	1	P-10505-1,-393005,12;P-7541-1,-620244,13;P-2571-1,26694,19;	3	P-3009-1,186825,33;	1
Meox2	4.97045	0.550167	8.89101	0.00855323	Meox2	24.9622	0.581924	206.557	0.00902878	Meox2	P-2649-1,33,188;P-12389-2,-437534,62;P-12143-1,110092,62;P-10130-1,-684530,71;P-225-3,33961,840;	5	P-119-2,33943,227;P-6701-1,-182227,35;P-6115-1,75384,37;P-2583-1,10824,63;	4	NA	0	P-7119-1,40,15;	1	P-11283-1,-438368,12;P-10105-1,-229970,12;P-7855-1,-63854,13;P-7621-1,5223,13;P-6400-1,-631684,14;P-5981-1,-390470,14;P-1638-1,-394384,22;P-22-3,-576462,241;P-70-4,104673,74;	9	NA	0
Metrnl	0.55349	3.17368	0.176993	0.00847794	Metrnl	1.19959	0.407494	5.06965	0.172832	Metrnl	P-6503-2,1,98;P-6502-1,14713,98;	2	P-7344-1,14684,33;	1	NA	0	P-1419-1,-46,32;	1	NA	0	NA	0
Mex3c	32.6232	34.0732	0.957458	0.7027	Mex3c	39.1003	38.2305	1.03083	0.172041	Mex3c	P-6127-1,-138925,102;P-1762-2,28284,244;P-8514-2,-961514,80;	3	P-7568-1,-407730,32;P-5886-1,-78704,37;P-4902-1,-961596,42;P-2530-1,-138907,63;	4	NA	0	P-6305-1,-948771,16;P-4142-1,-332,19;	2	P-11024-1,1083,12;	1	P-3808-1,-509951,31;	1
Mfng	0.718971	1.43887	0.503132	0.11225	Mfng	0.729298	0.131518	73.9298	0.0846492	Mfng	P-3562-4,-23503,154;P-1365-2,36536,301;P-7526-3,37758,87;	3	P-504-2,-23477,149;P-52-1,36559,295;P-4707-1,37801,43;	3	NA	0	P-1825-3,-23556,29;P-780-4,36360,42;	2	NA	0	P-597-1,36671,50;	1
Mgea5	39.2589	30.1683	1.30123	0.0754448	Mgea5	37.2998	42.3058	0.867653	0.106638	Mgea5	P-5224-1,-6069,115;	1	P-2141-1,-6056,72;	1	NA	0	P-1844-2,-234,28;	1	P-4129-1,-141,16;	1	NA	0
Mical3	4.52681	5.59826	0.808952	0.291696	Mical3	6.34908	8.71324	0.765794	0.0282473	Mical3	P-3342-1,-6090,161;	1	P-4719-1,-84707,43;P-2890-1,55368,57;	2	NA	0	P-473-3,-28542,52;	1	P-6696-1,-19596,14;	1	NA	0
Micalcl	0.258279	0.101753	2.40063	0.074593	Micalcl	0.35512	0.226314	0.789232	0.244325	Micalcl	P-3707-1,-68280,150;P-3155-3,48690,167;P-8052-1,38771,83;P-7126-1,44232,91;	4	P-1048-3,-16134,109;P-5656-1,-38464,38;P-5358-1,38835,40;P-3783-1,-68317,49;	4	NA	0	P-2747-1,-68267,23;	1	P-6008-1,32167,14;	1	P-1136-1,9192,41;	1
Mier3	6.97283	8.67374	0.804127	0.271955	Mier3	12.7886	12.4278	1.05066	0.713277	Mier3	P-6215-2,121292,101;	1	P-2813-1,121213,59;	1	NA	0	P-5965-1,121628,16;P-1400-1,-220,32;	2	P-6126-1,121132,14;	1	NA	0
Mlh3	3.31087	3.22773	1.02568	0.805078	Mlh3	4.42405	5.19802	0.817792	0.0303384	Mlh3	P-4974-1,5450,120;P-2854-2,-3162,179;P-647-2,14187,557;P-273-1,43113,784;P-7774-1,32885,85;	5	P-352-1,32927,168;P-6752-1,-3105,35;P-6360-1,7901,36;P-4246-1,5438,45;P-1942-1,43143,77;	5	NA	0	P-3930-1,43126,19;	1	NA	0	P-4346-1,39403,30;	1
Mmaa	3.13515	2.85371	1.09828	0.348181	Mmaa	2.67863	2.34324	1.16911	0.0338449	Mmaa	P-8977-1,-94162,77;P-6952-1,-102738,92;P-6436-1,-90175,98;	3	P-3635-1,-94249,50;	1	NA	0	P-3009-1,207,22;	1	NA	0	P-3442-1,-217,31;P-3345-1,36885,32;	2
Mme	0.873977	20.8267	0.042424	0.0124414	Mme	5.8329	4.42492	1.13675	0.232716	Mme	P-2718-1,511294,185;P-11466-1,-158021,65;P-11150-2,365806,66;P-8282-2,116923,81;	4	P-7910-1,286475,31;P-2160-2,287611,71;	2	NA	0	P-7108-1,511326,15;	1	P-8316-1,94781,13;P-9373-1,476891,13;P-4979-1,217547,15;	3	NA	0
Mmp16	5.19001	8.3133	0.624753	0.0641016	Mmp16	8.74896	6.11369	1.91194	0.0208399	Mmp16	P-5471-2,-684749,111;P-1907-1,86088,231;P-1664-1,588176,254;P-1329-2,133034,306;	4	P-6618-1,132708,35;	1	NA	0	P-2091-1,86008,27;	1	P-9689-1,-629409,12;P-10301-1,6894,12;P-7046-1,-240509,14;P-6524-1,575808,14;P-6058-1,942757,14;P-4970-1,568092,15;P-3278-1,-145588,17;P-2013-1,568259,20;	8	P-4512-1,-1470,30;	1
Mon1b	4.22517	3.98956	1.05891	0.525871	Mon1b	5.77903	6.61152	0.816933	0.0475991	Mon1b	P-3921-1,-364367,144;P-9815-2,-108356,72;	2	P-7192-1,-813862,33;P-5499-1,-222766,39;P-4251-1,-832569,45;	3	NA	0	P-7412-1,-899070,15;	1	P-6186-1,-404434,14;	1	NA	0
Mon2	11.6545	11.8975	0.979593	0.783143	Mon2	13.8341	12.1675	1.08423	0.0160883	Mon2	P-3280-2,305325,163;P-3032-1,259057,172;P-2355-1,195229,203;P-1461-1,33858,282;P-1243-1,284311,330;P-12665-2,364519,61;P-10137-2,135241,71;P-7743-1,217071,85;P-7298-1,220114,89;	9	P-304-1,195208,177;P-8229-1,165558,30;P-7962-1,-71702,31;P-8044-1,-70745,31;P-7832-1,203516,31;P-6275-1,249404,36;P-6116-2,27605,37;P-4188-1,284171,46;P-3272-1,261443,53;P-2688-1,259048,60;P-2470-1,189655,65;	11	NA	0	P-1859-1,217163,28;	1	P-8846-1,89960,13;P-2576-3,-76718,19;	2	NA	0
Mr1	2.8645	5.80999	0.493901	0.0603875	Mr1	2.82537	5.53939	0.449626	0.00249824	Mr1	P-12005-2,11732,63;	1	P-5474-1,-126,39;	1	NA	0	P-4324-1,34469,18;	1	NA	0	NA	0
Mrap2	0.135445	0.0945456	1.39121	0.620974	Mrap2	0.0937109	0.0145233	10.3711	0.240975	Mrap2	P-6196-1,-3990,101;	1	P-652-1,-66223,134;	1	NA	0	P-5603-1,15271,16;	1	NA	0	NA	0
Mrgbp	16.081	14.3572	1.11998	0.317443	Mrgbp	9.45008	8.4811	1.3801	0.0639863	Mrgbp	P-4898-1,-52434,122;	1	P-2296-1,-105,68;	1	NA	0	P-678-1,-52444,45;	1	NA	0	NA	0
Mroh8	0.104977	0.0230871	3.47499	0.317027	Mroh8	0.118992	0.260212	2.14479	0.169316	Mroh8	P-11747-1,-34915,64;	1	P-4142-1,-34958,46;	1	NA	0	P-995-1,488,38;	1	NA	0	P-1027-1,380,43;	1
Mrpl13	72.1112	60.379	1.19428	0.335729	Mrpl13	53.3251	44.5581	1.25097	0.10236	Mrpl13	P-1950-1,-169457,228;P-12220-1,-292389,62;P-9267-1,-289750,75;	3	P-8039-1,-202534,31;P-1702-1,-169364,84;	2	NA	0	P-4656-1,-56071,18;	1	NA	0	NA	0
Mrps30	31.3401	19.7807	1.58408	0.0103591	Mrps30	24.5842	21.143	1.1372	0.305998	Mrps30	P-2845-3,-256140,179;P-12301-1,422460,62;P-10513-1,6838,69;P-9455-2,-103578,74;P-9518-3,386971,74;P-7904-1,495012,84;P-6689-1,106366,95;	7	P-5553-1,-256037,39;P-3244-1,6802,54;	2	NA	0	P-3590-1,422484,20;	1	P-11109-1,-292356,12;P-4024-2,347806,16;P-909-2,292349,27;P-64-4,-310847,79;	4	NA	0
Mrps35	29.6806	22.3498	1.32786	0.161004	Mrps35	26.1	21.7904	1.15408	0.00759875	Mrps35	P-3797-1,13045,148;	1	P-1759-1,12799,82;	1	NA	0	P-5385-1,12916,17;	1	NA	0	P-582-1,2,50;	1
Msantd1	0.315475	0.297338	1.05901	0.91996	Msantd1	0.401006	0	41.1006	0.0261388	Msantd1	P-6103-1,-51113,102;	1	P-3084-1,-84034,55;	1	NA	0	P-7418-1,-30261,15;	1	NA	0	P-3304-1,-70937,32;	1
Msc	0.658785	0.192495	3.30272	0.0867501	Msc	1.73536	1.36807	1.89731	0.0337964	Msc	P-957-1,-22155,414;P-9535-2,-62865,74;	2	P-710-1,-160582,130;	1	NA	0	P-2892-1,-22127,23;	1	NA	0	NA	0
Msl3l2	6.02499	3.87502	1.5534	0.0117065	Msl3l2	4.0242	5.40159	0.699248	0.0343437	Msl3l2	P-6292-1,-213927,100;P-6048-3,-272685,103;P-1545-1,-911425,269;P-598-1,-323636,578;P-13001-1,-569457,60;P-10630-1,-305272,68;P-8766-2,-337044,78;P-6733-1,8176,95;	8	P-8631-1,-305202,30;P-8538-1,57888,30;P-7237-1,-143869,33;P-5329-1,-911549,40;P-4864-1,100215,42;P-2343-1,-337007,67;P-2097-2,-560076,73;	7	NA	0	P-3464-1,-560066,21;	1	P-9437-1,-911410,12;P-6641-1,-771700,14;P-4189-4,-928857,16;P-4332-3,-720208,16;	4	NA	0
Msx1	0.0695451	0.107261	0.67836	0.648564	Msx1	0.11633	0.0468415	12.633	0.0663496	Msx1	P-12195-3,57119,62;	1	P-5580-1,-208398,39;	1	NA	0	P-5246-1,-42540,17;	1	NA	0	NA	0
Msx2	1.15308	0.0762182	13.49	0.100123	Msx2	0.152705	4.64418	0.0427742	0.000820691	Msx2	P-3114-1,-47589,169;	1	P-519-1,10632,147;P-6028-1,24443,37;	2	NA	0	P-3225-1,-2982,21;	1	NA	0	P-1198-1,-3008,41;	1
Mtap	22.258	29.3974	0.757227	0.0245622	Mtap	21.6549	21.5788	0.921622	0.0487349	Mtap	P-5531-1,-148566,110;P-4035-1,-83270,141;P-12105-1,-229229,62;P-8939-1,-8870,77;	4	P-3806-2,-148385,48;	1	NA	0	P-3777-1,265,20;	1	P-5757-1,397,15;	1	NA	0
Mthfd1	36.9215	26.294	1.40403	0.037772	Mthfd1	37.633	19.3589	1.82048	0.00382995	Mthfd1	P-4331-2,53070,134;	1	P-7026-1,51899,34;	1	NA	0	P-5628-1,20,16;P-2349-1,52980,25;	2	NA	0	NA	0
Mtnr1b	0	0	1	NA	Mtnr1b	0.027298	0	3.7298	0.42265	Mtnr1b	P-2069-2,-264692,220;P-1925-2,-233708,230;P-1548-2,-90009,266;P-10254-1,-363921,70;P-7575-2,-153863,87;	5	P-849-2,-90095,120;P-4672-1,-155443,43;P-1296-1,154620,98;	3	NA	0	P-4598-1,-409756,18;P-3899-1,-155526,19;	2	NA	0	NA	0
Mtus1	2.37793	2.76703	0.859886	0.219592	Mtus1	1.71705	5.26664	0.327119	0.000715831	Mtus1	P-3092-1,59187,169;P-12340-1,170543,62;P-7788-1,119732,85;	3	P-6733-1,101559,35;P-5413-1,151814,39;P-4388-2,170297,44;P-2700-1,59216,60;	4	NA	0	P-6331-1,-37901,16;P-755-1,170284,43;	2	NA	0	NA	0
Mtx3	8.03363	6.10907	1.31452	0.051927	Mtx3	10.6325	8.28708	1.37956	0.023187	Mtx3	P-1852-2,145679,235;P-8121-1,290921,82;	2	P-8532-1,150726,30;	1	NA	0	P-7384-1,76163,15;	1	NA	0	NA	0
Myl10	0.0409839	0.0257407	1.4265	0.609829	Myl10	0.0255372	0	3.55372	0.190229	Myl10	P-3605-1,23089,153;P-1396-1,176748,295;P-1295-1,168161,314;P-12344-2,168861,62;P-9758-4,24363,72;P-6708-2,171018,95;	6	P-511-2,24293,148;P-336-1,168193,171;P-5480-1,-50746,39;	3	NA	0	P-4961-1,140982,17;	1	NA	0	P-2614-1,24160,34;P-1689-1,147093,38;P-833-1,168197,45;	3
Hoxc6	51.5537	21.1452	2.4374	0.0365901	Hoxc6	29.3601	54.6938	0.621211	0.0323725	Hoxc6	P-1253-4,-16457,327;P-9166-3,-870,76;	2	P-773-1,-11356,125;P-697-4,-16433,130;P-6216-1,-10734,36;P-1356-1,624,96;	4	NA	0	P-3219-2,-10015,21;	1	P-7336-2,-10975,14;	1	NA	0
Mylk4	0.0044632	0.0382003	0.300064	0.121978	Mylk4	0.0374815	0.0192332	0.979678	0.973705	Mylk4	P-4449-1,29322,131;P-3321-1,301540,161;P-2977-1,302445,174;P-2732-1,228514,184;P-10805-1,131511,68;P-9855-1,263582,72;P-7665-5,262656,86;P-7530-1,323384,87;P-7295-2,169987,89;	9	P-536-2,326841,146;P-5428-1,346308,39;P-4631-1,337857,43;P-3649-1,345331,50;P-3454-1,228532,52;P-1986-4,262690,76;	6	NA	0	P-4033-1,29352,19;	1	P-2569-2,123296,19;	1	P-3342-1,288262,32;	1
Myo1b	22.3029	31.637	0.705057	0.153804	Myo1b	22.3813	18.5906	1.22273	0.00627487	Myo1b	P-10146-2,9612,71;P-9238-1,284342,75;	2	P-8633-1,100937,30;	1	NA	0	P-1423-3,-82,32;	1	P-2045-1,617,20;	1	NA	0
Myo1c	6.60423	22.5334	0.293399	0.00175104	Myo1c	11.821	7.85441	1.36829	0.0440937	Myo1c	P-2425-3,-20004,199;P-10626-3,-12272,68;	2	P-2396-2,-12221,66;	1	NA	0	P-7016-1,-1801,15;	1	NA	0	NA	0
Myo1e	8.88453	5.02191	1.76762	0.0033026	Myo1e	13.5442	6.14894	2.08064	0.0466767	Myo1e	P-5832-1,50630,105;P-5595-1,172484,109;P-3256-1,144608,164;P-1284-2,118796,317;P-7671-2,53485,86;P-7037-1,148981,91;	6	P-1124-1,148997,105;P-1123-1,185342,105;P-7615-2,118700,32;P-4532-1,36019,44;P-4190-1,14802,46;P-3746-1,172426,49;P-2670-1,43158,61;	7	NA	0	P-7429-1,148964,15;	1	P-9360-1,131,13;	1	NA	0
Myo5b	3.04341	4.99345	0.610261	0.0581863	Myo5b	5.34002	36.8548	0.12938	0.000219524	Myo5b	P-6037-1,56339,103;P-3806-1,13677,148;P-9895-2,278613,72;P-6601-2,-112262,96;	4	P-7953-2,195890,31;P-5780-1,-10677,38;P-2409-1,230408,66;P-2349-2,277348,67;P-1698-1,285502,84;	5	NA	0	P-3649-1,246148,20;P-1847-1,-112238,28;	2	NA	0	P-3448-1,285614,31;P-1333-1,96799,40;P-375-1,-112177,57;P-260-1,-111796,65;	4
Myocd	0.0410771	2.6315	0.0193364	0.00204924	Myocd	0.140059	0.141367	0.675859	0.0488913	Myocd	P-6290-1,-14298,100;P-10065-2,-42614,71;P-8650-1,-57766,79;	3	P-5854-1,-232016,38;	1	NA	0	P-3231-1,-117003,21;	1	P-8928-1,-87868,13;	1	NA	0
Myom1	0.34772	1.0204	0.347168	0.00383763	Myom1	0.388318	0.85301	0.417847	0.00170783	Myom1	P-5332-2,103554,113;P-3169-1,19450,167;P-2477-1,159204,196;P-1297-2,134009,314;P-10047-3,106514,71;P-9403-1,160352,74;P-8789-2,110668,78;	7	P-365-2,106522,166;P-3682-1,19449,50;P-3557-1,20491,51;P-2069-1,110567,73;P-1899-2,160369,79;	5	NA	0	P-3978-1,164104,19;	1	NA	0	NA	0
Myom2	0.013216	0.189838	0.116174	0.00609734	Myom2	0.0372443	0.442341	0.119447	0.00880551	Myom2	P-1130-3,613304,359;P-674-1,411142,544;P-10768-1,492259,68;P-9585-1,279506,73;P-7884-1,39624,84;P-7851-3,285047,84;P-7850-1,774462,84;P-7717-1,614664,85;P-6767-3,551515,94;	9	P-6077-1,410915,37;P-3999-1,277054,47;	2	NA	0	P-4584-1,411264,18;	1	P-6851-1,411257,14;P-2407-2,955411,19;	2	P-4419-1,252664,30;	1
Ncald	0.380309	8.11841	0.0480179	0.0773577	Ncald	0.950973	0.951872	1.03185	0.651022	Ncald	P-10994-1,110831,67;	1	P-669-1,194646,133;P-5124-2,-11554,41;	2	NA	0	P-4360-1,279223,18;	1	P-757-2,98256,29;	1	NA	0
Nck2	15.8425	29.1037	0.544504	0.00128267	Nck2	23.1952	19.9743	1.17238	0.0299887	Nck2	P-4745-1,-430,125;P-3788-1,84666,149;P-3484-2,42849,156;P-964-1,-272154,412;P-663-1,109965,552;P-10533-1,103192,69;	6	P-7799-1,147000,31;P-5496-1,84746,39;P-3411-1,-272140,52;P-2521-2,109881,63;	4	NA	0	P-4150-1,-266651,19;P-523-3,-66,50;	2	P-10904-1,-19075,12;P-8474-1,-463,13;	2	P-185-1,219530,73;	1
Ncoa1	6.38784	7.64712	0.835541	0.172518	Ncoa1	11.1546	16.2926	0.635976	0.00997768	Ncoa1	P-4308-2,170126,135;P-2203-1,-32402,211;P-8648-1,-46327,79;	3	P-7795-1,170034,31;P-4585-1,-94967,43;	2	NA	0	P-6072-1,169943,16;P-5288-1,-17227,17;	2	NA	0	P-3836-1,-71631,31;	1
Ndufs4	39.9647	32.4299	1.23227	0.224245	Ndufs4	23.4582	16.6703	1.56118	0.15791	Ndufs4	P-4694-1,591583,126;P-2929-2,507428,176;P-1580-1,572231,263;P-1335-1,542756,306;P-529-1,549277,620;P-11221-1,262857,66;P-11222-1,530558,66;P-10469-1,222304,69;	8	P-8396-1,572241,30;P-7479-1,504227,32;P-7046-2,591526,34;P-5851-1,507366,38;P-5152-2,573747,41;P-4433-1,262883,44;P-4218-1,549181,46;	7	NA	0	P-2573-1,572255,24;P-1775-1,222310,29;	2	P-12125-1,359528,12;P-9950-1,397955,12;	2	P-197-1,507446,72;	1
Nebl	1.9044	0.917755	2.06347	0.124956	Nebl	1.70064	4.11829	0.47617	0.0029289	Nebl	P-3789-2,205204,148;P-1680-2,-137318,252;P-1583-2,-113755,261;P-617-3,-131302,570;P-11751-1,133018,64;P-251-3,366945,808;P-6364-2,607245,99;	7	P-1135-1,366962,105;	1	NA	0	P-6796-1,-137313,15;P-7324-1,992578,15;	2	P-7908-1,711240,13;	1	P-3387-1,86239,32;P-2108-1,-130662,36;P-1892-1,367488,37;	3
Nedd9	4.88218	4.61498	1.05777	0.78517	Nedd9	7.09322	7.76276	0.879758	0.0748768	Nedd9	P-5769-4,122384,106;P-3668-1,144082,151;P-11227-2,93764,66;P-10287-2,128397,70;	4	P-5921-1,-15196,37;P-4889-1,93923,42;	2	NA	0	P-2830-1,29750,23;	1	NA	0	NA	0
Nek2	16.4564	13.2186	1.24476	0.155386	Nek2	14.1076	14.1148	0.966778	0.391683	Nek2	P-244-4,-16464,819;P-7537-2,-83168,87;P-6931-1,-28211,93;	3	P-5277-1,-16531,40;	1	NA	0	P-6489-1,-78356,15;P-5117-1,73100,17;	2	P-3078-1,-54513,18;	1	P-1917-1,13548,37;	1
Nfatc1	0.221264	1.99259	0.115482	0.0115333	Nfatc1	0.949335	1.16246	0.870692	0.281062	Nfatc1	P-862-1,164528,449;P-7263-1,227141,90;	2	P-7114-1,-11147,33;P-6090-1,227346,37;P-5601-1,164653,39;	3	NA	0	P-4098-1,4932,19;	1	P-9833-1,-11452,12;	1	NA	0
Nfe2l2	13.0904	24.4676	0.535199	0.00641867	Nfe2l2	12.7482	11.8479	1.10816	0.387036	Nfe2l2	P-4317-1,-113479,134;P-3829-1,-81455,147;P-3608-1,-85513,153;P-6598-1,23009,96;	4	P-4776-2,-85531,42;	1	NA	0	P-6721-2,3,15;P-4244-2,-81307,19;	2	P-11259-1,-109100,12;P-6879-1,-86943,14;P-5776-1,-311,15;	3	P-410-1,-85585,55;	1
Nfil3	9.75045	11.059	0.881785	0.483956	Nfil3	5.52546	8.66666	0.632897	0.0332565	Nfil3	P-5504-1,-262728,110;P-4590-2,-193795,128;P-3855-2,-255830,146;P-3482-2,-102200,156;P-2487-1,-13579,196;P-2156-2,-197834,214;P-1439-2,-196020,287;P-9790-2,-9337,72;	8	P-855-1,-39383,120;P-155-1,-195993,216;P-5408-3,-13704,39;	3	NA	0	P-5684-1,-197551,16;	1	NA	0	NA	0
Nfkb1	14.1042	18.0243	0.782628	0.0366782	Nfkb1	12.831	17.0552	0.780099	0.0156972	Nfkb1	P-1514-1,10035,272;P-11598-2,166548,64;P-9980-2,-459,71;	3	P-6600-1,10031,35;P-5661-1,40591,38;P-3033-1,16033,56;P-1852-1,16373,80;P-1329-1,-464,97;	5	NA	0	P-2070-2,166247,27;P-1647-2,9969,30;	2	NA	0	NA	0
Nhsl1	7.55189	4.50083	1.67639	0.0666597	Nhsl1	9.01203	13.1912	0.667993	0.0112481	Nhsl1	P-5741-1,86781,107;P-4789-3,10714,124;P-4096-2,-20,140;P-2884-3,62187,178;	4	P-3495-1,-34,51;	1	NA	0	P-7239-1,80363,15;P-738-1,-89053,43;	2	P-3734-1,23334,17;P-1045-1,-117574,26;	2	NA	0
Nin	5.53137	10.5456	0.524971	0.0449346	Nin	11.072	12.7914	0.819465	0.0213551	Nin	P-2359-1,9132,202;P-9363-2,29994,75;P-8005-2,33877,83;P-7086-1,-43498,91;P-7144-1,-32055,91;	5	P-2084-1,33773,73;	1	NA	0	P-737-3,-9184,43;	1	NA	0	NA	0
Nkx6-3	0	0	1	NA	Nkx6-3	0.0151873	0	2.51873	0.42265	Nkx6-3	P-2315-2,-114827,205;P-12421-2,-71219,61;	2	P-3665-1,-71306,50;	1	NA	0	P-538-1,-114834,50;	1	NA	0	P-1217-1,-71316,41;	1
Nmd3	25.1654	19.3052	1.30339	0.122754	Nmd3	22.1828	22.8657	0.973039	0.459476	Nmd3	P-12957-2,117774,60;P-12537-2,-66132,61;P-11401-1,103994,65;	3	P-1794-2,-16719,81;	1	NA	0	P-4079-1,22464,19;	1	NA	0	NA	0
Nnt	15.8146	15.9704	0.990254	0.8864	Nnt	15.8632	16.4378	0.930106	0.15023	Nnt	P-3229-4,-431,165;P-8895-1,433361,77;P-8293-2,329553,81;	3	P-949-1,57512,114;P-6328-1,427220,36;	2	NA	0	P-6405-1,668394,15;	1	P-9428-1,632041,12;	1	NA	0
Noc3l	9.44222	6.9208	1.3638	0.077125	Noc3l	9.82959	8.63832	1.17117	0.219866	Noc3l	P-445-1,114333,668;P-8951-1,196631,77;	2	P-4466-1,282577,44;P-1720-1,114279,84;	2	NA	0	P-4641-1,114275,18;	1	NA	0	P-1029-1,114310,43;	1
Nox3	0	0	1	NA	Nox3	0	0	1	NA	Nox3	P-502-1,-512146,634;	1	P-7206-1,-844992,33;P-7178-1,-512094,33;P-5344-1,-802322,40;P-1833-1,-74242,80;	4	NA	0	P-3264-1,-840677,21;	1	P-11947-1,-491044,12;P-10575-1,-344086,12;P-8590-1,-743282,13;P-1234-1,-844192,24;P-224-3,-742762,44;	5	P-1060-1,125168,43;	1
Npffr1	0.103754	0	11.3754	0.177974	Npffr1	0.155287	0.108875	3.82571	0.1136	Npffr1	P-5047-2,-74581,119;P-4112-1,-99824,140;P-10870-2,-98608,67;	3	P-2049-1,-74604,74;	1	NA	0	P-7561-1,-349,15;P-3463-1,-99767,21;	2	P-11706-2,-107717,12;	1	NA	0
Nps	0.0530117	0.0609396	0.888245	0.857612	Nps	0	0.0701168	1	NA	Nps	P-3757-1,-262428,149;P-3301-1,-133752,162;P-2351-1,76628,203;P-2146-2,46764,215;P-12250-2,-192625,62;P-8588-1,-209400,79;	6	P-7901-2,-236525,31;P-6638-1,-262222,35;P-5773-1,-224458,38;P-4948-1,-133738,41;P-4204-1,76596,46;P-3458-1,-192632,51;	6	NA	0	P-6428-1,-307217,15;P-7682-1,46716,15;	2	NA	0	P-2166-1,-54206,35;	1
Npsr1	0.0149898	0	2.49898	0.23992	Npsr1	0.148388	0.0343428	2.01293	0.289475	Npsr1	P-8975-1,-563829,77;P-8130-1,-829165,82;	2	P-7075-1,-752064,33;	1	NA	0	P-4882-1,-829166,17;	1	P-9089-1,-341469,13;	1	P-2163-1,-847791,35;	1
Nr2f1	19.0672	56.8998	0.335219	0.0385627	Nr2f1	15.072	17.3162	0.83306	0.0194301	Nr2f1	P-6287-1,-830416,100;P-2095-2,-10535,218;P-2064-3,-671669,220;P-1692-2,-595553,251;P-11426-2,-663424,65;P-10998-1,173797,67;	6	P-8621-1,-498307,30;P-5215-1,-402534,40;P-4262-1,-381535,45;P-2276-1,-671712,68;P-2132-1,-894859,72;P-1804-1,-672339,81;	6	NA	0	P-6208-1,-724313,16;P-2603-1,-894843,24;P-816-2,-10627,41;	3	P-9704-1,-739693,12;P-11220-2,-1966,12;P-8269-1,-939189,13;P-5880-1,-671580,14;P-6512-1,-603276,14;P-94-1,-931075,62;	6	P-3240-1,-671707,32;	1
Nrcam	0.421478	0.464205	0.909898	0.824835	Nrcam	0.614137	0.409398	1.5632	0.157309	Nrcam	P-6190-1,560746,101;P-6043-1,492168,103;P-5739-1,274064,107;P-3162-3,634850,167;P-1459-3,507462,282;P-910-1,741394,430;P-9858-2,164846,72;P-7272-1,599661,90;	8	P-8193-1,664228,31;P-7859-1,741400,31;P-5960-2,507429,37;P-4394-1,-23829,44;	4	NA	0	P-7167-1,741512,15;	1	NA	0	NA	0
Nrk	1.37249	10.9383	0.126274	0.0313995	Nrk	2.1674	0.206753	12.9791	0.0377689	Nrk	P-7502-3,-191887,87;	1	P-1982-1,-113243,76;	1	NA	0	P-4556-1,-556054,18;P-4725-1,-194,18;	2	NA	0	NA	0
Nrn1	0.00487817	0.211881	0.0670548	0.351131	Nrn1	0.0348939	0	4.48939	0.42265	Nrn1	P-5072-1,434708,118;P-1340-2,255952,306;P-9043-1,-237269,76;P-8333-1,262081,81;P-7737-1,-236007,85;	5	P-6136-1,-235978,37;P-3684-1,256036,50;	2	NA	0	P-5252-1,256212,17;	1	NA	0	NA	0
Nsfl1c	71.2302	60.2351	1.18251	0.132178	Nsfl1c	55.5489	69.8116	0.83535	0.120178	Nsfl1c	P-3203-2,3036,166;	1	P-3680-1,3006,50;	1	NA	0	P-4260-1,41987,19;	1	NA	0	NA	0
Nt5e	0.22547	1.25161	0.186642	0.0477755	Nt5e	0.261127	1.1691	0.307119	0.00800613	Nt5e	P-4300-1,-261626,135;P-3883-1,-296660,145;P-12586-1,20120,61;P-10355-3,46449,70;	4	P-8542-1,-213794,30;P-7190-1,-354927,33;	2	NA	0	P-6753-1,20030,15;	1	NA	0	P-3577-1,-85788,31;	1
Ntm	0.583952	20.3607	0.0291571	0.00454276	Ntm	1.32116	1.31172	0.798904	0.129557	Ntm	P-4734-2,223868,125;P-3282-1,231259,163;P-3119-1,197085,168;P-1161-1,694407,348;P-12824-1,-231926,60;P-12825-1,282889,60;P-11247-2,211744,66;P-9015-2,268729,76;P-7785-2,-225188,85;	9	P-129-1,644304,225;P-6635-2,620584,35;P-5099-1,268723,41;P-4852-1,223909,42;P-4853-1,327304,42;P-2360-1,135700,67;	6	NA	0	P-7512-1,-126154,15;	1	P-5789-1,644421,15;	1	P-3230-1,-301871,32;	1
Nudt4	57.4443	40.8282	1.40688	0.0805204	Nudt4	80.3768	78.8312	0.970031	0.636436	Nudt4	P-4094-1,-41145,140;P-922-1,-3600,425;	2	P-8114-1,-3488,31;P-1676-1,-41172,85;	2	NA	0	P-2498-1,-41149,24;	1	NA	0	NA	0
Nup153	28.0619	22.9957	1.22021	0.14098	Nup153	35.3011	31.9008	1.05893	0.326754	Nup153	P-9576-1,-167422,73;P-7240-2,-157425,90;P-6386-2,-193439,99;	3	P-3822-1,-164293,48;	1	NA	0	P-6176-1,-52,16;	1	NA	0	NA	0
Oacyl	0.573181	0.116608	4.60618	0.0175873	Oacyl	0.70256	0.920767	0.856268	0.446914	Oacyl	P-2404-1,-2,200;P-2302-1,-78183,206;P-12123-1,-116742,62;P-9350-1,41556,75;	4	P-840-1,82367,121;P-6537-1,83540,35;P-5888-1,-37,37;P-2028-1,27611,75;	4	NA	0	P-3511-2,41723,20;	1	P-2304-1,-116112,20;	1	P-895-1,-97076,45;	1
Odc1	158.263	109.607	1.44387	0.0082822	Odc1	87.9252	96.2604	0.862937	0.275241	Odc1	P-12661-1,39316,61;P-9578-1,116873,73;P-7666-1,-157133,86;	3	P-6529-1,17243,35;P-3911-1,-157150,48;	2	NA	0	P-2489-1,31272,24;	1	NA	0	P-2312-1,37,35;	1
Ogfrl1	7.91283	7.65502	1.03363	0.775543	Ogfrl1	10.3786	25.5678	0.408567	0.00321285	Ogfrl1	P-4942-1,-256016,121;P-4071-4,-219896,141;P-3901-2,-62935,145;P-12672-1,-280,61;	4	P-5832-1,-256222,38;	1	NA	0	P-5380-1,80860,17;	1	P-3085-1,111495,18;	1	P-4371-1,-255965,30;	1
Oit1	0.0822282	0	9.22282	0.376701	Oit1	0.146462	0.574404	0.202359	0.0190001	Oit1	P-3667-1,9137,151;P-1450-2,47095,285;P-851-1,42561,454;	3	P-7546-1,-28061,32;P-4875-1,42526,42;	2	NA	0	P-4469-1,47075,18;	1	NA	0	NA	0
Olfml2a	3.26988	1.54809	2.10506	0.0232733	Olfml2a	2.51308	6.35852	0.369973	0.0019755	Olfml2a	P-2566-3,58491,191;P-6863-1,2093,93;	2	P-8007-1,-4403,31;P-6085-1,2173,37;	2	NA	0	P-2301-1,58394,25;P-279-1,2100,66;	2	P-6601-1,32380,14;	1	NA	0
Oog1	0.00896256	6.84859e-09	1.89625	0.42265	Oog1	0.0604029	0	7.04029	0.393976	Oog1	P-4318-1,-1240,134;	1	P-2994-1,-1289,56;	1	NA	0	P-2308-2,-1111,25;	1	NA	0	NA	0
Optc	0.0197789	0.132407	0.209111	0.0167646	Optc	0.061108	0.0314023	0.976698	0.976785	Optc	P-4941-1,28449,121;P-1013-1,43461,398;P-10531-1,24662,69;	3	P-7641-1,50158,32;P-6545-1,98976,35;	2	NA	0	P-589-1,43455,48;P-542-2,-1372,50;P-522-2,64543,50;	3	P-6890-1,52018,14;	1	P-1981-1,24694,36;	1
Osbpl3	4.29939	2.52117	1.70253	0.141056	Osbpl3	5.98434	5.22638	1.13147	0.143518	Osbpl3	P-3922-1,904,144;P-11079-3,44716,66;	2	P-7776-1,-29408,31;P-2404-1,-2740,66;	2	NA	0	P-4414-1,-29440,18;	1	P-8618-1,88594,13;	1	NA	0
Osr2	2.42474	11.8867	0.204657	0.00895617	Osr2	2.49237	16.5995	0.132457	0.000789504	Osr2	P-7171-1,-26244,90;	1	P-5702-1,-26214,38;	1	NA	0	P-3738-1,-118,20;	1	NA	0	P-4264-1,-23905,30;	1
Otol1	0.179804	0	18.9804	0.129308	Otol1	0.125454	0.152309	0.586622	0.181142	Otol1	P-4923-1,-5827,121;P-1679-2,-13575,252;P-12034-2,410798,63;P-7925-3,-94694,84;	4	P-852-1,410864,120;	1	NA	0	P-6322-1,328228,16;	1	P-4397-1,97305,16;P-3484-1,816784,17;P-504-3,979757,33;	3	NA	0
Otx2	0	0	1	NA	Otx2	0.0634268	0	7.34268	0.42265	Otx2	P-4836-1,119848,123;P-3293-4,98429,163;P-3236-1,196600,165;P-1944-1,61650,229;P-1473-1,134432,280;P-10234-1,23538,70;P-10285-1,99811,70;	7	P-993-1,196669,112;P-5648-1,35652,39;	2	NA	0	P-1461-1,189416,32;	1	P-4728-1,-214929,16;	1	NA	0
Pabpc1	462.355	287.523	1.60804	0.0186147	Pabpc1	737.021	923.834	0.760611	0.235767	Pabpc1	P-3989-3,-170765,143;P-11420-2,-107478,65;	2	P-5389-1,-303,40;	1	NA	0	P-3444-2,-183933,21;	1	P-11380-2,-183721,12;P-7123-1,-768,14;	2	NA	0
Pacsin2	19.346	21.6133	0.895147	0.0533888	Pacsin2	21.1992	14.8627	1.34017	0.0105195	Pacsin2	P-10184-1,-33595,71;	1	P-2742-1,-33579,60;	1	NA	0	P-7582-1,-27989,15;P-5869-1,-31734,16;	2	P-305-2,-52127,39;	1	NA	0
Pamr1	3.82792	2.98034	1.28344	0.152567	Pamr1	3.72772	2.31565	1.72304	0.0355401	Pamr1	P-9601-1,22,73;P-8103-4,2262,82;P-7290-1,70840,89;	3	P-8070-1,2337,31;	1	NA	0	P-4283-1,43,18;	1	NA	0	NA	0
Papd7	13.3981	15.5773	0.860196	0.026978	Papd7	16.6734	14.3796	1.09604	0.0754155	Papd7	P-5503-4,325663,110;P-3701-1,103912,151;P-12797-1,118854,60;P-6727-2,140766,95;	4	P-291-1,104030,180;P-7792-1,501450,31;P-4998-1,140783,41;P-3921-1,115806,48;P-2720-1,199126,60;	5	NA	0	P-6875-1,391609,15;P-1777-3,-941,29;P-1004-1,45773,38;	3	P-8955-1,225419,13;	1	P-2492-1,103934,34;	1
Parp1	103.697	62.3495	1.66305	0.00152297	Parp1	98.1453	74.8886	1.26659	0.0124683	Parp1	P-11923-2,-21097,63;	1	P-3568-1,57476,50;	1	NA	0	P-1662-1,19,30;	1	NA	0	NA	0
Parp12	2.11218	4.91156	0.4312	0.00337031	Parp12	2.97583	3.14116	0.946391	0.532542	Parp12	P-12935-1,-53050,60;P-11813-1,110899,63;P-10700-1,141040,68;	3	P-6278-1,110865,36;	1	NA	0	P-3248-1,-87114,21;	1	P-11760-1,143923,12;	1	NA	0
Parp16	2.29425	3.05759	0.751161	0.0233256	Parp16	1.6677	3.62017	0.45585	0.00705456	Parp16	P-10204-2,-35529,70;P-307-3,-22436,760;	2	P-956-2,-22427,113;P-7436-1,18810,32;	2	NA	0	P-819-2,-22400,41;	1	NA	0	P-53-1,-22537,118;P-2955-1,-18526,33;	2
Parva	43.9847	77.8507	0.565044	0.000615696	Parva	44.6056	41.9911	1.04711	0.0386242	Parva	P-3155-3,-10708,167;P-1301-1,71075,311;P-997-4,35511,401;P-8052-1,-20627,83;P-7126-1,-15166,91;	5	P-5358-1,-20563,40;P-4575-1,55277,43;P-4294-1,31174,45;	3	NA	0	P-7431-1,35512,15;P-666-2,71072,45;	2	P-8511-1,488,13;P-6008-1,-27231,14;	2	P-1136-1,-50206,41;	1
Parvg	0.0360072	0.898967	0.0506147	0.0359864	Parvg	0.21113	0.0694492	1.48511	0.215077	Parvg	P-2832-1,-84375,180;P-12648-1,-28580,61;P-10855-1,-24956,67;P-6499-1,-74791,98;	4	P-366-1,-26978,166;	1	NA	0	P-4430-2,-25047,18;	1	NA	0	NA	0
Pcbd2	10.9705	14.8476	0.739049	0.131522	Pcbd2	7.58711	6.20976	1.13617	0.44559	Pcbd2	P-6691-1,33638,95;	1	P-6700-2,15420,35;	1	NA	0	P-3450-1,185,21;	1	P-2775-1,-215,18;	1	P-3974-1,27940,30;	1
Pcdh15	0.0721272	0.056727	1.23079	0.373233	Pcdh15	0.122365	0.0586779	1.97541	0.0195026	Pcdh15	P-4433-1,1463,132;P-3474-1,815281,157;P-12741-2,-958293,61;P-10196-1,-721655,71;P-8910-1,-46387,77;P-7300-1,-542677,89;	6	P-8115-1,-958374,31;P-7321-2,566061,33;P-5573-1,557845,39;P-5201-1,938890,40;P-4368-1,56988,45;	5	NA	0	P-7070-1,767018,15;P-4946-1,-538087,17;	2	NA	0	NA	0
Pcdh18	5.42948	43.398	0.125311	0.0311304	Pcdh18	6.74351	6.05496	1.16524	0.0791311	Pcdh18	P-5614-1,-153811,109;P-5055-1,-467617,119;P-4316-1,-541321,134;P-1360-1,-337561,301;P-11332-1,72054,65;P-10319-3,-227700,70;P-9983-2,-478824,71;P-8942-1,-519885,77;P-7893-1,70648,84;P-6453-1,-151805,98;	10	P-7720-1,-543401,32;P-6601-1,-467604,35;P-6210-1,-227662,36;P-5050-2,70661,41;P-3987-2,-541168,47;P-1331-2,-337554,97;	6	NA	0	P-4965-1,-227633,17;	1	P-12162-1,-414558,12;P-11366-1,805527,12;P-7729-1,-624552,13;P-9069-1,-467602,13;P-6876-1,-462,14;P-5291-1,-340082,15;	6	P-3827-1,-618928,31;P-1374-1,-543826,40;P-333-1,-541259,59;	3
Pcgf5	1.39065	1.03691	1.33789	0.0938794	Pcgf5	2.01059	2.55354	0.574252	0.00424097	Pcgf5	P-6211-3,-195028,101;	1	P-8146-1,-226436,31;	1	NA	0	P-4537-1,-60726,18;	1	NA	0	NA	0
Pclo	3.49678	0.300697	11.2868	0.0568158	Pclo	3.14998	9.8828	0.371127	0.00200394	Pclo	P-10162-1,-257441,71;P-9442-1,16250,74;	2	P-7196-1,267960,33;P-5714-1,190706,38;P-3324-1,192681,53;P-2507-1,16230,64;	4	NA	0	P-2903-3,385245,22;	1	NA	0	NA	0
Pctp	1.14647	1.2816	0.895378	0.556225	Pctp	2.16275	2.35141	1.16088	0.520711	Pctp	P-6090-1,199092,102;P-6021-1,205383,103;P-5883-1,105567,105;P-5045-1,101414,119;	4	P-3135-1,105559,55;	1	NA	0	P-1067-1,101436,37;	1	P-7263-1,-375,14;	1	NA	0
Pdgfrl	9.54909	2.01273	4.72584	1.39916e-05	Pdgfrl	3.07041	10.8056	0.318771	0.0140898	Pdgfrl	P-3092-1,148306,169;P-12340-1,36950,62;P-11796-1,-159,63;P-7788-1,87761,85;	4	P-6733-1,105934,35;P-5413-1,55679,39;P-4388-2,37196,44;P-2700-1,148277,60;	4	NA	0	P-755-1,37209,43;	1	P-4076-1,974,16;	1	NA	0
Pdha2	0	0	1	NA	Pdha2	0.0144382	0	2.44382	0.42265	Pdha2	P-1405-1,-121352,293;	1	P-2840-1,-121323,58;	1	NA	0	P-5919-1,-121437,16;	1	P-10565-1,-33139,12;P-4524-1,-10993,16;	2	NA	0
Pdlim5	4.56866	7.84478	0.582914	0.124989	Pdlim5	3.70794	23.425	0.157444	8.70091e-05	Pdlim5	P-4777-1,-15455,124;P-3851-1,-17801,146;P-2379-1,139151,201;P-12865-2,155501,60;P-11743-2,331561,64;P-8634-1,361334,79;	6	P-7496-1,139142,32;P-2834-1,79190,58;	2	NA	0	P-944-2,361325,39;	1	NA	0	P-3349-1,302477,32;P-1635-1,285518,38;P-408-1,-17824,55;	3
Pdss2	3.89853	2.73823	1.4222	0.0106377	Pdss2	3.81157	2.5611	1.44854	0.147494	Pdss2	P-778-1,219656,488;P-120-1,110823,985;	2	P-193-2,110949,203;	1	NA	0	P-6880-1,110665,15;	1	NA	0	NA	0
Pdzrn4	0.0310638	0.570181	0.0707775	0.0127368	Pdzrn4	0.370847	0.192208	1.17532	0.430394	Pdzrn4	P-2151-4,-48809,214;P-2052-2,362753,221;P-12793-1,855251,60;P-9611-5,666205,73;	4	P-387-2,150923,163;P-3908-1,214670,48;P-3227-1,165401,54;	3	NA	0	P-6236-1,362751,16;	1	P-7760-1,165371,13;P-7913-1,700460,13;P-4426-1,697938,16;	3	NA	0
Pex26	2.92463	2.28992	1.27597	0.147031	Pex26	3.05191	1.9282	1.49734	0.11909	Pex26	P-3342-1,-95968,161;	1	P-4719-1,-17351,43;	1	NA	0	P-473-3,-73516,52;	1	P-6696-1,-82462,14;	1	NA	0
Pfn2	37.4294	43.0834	0.868796	0.615063	Pfn2	32.3924	26.8529	1.28089	0.0517824	Pfn2	P-5918-2,-73977,104;P-5650-1,-422,108;P-1288-1,-127955,317;P-12454-1,-125098,61;	4	P-396-1,-125162,162;	1	NA	0	P-4356-1,608,18;P-1364-1,-45,33;	2	P-5473-2,-85992,15;	1	NA	0
Pgrmc2	22.6237	29.2713	0.772973	0.0181508	Pgrmc2	21.1112	28.5225	0.72281	0.000287981	Pgrmc2	P-6009-1,-283464,103;P-480-1,-119934,647;	2	P-1064-1,-119967,108;P-518-1,-290307,147;P-6259-1,-24403,36;P-2864-1,-283501,58;	4	NA	0	P-4703-3,-120009,18;	1	P-11367-1,40512,12;	1	P-4206-1,-344128,30;P-4259-1,-120027,30;P-3108-1,-101575,32;P-1000-1,-145669,43;	4
Phldb2	39.5007	21.436	1.84233	0.0148498	Phldb2	62.1782	46.0282	1.41026	0.0790859	Phldb2	P-3790-2,-79940,148;P-2839-2,39350,180;P-2719-3,78071,185;P-12467-3,-86813,61;P-8223-1,47208,82;	5	P-8255-1,-13265,30;P-5818-1,39411,38;	2	NA	0	P-1614-2,-206,30;	1	NA	0	P-2907-1,207,33;	1
Phlpp2	4.4766	5.72438	0.782404	0.145448	Phlpp2	5.14539	4.6868	1.18929	0.0504298	Phlpp2	P-12338-1,-474,62;P-8341-2,77324,81;	2	P-4507-1,76884,44;	1	NA	0	P-965-2,602,38;	1	NA	0	NA	0
Picalm	45.2553	60.6371	0.746372	0.180607	Picalm	57.4655	62.6949	0.870528	0.175046	Picalm	P-5160-1,-80139,116;	1	P-1585-2,-43235,88;	1	NA	0	P-7432-2,-2,15;	1	P-9997-1,-36772,12;P-3869-1,40607,16;	2	NA	0
Pid1	0.725623	24.7997	0.0296506	0.0240343	Pid1	0.649611	1.41329	0.490664	0.0749413	Pid1	P-5394-1,-405911,112;P-10814-1,704153,68;	2	P-5675-1,66345,38;	1	NA	0	P-5349-2,-334893,17;	1	P-10429-1,312126,12;	1	NA	0
Pigc	5.89588	6.0736	0.970787	0.840912	Pigc	5.92479	4.74488	1.26889	0.0797331	Pigc	P-4497-2,-16381,130;P-1402-1,3230,295;	2	P-3179-1,-16312,54;	1	NA	0	P-6751-1,-76822,15;P-3822-1,-16359,19;P-3609-1,3274,20;	3	P-6089-1,7257,14;	1	NA	0
Pigp	9.9245	12.2796	0.808367	0.176856	Pigp	8.2768	7.98145	1.54956	0.033803	Pigp	P-992-1,-96821,404;	1	P-1101-1,-96746,106;	1	NA	0	P-1312-2,443,34;	1	NA	0	NA	0
Pigv	4.13588	3.46615	1.19266	0.0894754	Pigv	4.16762	3.15737	1.54978	0.164624	Pigv	P-6963-1,-65714,92;	1	P-4837-1,-78965,42;	1	NA	0	P-2219-1,12297,26;	1	P-7003-1,596,14;P-5734-1,1260,15;P-916-1,-160,27;	3	NA	0
Pik3c3	13.3817	10.1418	1.31914	0.000235465	Pik3c3	12.6656	12.9752	0.961083	0.443809	Pik3c3	P-2021-1,944901,223;P-1912-1,813466,231;P-1596-3,200380,260;P-816-1,105623,467;P-12286-2,214591,62;P-12370-2,489918,62;P-12369-1,822111,62;P-10667-1,201308,68;P-10565-1,-633999,69;P-7999-2,804200,83;P-6719-1,934555,95;	11	P-418-1,813396,159;P-253-2,200393,188;P-8187-1,110340,31;P-5762-1,214641,38;P-5273-1,92749,40;P-3089-1,36933,55;P-3009-1,822120,56;P-2761-2,201323,59;P-2618-2,105709,62;P-1960-2,254152,77;	10	NA	0	P-5921-1,-53952,16;P-4031-1,214584,19;P-805-3,200376,42;	3	P-8771-1,506235,13;P-4846-3,200412,15;P-4134-1,105257,16;P-3298-1,734058,17;	4	P-3172-1,257551,32;P-1190-1,218006,41;P-719-1,105682,47;	3
Pik3r4	9.47417	9.00357	1.05221	0.561596	Pik3r4	10.4135	8.73419	1.11283	0.00706463	Pik3r4	P-5831-1,-116342,105;P-12675-1,123019,61;P-10074-1,-94558,71;P-6700-1,168643,95;	4	P-8503-1,-105953,30;P-4486-1,-94369,44;	2	NA	0	P-2613-1,176515,24;	1	P-9359-1,-29566,13;	1	P-4128-1,54774,30;P-1613-1,123037,38;P-1074-1,50969,42;	3
Pim3	31.3308	18.6522	1.67938	0.100088	Pim3	24.6948	9.9346	2.42626	0.111955	Pim3	P-2104-1,1878,217;P-1783-1,20793,243;	2	P-4319-1,20724,45;	1	NA	0	P-6095-1,1608,16;P-5902-1,1961,16;P-2201-1,20707,26;	3	NA	0	P-2043-1,197,36;	1
Pja2	20.5566	32.221	0.6381	0.0248027	Pja2	28.3917	28.7299	0.945587	0.219153	Pja2	P-5763-1,202076,106;P-4184-1,298339,138;P-10275-1,89258,70;P-7025-1,-156571,92;P-6342-1,-51210,99;	5	P-5997-1,-75592,37;P-5550-1,-210004,39;P-4582-1,-66517,43;P-1669-1,-193597,85;	4	NA	0	P-4158-1,41,19;	1	P-5002-1,-54180,15;P-1662-2,-35367,22;P-407-2,-168749,35;P-222-3,241483,44;	4	NA	0
Pkia	7.20084	4.89904	1.46889	0.225103	Pkia	8.46439	15.8717	0.555272	0.007654	Pkia	P-2681-1,95056,187;P-2441-3,-108766,198;	2	P-7388-1,-108810,33;	1	NA	0	P-1309-1,-161808,34;	1	P-4532-1,-474,16;	1	NA	0
Plbd1	1.43606	1.699	0.846144	0.505826	Plbd1	2.4388	2.53868	1.20476	0.339301	Plbd1	P-2290-2,29608,206;P-8055-2,-6788,83;	2	P-754-1,29723,126;P-2305-1,15751,68;	2	NA	0	P-1048-2,29644,37;	1	NA	0	P-3954-1,34203,31;	1
Plcxd2	0.76351	0.364075	2.06779	0.0860667	Plcxd2	1.08619	0.635142	1.40729	0.0580285	Plcxd2	P-3790-2,86044,148;P-12467-3,79171,61;	2	P-8255-1,152719,30;	1	NA	0	P-2770-2,-366,23;	1	NA	0	NA	0
Plekhg1	4.55129	7.16703	0.63554	0.143963	Plekhg1	5.81707	10.9995	0.519914	0.0171042	Plekhg1	P-2178-2,89348,213;P-1673-1,87186,253;P-12238-1,111532,62;P-11920-1,138353,63;P-9234-1,-9889,75;P-7842-1,-94,85;	6	P-5593-1,165605,39;P-3206-1,89286,54;	2	NA	0	P-1404-1,-106212,32;	1	P-7709-1,133575,13;	1	NA	0
Plekhh2	2.46878	13.5649	0.1826	0.0037907	Plekhh2	5.49113	10.2536	0.518768	0.000633402	Plekhh2	P-1771-1,69138,243;P-8681-2,65132,78;	2	P-6185-1,72435,36;	1	NA	0	P-4682-1,69134,18;	1	P-7150-1,-1248,14;	1	P-2905-1,55453,33;	1
Plekhm3	1.28427	1.73545	0.74151	0.0969371	Plekhm3	2.46712	3.31409	0.772092	0.0103971	Plekhm3	P-9807-5,7,72;	1	P-4470-1,110711,44;P-3832-1,117234,48;	2	NA	0	P-3235-1,-6,21;	1	P-8001-1,77966,13;	1	NA	0
Plxna1	19.783	25.2855	0.782472	0.229289	Plxna1	22.471	19.6388	1.14106	0.0129385	Plxna1	P-6557-2,126706,96;	1	P-1760-1,126940,82;	1	NA	0	P-1835-1,126725,28;	1	NA	0	NA	0
Pnlip	0	0.018821	0.346969	0.18613	Pnlip	0	0	1	NA	Pnlip	P-805-2,-88127,472;	1	P-198-1,-88138,201;P-2981-1,-97102,56;	2	NA	0	P-4745-1,-87992,18;	1	P-5303-1,-88471,15;	1	P-3570-1,-88237,31;	1
Pnoc	0.0113385	0.00700912	1.25453	0.671366	Pnoc	0.0524783	0	6.24783	0.42265	Pnoc	P-3553-1,-101897,154;P-2939-3,55633,176;P-8956-1,57659,77;P-8399-2,50229,80;	4	P-6799-1,-101916,34;P-3261-1,55635,53;	2	NA	0	P-6871-1,50353,15;	1	NA	0	NA	0
Polr2m	133.86	184.679	0.724842	0.0354958	Polr2m	125.247	140.85	0.854481	0.0656116	Polr2m	P-2153-1,-12629,214;P-1428-2,-85505,287;P-1005-1,120415,398;P-681-1,241531,538;P-499-1,268380,634;	5	P-942-1,268574,114;P-5710-1,86140,38;P-5556-1,-85395,39;	3	NA	0	P-7494-1,241625,15;	1	P-4620-1,556,16;	1	NA	0
Pou3f3	0.126119	2.02985	0.0667301	0.0722516	Pou3f3	7.84145	6.77263	0.95954	0.450011	Pou3f3	P-4883-1,-804582,122;P-1299-1,-468923,314;	2	P-819-1,-397129,122;P-8579-1,-468874,30;P-7004-1,-224100,34;P-5652-1,-309806,39;P-3569-1,44825,50;P-3180-1,-168782,54;	6	NA	0	P-5647-1,-810494,16;	1	P-455-4,-830325,34;	1	P-3162-1,-157083,32;	1
Pou5f2	0.128767	0.0347057	3.10402	0.542042	Pou5f2	0.347384	0	35.7384	0.0785924	Pou5f2	P-1486-1,-121814,277;P-10998-1,3047,67;	2	P-6525-1,-121942,35;	1	NA	0	P-4386-1,-121796,18;	1	P-316-1,-213161,39;	1	NA	0
Ppargc1a	0.261023	0.49932	0.532126	0.00523015	Ppargc1a	2.76697	0.902931	2.3625	0.00966215	Ppargc1a	P-6279-1,-240409,100;P-6231-3,-345863,101;P-5383-1,-494227,112;P-3538-2,481012,155;P-3142-1,-352634,168;P-2362-4,75588,202;P-11392-1,320174,65;P-9439-1,-17951,74;P-8780-1,329410,78;	9	P-7623-2,320237,32;P-7138-1,-17923,33;P-3521-1,1,51;P-3349-2,75462,52;	4	NA	0	P-4068-1,480998,19;	1	P-3276-2,749266,17;	1	P-246-1,480962,66;	1
Ppargc1b	2.74508	1.34679	2.03059	0.0412183	Ppargc1b	4.8035	6.77792	0.79849	0.0319682	Ppargc1b	P-4751-1,-16152,125;P-2376-1,-8453,202;P-1756-2,69595,245;P-6842-1,-17682,94;	4	P-2937-1,68555,57;P-2632-1,-16266,62;	2	NA	0	P-2871-2,1337,23;P-999-1,-169,38;	2	P-11824-1,-126451,12;P-11941-1,64124,12;P-3611-1,-16497,17;	3	P-4229-1,-73138,30;P-1953-1,-8492,36;P-471-1,-89355,54;	3
Ppm1h	3.28659	1.61418	2.0297	0.00805447	Ppm1h	7.77914	6.41116	1.14833	0.093536	Ppm1h	P-4787-2,-59759,124;P-3280-2,92398,163;P-3032-1,138666,172;P-2355-1,202494,203;P-1461-1,363865,282;P-1243-1,113412,330;P-12665-2,33204,61;P-10138-4,-107679,71;P-10137-2,262482,71;P-7743-1,180652,85;P-7298-1,177609,89;P-7120-2,-59035,91;	12	P-1121-1,-59159,105;P-304-1,202515,177;P-8229-1,232165,30;P-8017-1,-38716,31;P-7832-1,194207,31;P-6275-1,148319,36;P-6116-2,370118,37;P-4188-1,113552,46;P-4036-1,-59822,47;P-3272-1,136280,53;P-2688-1,138675,60;P-2470-1,208068,65;	12	NA	0	P-1859-1,180560,28;	1	P-8846-1,307763,13;P-3638-3,-198861,17;	2	NA	0
Ppm1l	5.38844	1.97054	2.72575	0.0801244	Ppm1l	8.63656	5.50185	1.59178	0.0525179	Ppm1l	P-6145-1,171700,101;P-6059-1,106873,103;P-5819-1,198887,105;P-4705-2,214866,126;P-4569-1,-122225,128;P-11040-2,200493,67;P-10789-1,1785,68;P-9446-1,93774,74;P-9445-1,167689,74;	9	P-1795-1,171732,81;	1	NA	0	P-4451-1,-136,18;	1	P-776-1,162317,28;P-661-2,59152,30;	2	NA	0
Ppp1r12b	1.0632	1.04239	1.01977	0.931722	Ppp1r12b	1.51326	1.72768	1.03169	0.666498	Ppp1r12b	P-5792-1,155228,106;P-2429-1,190768,199;P-7448-1,154599,88;	3	P-7582-1,140056,32;P-7679-1,148420,32;P-5898-1,225992,37;	3	NA	0	P-1499-1,190760,32;	1	NA	0	NA	0
Wt1	95.7857	39.9166	2.3993	0.00261357	Wt1	112.743	255.354	0.443107	0.00356107	Wt1	P-1688-1,5976,251;P-1577-2,-8617,263;P-11964-3,80555,63;P-11472-2,83873,65;P-9933-1,16095,72;P-9500-1,-11718,74;	6	P-1199-1,5924,102;P-7657-1,-25244,32;P-3698-2,16096,49;P-2254-2,80580,69;P-1450-1,-29010,93;P-1353-1,73875,96;	6	NA	0	P-959-2,90,38;	1	NA	0	P-2280-1,5962,35;	1
Ppp1r3c	1.78325	7.43556	0.240848	0.000119581	Ppp1r3c	1.01114	0.853042	2.36564	0.0921572	Ppp1r3c	P-1384-2,-79478,298;P-12878-1,68392,60;P-11534-1,-53335,64;P-8995-1,38528,77;	4	P-839-1,-53374,121;P-4478-1,-4397,44;	2	NA	0	P-6695-1,48081,15;P-2019-2,-53379,27;	2	P-8628-1,-262,13;P-3124-1,68171,18;	2	NA	0
Prdm15	4.90065	3.72195	1.31584	0.225932	Prdm15	4.6538	3.93798	1.16885	0.0263604	Prdm15	P-12884-1,-69579,60;	1	P-7790-1,-69503,31;	1	NA	0	P-1002-1,-625,38;	1	NA	0	NA	0
Prim2	22.4255	20.2806	1.10571	0.125133	Prim2	17.0588	20.6188	0.749118	0.0387845	Prim2	P-3389-1,18765,159;P-1810-3,627187,239;P-988-3,11239,406;P-11438-3,495962,65;P-8771-3,78780,78;	5	P-3542-1,495853,51;P-3359-1,298771,52;P-2044-1,273904,74;	3	NA	0	P-5273-1,78531,17;P-1546-2,11321,31;	2	NA	0	NA	0
Prkar1b	4.51972	8.4909	0.532852	0.103956	Prkar1b	5.05118	5.25928	0.969053	0.623548	Prkar1b	P-1316-1,94762,309;P-1294-2,62739,314;	2	P-1192-2,39433,102;P-768-1,55559,125;P-4237-1,48460,45;P-3057-2,94700,55;P-1688-1,101927,84;	5	NA	0	P-2709-1,94965,23;	1	NA	0	NA	0
Prkci	21.0902	23.0887	0.913477	0.360434	Prkci	25.4255	37.2602	0.663014	0.00144513	Prkci	P-7227-1,27242,90;	1	P-7418-1,27249,32;	1	NA	0	P-2398-1,222,25;	1	P-4981-1,61544,15;P-1626-2,61184,22;	2	NA	0
Prrc1	16.6553	16.259	1.02436	0.80645	Prrc1	17.8766	20.4557	0.936862	0.051711	Prrc1	P-5226-3,31689,115;P-2851-2,-92149,179;	2	P-749-1,31817,126;	1	NA	0	P-2446-1,-92251,25;	1	P-7992-1,-184607,13;	1	NA	0
Prss38	0.0209014	0.00752407	1.76337	0.59703	Prss38	0.0548163	0.267679	6.48163	0.42265	Prss38	P-3371-1,66380,160;P-9797-1,27599,72;	2	P-4406-1,-33183,44;P-3392-2,18620,52;	2	NA	0	P-3754-1,27649,20;	1	NA	0	NA	0
Psapl1	0	0.00296794	0.771132	0.42265	Psapl1	0.0133328	0	2.33328	0.42265	Psapl1	P-6057-2,-296109,103;P-5782-1,181244,106;P-5469-1,-231123,111;P-12853-3,-246002,60;P-8494-2,-303282,80;P-7041-2,-230028,91;	6	P-8594-1,114211,30;P-5046-1,71104,41;P-3915-1,-230990,48;P-3419-3,-295737,52;P-1349-1,172099,96;	5	NA	0	P-2116-1,-303350,26;P-1103-1,-230028,36;	2	NA	0	NA	0
Psd3	2.84311	4.04021	0.704436	0.0993414	Psd3	4.19232	4.07441	1.07656	0.103939	Psd3	P-9376-1,88610,74;P-6953-1,-205248,92;	2	P-8548-1,197594,30;P-7936-1,210207,31;P-3177-1,-205258,54;	3	NA	0	P-5570-1,-151449,16;	1	NA	0	P-1172-1,88606,41;	1
Psmb1	148.949	134.178	1.11008	0.537533	Psmb1	109.848	91.9153	1.33719	0.110929	Psmb1	P-6565-2,57502,96;	1	P-5386-1,57530,40;	1	NA	0	P-2198-1,57427,26;	1	P-1154-1,293,25;	1	NA	0
Ptbp2	30.2925	17.048	1.77644	0.0353145	Ptbp2	27.2302	38.0096	0.743296	0.0611805	Ptbp2	P-6234-3,-888864,101;P-3352-1,270739,160;P-12953-3,279614,60;P-12450-2,-726420,61;P-10551-1,-505378,69;P-8170-1,-771299,82;	6	P-7979-1,-121050,31;P-7386-1,-771397,33;P-7199-2,-715764,33;P-4639-1,279679,43;P-3953-1,-666815,47;P-1284-1,380331,99;	6	NA	0	P-7573-1,270767,15;P-7460-1,284452,15;	2	P-6805-1,379823,14;P-4393-1,984958,16;P-937-2,-811601,27;P-271-1,461052,41;	4	P-4091-1,270643,30;	1
Ptch1	22.5896	27.7181	0.815044	0.441611	Ptch1	28.5387	28.0778	1.02534	0.580955	Ptch1	P-3577-1,96212,154;P-1976-1,-121813,226;	2	P-7048-1,96233,34;	1	NA	0	P-7673-1,770,15;P-5598-1,2413,16;P-3379-1,2137,21;P-3156-1,514,22;	4	NA	0	NA	0
Ptchd4	0.0199623	0.0658774	0.394878	0.130445	Ptchd4	0.0357819	0	4.57819	0.214895	Ptchd4	P-6242-1,-29812,101;P-5787-2,-195541,106;P-10114-1,164811,71;	3	P-5646-2,164832,39;P-4384-1,292450,44;	2	NA	0	P-2768-1,389,23;	1	P-7361-1,-219436,13;P-6077-2,-561785,14;	2	NA	0
Ptgfrn	10.7871	22.0203	0.490102	0.00459504	Ptgfrn	10.4613	24.836	0.354395	0.00072546	Ptgfrn	P-4568-1,71901,128;P-4455-1,-51266,131;P-2643-1,37232,188;	3	P-3294-2,-101852,53;	1	NA	0	P-3965-2,71,19;	1	NA	0	NA	0
Ptk7	159.883	119.054	1.34292	0.12497	Ptk7	130.617	104.095	1.36672	0.0638726	Ptk7	P-6281-1,-653,100;P-2527-2,10972,193;P-9940-1,11964,72;	3	P-296-1,11789,178;P-3342-1,10959,53;	2	NA	0	P-4889-1,10875,17;P-328-1,-653,61;	2	P-2826-1,-781,18;	1	NA	0
Ptpn5	2.64668	0.0860292	27.6653	0.00437405	Ptpn5	1.57386	1.54853	0.737848	0.17811	Ptpn5	P-12933-1,29752,60;	1	P-4084-3,58951,46;	1	NA	0	P-4066-1,201,19;	1	NA	0	NA	0
Ptprf	50.6717	28.5533	1.77437	0.0751123	Ptprf	60.2377	37.0774	1.6531	0.000825769	Ptprf	P-5816-1,97166,105;P-1716-1,28686,248;P-8496-1,47388,80;	3	P-746-1,21043,126;P-6375-1,22137,36;	2	NA	0	P-1173-2,336,35;P-1186-1,28653,35;	2	NA	0	NA	0
Ptpro	1.34614	3.98334	0.339601	0.291258	Ptpro	0.782083	2.66673	0.245561	0.00134851	Ptpro	P-3497-1,51775,156;P-9693-1,308283,73;P-7624-2,291248,86;P-6771-3,42937,94;	4	P-876-2,43285,118;P-5542-1,130549,39;P-2739-1,188342,60;	3	NA	0	P-4625-1,192415,18;	1	P-10640-1,-62425,12;	1	P-4243-1,291271,30;P-3119-1,308370,32;P-2002-1,25571,36;	3
Ptprz1	0.0998937	0.484088	0.222417	0.0402765	Ptprz1	0.183882	0.286193	0.63392	0.0163493	Ptprz1	P-3200-1,-513296,166;	1	P-3658-1,202901,50;	1	NA	0	P-5096-1,-113,17;	1	NA	0	NA	0
Pwp1	24.0239	21.4768	1.11854	0.161506	Pwp1	21.8597	20.4388	1.14245	0.197584	Pwp1	P-3087-1,-361197,170;P-2655-2,-375273,188;P-2488-1,-407443,196;P-1244-2,-254360,330;P-6823-1,-122224,94;	5	P-997-1,-266432,112;P-888-1,-361246,118;P-213-1,-363448,197;P-199-1,-254276,201;P-4847-1,-405310,42;P-1635-1,-375207,87;	6	NA	0	P-5938-2,-122043,16;P-2693-1,-361164,23;	2	NA	0	P-2617-1,-327694,34;P-1428-1,-361208,39;	2
Pyroxd2	0.540931	2.94372	0.186521	0.000182563	Pyroxd2	0.597227	1.14623	0.540659	0.0384184	Pyroxd2	P-10608-1,-11600,68;P-9031-2,30175,76;	2	P-4722-2,27327,43;	1	NA	0	P-5077-1,-5,17;	1	P-11371-1,9352,12;	1	NA	0
Rab27b	0.635644	0.209555	2.94069	0.0404923	Rab27b	0.638811	2.56413	0.287922	0.000714723	Rab27b	P-5069-1,-278844,118;P-4709-1,-286416,126;P-3131-2,-120527,168;P-1695-1,88445,250;P-12461-2,-308727,61;P-12047-2,-234392,63;P-11155-1,-231247,66;	7	P-5252-2,-234421,40;P-2323-1,-308660,67;	2	NA	0	P-6744-1,-176173,15;P-1684-2,-120714,30;	2	P-6910-1,6468,14;P-3999-2,-235683,16;	2	P-699-1,-278929,48;	1
Rab38	0.816633	0.352292	2.28167	0.112792	Rab38	1.17685	2.2463	0.472047	0.0427997	Rab38	P-5609-7,634396,109;P-978-1,624408,406;P-12020-1,785379,63;P-8020-3,818120,83;P-7647-2,611243,86;	5	P-1466-1,780345,92;	1	NA	0	P-7225-1,194088,15;P-1953-1,611239,28;P-600-1,-18,47;	3	P-9319-1,802981,13;P-7717-1,846835,13;P-2599-3,903769,19;	3	NA	0
Ralb	13.6365	43.2036	0.315792	0.0002014	Ralb	14.3214	11.2989	1.34389	0.00578193	Ralb	P-5158-1,-92363,117;P-12915-1,-119904,60;P-12006-1,18795,63;P-7599-2,-122212,87;	4	P-1504-1,-80457,92;	1	NA	0	P-2353-1,-122231,25;	1	NA	0	NA	0
Ralgapa2	3.57247	1.25402	2.83419	0.0342595	Ralgapa2	5.46413	3.71444	1.36628	0.00579861	Ralgapa2	P-4062-1,-109421,141;P-3093-3,-56627,169;P-596-1,-134722,578;P-8991-2,250772,77;P-6536-1,99021,97;	5	P-8248-1,224197,30;P-5547-2,-56578,39;P-5486-1,-32670,39;P-3215-1,250785,54;P-3145-1,96818,55;P-1594-1,-134733,88;	6	NA	0	P-996-2,-56418,38;	1	NA	0	NA	0
Ranbp3l	0.0867481	0.0156171	3.77669	0.0575285	Ranbp3l	0.366938	0.1752	1.04589	0.901764	Ranbp3l	P-4204-2,-111816,137;P-3741-3,-64575,150;P-1189-3,-113894,343;P-10572-1,875,69;	4	P-587-1,-111854,141;P-283-1,-113850,182;	2	NA	0	P-2729-1,-111797,23;	1	NA	0	P-759-1,-111818,47;	1
Rap1a	13.0859	20.1053	0.651043	0.185731	Rap1a	15.181	17.029	0.857689	0.235637	Rap1a	P-1481-1,86967,277;	1	P-2453-1,82874,65;	1	NA	0	P-5319-1,87015,17;	1	NA	0	NA	0
Rapgef4	0.352768	0.217304	1.59596	0.13776	Rapgef4	0.475743	0.321123	1.21366	0.11338	Rapgef4	P-12119-3,112383,62;P-6454-1,236927,98;	2	P-988-1,112385,112;P-7951-2,-64369,31;P-2523-1,-83685,63;	3	NA	0	P-2817-2,-14186,23;	1	P-8374-1,48195,13;	1	P-3051-1,-83328,32;	1
Rasgrp1	0.00507283	0.184537	0.0774805	0.0689559	Rasgrp1	0.0599475	0.00850108	2.59044	0.216311	Rasgrp1	P-5450-3,-523845,111;P-3712-1,-271847,150;P-3507-2,-200650,156;P-7021-3,-228253,92;	4	P-7599-1,-585260,32;P-7016-1,-325026,34;	2	NA	0	P-7694-1,-556474,15;P-6664-1,73115,15;P-1510-1,-38427,31;	3	NA	0	P-756-1,17969,47;	1
Rassf8	4.4592	25.3031	0.176557	0.00710898	Rassf8	6.84554	7.69782	0.846512	0.176797	Rassf8	P-11382-1,-486,65;P-10542-1,-123798,69;	2	P-4437-1,-33150,44;	1	NA	0	P-7101-1,117038,15;	1	NA	0	P-2957-1,83582,33;	1
Rbks	0.253708	0.401304	0.641152	0.18909	Rbks	0.617232	0.414036	1.04061	0.789122	Rbks	P-4995-2,69535,120;P-3218-1,4513,165;P-11195-2,37799,66;	3	P-3643-2,69604,50;	1	NA	0	P-4176-1,-1988,19;	1	P-11013-1,-1028,12;	1	NA	0
Rbm33	15.9744	10.477	1.52421	0.165835	Rbm33	17.577	17.2806	1.02287	0.748765	Rbm33	P-4487-1,35169,130;P-1859-1,107063,235;	2	P-7248-3,35144,33;P-2144-1,-24711,72;	2	NA	0	P-3136-1,147953,22;	1	P-6901-1,-198,14;	1	NA	0
Rbm44	0	0	1	NA	Rbm44	0.0338843	0	4.38843	0.316355	Rbm44	P-6165-1,-68006,101;	1	P-3487-2,-23738,51;	1	NA	0	P-7125-1,-4335,15;	1	NA	0	P-3976-1,-56721,30;	1
Rbm5	40.067	32.6619	1.22665	0.227792	Rbm5	36.1851	32.9007	1.10419	0.436875	Rbm5	P-2288-3,34767,206;P-7572-3,47027,87;	2	P-777-1,47014,124;P-5262-3,34625,40;P-1418-1,43116,94;	3	NA	0	P-300-2,34761,63;	1	P-2534-4,107,19;	1	NA	0
Rbms1	11.5532	32.6282	0.354284	0.00310991	Rbms1	19.3486	34.5415	0.552362	0.00943492	Rbms1	P-4417-3,-317728,132;P-2704-1,-464994,186;P-1847-2,-572609,236;P-1236-1,-524016,330;P-886-2,-402766,441;P-7830-1,-59418,85;	6	P-5236-1,-219665,40;P-2795-1,-572496,59;P-2210-1,-464870,70;	3	NA	0	P-7603-1,-81095,15;P-4343-1,-402953,18;P-2818-1,-520909,23;P-2724-1,-58,23;	4	P-9870-1,1340,12;P-6016-1,167234,14;	2	P-2685-1,196511,33;P-1088-1,-613120,42;	2
Rbpms	11.1717	30.6039	0.365249	4.63902e-05	Rbpms	11.7574	33.633	0.340145	0.00264998	Rbpms	P-4174-1,21335,138;P-12686-1,105045,61;P-10256-1,84494,70;P-7849-2,85949,84;	4	P-664-1,113573,133;P-7646-1,21345,32;P-7262-1,85947,33;P-4661-1,105839,43;P-3803-1,-62549,48;P-2888-1,-48855,57;P-1464-1,-142707,92;	7	NA	0	P-4096-1,23576,19;P-1865-1,26928,28;	2	NA	0	NA	0
Reep3	15.7348	14.4421	1.08945	0.641289	Reep3	38.2193	49.935	0.754756	0.0649377	Reep3	P-6193-1,548839,101;P-5491-1,195341,111;P-4465-1,270070,131;P-4323-1,316377,134;P-803-4,-803,475;P-12668-1,949118,61;P-12236-3,-2424,62;P-11237-1,118505,66;P-8963-1,460343,77;P-8807-2,40475,78;P-7841-2,93569,85;P-6554-1,-25113,97;P-6541-1,43260,97;	13	P-7456-1,624715,32;P-6754-4,-20454,35;P-5453-1,112447,39;P-2974-2,92943,56;P-2376-2,118561,66;P-1909-1,-1559,78;P-1563-1,-874,89;	7	NA	0	P-1925-2,-967,28;P-1195-1,-158,35;	2	P-10997-1,93256,12;P-10323-1,270241,12;P-8148-1,548751,13;P-7597-1,899752,13;P-5060-1,92071,15;P-3641-1,-711,17;	6	NA	0
Eif2b2	48.8268	20.9809	2.32658	0.00744068	Eif2b2	34.3144	22.1469	1.56648	0.00923903	Eif2b2	P-4974-1,45660,120;P-647-2,36923,557;P-273-1,7997,784;P-7774-1,18225,85;	4	P-352-1,18183,168;P-6360-1,43209,36;P-4246-1,45672,45;P-1942-1,7967,77;	4	NA	0	P-3930-1,7984,19;	1	NA	0	P-4346-1,11707,30;	1
Rfpl4b	0	0	1	NA	Rfpl4b	0	0	1	NA	Rfpl4b	P-5669-2,-62149,108;P-3766-2,532662,149;	2	P-2006-1,532722,75;	1	NA	0	P-4122-1,532744,19;	1	P-10159-1,671305,12;P-12087-1,984692,12;P-3000-1,-118095,18;P-886-7,672895,27;	4	P-1723-1,4791,38;P-1353-1,532752,40;	2
Rgmb	11.321	7.82112	1.44692	0.102381	Rgmb	10.9056	7.83902	1.38954	0.119903	Rgmb	P-6282-1,-682958,100;P-1705-3,-167421,249;P-12464-2,759,61;	3	P-7423-1,-795544,32;P-6262-1,-682979,36;	2	NA	0	P-5890-1,8211,16;	1	P-8774-1,-419459,13;P-869-2,-709147,27;	2	NA	0
Rhob	57.7221	123.792	0.466327	0.0166968	Rhob	41.7418	33.1909	1.24456	0.316757	Rhob	P-3134-1,4997,168;P-6945-1,8060,93;	2	P-3010-4,167682,56;	1	NA	0	P-6408-1,105723,15;	1	P-926-1,29958,27;	1	P-4303-1,52780,30;P-3314-1,3538,32;	2
Rictor	9.46385	5.61702	1.68363	0.0495983	Rictor	12.2534	9.16614	1.46273	0.0256404	Rictor	P-2053-1,55532,221;P-1903-1,-88610,232;P-8688-1,-46302,78;	3	P-7341-1,46227,33;P-4132-1,-88587,46;	2	NA	0	P-6800-1,-139,15;	1	P-9177-1,72455,13;	1	NA	0
Rif1	16.6526	12.5874	1.3227	0.158271	Rif1	21.4793	23.455	0.899757	0.0963452	Rif1	P-4161-4,106976,138;P-3487-2,-30463,156;P-10721-1,246353,68;P-9890-1,249313,72;P-6480-1,165286,98;	5	P-695-1,-30468,130;	1	NA	0	P-4213-1,25,19;	1	NA	0	P-697-1,165263,48;	1
Rims1	0.0926303	0.187343	0.52006	0.102623	Rims1	0.00721771	0.107326	0.162375	0.00653899	Rims1	P-1547-1,687201,269;	1	P-488-2,543399,151;	1	NA	0	P-7563-1,-419,15;P-4239-1,687188,19;	2	NA	0	NA	0
Ripply2	0.0487192	0.0371408	1.24562	0.815166	Ripply2	1.57375	0.336246	3.58111	0.0571696	Ripply2	P-2242-2,-18325,210;P-1283-1,-28680,317;P-213-1,-30750,848;	3	P-8050-2,-28677,31;P-7191-1,-30707,33;P-6943-1,-30267,34;P-3136-1,-18358,55;	4	NA	0	P-2660-1,-28698,23;	1	NA	0	P-1129-1,-17688,41;P-883-1,-18768,45;P-786-1,-18380,46;	3
Rit2	0.405942	0.150308	2.59464	0.158038	Rit2	0.124786	0.479132	0.45079	0.0727805	Rit2	P-2021-1,99485,223;P-1912-1,230920,231;P-1596-3,844006,260;P-816-1,938763,467;P-12369-1,222275,62;P-12370-2,554468,62;P-12286-2,829795,62;P-10667-1,843078,68;P-7999-2,240186,83;P-6719-1,109831,95;	10	P-418-1,230990,159;P-253-2,843993,188;P-8187-1,934046,31;P-5762-1,829745,38;P-5273-1,951637,40;P-3009-1,222266,56;P-2761-2,843063,59;P-2618-2,938677,62;P-1960-2,790234,77;	9	NA	0	P-4031-1,829802,19;P-805-3,844010,42;	2	P-8771-1,538151,13;P-4846-3,843974,15;P-4134-1,939129,16;P-3298-1,310328,17;	4	P-3172-1,786835,32;P-1190-1,826380,41;P-719-1,938704,47;	3
Rlbp1	0.0811474	0.0237894	2.69751	0.240172	Rlbp1	0.0256913	0.217317	0.401939	0.17467	Rlbp1	P-4212-1,111523,137;	1	P-2824-3,62925,58;	1	NA	0	P-5200-1,73368,17;	1	NA	0	NA	0
Rmdn2	3.5596	6.29822	0.565864	0.0780791	Rmdn2	4.60169	6.07305	0.823913	0.0367115	Rmdn2	P-1888-1,-163176,233;P-7522-2,-15955,87;	2	P-7604-1,-16031,32;	1	NA	0	P-2528-1,-163208,24;	1	NA	0	NA	0
Rnase1	0.00889925	0	1.88992	0.42265	Rnase1	0	0	1	NA	Rnase1	P-5478-1,-2443,111;	1	P-4739-1,-10058,43;	1	NA	0	P-6841-1,-2540,15;	1	NA	0	NA	0
Rnf144a	8.55702	13.8179	0.619547	0.00289927	Rnf144a	10.2574	19.483	0.504959	0.00109532	Rnf144a	P-4264-1,881218,136;P-2479-1,178554,196;P-1804-1,64812,240;P-12808-2,-22924,60;P-11002-2,976590,67;P-9859-1,287344,72;P-6645-1,202567,95;P-6663-1,633096,95;	8	P-8084-1,32774,31;P-4819-1,64801,42;P-4483-1,881065,44;P-4266-1,89560,45;P-4134-1,26176,46;P-1881-1,488639,79;	6	NA	0	P-1463-1,178602,32;	1	P-1866-1,701991,21;	1	NA	0
Ror2	8.46704	23.8957	0.354603	0.00399351	Ror2	2.3713	2.67903	0.798192	0.0820402	Ror2	P-5504-1,42323,110;P-4590-2,111256,128;P-3855-2,49221,146;P-3482-2,202851,156;P-2487-1,291472,196;P-2156-2,107217,214;P-1439-2,109031,287;P-9790-2,295714,72;	8	P-855-1,265668,120;P-155-1,109058,216;P-5408-3,291347,39;P-3775-1,-23815,49;	4	NA	0	P-5684-1,107500,16;	1	NA	0	NA	0
Rorb	0.00979266	0.0454191	0.357145	0.0385954	Rorb	0.0608066	0.0344319	0.897835	0.880967	Rorb	P-6147-1,98772,101;P-2915-1,-57794,177;	2	P-503-1,98607,149;P-4274-1,-57751,45;P-3328-1,185811,53;	3	NA	0	P-6524-1,242112,15;	1	P-3906-1,-965230,16;P-100-1,-441385,61;	2	NA	0
Lpin2	44.8553	19.9548	2.24722	0.0304458	Lpin2	53.9727	33.0168	1.60655	0.0309533	Lpin2	P-5332-2,-81554,113;P-3169-1,-165658,167;P-2477-1,-25904,196;P-1297-2,-51099,314;P-10047-3,-78594,71;P-9403-1,-24756,74;P-8789-2,-74440,78;P-7432-1,12106,88;	8	P-365-2,-78586,166;P-3682-1,-165659,50;P-3557-1,-164617,51;P-2069-1,-74541,73;P-1899-2,-24739,79;	5	NA	0	P-3978-1,-21004,19;	1	NA	0	NA	0
Rufy3	8.78102	4.57922	1.91558	0.00346912	Rufy3	7.8627	6.23378	1.51717	0.00997454	Rufy3	P-4587-1,16931,128;P-1511-1,21634,272;P-6446-1,19299,98;	3	P-2073-1,19325,73;	1	NA	0	P-5426-2,21785,17;P-1675-1,-17944,30;	2	P-8484-1,186,13;	1	NA	0
Sec11c	8.10063	10.4739	0.77363	0.261483	Sec11c	3.98136	4.659	1.41135	0.136205	Sec11c	P-9350-1,-60725,75;	1	P-840-1,-19914,121;P-6537-1,-18741,35;P-2028-1,-74670,75;	3	NA	0	P-3511-2,-60558,20;	1	NA	0	NA	0
Sec22c	3.52807	3.2378	1.08938	0.268229	Sec22c	3.81794	4.33718	0.828969	0.0585882	Sec22c	P-2003-1,-2985,224;	1	P-2887-1,-2927,57;	1	NA	0	P-4516-1,-3288,18;	1	NA	0	P-1302-1,-2974,40;	1
Sec24b	22.4593	21.2234	1.0582	0.587255	Sec24b	28.7652	39.4512	0.704867	0.0297289	Sec24b	P-73-2,7057,1099;	1	P-683-1,8583,131;P-3916-2,7072,48;	2	NA	0	P-6187-2,6939,16;	1	NA	0	NA	0
Sec31b	0.430254	0.174007	2.39259	0.13377	Sec31b	0.544859	0.579673	0.948077	0.461237	Sec31b	P-766-1,45496,494;	1	P-1081-2,45429,107;P-6821-1,35815,34;P-5588-1,29917,39;P-5211-1,-4958,40;P-3327-1,32644,53;	5	NA	0	P-3037-1,45399,22;	1	NA	0	NA	0
Tmtc2	16.7316	7.46757	2.23891	0.0617717	Tmtc2	26.8687	8.12288	3.25787	0.00384659	Tmtc2	P-6267-1,982177,100;P-5591-2,250472,109;P-5294-1,129873,114;P-4245-1,249012,136;P-3557-2,289837,154;P-8962-1,454007,77;P-7061-2,210729,91;	7	P-5632-1,451990,39;P-3851-1,454098,48;P-2067-1,982180,74;	3	NA	0	P-5522-1,250440,17;P-2026-1,261,27;	2	P-10543-1,3105,12;P-10397-1,529499,12;P-1869-2,878772,21;P-510-2,84214,33;P-138-1,957700,52;	5	P-4026-1,-200145,30;P-2951-1,27197,33;	2
Sema6d	1.82716	3.92541	0.466828	0.142149	Sema6d	2.08263	8.34129	0.238411	0.00169323	Sema6d	P-5415-3,-433,112;P-2550-1,-870647,192;P-2368-1,51844,202;P-1456-5,-539018,282;P-10168-1,-370416,71;	5	P-8317-1,209653,30;	1	NA	0	P-349-1,-694,60;	1	NA	0	P-3328-1,318065,32;	1
Sema7a	0.261767	1.2266	0.21977	0.0712102	Sema7a	0.381151	0.783502	0.631339	0.192065	Sema7a	P-6222-1,69193,101;	1	P-7292-1,69111,33;	1	NA	0	P-3617-2,69280,20;	1	NA	0	NA	0
Serpinb8	0.00787379	0.152703	0.109855	0.0383106	Serpinb8	0.0801786	0.0329872	1.18696	0.864762	Serpinb8	P-12819-1,692251,60;	1	P-1073-1,327261,108;P-6442-2,325416,36;P-3395-1,328760,52;	3	NA	0	P-6606-1,911875,15;	1	P-3443-2,318629,17;	1	NA	0
Sftpb	0	0	1	NA	Sftpb	0	0	1	NA	Sftpb	P-12844-2,-56098,60;P-11591-2,-27518,64;	2	P-5966-1,-62752,37;	1	NA	0	P-1362-1,-27522,33;	1	NA	0	NA	0
Sgip1	3.64125	0.615266	5.83952	0.00753732	Sgip1	1.4319	5.39898	0.253236	0.000922288	Sgip1	P-5674-1,40832,108;P-2721-1,15542,185;P-2352-1,93125,203;P-12856-1,80090,60;P-10090-1,94727,71;	5	P-3337-3,15735,53;	1	NA	0	P-1037-2,15562,37;P-991-1,-888,38;	2	NA	0	P-210-1,80137,70;	1
Sgms1	3.35089	9.83138	0.341506	0.000312827	Sgms1	5.05496	8.73883	0.498798	0.00120994	Sgms1	P-3249-1,11405,165;P-580-3,22592,589;P-12973-1,169253,60;P-10724-1,-48026,68;P-10326-1,236923,70;P-7898-2,26913,84;P-7485-1,-32237,87;	7	P-946-1,29641,114;P-7660-1,111469,32;P-4595-2,28916,43;P-3964-1,-32248,47;P-2881-1,11416,57;	5	NA	0	P-7697-1,26827,15;P-4524-1,104255,18;P-1795-1,-38631,29;P-762-1,-32194,43;	4	P-10346-1,23998,12;P-8663-1,237016,13;P-1375-4,240725,23;	3	P-1058-1,11441,43;	1
Sgpp2	0.2973	1.19093	0.255886	0.0759606	Sgpp2	3.51841	1.55574	1.5195	0.000911156	Sgpp2	P-11126-3,54225,66;	1	P-5926-1,7792,37;	1	NA	0	P-4389-1,3812,18;	1	NA	0	NA	0
Sh3gl2	1.61278	2.3151	0.697938	0.258765	Sh3gl2	3.35014	2.38277	1.54471	0.122854	Sh3gl2	P-4880-1,-26829,122;P-873-1,229501,446;P-12448-3,632860,61;	3	P-5584-1,229554,39;	1	NA	0	P-5428-2,19,17;	1	NA	0	NA	0
Shb	11.3357	6.90308	1.64119	0.0848899	Shb	8.37526	9.3273	0.828899	0.0801273	Shb	P-5205-1,-195134,115;P-4077-2,-111221,140;P-3540-1,-19174,155;P-1381-6,-124284,298;P-11956-1,94080,63;P-9766-2,40956,72;	6	P-568-1,96814,142;P-423-1,-19204,159;P-146-1,32846,219;P-7747-1,57104,32;P-5231-1,68464,40;P-5232-1,94147,40;P-3466-1,-21767,51;P-2741-1,-98077,60;	8	NA	0	P-2863-1,-131397,23;P-725-1,-19231,43;	2	NA	0	NA	0
Shfm1	217.935	195.595	1.11421	0.593344	Shfm1	141.984	175.459	0.82677	0.0888052	Shfm1	P-12765-2,287470,60;P-6772-1,317675,94;	2	P-6011-1,287452,37;P-5334-1,286602,40;	2	NA	0	P-5808-1,-278050,16;	1	NA	0	NA	0
Sil1	13.1388	9.87709	1.3299	0.0845969	Sil1	10.2155	13.046	0.75335	0.185394	Sil1	P-1364-3,129322,301;P-6865-1,205835,93;	2	P-7911-1,210736,31;P-4956-1,216519,41;P-1576-1,129955,88;	3	NA	0	P-5326-1,129960,17;P-1483-1,-31216,32;	2	NA	0	NA	0
Six4	3.91036	1.64373	2.37062	0.0203878	Six4	6.29313	7.51149	0.94843	0.614972	Six4	P-550-2,637,605;	1	P-4064-1,3359,47;	1	NA	0	P-2606-3,634,24;	1	NA	0	P-1781-1,3337,37;	1
Skint11	0	0	1	NA	Skint11	0	0	1	NA	Skint11	P-5569-1,158400,109;P-3212-1,141454,166;P-12945-1,236427,60;P-8553-1,219566,79;	4	P-8099-1,141339,31;P-3732-1,158403,49;	2	NA	0	P-1589-1,141404,31;	1	P-2612-1,-2510,19;	1	NA	0
Slain1	4.82701	0.774554	6.1653	0.000252786	Slain1	5.68401	6.35807	0.728278	0.094239	Slain1	P-3340-2,102778,161;P-771-2,-81599,491;	2	P-3734-1,184572,49;	1	NA	0	P-4596-1,102730,18;P-1658-2,671,30;	2	NA	0	NA	0
Slc10a4	0.0402819	0.542138	0.0910676	0.393533	Slc10a4	0.0202047	0.0248678	0.980214	0.978667	Slc10a4	P-4223-2,195448,136;P-3876-1,175411,146;P-2374-1,95786,202;P-12440-1,-11341,61;P-9761-2,186462,72;P-9069-2,138615,76;P-8100-3,165143,82;	7	P-556-1,95919,143;P-6174-1,195424,36;	2	NA	0	P-6277-1,195879,16;	1	P-9579-1,-26548,12;	1	NA	0
Slc12a6	5.80813	6.1991	0.937032	0.652033	Slc12a6	7.49053	8.79499	0.856807	0.068187	Slc12a6	P-591-3,94131,581;P-237-1,86985,826;	2	P-6951-2,94155,34;P-4760-2,87407,42;	2	NA	0	P-3089-1,86981,22;	1	NA	0	NA	0
Slc13a2	0.0190423	0.0146054	1.18032	0.762555	Slc13a2	0.138792	0.118844	0.600724	0.341543	Slc13a2	P-1148-2,-13667,354;	1	P-6273-1,-13570,36;	1	NA	0	P-1018-1,-13651,38;	1	NA	0	NA	0
Slc1a2	0.0456564	0.0367631	1.19018	0.268103	Slc1a2	0.118854	0.0626483	2.13528	0.257138	Slc1a2	P-858-1,156904,451;P-604-1,213972,575;P-8103-4,-106385,82;P-7290-1,-37807,89;	4	P-8070-1,-106310,31;P-2066-1,213992,74;P-1497-1,156766,92;	3	NA	0	P-2682-1,206,23;	1	P-11885-1,156583,12;	1	NA	0
Hoxc8	18.988	8.60596	2.20498	0.00623381	Hoxc8	12.8845	33.7028	0.392235	0.00409661	Hoxc8	P-1253-4,2400,327;	1	P-773-1,7501,125;P-697-4,2424,130;P-6216-1,8123,36;	3	NA	0	P-3219-2,8842,21;	1	P-7336-2,7882,14;	1	NA	0
Slc22a1	0.0285381	0.129242	0.276771	0.0933685	Slc22a1	0.388112	0.182682	1.26444	0.35603	Slc22a1	P-5166-2,-75587,116;P-10569-1,-58662,69;P-6602-1,-47032,96;	3	P-5998-1,-30000,37;	1	NA	0	P-6746-1,-46993,15;	1	NA	0	NA	0
Slc22a22	0.00698677	0.0245796	0.491237	0.28711	Slc22a22	0.154008	0	16.4008	0.0494018	Slc22a22	P-4240-1,501968,136;P-4163-1,612357,138;P-2563-1,619306,192;P-1745-3,711074,246;P-1567-1,-95130,264;P-11617-1,74705,64;P-448-1,595958,668;P-7590-2,760458,87;P-152-3,-67681,927;	9	P-4778-1,-95023,42;P-3982-2,711037,47;P-2886-1,619266,57;P-1357-1,-67642,96;	4	NA	0	P-5085-1,-67784,17;	1	P-10456-1,42987,12;	1	NA	0
Slc25a33	8.59855	4.93228	1.74182	0.0203533	Slc25a33	6.2383	3.62574	2.02533	0.0965804	Slc25a33	P-5146-1,-34098,117;P-4392-1,-94611,133;P-3771-1,-28248,149;P-884-1,-98155,441;P-12348-1,-144337,62;P-9701-3,-139836,73;	6	P-4810-3,-175631,42;P-4791-1,-112828,42;P-3113-1,-94084,55;	3	NA	0	P-7517-2,-103594,15;P-4592-1,-6829,18;P-3493-1,-139778,20;P-1121-1,-94651,36;	4	NA	0	P-973-1,-98195,44;	1
Slc26a7	3.08685	2.39287	1.28881	0.623332	Slc26a7	2.31595	26.4006	0.0892673	4.47271e-05	Slc26a7	P-11328-4,58500,65;P-372-3,-123931,710;	2	P-808-1,-123919,122;	1	NA	0	P-3903-1,-123863,19;	1	P-9162-1,597304,13;	1	NA	0
Slc30a9	38.6826	24.3485	1.58847	0.00668595	Slc30a9	26.9387	25.3606	0.999399	0.984348	Slc30a9	P-2739-3,93887,184;P-12700-1,75744,61;P-10214-1,97470,70;	3	P-6078-2,97661,37;P-1590-2,94028,88;	2	NA	0	P-7344-1,97605,15;	1	NA	0	P-4224-1,94294,30;P-3048-1,99042,32;P-343-1,97689,59;	3
Slc35a3	5.0683	6.41178	0.790792	0.167274	Slc35a3	7.92646	7.14806	1.15624	0.0568555	Slc35a3	P-4130-2,-72335,139;P-1576-1,-89365,263;P-12954-1,-92410,60;P-12619-1,-74005,61;P-8139-2,-73295,82;	5	P-6083-1,-73981,37;	1	NA	0	P-4523-1,-47249,18;	1	NA	0	NA	0
Slc35b1	27.0843	31.7981	0.851805	0.0270364	Slc35b1	14.107	20.3125	0.60048	0.000361384	Slc35b1	P-5182-1,17843,116;P-12070-1,-11290,63;P-8578-1,-25820,79;	3	P-2808-1,-44794,59;	1	NA	0	P-3229-2,-11308,21;	1	NA	0	P-4183-1,-30076,30;	1
Igf2bp1	18.4064	8.61228	2.13591	0.0239762	Igf2bp1	19.2326	6.87388	2.84776	0.0101788	Igf2bp1	P-10005-1,14401,71;	1	P-7233-1,24755,33;	1	NA	0	P-317-1,14881,62;	1	P-7768-1,15128,13;P-5194-1,-105,15;P-1711-2,1749,22;	3	NA	0
Slc35c1	3.73297	3.98835	0.936128	0.524597	Slc35c1	4.44155	4.44615	0.970995	0.642257	Slc35c1	P-5190-1,-132531,116;P-12277-1,-131856,62;P-8993-1,-133662,77;	3	P-6461-1,-131871,36;	1	NA	0	P-4443-1,-32455,18;	1	NA	0	NA	0
Slc44a5	0.424756	0.24237	1.7227	0.114341	Slc44a5	1.12716	0.614299	1.26352	0.126553	Slc44a5	P-3178-3,237205,167;P-12535-2,151939,61;	2	P-2291-1,152475,68;P-1470-1,215576,92;	2	NA	0	P-7056-1,151761,15;	1	P-10808-1,236872,12;	1	NA	0
Slc46a1	3.47092	3.11803	1.11282	0.354742	Slc46a1	3.918	5.67498	0.621556	0.00192797	Slc46a1	P-5489-2,13354,111;P-1148-2,-29813,354;	2	P-8086-1,13375,31;P-6273-1,-29910,36;	2	NA	0	P-1018-1,-29829,38;	1	NA	0	NA	0
Slc4a11	0.722401	0.118259	5.71032	0.00669124	Slc4a11	1.34141	1.23061	1.05216	0.405636	Slc4a11	P-8506-1,-41390,80;	1	P-3339-1,-34530,53;	1	NA	0	P-7521-1,-33769,15;	1	NA	0	NA	0
Slc52a3	0.0825566	0.792823	0.115289	0.000123346	Slc52a3	0.919838	0.930323	1.53385	0.0079724	Slc52a3	P-10436-2,-5036,69;P-10223-2,-10683,70;P-8637-1,64239,79;	3	P-2302-2,32978,68;	1	NA	0	P-1989-1,4424,27;P-770-1,-10561,42;	2	NA	0	NA	0
Slc6a12	0.0232269	0.00658669	2.00323	0.366391	Slc6a12	0.0498919	0.0352911	5.98919	0.353203	Slc6a12	P-7985-1,20768,83;P-7012-1,-19883,92;	2	P-5183-1,-29611,40;	1	NA	0	P-3017-1,116457,22;	1	NA	0	NA	0
Slc6a13	2.08788	0.910672	2.27863	0.0172504	Slc6a13	2.59573	0.619683	3.63686	0.0433051	Slc6a13	P-9332-1,-37,75;P-7012-1,26508,92;	2	P-5183-1,16780,40;	1	NA	0	P-3195-1,-140,21;	1	NA	0	NA	0
Slc7a11	0.0289096	0.108093	0.329484	0.0217778	Slc7a11	0.136293	0.685974	0.136945	0.00275532	Slc7a11	P-5614-1,532486,109;P-5055-1,218680,119;P-4662-1,-623403,127;P-4315-1,-263305,134;P-4316-1,144976,134;P-1360-1,348736,301;P-10319-3,458597,70;P-9983-2,207473,71;P-8942-1,166412,77;P-8457-1,-70112,80;P-8318-1,-763025,81;P-6453-1,534492,98;	12	P-1131-1,-509979,105;P-7720-1,142896,32;P-6601-1,218693,35;P-6210-1,458635,36;P-5527-1,-706627,39;P-3987-2,145129,47;P-3301-1,-539271,53;P-1884-1,-85617,79;P-1796-1,-540492,81;P-1331-2,348743,97;	10	NA	0	P-4965-1,458664,17;	1	P-12162-1,271739,12;P-7729-1,61745,13;P-9069-1,218695,13;P-5291-1,346215,15;P-3792-1,-165980,17;	5	P-4402-1,-462554,30;P-3827-1,67369,31;P-1374-1,142471,40;P-333-1,145038,59;	4
Smad4	38.0315	34.5014	1.10229	0.146159	Smad4	49.0496	54.1942	0.891239	0.0409387	Smad4	P-1762-2,102452,244;	1	P-2635-1,-4698,62;	1	NA	0	P-489-1,-52,52;	1	P-11024-1,129653,12;	1	NA	0
Smad5	38.734	37.9166	1.02155	0.873742	Smad5	43.915	40.2701	1.08423	0.191903	Smad5	P-1289-1,-68630,317;	1	P-6158-2,-68709,37;P-4449-1,-27799,44;	2	NA	0	P-3592-2,-68704,20;P-2690-1,179896,23;	2	NA	0	NA	0
Smarca2	17.131	16.5401	1.0357	0.206627	Smarca2	13.4887	20.7669	0.673806	0.011682	Smarca2	P-6326-1,-677602,100;P-3658-1,-469505,152;P-625-1,-583813,568;P-10443-2,272533,69;P-9775-1,-667614,72;P-9936-2,-40876,72;P-7692-2,-513419,86;P-6782-3,99698,94;	8	P-786-1,260811,124;P-6929-1,272250,34;P-5643-1,-469189,39;P-5251-1,-677676,40;P-2047-1,-667545,74;P-1992-1,-825449,76;	6	NA	0	P-6456-1,-935,15;P-3990-2,2250,19;	2	NA	0	P-273-1,-667567,64;	1
Smco4	16.8502	12.6135	1.33562	0.229727	Smco4	13.1428	6.58283	2.52969	0.0768723	Smco4	P-6223-1,7597,101;P-3462-1,111205,157;P-3034-1,25973,172;P-1644-1,73124,255;	4	P-7770-2,-65645,31;P-5834-1,73061,38;P-1280-1,111179,99;	3	NA	0	P-2615-1,111215,24;	1	NA	0	NA	0
Smim13	6.42511	8.52564	0.753911	0.23082	Smim13	9.24782	6.55299	1.41882	0.0131808	Smim13	P-5769-4,115076,106;P-3668-1,93378,151;P-11227-2,143696,66;P-10287-2,109063,70;	4	P-4889-1,143537,42;	1	NA	0	P-2830-1,207710,23;P-248-1,-26,69;	2	NA	0	NA	0
Smim18	0	0	1	NA	Smim18	0	0	1	NA	Smim18	P-4174-1,-160700,138;P-12686-1,-76990,61;P-10256-1,-97541,70;P-7849-2,-96086,84;	4	P-664-1,-68462,133;P-7646-1,-160690,32;P-7262-1,-96088,33;P-4661-1,-76196,43;	4	NA	0	P-4096-1,-158459,19;P-1865-1,-155107,28;	2	NA	0	NA	0
Smim3	12.2087	6.5981	1.84905	0.0162054	Smim3	10.925	8.59221	1.37303	0.141836	Smim3	P-2496-1,-12324,195;	1	P-6650-1,-11380,35;	1	NA	0	P-2872-1,-12252,23;	1	NA	0	NA	0
Snap25	0.0316348	1.45187	0.0284805	0.397594	Snap25	0.0333629	0	4.33629	0.201477	Snap25	P-11672-1,94645,64;	1	P-8214-1,-95057,30;	1	NA	0	P-6205-1,-34758,16;	1	NA	0	NA	0
Snap91	2.63132	3.66014	0.719677	0.124106	Snap91	33.5881	17.8888	2.10164	0.0141947	Snap91	P-2242-2,-116763,210;P-1283-1,-106408,317;P-8918-1,81447,77;P-213-1,-104338,848;	4	P-8050-2,-106411,31;P-7191-1,-104381,33;P-6943-1,-104821,34;P-6480-1,106967,35;P-3136-1,-116730,55;	5	NA	0	P-2660-1,-106390,23;	1	NA	0	P-1129-1,-117400,41;P-883-1,-116320,45;P-786-1,-116708,46;	3
Snrpb2	54.3398	45.7897	1.18668	0.412476	Snrpb2	40.6733	40.5461	1.04607	0.0539386	Snrpb2	P-6237-1,-66697,101;P-10376-1,-121978,70;P-9889-4,-44031,72;P-7860-2,-83266,84;	4	P-8604-1,-83190,30;P-2650-1,-28109,61;P-2321-2,-44242,67;P-1849-2,-121951,80;	4	NA	0	P-5172-1,-90731,17;	1	P-9196-1,113,13;	1	P-1824-2,-71,37;	1
Snrpd3	162.77	127.275	1.27886	0.221606	Snrpd3	129.142	152.838	0.865377	0.239689	Snrpd3	P-5112-1,31984,118;	1	P-5242-1,32068,40;	1	NA	0	P-4986-1,31903,17;	1	P-10510-1,-1031,12;	1	P-3738-1,-70,31;	1
Sntb1	0.11454	0.6436	0.190545	0.000426929	Sntb1	0.579498	0.824845	0.475565	0.0393411	Sntb1	P-6262-2,-438033,100;P-5880-1,-763539,105;P-4482-2,-748273,131;P-4473-2,-120882,131;P-2272-1,-169354,208;P-1950-1,179744,228;P-1519-1,-208180,272;P-1105-1,-611632,367;P-829-2,-624784,462;P-12220-1,56812,62;P-9267-1,59451,75;	11	P-603-1,-611615,139;P-8039-1,146667,31;P-7571-1,-169379,32;P-6563-2,-438004,35;P-5875-1,-160327,38;P-1702-1,179837,84;P-1627-1,-519272,87;	7	NA	0	P-4656-1,293130,18;	1	P-8164-1,-445353,13;	1	P-101-1,-485111,91;	1
Snx19	9.32485	11.2552	0.828648	0.267775	Snx19	9.33446	8.51905	1.0903	0.247171	Snx19	P-3295-2,315344,162;P-947-1,400588,417;P-12824-1,-232274,60;P-12823-2,94001,60;P-8919-2,65305,77;P-7785-2,-239012,85;	6	P-1026-1,422242,109;P-144-1,315230,219;P-5178-1,316310,40;	3	NA	0	P-7512-1,-338046,15;P-3002-1,18035,22;P-1738-2,422299,29;	3	NA	0	P-3230-1,-162329,32;P-1395-1,400590,39;	2
Snx9	24.9385	26.485	0.941633	0.267712	Snx9	23.0487	29.2272	0.688734	0.00391242	Snx9	P-5737-1,-161830,107;P-5167-1,58612,116;P-12053-1,-284424,63;P-11611-1,-76893,64;P-11610-1,28878,64;P-11107-1,-252678,66;P-10613-2,-326467,68;P-9406-2,-208503,74;P-9164-3,-6283,76;P-7588-1,-127181,87;	10	P-1205-1,-326681,102;P-234-1,-161813,193;P-4737-1,35553,43;P-4031-1,28888,47;P-2605-1,-76951,62;	5	NA	0	P-3869-1,-6228,19;P-1799-1,-84414,29;	2	NA	0	P-4384-1,-8909,30;P-428-1,28890,55;	2
Sorcs1	0.400616	2.37269	0.172333	0.036867	Sorcs1	0.523763	1.23659	0.556738	0.0613472	Sorcs1	P-2788-1,-24304,182;P-12631-1,492404,61;P-11338-1,-651518,65;P-11095-1,259158,66;P-7997-2,56518,83;P-7232-1,-654257,90;	6	P-736-1,259204,127;P-3387-1,-651530,52;	2	NA	0	P-6797-1,259278,15;P-4330-1,-21,18;	2	P-9940-1,-931626,12;P-9462-1,88479,12;P-1629-1,-666161,22;	3	NA	0
Sox1	0	0.0268372	0.271464	0.33767	Sox1	0.0729025	0	8.29025	0.42265	Sox1	P-1245-1,102320,327;	1	P-2438-1,-80837,65;	1	NA	0	P-4862-1,102291,17;	1	NA	0	P-619-1,-3514,49;	1
Sox13	18.9251	14.9572	1.26511	0.225807	Sox13	13.313	17.9405	0.73902	6.89259e-05	Sox13	P-11710-2,15283,64;P-10477-1,-171661,69;	2	P-6251-1,-44290,36;P-1393-1,-4628,96;	2	NA	0	P-3680-1,-41291,20;	1	P-5560-1,-75710,15;	1	NA	0
Sp4	3.4334	2.07277	1.65328	0.0424776	Sp4	7.31149	10.0846	0.748603	0.106611	Sp4	P-4785-1,9335,124;P-8901-2,480,77;	2	P-1414-1,-12901,95;	1	NA	0	P-453-3,330,53;P-291-1,-762,64;P-225-3,-535510,73;	3	P-9807-1,-388686,12;	1	NA	0
Sparc	264.123	285.078	0.926498	0.494918	Sparc	203.094	310.176	0.657598	0.00379643	Sparc	P-808-1,13819,472;P-11122-1,-29347,66;P-9909-1,-3859,72;	3	P-5674-1,4615,38;P-2299-1,13756,68;	2	NA	0	P-4121-1,118,19;	1	NA	0	P-2229-1,33475,35;P-1842-1,30098,37;	2
Spata18	0	0.386737	0.0252056	0.137489	Spata18	0.0290395	0	3.90395	0.42265	Spata18	P-4371-1,238151,133;P-2640-2,159854,188;P-2316-2,415793,205;P-443-2,326171,668;	4	P-5335-1,401351,40;P-3936-1,299636,47;P-2088-2,159867,73;	3	NA	0	P-3294-1,238175,21;P-1627-1,22,30;	2	P-4095-2,251524,16;	1	NA	0
Spcs3	22.0308	32.2099	0.684075	0.162139	Spcs3	22.2701	25.5065	0.908421	0.0377278	Spcs3	P-5777-1,149623,106;P-12173-2,450754,62;P-8864-1,97867,77;	3	P-8508-1,41373,30;P-5332-1,149547,40;	2	NA	0	P-7495-1,-70,15;P-7150-1,446,15;	2	NA	0	P-115-1,149607,88;	1
Spert	0	0	1	NA	Spert	0.0184961	0	2.84961	0.42265	Spert	P-2485-1,104900,196;P-10856-1,94796,67;P-10465-1,109286,69;P-7208-1,51129,90;	4	P-1272-1,97954,100;P-5449-1,94721,39;P-2228-2,91263,69;	3	NA	0	P-3942-1,51117,19;	1	P-8169-1,91343,13;	1	NA	0
Spin1	50.0938	48.0094	1.04341	0.782784	Spin1	50.2695	55.3914	0.909003	0.139185	Spin1	P-1520-1,-125446,272;P-8800-1,-117907,78;P-7839-1,32113,85;	3	P-3744-1,-125381,49;	1	NA	0	P-5685-1,337,16;	1	P-7501-1,-251811,13;P-4027-1,812,16;	2	NA	0
Hoxa9	32.532	15.5556	2.09064	0.0398249	Hoxa9	28.403	39.9409	0.734627	0.0742762	Hoxa9	P-4266-1,-1433,135;	1	P-2792-1,1062,59;	1	NA	0	P-1836-1,-3388,28;P-1008-1,-4774,38;	2	P-238-3,783,43;	1	P-3933-1,-3299,31;P-2008-1,-2772,36;	2
Sptlc3	0.120588	0.0143384	5.3655	0.00601095	Sptlc3	0.119994	0.695746	0.18515	0.00789721	Sptlc3	P-1646-1,140758,255;P-1604-1,97296,259;P-12541-1,139772,61;P-10437-1,142531,69;P-9498-1,152916,74;	5	P-1065-1,151705,108;P-7981-1,97137,31;P-7304-1,115195,33;P-4923-1,142473,42;	4	NA	0	P-7630-1,97302,15;	1	NA	0	NA	0
Srf	57.4577	51.1826	1.12258	0.551675	Srf	51.6277	45.8457	1.27159	0.0799362	Srf	P-2527-2,-62370,193;P-9940-1,-61378,72;P-7587-1,3084,87;	3	P-296-1,-61553,178;P-3342-1,-62383,53;	2	NA	0	P-4889-1,-62467,17;P-3263-1,30,21;P-3041-1,968,22;	3	NA	0	NA	0
Ssr3	123.052	159.07	0.773584	0.30369	Ssr3	115.173	175.015	0.678906	0.000830935	Ssr3	P-4283-1,27288,135;P-12453-1,-98082,61;P-11744-1,-25550,64;P-6561-1,52212,96;	4	P-6084-1,-96143,37;	1	NA	0	P-2679-1,-2730,23;	1	NA	0	NA	0
Sstr1	0.56507	0.0960085	5.42475	0.00861207	Sstr1	0.339596	1.65856	0.20122	0.00969378	Sstr1	P-5249-2,2111,115;P-11001-2,-428006,67;P-279-2,-144265,779;	3	P-1042-1,-144167,109;P-5514-1,-435005,39;	2	NA	0	P-5488-1,-407266,17;	1	P-4315-1,-309422,16;	1	NA	0
St3gal3	12.3101	10.6299	1.15791	0.0230752	St3gal3	10.2758	9.96595	1.12587	0.0499607	St3gal3	P-4704-1,-205,126;	1	P-2543-1,57474,63;	1	NA	0	P-2045-1,57238,27;P-382-2,-213,57;	2	NA	0	P-3348-1,51088,32;	1
St8sia4	0.853502	0.878037	0.972372	0.930241	St8sia4	0.254036	0.898234	0.331128	0.0138744	St8sia4	P-8480-1,350401,80;	1	P-862-1,350373,120;	1	NA	0	P-5453-1,-32,17;	1	P-10665-1,350001,12;	1	NA	0
Stard6	0.944867	0.416048	2.24122	0.0653355	Stard6	0.961437	0.932889	1.16008	0.084372	Stard6	P-5069-1,-52005,118;P-4709-1,-44433,126;P-3131-2,-210322,168;P-12461-2,-22122,61;P-12047-2,-96457,63;P-11155-1,-99602,66;	6	P-5252-2,-96428,40;P-2323-1,-22189,67;	2	NA	0	P-6744-1,-154676,15;P-1684-2,-210135,30;	2	P-3999-2,-95166,16;	1	P-699-1,-51920,48;	1
Stau1	34.7046	32.2478	1.07616	0.0328416	Stau1	37.5608	39.56	0.889394	0.30677	Stau1	P-634-1,32792,562;	1	P-238-1,32752,192;	1	NA	0	P-2563-2,-83,24;	1	NA	0	NA	0
Stk39	14.5159	18.3774	0.789989	0.0708025	Stk39	12.3981	11.0805	1.0938	0.0412334	Stk39	P-12630-1,38152,61;P-9602-1,275761,73;	2	P-1667-1,249580,85;P-1428-1,38146,94;	2	NA	0	P-2300-3,155,25;	1	NA	0	NA	0
Stmn4	0.0393263	1.50224	0.032618	0.402626	Stmn4	0.0235009	0.150166	0.107952	0.00712979	Stmn4	P-4553-2,150470,129;P-1696-1,149474,250;	2	P-4364-1,149464,45;	1	NA	0	P-2411-2,150472,25;	1	NA	0	NA	0
Stra6	12.9112	15.7263	0.821109	0.317511	Stra6	9.78379	10.7865	1.01365	0.883137	Stra6	P-9811-3,-4857,72;	1	P-1638-1,-4879,86;	1	NA	0	P-6056-1,11492,16;	1	NA	0	NA	0
Stxbp6	11.4093	5.91474	1.9274	0.0372372	Stxbp6	19.0729	19.3402	0.969312	0.787592	Stxbp6	P-6190-1,184481,101;P-6043-1,253059,103;P-5739-1,471163,107;P-3162-3,110377,167;P-1459-3,237765,282;P-910-1,3833,430;P-455-1,-540100,663;P-9858-2,580381,72;P-7272-1,145566,90;	9	P-7859-1,3827,31;P-8193-1,80999,31;P-5960-2,237798,37;P-2673-1,-520729,61;	4	NA	0	P-7167-1,3715,15;	1	P-7032-1,-598854,14;P-5727-1,-424469,15;P-1913-1,-540247,21;	3	NA	0
Suclg2	44.5691	36.4057	1.22417	0.000333759	Suclg2	58.0292	44.8126	1.30496	0.00772265	Suclg2	P-4826-1,-308564,123;P-12762-1,139633,60;P-10545-3,-73057,69;P-10079-3,121517,71;P-9971-1,386242,71;P-9335-1,-200506,75;P-8777-1,78705,78;P-6652-1,68315,95;P-112-2,-13113,998;	9	P-583-1,-12975,141;P-572-2,121532,142;P-3382-1,5385,52;	3	NA	0	P-5932-1,-13229,16;P-4290-1,39,18;P-2468-2,121539,24;	3	P-9931-1,-325623,12;P-8044-2,-309405,13;P-1426-1,-13243,23;P-901-3,-124853,27;	4	NA	0
Suco	14.689	12.525	1.17264	0.353602	Suco	13.6648	22.6332	0.587641	0.00148088	Suco	P-4497-2,-76144,130;	1	P-3179-1,-76213,54;	1	NA	0	P-6751-1,-15703,15;P-3822-1,-76166,19;	2	NA	0	NA	0
Supt20	27.3549	22.1726	1.23362	0.192094	Supt20	30.796	28.8594	1.12077	0.129385	Supt20	P-2617-1,-10890,189;P-8990-2,-166554,77;	2	P-693-1,-178937,130;	1	NA	0	P-7027-1,-165942,15;P-6643-1,-43298,15;	2	P-442-2,357,34;	1	NA	0
Sv2c	0.065295	0.280002	0.259636	0.475175	Sv2c	0.138826	0.512097	0.214498	0.000819206	Sv2c	P-6327-1,133043,100;P-10858-1,155572,67;P-10240-2,130524,70;	3	P-871-1,133049,119;P-6524-1,130574,35;	2	NA	0	P-2346-2,1227,25;P-217-2,-131,75;	2	P-3235-1,-47794,18;	1	NA	0
Svopl	1.77637	4.63645	0.38446	0.0205316	Svopl	0.993163	13.6888	0.0726752	0.000124314	Svopl	P-5584-2,-2262,109;P-5124-2,-4063,117;	2	P-7335-1,-35056,33;	1	NA	0	P-1476-1,-4050,32;P-370-2,-2276,58;	2	NA	0	P-2632-1,-19468,34;	1
Syne1	0.46162	1.49807	0.31273	0.0800947	Syne1	0.998228	0.219154	3.41599	0.000370789	Syne1	P-6049-1,370622,103;P-3004-1,359730,173;P-7745-2,165777,85;	3	P-8231-1,27614,30;	1	NA	0	P-6099-1,359815,16;P-402-1,370631,56;	2	P-1713-2,199255,22;	1	NA	0
Sypl	13.1474	12.0461	1.09135	0.442045	Sypl	18.7348	16.1012	1.13712	0.00475535	Sypl	P-4092-1,5931,140;P-8527-1,2844,80;	2	P-2607-1,76343,62;	1	NA	0	P-5923-1,614,16;	1	NA	0	NA	0
Tab2	43.2402	46.7425	0.925088	0.487394	Tab2	58.2346	100.478	0.551435	0.0377014	Tab2	P-5157-1,-227115,117;P-1870-1,-269862,234;P-679-2,-557655,541;P-6569-1,-345132,96;	4	P-6908-1,-303158,34;P-5494-1,-491872,39;P-4137-1,-488021,46;	3	NA	0	P-4760-1,-225504,18;P-653-1,-557665,46;	2	P-10425-1,-270014,12;P-250-2,17056,42;	2	P-1979-1,-258029,36;	1
Taf3	6.15711	6.21964	0.989964	0.923619	Taf3	7.83154	9.96679	0.718061	0.0983901	Taf3	P-4708-2,57647,126;P-10912-2,152427,67;	2	P-4761-1,38103,42;	1	NA	0	P-4784-1,152294,18;	1	NA	0	NA	0
Taf4b	1.78421	0.864114	2.05261	0.0227565	Taf4b	2.63472	2.90896	0.71774	0.0446409	Taf4b	P-5246-1,207256,115;P-2370-2,206188,202;P-1683-1,269928,251;P-12785-1,132932,60;P-12784-1,269174,60;P-6996-2,238429,92;	6	P-4869-1,132867,42;P-2696-1,269918,60;P-2090-1,206213,73;P-2057-1,207267,74;	4	NA	0	P-6234-1,269955,16;P-2020-1,207117,27;	2	NA	0	NA	0
Tank	5.15638	12.5404	0.41165	0.00479029	Tank	4.38851	7.45404	0.541664	0.0149498	Tank	P-4417-3,-379420,132;P-2704-1,-232154,186;P-1847-2,-124539,236;P-1236-1,-173132,330;P-886-2,-294382,441;P-7830-1,-637730,85;	6	P-5236-1,-477483,40;P-2795-1,-124652,59;P-2210-1,-232278,70;	3	NA	0	P-7603-1,-616053,15;P-4343-1,-294195,18;P-2818-1,-176239,23;P-1077-2,78277,37;	4	NA	0	P-1088-1,-84028,42;	1
Tatdn2	17.6733	13.0452	1.3545	0.0364094	Tatdn2	15.4976	15.4003	0.947777	0.203082	Tatdn2	P-11517-1,-19671,64;	1	P-8171-1,-19523,31;	1	NA	0	P-7569-3,-19479,15;	1	NA	0	P-3546-1,-15609,31;	1
Tbc1d10a	15.7699	9.77114	1.6133	0.0375556	Tbc1d10a	10.7551	17.6503	0.635724	0.0436321	Tbc1d10a	P-9953-1,4708,72;	1	P-8158-1,16958,31;	1	NA	0	P-582-1,-37,48;	1	NA	0	NA	0
Tbc1d22a	8.04747	6.105	1.31766	0.0359616	Tbc1d22a	8.46856	6.69055	1.34295	0.00570295	Tbc1d22a	P-5993-1,661422,103;P-5087-2,947904,118;P-3573-1,875475,154;P-3339-1,956761,161;P-2752-3,853658,184;	5	P-6879-1,116281,34;P-6382-1,394346,36;P-5240-2,853979,40;P-3882-1,956704,48;P-3371-1,601521,52;P-2255-2,263254,69;P-1803-1,395397,81;	7	NA	0	P-7403-1,395507,15;	1	NA	0	P-4516-1,146071,30;	1
Tbca	141.725	113.207	1.25188	0.290401	Tbca	102.379	74.1	1.38134	0.00177617	Tbca	P-6870-1,77411,93;P-6788-2,38475,94;	2	P-78-1,-211846,255;P-7047-1,-214899,34;P-5877-2,-213824,38;P-5407-2,-149118,39;P-2595-1,-103570,62;P-1436-1,-180302,94;	6	NA	0	P-6147-2,-180375,16;	1	NA	0	NA	0
Tbl1x	38.33	38.2862	1.00114	0.988429	Tbl1x	49.7206	53.0975	0.91387	0.148839	Tbl1x	P-12918-2,-560,60;P-12163-1,188397,62;P-9240-1,125697,75;P-8304-2,223336,81;P-6555-1,108241,96;P-6488-1,12147,98;	6	P-7643-1,-101506,32;P-5374-1,-460021,40;P-4590-1,-389011,43;P-2434-1,-1710,65;	4	NA	0	P-7651-1,-345,15;P-1863-1,223376,28;	2	NA	0	NA	0
Tbx18	0.0275182	4.49908	0.00832059	0.0165416	Tbx18	0.0990558	0	10.9056	0.107926	Tbx18	P-4300-1,-334723,135;P-3883-1,-299689,145;P-2904-1,287273,177;P-2816-1,168308,181;P-11790-1,412421,63;	5	P-8542-1,-382555,30;P-7614-1,384453,32;P-7190-1,-241422,33;P-3041-1,420463,56;	4	NA	0	P-1273-2,560,34;	1	P-8068-1,168391,13;	1	P-3577-1,-510561,31;	1
Tcf12	49.4392	74.7758	0.661212	0.0301323	Tcf12	57.1748	65.5795	0.814033	0.072076	Tcf12	P-3919-1,250136,144;P-9868-1,195540,72;P-6701-2,-21303,95;	3	P-6806-1,286299,34;P-5518-1,250028,39;P-5375-1,137187,40;P-5354-1,214178,40;	4	NA	0	P-325-1,-21192,62;	1	P-10284-1,-273,12;P-9527-1,89013,12;P-8476-1,-23,13;P-1422-2,39696,23;	4	NA	0
[truncated: 80 more rows]

## Sheet: Six2+Hoxd11
GeneSymbol	MeanTPM_E16.5Six2+	MeanTPM_E16.5Six2-	FoldChange	Pvalue	GeneSymbol	MeanTPM_E16.5Cited1+	MeanTPM_P2Six2+	FoldChange	Pvalue	GeneSymbol	Six2_PeakID	Six2_PeakCount	Hoxd11_PeakID	Hoxd11_PeakCount	Osr1_PeakID	Osr1_PeakCount	Wt1_PeakID	Wt1_PeakCount	Sall1_PeakID	Sall1_PeakCount	ß-catenin_PeakID	ß-catenin_PeakCount
[truncated: 1,029 more rows]

[truncated: 3 more sheets: Six2+Wt1, Hoxd11+Wt1, Osr1+Wt1]
