# Supplementary material for: Transcriptional regulatory control of mammalian nephron progenitors revealed by multi-factor cistromic analysis and genetic studies
Source: PLoS Genet. 2018 Jan 29;14(1):e1007181. doi: 10.1371/journal.pgen.1007181 (PMC5805373; doi:10.1371/journal.pgen.1007181)
Supplement: S6 Table — Targets, their RNA-seq expression, and associated peaks. Individual sheets are labeled for each unique factor. Targets unique to Six2, or any of the other factors independent of Six2. (XLSX) [file pgen.1007181.s011.xlsx]

## Sheet: Six2-only targets
GeneSymbol	MeanTPM_E16.5Six2+	MeanTPM_E16.5Six2-	FoldChange	Pvalue	GeneSymbol	MeanTPM_E16.5Cited1+	MeanTPM_P2Six2+	FoldChange	Pvalue	GeneSymbol	Six2_PeakID	Six2_PeakCount	Hoxd11_PeakID	Hoxd11_PeakCount	Osr1_PeakID	Osr1_PeakCount	Wt1_PeakID	Wt1_PeakCount	Sall1_PeakID	Sall1_PeakCount	ß-catenin_PeakID	ß-catenin_PeakCount
1500011B03Rik	6.97372	4.83807	1.44051	0.0987742	1500011B03Rik	6.3484	6.90341	0.729214	0.0151073	1500011B03Rik	P-11948-1,35032,63;	1	NA	0	NA	0	NA	0	NA	0	NA	0
1700001C19Rik	0.0598417	0.0365151	1.50148	0.579118	1700001C19Rik	0.0251407	0.421819	0.140022	0.013299	1700001C19Rik	P-6892-2,-35247,93;	1	NA	0	NA	0	NA	0	NA	0	NA	0
1700001K19Rik	0	0	1	NA	1700001K19Rik	0.015385	0.063208	2.5385	0.42265	1700001K19Rik	P-9902-1,16835,72;P-9226-1,39836,75;	2	NA	0	NA	0	NA	0	NA	0	NA	0
1700010B08Rik	0	0	1	NA	1700010B08Rik	0.0252669	0	3.52669	0.42265	1700010B08Rik	P-11468-2,6046,65;	1	NA	0	NA	0	NA	0	NA	0	NA	0
1700011H14Rik	0.107871	2.22613	0.052712	0.00679089	1700011H14Rik	3.69511	2.24496	1.15491	0.265124	1700011H14Rik	P-3443-3,-32339,158;	1	NA	0	NA	0	NA	0	NA	0	NA	0
1700012B07Rik	0	0	1	NA	1700012B07Rik	0	0	1	NA	1700012B07Rik	P-11431-1,-55839,65;	1	NA	0	NA	0	NA	0	NA	0	NA	0
1700016D06Rik	0	0	1	NA	1700016D06Rik	0.0358498	0	4.58498	0.42265	1700016D06Rik	P-10591-1,33503,68;	1	NA	0	NA	0	NA	0	NA	0	NA	0
1700016H13Rik	0.0266141	0.122425	0.27649	0.516589	1700016H13Rik	0.0358972	0	4.58972	0.42265	1700016H13Rik	P-10157-1,-22057,71;	1	NA	0	NA	0	NA	0	NA	0	NA	0
1700028K03Rik	0.00729699	0	1.7297	0.42265	1700028K03Rik	0.0636673	0	7.36673	0.380414	1700028K03Rik	P-1928-4,7127,230;	1	NA	0	NA	0	NA	0	NA	0	NA	0
Ocm	19.2165	0.337644	55.305	0.0372341	Ocm	10.7741	0	1078.41	0.00361983	Ocm	P-2505-1,-6119,194;P-6613-1,-99,96;	2	NA	0	NA	0	NA	0	NA	0	NA	0
1700042G07Rik	0	0	1	NA	1700042G07Rik	0.0288764	0	3.88764	0.42265	1700042G07Rik	P-12615-1,8011,61;	1	NA	0	NA	0	NA	0	NA	0	NA	0
1700080O16Rik	0	0	1	NA	1700080O16Rik	0.0233554	0	3.33554	0.42265	1700080O16Rik	P-9429-1,75462,74;	1	NA	0	NA	0	NA	0	NA	0	NA	0
2310033P09Rik	19.5981	13.0981	1.49588	0.0284238	2310033P09Rik	12.3469	11.3101	0.975347	0.302279	2310033P09Rik	P-9863-1,-26,72;	1	NA	0	NA	0	NA	0	NA	0	NA	0
Cldn9	35.3931	1.20908	29.0408	0.00670432	Cldn9	29.1126	8.30241	3.49162	0.021423	Cldn9	P-1597-3,-378,260;	1	NA	0	NA	0	NA	0	NA	0	NA	0
2700097O09Rik	8.40097	5.89806	1.42364	0.0305109	2700097O09Rik	4.53143	3.22335	2.02722	0.125709	2700097O09Rik	P-6312-1,52807,100;	1	NA	0	NA	0	NA	0	NA	0	NA	0
2810006K23Rik	4.08462	4.47402	0.913157	0.177994	2810006K23Rik	4.00033	5.43975	0.756791	0.0409742	2810006K23Rik	P-3302-1,6656,162;	1	NA	0	NA	0	NA	0	NA	0	NA	0
2810032G03Rik	0.077765	1.14608	0.0759161	0.010965	2810032G03Rik	0.233096	0.0689948	1.64266	0.179656	2810032G03Rik	P-11287-1,-3660,66;	1	NA	0	NA	0	NA	0	NA	0	NA	0
2900060B14Rik	0.294997	0.0886355	3.09216	0.219155	2900060B14Rik	0.418283	0.260549	1.87777	0.510847	2900060B14Rik	P-11364-1,50736,65;	1	NA	0	NA	0	NA	0	NA	0	NA	0
3110021N24Rik	0.1425	0.0752477	1.78891	0.338575	3110021N24Rik	0.384725	0.0958012	1.95794	0.0218228	3110021N24Rik	P-8597-1,-89987,79;	1	NA	0	NA	0	NA	0	NA	0	NA	0
3425401B19Rik	0.21162	0.0332244	5.1272	0.073878	3425401B19Rik	0.422925	0.342184	2.87037	0.0364694	3425401B19Rik	P-9173-1,-114,76;	1	NA	0	NA	0	NA	0	NA	0	NA	0
3632451O06Rik	2.59377	2.67432	0.969994	0.7585	3632451O06Rik	1.53376	2.30115	0.453328	0.00122366	3632451O06Rik	P-6112-1,193917,102;P-9998-1,103692,71;	2	NA	0	NA	0	NA	0	NA	0	NA	0
4921517D22Rik	0	0	1	NA	4921517D22Rik	0.154914	0	16.4914	0.42265	4921517D22Rik	P-8078-1,6533,83;	1	NA	0	NA	0	NA	0	NA	0	NA	0
4921539E11Rik	0	0	1	NA	4921539E11Rik	0.04624	0	5.624	0.42265	4921539E11Rik	P-7855-2,50744,84;	1	NA	0	NA	0	NA	0	NA	0	NA	0
4930512B01Rik	0.00556818	0	1.55682	0.42265	4930512B01Rik	0.0684531	0	7.84531	0.240975	4930512B01Rik	P-3952-1,255,144;	1	NA	0	NA	0	NA	0	NA	0	NA	0
4930539E08Rik	0.137093	0.126554	1.07718	0.841784	4930539E08Rik	0.149715	0	15.9715	0.0572902	4930539E08Rik	P-3278-2,-15692,163;	1	NA	0	NA	0	NA	0	NA	0	NA	0
4930579F01Rik	0.0100668	0.145239	0.129264	0.0255774	4930579F01Rik	0.019801	0	2.9801	0.42265	4930579F01Rik	P-3711-2,-10532,150;	1	NA	0	NA	0	NA	0	NA	0	NA	0
4931417E11Rik	0	0	1	NA	4931417E11Rik	0	0	1	NA	4931417E11Rik	P-10156-3,-163198,71;P-7071-1,154209,91;	2	NA	0	NA	0	NA	0	NA	0	NA	0
4931429I11Rik	0	0.00607716	0.622001	0.42265	4931429I11Rik	0.0147582	0.0196547	2.47582	0.42265	4931429I11Rik	P-8309-1,-30144,81;	1	NA	0	NA	0	NA	0	NA	0	NA	0
4931440F15Rik	0.00484262	0.00521254	0.975683	0.950658	4931440F15Rik	0.0254606	0	3.54606	0.313584	4931440F15Rik	P-1475-2,-144177,280;P-8044-1,73805,83;	2	NA	0	NA	0	NA	0	NA	0	NA	0
4932414N04Rik	0	0	1	NA	4932414N04Rik	0	0	1	NA	4932414N04Rik	P-7928-1,122785,84;	1	NA	0	NA	0	NA	0	NA	0	NA	0
4933400A11Rik	0	0	1	NA	4933400A11Rik	0.0460145	0	5.60145	0.42265	4933400A11Rik	P-4158-1,-13390,138;	1	NA	0	NA	0	NA	0	NA	0	NA	0
4933413G19Rik	0.149576	0.354923	0.437286	0.234911	4933413G19Rik	0.134453	0.177793	1.6143	0.452199	4933413G19Rik	P-3424-1,-142,158;	1	NA	0	NA	0	NA	0	NA	0	NA	0
4933430I17Rik	0.606944	0.313852	1.90502	0.379073	4933430I17Rik	0.476898	0.528176	1.14895	0.616173	4933430I17Rik	P-4631-2,58579,127;	1	NA	0	NA	0	NA	0	NA	0	NA	0
4933436I01Rik	0	0	1	NA	4933436I01Rik	0.0238139	0	3.38139	0.42265	4933436I01Rik	P-8440-1,-586406,80;	1	NA	0	NA	0	NA	0	NA	0	NA	0
5730522E02Rik	0.362549	0.127969	2.70023	0.102027	5730522E02Rik	0.488721	0.689289	0.523761	0.0353671	5730522E02Rik	P-3981-1,23073,143;P-2734-1,90491,184;P-11918-1,856440,63;P-10136-1,-233649,71;P-9741-1,970341,73;P-8377-1,729380,81;P-6431-2,237300,98;	7	NA	0	NA	0	NA	0	NA	0	NA	0
6030458C11Rik	5.71699	6.08339	0.939869	0.0254604	6030458C11Rik	6.71254	6.70312	1.06894	0.277707	6030458C11Rik	P-11981-1,185895,63;P-9221-1,61235,75;	2	NA	0	NA	0	NA	0	NA	0	NA	0
6030468B19Rik	0	0.0226726	0.306067	0.205539	6030468B19Rik	0	0	1	NA	6030468B19Rik	P-5697-1,4216,107;	1	NA	0	NA	0	NA	0	NA	0	NA	0
7420461P10Rik	0	0	1	NA	7420461P10Rik	0	0	1	NA	7420461P10Rik	P-7783-1,15180,85;	1	NA	0	NA	0	NA	0	NA	0	NA	0
9030612E09Rik	1.16228	0.0692326	14.7954	0.0371701	9030612E09Rik	1.52749	0.627121	2.94886	0.0215606	9030612E09Rik	P-5048-1,2008,119;P-12325-2,-2481,62;P-154-3,-3410,924;	3	NA	0	NA	0	NA	0	NA	0	NA	0
9130019O22Rik	1.48762	0.704959	2.09469	0.00959391	9130019O22Rik	1.75106	1.17756	1.27096	0.278696	9130019O22Rik	P-2553-1,-3842,192;P-9477-2,3316,74;	2	NA	0	NA	0	NA	0	NA	0	NA	0
9530002B09Rik	0	0	1	NA	9530002B09Rik	0	0	1	NA	9530002B09Rik	P-6322-1,-42316,100;	1	NA	0	NA	0	NA	0	NA	0	NA	0
A1cf	0.00276032	0.102157	0.113772	0.213411	A1cf	0.245664	0.102033	1.19433	0.557335	A1cf	P-10170-2,150638,71;	1	NA	0	NA	0	NA	0	NA	0	NA	0
A4gnt	0	0.0558861	0.151777	0.132642	A4gnt	0.136154	0	14.6154	0.215226	A4gnt	P-6734-1,-8715,94;	1	NA	0	NA	0	NA	0	NA	0	NA	0
A930005H10Rik	0.870999	0.779109	1.11645	0.635265	A930005H10Rik	0.697911	2.6733	0.285326	0.00300674	A930005H10Rik	P-7923-2,38824,84;	1	NA	0	NA	0	NA	0	NA	0	NA	0
A930009A15Rik	0	0	1	NA	A930009A15Rik	0	0	1	NA	A930009A15Rik	P-5718-2,-48706,107;	1	NA	0	NA	0	NA	0	NA	0	NA	0
AA474331	1.53596	1.43937	1.06664	0.744263	AA474331	1.82306	1.32016	3.2405	0.0944385	AA474331	P-10139-2,161242,71;	1	NA	0	NA	0	NA	0	NA	0	NA	0
AI413582	4.73388	4.23514	1.11748	0.521108	AI413582	3.35288	1.14886	2.0442	0.0721639	AI413582	P-1483-2,-30729,277;	1	NA	0	NA	0	NA	0	NA	0	NA	0
AY074887	0.0350387	0	4.50387	0.216675	AY074887	0.0324343	0.191761	0.31585	0.105228	AY074887	P-3874-2,-22235,146;	1	NA	0	NA	0	NA	0	NA	0	NA	0
Abca12	0.0315306	0.00517671	2.73647	0.00927306	Abca12	0.0306938	0.11142	0.786905	0.553312	Abca12	P-2765-1,298774,183;P-12497-1,-91208,61;P-11712-1,302855,64;	3	NA	0	NA	0	NA	0	NA	0	NA	0
Abca17	0	0	1	NA	Abca17	0.0239514	0	3.39514	0.42265	Abca17	P-11760-1,-1947,64;	1	NA	0	NA	0	NA	0	NA	0	NA	0
Abca3	6.35417	4.54646	1.39674	0.237062	Abca3	10.8024	4.26928	2.34458	0.00791662	Abca3	P-11760-1,953,64;	1	NA	0	NA	0	NA	0	NA	0	NA	0
Abcb1b	0.177845	0.162284	1.09032	0.251036	Abcb1b	0.435346	0.439048	0.594364	0.0197804	Abcb1b	P-10216-2,21668,70;	1	NA	0	NA	0	NA	0	NA	0	NA	0
Abcb4	0.0248472	0.0549338	0.536657	0.0398209	Abcb4	0.0124656	0.0212996	0.42711	0.00489441	Abcb4	P-10216-2,-73906,70;	1	NA	0	NA	0	NA	0	NA	0	NA	0
Abcc6	0.0809973	0.177219	0.486047	0.119566	Abcc6	0.0484521	0.11333	0.508114	0.0197092	Abcc6	P-6174-1,16762,101;	1	NA	0	NA	0	NA	0	NA	0	NA	0
Abhd14a	16.3062	13.2237	1.23293	0.230923	Abhd14a	12.0049	7.38241	1.52502	0.043458	Abhd14a	P-8129-1,-3188,82;	1	NA	0	NA	0	NA	0	NA	0	NA	0
Abo	0.00921707	0	1.92171	0.184275	Abo	0.0252247	0	3.52247	0.42265	Abo	P-5207-1,160422,115;	1	NA	0	NA	0	NA	0	NA	0	NA	0
Acbd4	2.03832	2.6916	0.758188	0.160963	Acbd4	2.89126	2.51021	1.07189	0.458262	Acbd4	P-10683-3,-2588,68;	1	NA	0	NA	0	NA	0	NA	0	NA	0
Accsl	0.00711227	0.0435096	0.319798	0.0180445	Accsl	0.0356121	0	4.56121	0.42265	Accsl	P-10100-1,-117609,71;P-7727-2,-18763,85;	2	NA	0	NA	0	NA	0	NA	0	NA	0
Acnat2	0	0.00455658	0.686974	0.42265	Acnat2	0.104344	0	11.4344	0.239341	Acnat2	P-7759-1,317610,85;	1	NA	0	NA	0	NA	0	NA	0	NA	0
Acox3	4.50368	4.36425	1.03188	0.88552	Acox3	4.70461	3.92172	1.16181	0.0485298	Acox3	P-4579-1,26594,128;	1	NA	0	NA	0	NA	0	NA	0	NA	0
Acss2	4.91888	3.84515	1.27852	0.0839795	Acss2	4.26912	2.73666	1.50463	0.0532923	Acss2	P-9600-3,14757,73;	1	NA	0	NA	0	NA	0	NA	0	NA	0
Acta1	1.72757	0.701912	2.44071	0.441117	Acta1	1.45995	2.06341	3.25218	0.179843	Acta1	P-11648-1,3246,64;	1	NA	0	NA	0	NA	0	NA	0	NA	0
Acta2	3.3538	112.491	0.0299003	0.0110069	Acta2	7.35458	17.4832	0.516777	0.00648732	Acta2	P-9606-1,44959,73;	1	NA	0	NA	0	NA	0	NA	0	NA	0
Actl7b	0.0707476	0.133684	0.561982	0.62739	Actl7b	0.141952	0	15.1952	0.0628859	Actl7b	P-5189-1,97174,116;P-3866-1,897645,146;P-6676-1,257516,95;	3	NA	0	NA	0	NA	0	NA	0	NA	0
Adal	7.12812	6.26316	1.13788	0.361729	Adal	6.94652	7.62508	0.992057	0.121653	Adal	P-10098-1,376,71;	1	NA	0	NA	0	NA	0	NA	0	NA	0
Adam2	0.942773	0.100938	8.58838	0.000764405	Adam2	0.404908	0.619691	0.884049	0.574831	Adam2	P-11986-1,-85,63;	1	NA	0	NA	0	NA	0	NA	0	NA	0
Adamts8	0.214721	0.406121	0.540036	0.131077	Adamts8	0.107989	0.109551	0.9112	0.842752	Adamts8	P-2802-2,54836,182;	1	NA	0	NA	0	NA	0	NA	0	NA	0
Adcyap1r1	0.0161261	3.05323	0.00852895	0.0347853	Adcyap1r1	0.0740828	0.0776121	0.783702	0.203972	Adcyap1r1	P-9065-1,-17330,76;	1	NA	0	NA	0	NA	0	NA	0	NA	0
Adh4	0	0.0257342	0.279844	0.18792	Adh4	0	0	1	NA	Adh4	P-6836-1,-28125,94;	1	NA	0	NA	0	NA	0	NA	0	NA	0
Adipor1	29.4427	29.9114	0.984335	0.910044	Adipor1	32.8223	23.1112	1.24943	0.01696	Adipor1	P-5183-1,-7138,116;	1	NA	0	NA	0	NA	0	NA	0	NA	0
Adnp2	12.9734	11.6044	1.11787	0.590605	Adnp2	12.792	10.9127	1.27106	0.000242445	Adnp2	P-12975-1,9877,60;	1	NA	0	NA	0	NA	0	NA	0	NA	0
Adprm	4.63595	4.33009	1.07047	0.779064	Adprm	4.0243	4.43595	0.934973	0.596521	Adprm	P-9366-3,7810,75;	1	NA	0	NA	0	NA	0	NA	0	NA	0
Afap1l1	1.18243	2.21818	0.535158	0.0723846	Afap1l1	1.5734	1.65788	0.964097	0.767939	Afap1l1	P-7633-2,-49306,86;	1	NA	0	NA	0	NA	0	NA	0	NA	0
Agfg2	7.54685	7.4005	1.01975	0.904385	Agfg2	7.03687	6.96222	1.04817	0.0978598	Agfg2	P-1531-1,-31061,269;	1	NA	0	NA	0	NA	0	NA	0	NA	0
Agk	16.7852	13.6166	1.23254	0.0392942	Agk	14.0824	11.7196	1.29596	0.0100296	Agk	P-11592-1,56669,64;P-11080-2,-98082,66;	2	NA	0	NA	0	NA	0	NA	0	NA	0
Agr3	0	0	1	NA	Agr3	0	0	1	NA	Agr3	P-5260-1,-100846,114;	1	NA	0	NA	0	NA	0	NA	0	NA	0
Ahctf1	16.2329	16.2092	1.00146	0.98841	Ahctf1	19.1035	17.7551	1.01976	0.606118	Ahctf1	P-9743-2,-113490,73;	1	NA	0	NA	0	NA	0	NA	0	NA	0
Ahnak	0.330767	12.6524	0.0269118	0.0114803	Ahnak	2.57722	2.17752	1.38939	0.134062	Ahnak	P-7612-1,-12673,86;	1	NA	0	NA	0	NA	0	NA	0	NA	0
Ahsg	0.0313569	0.0169989	1.5318	0.713584	Ahsg	0.0418185	0.071661	0.337972	0.0405061	Ahsg	P-5681-1,-10854,108;	1	NA	0	NA	0	NA	0	NA	0	NA	0
Ak3	20.0919	22.3751	0.898004	0.498098	Ak3	33.4183	24.2387	1.26764	0.0346034	Ak3	P-9506-3,1426,74;	1	NA	0	NA	0	NA	0	NA	0	NA	0
Akap10	7.09406	7.14608	0.992731	0.901348	Akap10	9.60049	5.73665	1.76789	0.00930847	Akap10	P-11121-2,-41767,66;	1	NA	0	NA	0	NA	0	NA	0	NA	0
Akr1c13	0.191148	0.516539	0.382018	0.204955	Akr1c13	0.110895	0.556938	0.414301	0.0785142	Akr1c13	P-4187-1,-18017,138;	1	NA	0	NA	0	NA	0	NA	0	NA	0
Aldh1a7	0.0677426	0.451997	0.168275	0.0545968	Aldh1a7	0.231266	0.203131	2.55937	0.06001	Aldh1a7	P-11096-1,-134445,66;	1	NA	0	NA	0	NA	0	NA	0	NA	0
Aldh8a1	0.0295268	0.00831236	2.15848	0.296329	Aldh8a1	0.124498	0	13.4498	0.184688	Aldh8a1	P-12492-1,-72080,61;P-6975-1,28702,92;	2	NA	0	NA	0	NA	0	NA	0	NA	0
Alox5	0.126549	0.343864	0.38588	0.00377679	Alox5	0.0183918	0.201749	0.158734	0.00389889	Alox5	P-9434-1,75876,74;	1	NA	0	NA	0	NA	0	NA	0	NA	0
Alpk1	0.437084	0.895802	0.493578	0.146683	Alpk1	0.706036	0.990241	0.675584	0.0353291	Alpk1	P-10600-1,346,68;	1	NA	0	NA	0	NA	0	NA	0	NA	0
Ambn	0	0	1	NA	Ambn	0.0295242	0	3.95242	0.42265	Ambn	P-12439-2,-29053,61;	1	NA	0	NA	0	NA	0	NA	0	NA	0
Amfr	34.507	35.9785	0.959114	0.441186	Amfr	29.7545	29.2934	1.04634	0.65139	Amfr	P-12339-1,107136,62;P-6703-1,150621,95;	2	NA	0	NA	0	NA	0	NA	0	NA	0
Amn1	6.32064	4.92997	1.28151	0.175538	Amn1	3.90224	3.38947	1.09907	0.740777	Amn1	P-6099-1,14262,102;	1	NA	0	NA	0	NA	0	NA	0	NA	0
Amtn	0	0	1	NA	Amtn	0	0	1	NA	Amtn	P-12439-2,50850,61;	1	NA	0	NA	0	NA	0	NA	0	NA	0
Amz2	25.2913	22.5569	1.12117	0.102112	Amz2	22.0603	20.6405	1.05285	0.165191	Amz2	P-6117-2,16482,102;	1	NA	0	NA	0	NA	0	NA	0	NA	0
Anapc1	30.7884	38.7917	0.793738	0.0485608	Anapc1	34.825	29.4569	1.20826	0.000806754	Anapc1	P-9075-1,61105,76;	1	NA	0	NA	0	NA	0	NA	0	NA	0
Ankrd13a	35.7727	29.2571	1.22263	0.0121572	Ankrd13a	38.0142	41.6548	0.862191	0.0823827	Ankrd13a	P-11948-1,4236,63;	1	NA	0	NA	0	NA	0	NA	0	NA	0
Ankrd22	0	0.0660282	0.13153	0.42265	Ankrd22	0.0387214	0	4.87214	0.42265	Ankrd22	P-5990-1,47212,103;P-12280-1,4387,62;	2	NA	0	NA	0	NA	0	NA	0	NA	0
Ankrd35	0.256994	1.35184	0.196054	0.00215044	Ankrd35	0.360083	0.423242	0.936021	0.735903	Ankrd35	P-4723-1,-6442,125;	1	NA	0	NA	0	NA	0	NA	0	NA	0
Ankrd36	0	0	1	NA	Ankrd36	0.00756149	0	1.75615	0.42265	Ankrd36	P-9742-1,77689,73;	1	NA	0	NA	0	NA	0	NA	0	NA	0
Anks1	6.44313	7.52608	0.856299	0.36599	Anks1	6.05396	4.87638	1.20024	0.00313972	Anks1	P-12052-2,43946,63;	1	NA	0	NA	0	NA	0	NA	0	NA	0
Anxa11	3.33663	21.0378	0.159001	0.00929246	Anxa11	9.74328	7.67174	1.07963	0.486668	Anxa11	P-5335-1,-67899,113;	1	NA	0	NA	0	NA	0	NA	0	NA	0
Ap1ar	25.3058	22.3899	1.13018	0.145617	Ap1ar	24.8187	30.6939	0.754385	0.0284137	Ap1ar	P-6340-1,20189,99;	1	NA	0	NA	0	NA	0	NA	0	NA	0
Ap3s1	27.6441	26.4428	1.04541	0.884251	Ap3s1	27.482	26.2483	1.0149	0.901402	Ap3s1	P-8032-1,71474,83;P-6922-1,9787,93;	2	NA	0	NA	0	NA	0	NA	0	NA	0
Ap4m1	19.4484	14.1037	1.37869	0.184102	Ap4m1	15.3046	8.9654	1.93224	0.0397664	Ap4m1	P-9484-1,-884,74;	1	NA	0	NA	0	NA	0	NA	0	NA	0
Aqp2	0.0182887	0.143664	0.184095	0.00750966	Aqp2	5.99803	0.792825	11.3141	0.0693934	Aqp2	P-3572-1,5917,154;	1	NA	0	NA	0	NA	0	NA	0	NA	0
Aqp5	0.0320013	0.0243693	1.22206	0.808469	Aqp5	0.26531	0.564325	0.304083	0.0481639	Aqp5	P-3572-1,-6055,154;	1	NA	0	NA	0	NA	0	NA	0	NA	0
Arfgap2	32.1338	25.1039	1.27992	0.0295144	Arfgap2	21.5258	14.2403	1.7426	0.0505658	Arfgap2	P-3438-1,134403,158;P-7801-1,123153,85;	2	NA	0	NA	0	NA	0	NA	0	NA	0
Arhgef2	27.9981	25.6568	1.09122	0.466159	Arhgef2	30.8765	16.2918	1.81658	0.0146527	Arhgef2	P-5313-1,-13635,113;	1	NA	0	NA	0	NA	0	NA	0	NA	0
Arhgef5	6.52876	6.31492	1.03381	0.873436	Arhgef5	7.9598	12.8148	0.625198	9.5472e-05	Arhgef5	P-1327-1,8696,306;	1	NA	0	NA	0	NA	0	NA	0	NA	0
Arl6	13.0183	9.37374	1.38839	0.100803	Arl6	11.5522	12.7969	0.764503	0.0603325	Arl6	P-12214-2,31200,62;	1	NA	0	NA	0	NA	0	NA	0	NA	0
Arl9	0.074043	0.0231899	2.53219	0.395595	Arl9	0.230516	0	24.0516	0.211155	Arl9	P-9593-2,-12911,73;	1	NA	0	NA	0	NA	0	NA	0	NA	0
Armc8	4.50363	4.49083	1.00284	0.976712	Armc8	4.31744	4.40454	1.11104	0.249118	Armc8	P-7251-4,64826,90;	1	NA	0	NA	0	NA	0	NA	0	NA	0
Art1	0.345755	0.181042	1.86219	0.325012	Art1	0.3503	0.191498	36.03	0.00107083	Art1	P-7281-1,-1734,89;	1	NA	0	NA	0	NA	0	NA	0	NA	0
Art5	0.899018	0.571001	1.56457	0.171925	Art5	0.580987	0.325026	2.48442	0.322265	Art5	P-7281-1,220,89;	1	NA	0	NA	0	NA	0	NA	0	NA	0
Astn1	0.63007	0.899565	0.70371	0.47352	Astn1	0.648037	1.28032	0.440502	0.00283643	Astn1	P-6315-1,192173,100;P-5952-1,539118,104;P-3354-1,18382,160;P-8479-1,591351,80;	4	NA	0	NA	0	NA	0	NA	0	NA	0
Atad2	23.8536	30.7647	0.775427	0.0462857	Atad2	26.4614	30.2203	0.860524	0.150324	Atad2	P-12378-2,-179,62;	1	NA	0	NA	0	NA	0	NA	0	NA	0
Atic	53.9686	38.9312	1.38616	0.00653278	Atic	51.4221	47.8275	1.0757	0.00925177	Atic	P-12497-1,-51032,61;	1	NA	0	NA	0	NA	0	NA	0	NA	0
Atp2a1	6.11452	0.151315	37.9661	0.0207728	Atp2a1	1.60668	0.793596	2.62639	0.0215019	Atp2a1	P-6769-2,1949,94;	1	NA	0	NA	0	NA	0	NA	0	NA	0
Atp2a3	0.545044	5.21676	0.106193	0.0215756	Atp2a3	1.16008	0.339492	2.25539	0.0327748	Atp2a3	P-6091-2,31072,102;	1	NA	0	NA	0	NA	0	NA	0	NA	0
Atp6v0c	123.422	112.694	1.09519	0.355868	Atp6v0c	55.5512	57.6479	0.99121	0.975832	Atp6v0c	P-12127-1,-81,62;	1	NA	0	NA	0	NA	0	NA	0	NA	0
Aunip	5.66435	4.43746	1.27586	0.0586679	Aunip	3.33476	2.8197	1.08405	0.542791	Aunip	P-12531-1,2567,61;	1	NA	0	NA	0	NA	0	NA	0	NA	0
B020004C17Rik	0	0	1	NA	B020004C17Rik	0.0379692	0	4.79692	0.42265	B020004C17Rik	P-4729-1,-122327,125;	1	NA	0	NA	0	NA	0	NA	0	NA	0
B4galt4	7.82833	6.266	1.24894	0.0607145	B4galt4	6.17531	7.77977	0.727373	0.0420898	B4galt4	P-12645-3,889,61;P-6721-1,11583,95;	2	NA	0	NA	0	NA	0	NA	0	NA	0
BC048679	0	0	1	NA	BC048679	0	0	1	NA	BC048679	P-9691-1,-25345,73;	1	NA	0	NA	0	NA	0	NA	0	NA	0
Bace1	11.3452	18.1952	0.623736	0.00969587	Bace1	14.8451	9.99581	1.31814	0.0399296	Bace1	P-8583-2,20965,79;	1	NA	0	NA	0	NA	0	NA	0	NA	0
Bag1	60.4039	66.8489	0.903603	0.470437	Bag1	55.4984	57.7427	0.934539	0.0893626	Bag1	P-7627-1,-245,86;	1	NA	0	NA	0	NA	0	NA	0	NA	0
Bag6	91.2178	69.3449	1.31538	0.055063	Bag6	89.2196	77.3908	1.19533	0.0017683	Bag6	P-7731-1,-3198,85;	1	NA	0	NA	0	NA	0	NA	0	NA	0
Bbs1	6.16469	2.39613	2.56623	0.029956	Bbs1	6.5672	4.63494	1.3991	0.0254905	Bbs1	P-3523-1,7525,155;	1	NA	0	NA	0	NA	0	NA	0	NA	0
Best1	0.471412	0.403978	1.16289	0.509676	Best1	0.546995	0.323087	0.848853	0.679983	Best1	P-9991-1,-11413,71;	1	NA	0	NA	0	NA	0	NA	0	NA	0
Bex6	0	0.00769009	0.565288	0.42265	Bex6	0.0115153	0	2.15153	0.42265	Bex6	P-9945-2,14643,72;	1	NA	0	NA	0	NA	0	NA	0	NA	0
Bicd2	10.5544	12.0446	0.87638	0.19109	Bicd2	12.5392	12.0033	0.994751	0.909239	Bicd2	P-4276-1,58730,135;	1	NA	0	NA	0	NA	0	NA	0	NA	0
Birc2	13.2159	9.61322	1.37437	0.0253911	Birc2	11.2262	10.7186	1.14202	0.210138	Birc2	P-8861-2,50533,77;	1	NA	0	NA	0	NA	0	NA	0	NA	0
Blvrb	12.6354	22.2095	0.569113	0.0651211	Blvrb	9.56749	5.40175	1.80192	0.029549	Blvrb	P-3120-1,19862,168;P-12934-1,-95,60;	2	NA	0	NA	0	NA	0	NA	0	NA	0
Bphl	13.1276	11.7927	1.1131	0.473106	Bphl	16.4486	6.72594	2.50172	0.0164856	Bphl	P-7638-2,1297,86;	1	NA	0	NA	0	NA	0	NA	0	NA	0
Bpifb5	1.18727	0.157372	7.15336	0.0418541	Bpifb5	0.726664	1.25522	0.979218	0.935709	Bpifb5	P-12276-2,24452,62;	1	NA	0	NA	0	NA	0	NA	0	NA	0
Bpifb9a	0	0	1	NA	Bpifb9a	0.0121715	0	2.21715	0.42265	Bpifb9a	P-12276-2,-9660,62;	1	NA	0	NA	0	NA	0	NA	0	NA	0
Bpifc	0.0161846	0.0314962	0.631012	0.468696	Bpifc	0.0354788	0	4.54788	0.313724	Bpifc	P-8909-1,1134,77;	1	NA	0	NA	0	NA	0	NA	0	NA	0
Brpf1	15.0292	11.9926	1.253	0.164194	Brpf1	15.9132	17.2321	0.887077	0.00413502	Brpf1	P-11940-1,-814,63;	1	NA	0	NA	0	NA	0	NA	0	NA	0
Brpf3	13.8794	10.6285	1.30558	0.26342	Brpf3	16.3671	17.039	0.854003	0.146457	Brpf3	P-2181-1,28132,213;P-12883-2,14610,60;	2	NA	0	NA	0	NA	0	NA	0	NA	0
Btbd10	7.41384	7.80671	0.949739	0.731648	Btbd10	7.05435	8.00507	0.855651	0.0165185	Btbd10	P-10306-1,159456,70;	1	NA	0	NA	0	NA	0	NA	0	NA	0
Btbd9	5.14952	4.47104	1.15141	0.292667	Btbd9	7.22583	4.95063	1.63893	0.0231533	Btbd9	P-9033-1,37065,76;	1	NA	0	NA	0	NA	0	NA	0	NA	0
Btf3l4	31.2019	25.028	1.24658	0.29087	Btf3l4	31.0328	28.0183	1.07883	0.218612	Btf3l4	P-1575-2,64883,263;	1	NA	0	NA	0	NA	0	NA	0	NA	0
Btnl9	0.00671728	0.197622	0.0805178	0.00522515	Btnl9	0.112292	0	12.2292	0.0550812	Btnl9	P-9420-1,-2753,74;	1	NA	0	NA	0	NA	0	NA	0	NA	0
Bves	1.12361	0.792395	1.41279	0.317187	Bves	1.35946	1.94838	0.485869	0.0274361	Bves	P-1091-1,34971,372;P-11705-2,-204,64;	2	NA	0	NA	0	NA	0	NA	0	NA	0
C030039L03Rik	1.2804	0.673691	1.8874	0.00202247	C030039L03Rik	1.2984	0.917517	1.47093	0.0197961	C030039L03Rik	P-11381-3,-94,65;	1	NA	0	NA	0	NA	0	NA	0	NA	0
C7	0	0.097057	0.0934082	0.00622446	C7	0	0.0720897	0.0648595	0	C7	P-2607-4,-32431,190;	1	NA	0	NA	0	NA	0	NA	0	NA	0
Caap1	8.68892	7.35678	1.18083	0.13952	Caap1	7.1794	10.4109	0.844967	0.0326606	Caap1	P-12446-1,-132,61;	1	NA	0	NA	0	NA	0	NA	0	NA	0
Cab39l	8.65264	9.18375	0.942231	0.728241	Cab39l	9.93397	11.1229	0.883436	0.0164757	Cab39l	P-3596-2,111051,153;P-8464-1,60589,80;	2	NA	0	NA	0	NA	0	NA	0	NA	0
Cabyr	0.077542	0.101378	0.785991	0.723677	Cabyr	0.169907	0.0567536	17.9907	0.0497971	Cabyr	P-11212-2,77841,66;P-177-2,44297,898;	2	NA	0	NA	0	NA	0	NA	0	NA	0
Cadps2	3.90223	1.99965	1.94672	0.00479742	Cadps2	9.84706	8.42764	1.26458	0.0119791	Cadps2	P-11879-2,-47381,63;P-8490-2,110226,80;	2	NA	0	NA	0	NA	0	NA	0	NA	0
Cald1	14.969	107.63	0.139158	0.0129913	Cald1	22.8973	31.3562	0.808008	0.175178	Cald1	P-8450-1,-75385,80;P-7073-1,-67315,91;	2	NA	0	NA	0	NA	0	NA	0	NA	0
Calml4	0.962774	13.0028	0.074755	0.00373437	Calml4	5.63655	2.39619	2.92935	0.0392449	Calml4	P-6273-1,47973,100;	1	NA	0	NA	0	NA	0	NA	0	NA	0
Calu	146.293	192.731	0.759065	0.0885083	Calu	115.902	181.255	0.614387	0.000160673	Calu	P-11878-1,-159,63;	1	NA	0	NA	0	NA	0	NA	0	NA	0
Camkk2	6.55035	7.98398	0.820661	0.0786311	Camkk2	7.86056	5.96166	1.29039	0.0804063	Camkk2	P-11031-1,53234,67;	1	NA	0	NA	0	NA	0	NA	0	NA	0
Capn12	0.0860435	0.0793221	1.07525	0.830389	Capn12	0.165944	0.0306916	2.46479	0.405035	Capn12	P-7951-1,67253,84;	1	NA	0	NA	0	NA	0	NA	0	NA	0
Tmem35	27.4281	3.66908	7.45788	0.00305986	Tmem35	8.81397	33.8382	0.249278	0.00171957	Tmem35	P-7600-1,4301,86;	1	NA	0	NA	0	NA	0	NA	0	NA	0
Capn8	0.00213559	0.00204031	1.00791	0.975813	Capn8	0.00611043	0	1.61104	0.42265	Capn8	P-5427-1,100026,112;	1	NA	0	NA	0	NA	0	NA	0	NA	0
Car13	1.04799	2.69473	0.391163	0.031656	Car13	1.16581	1.89604	0.773487	0.138637	Car13	P-10553-2,10,69;	1	NA	0	NA	0	NA	0	NA	0	NA	0
Card6	0.062134	1.35905	0.052689	0.0206345	Card6	0.236085	0.315318	0.558004	0.130249	Card6	P-2607-4,12335,190;	1	NA	0	NA	0	NA	0	NA	0	NA	0
Casq1	3.22529	0.420036	7.52331	0.00370767	Casq1	3.87065	2.17356	2.34593	0.0077146	Casq1	P-1191-3,-1953,343;	1	NA	0	NA	0	NA	0	NA	0	NA	0
Cass4	0.0227653	0.0774316	0.374754	0.0273042	Cass4	0.0131059	0.0350832	0.288224	0.01886	Cass4	P-10605-1,18827,68;	1	NA	0	NA	0	NA	0	NA	0	NA	0
Cast	3.65327	10.1664	0.359976	0.0150034	Cast	4.18847	6.10958	0.589458	0.000688556	Cast	P-859-1,37167,451;	1	NA	0	NA	0	NA	0	NA	0	NA	0
Ccdc110	0	0.0512028	0.163391	0.338224	Ccdc110	0.0172423	0	2.72423	0.42265	Ccdc110	P-936-2,-20679,420;P-8923-1,-17156,77;	2	NA	0	NA	0	NA	0	NA	0	NA	0
Ccdc114	3.24488	3.29129	0.985943	0.95099	Ccdc114	2.31089	2.80034	0.848734	0.076195	Ccdc114	P-6174-1,85142,101;	1	NA	0	NA	0	NA	0	NA	0	NA	0
Ccdc12	53.1325	37.5327	1.41552	0.05248	Ccdc12	35.8884	32.5631	1.17255	0.0523035	Ccdc12	P-11070-1,69459,66;	1	NA	0	NA	0	NA	0	NA	0	NA	0
Ccdc153	0.0145716	0	2.45716	0.42265	Ccdc153	0.0416927	0	5.16927	0.42265	Ccdc153	P-4849-2,-3962,123;	1	NA	0	NA	0	NA	0	NA	0	NA	0
Ccdc169	0.00995468	0.0113709	0.933733	0.917032	Ccdc169	0.0719947	0	8.19947	0.042073	Ccdc169	P-8425-1,33858,80;	1	NA	0	NA	0	NA	0	NA	0	NA	0
Ccdc175	0.00656447	0.00287428	1.28663	0.645225	Ccdc175	0.00430402	0	1.4304	0.42265	Ccdc175	P-8802-1,-186202,78;P-7566-4,-94439,87;	2	NA	0	NA	0	NA	0	NA	0	NA	0
Ccdc27	0.0535236	0	6.35236	0.178837	Ccdc27	0.0342011	0.468658	0.10364	0.0040528	Ccdc27	P-5634-2,5332,108;	1	NA	0	NA	0	NA	0	NA	0	NA	0
Ccnc	3.72572	5.33148	0.699378	0.113604	Ccnc	5.40851	5.5638	0.999065	0.991151	Ccnc	P-12859-1,-15371,60;	1	NA	0	NA	0	NA	0	NA	0	NA	0
Ccnyl1	13.5937	10.7317	1.26644	0.0718082	Ccnyl1	10.2938	10.5739	0.947861	0.265005	Ccnyl1	P-2691-4,-14744,186;P-2569-2,-69145,191;	2	NA	0	NA	0	NA	0	NA	0	NA	0
Ccr4	0.00309734	0	1.30973	0.42265	Ccr4	0.0754349	0	8.54349	0.304585	Ccr4	P-5409-1,-42743,112;P-8733-2,-40231,78;	2	NA	0	NA	0	NA	0	NA	0	NA	0
Ccr7	0.0200314	0.156235	0.180656	0.0546796	Ccr7	0.0286571	0	3.86571	0.42265	Ccr7	P-5900-1,11284,104;	1	NA	0	NA	0	NA	0	NA	0	NA	0
Ccs	17.9972	18.2994	0.983499	0.912389	Ccs	12.0188	9.49559	1.34242	0.089206	Ccs	P-5539-2,10420,110;	1	NA	0	NA	0	NA	0	NA	0	NA	0
Cd101	0	0.00630868	0.613171	0.209754	Cd101	0.0314627	0	4.14627	0.42265	Cd101	P-4568-1,-8821,128;P-2643-1,-43490,188;	2	NA	0	NA	0	NA	0	NA	0	NA	0
Cd177	0.0366433	0.174352	0.253012	0.34556	Cd177	0.0441824	0.133731	0.444363	0.14838	Cd177	P-5850-1,13759,105;P-7283-2,8566,89;	2	NA	0	NA	0	NA	0	NA	0	NA	0
Cd28	0.00399922	0.128839	0.10083	0.0834589	Cd28	0.0442868	0.0580947	0.772032	0.649659	Cd28	P-4915-1,-80838,122;P-12011-1,116951,63;P-9684-3,-76772,73;	3	NA	0	NA	0	NA	0	NA	0	NA	0
Cd300c	0.0153138	0	2.53138	0.42265	Cd300c	0	0	1	NA	Cd300c	P-12314-1,-25146,62;	1	NA	0	NA	0	NA	0	NA	0	NA	0
Cd300ld	0.0106265	0.125745	0.15195	0.141223	Cd300ld	0.0836078	0.253342	0.549757	0.45597	Cd300ld	P-12314-1,4359,62;	1	NA	0	NA	0	NA	0	NA	0	NA	0
Cd38	0.424937	2.89441	0.14975	0.0261544	Cd38	1.04842	1.49782	0.580003	0.0481189	Cd38	P-6774-1,-4006,94;	1	NA	0	NA	0	NA	0	NA	0	NA	0
Cd93	0.140895	3.30771	0.0454816	0.0190698	Cd93	0.805511	0.798302	0.881356	0.56202	Cd93	P-11891-1,-58866,63;	1	NA	0	NA	0	NA	0	NA	0	NA	0
Cdc37l1	4.6893	4.78908	0.979209	0.857973	Cdc37l1	4.94568	4.73955	1.02689	0.747441	Cdc37l1	P-9506-3,56041,74;	1	NA	0	NA	0	NA	0	NA	0	NA	0
Cdc42ep2	0.532192	7.87951	0.0687232	0.000113492	Cdc42ep2	2.49054	0.608942	4.02509	0.012576	Cdc42ep2	P-9402-2,-29493,74;	1	NA	0	NA	0	NA	0	NA	0	NA	0
Cdk2ap1	204.591	145.377	1.40729	0.0928092	Cdk2ap1	158.691	179.22	0.797431	0.0306806	Cdk2ap1	P-3302-1,19917,162;	1	NA	0	NA	0	NA	0	NA	0	NA	0
Cdkl2	0.11683	0.279284	0.438426	0.281193	Cdkl2	0.243	0.284565	0.739912	0.0900269	Cdkl2	P-3485-1,37873,156;	1	NA	0	NA	0	NA	0	NA	0	NA	0
Cdkl4	0.0497772	0.0718251	0.730548	0.458052	Cdkl4	0.269827	0.0444195	2.83114	0.187685	Cdkl4	P-9994-1,64425,71;P-9720-1,-163156,73;	2	NA	0	NA	0	NA	0	NA	0	NA	0
Cebpe	0.00697275	0.0423328	0.324323	0.308723	Cebpe	0.00914345	0	1.91434	0.42265	Cebpe	P-11113-2,-30418,66;	1	NA	0	NA	0	NA	0	NA	0	NA	0
Celf6	0.0138007	0.187673	0.120404	0.444185	Celf6	0.0582805	0.0304447	6.82805	0.371866	Celf6	P-6649-1,-12490,95;	1	NA	0	NA	0	NA	0	NA	0	NA	0
Cenpa	47.647	55.5466	0.85781	0.379133	Cenpa	33.5545	22.7735	1.43456	0.0909599	Cenpa	P-4476-1,23475,131;	1	NA	0	NA	0	NA	0	NA	0	NA	0
Cenpi	7.5834	9.04015	0.839036	0.00911758	Cenpi	5.83357	7.32885	0.779389	0.00334413	Cenpi	P-7600-1,-8558,86;	1	NA	0	NA	0	NA	0	NA	0	NA	0
Cept1	13.8906	12.971	1.07084	0.719768	Cept1	12.6728	8.14737	1.91823	0.0469471	Cept1	P-3017-1,-1390,172;	1	NA	0	NA	0	NA	0	NA	0	NA	0
Ces4a	0	0	1	NA	Ces4a	0.027915	0	3.7915	0.42265	Ces4a	P-8310-1,32601,81;	1	NA	0	NA	0	NA	0	NA	0	NA	0
Ces5a	0	0.0119799	0.45496	0.42265	Ces5a	0.0119594	0	2.19594	0.42265	Ces5a	P-1670-3,-169340,253;	1	NA	0	NA	0	NA	0	NA	0	NA	0
Ch25h	0.283728	1.48924	0.195918	0.0026422	Ch25h	0.565378	0	57.5378	0.226498	Ch25h	P-2783-2,68209,182;	1	NA	0	NA	0	NA	0	NA	0	NA	0
Chgb	0.106733	7.20021	0.0161899	0.414815	Chgb	0.153423	0.0917655	1.55234	0.54631	Chgb	P-9499-1,-8643,74;	1	NA	0	NA	0	NA	0	NA	0	NA	0
Chmp5	41.1012	36.5205	1.12539	0.48978	Chmp5	34.878	34.8137	1.08526	0.0439639	Chmp5	P-7627-1,81,86;	1	NA	0	NA	0	NA	0	NA	0	NA	0
Chpt1	8.70505	9.54166	0.912411	0.56153	Chpt1	16.7179	14.8892	1.17835	0.360393	Chpt1	P-5442-1,-43719,112;P-5240-1,-70230,115;P-11434-1,15251,65;	3	NA	0	NA	0	NA	0	NA	0	NA	0
Chrna5	0.0849942	0.24974	0.365729	0.225073	Chrna5	0.139885	0.0554758	1.23922	0.609199	Chrna5	P-3874-2,-7691,146;	1	NA	0	NA	0	NA	0	NA	0	NA	0
Chst5	2.97447	0.0801	33.124	0.0379172	Chst5	1.54342	2.04885	0.757421	0.485651	Chst5	P-182-2,7930,893;	1	NA	0	NA	0	NA	0	NA	0	NA	0
Clasp1	17.445	15.52	1.12396	0.27129	Clasp1	24.3631	22.5787	1.04168	0.529926	Clasp1	P-11364-1,18953,65;	1	NA	0	NA	0	NA	0	NA	0	NA	0
Cldn8	0.0732171	1.0091	0.0816576	0.186719	Cldn8	6.61402	1.01652	5.40868	0.0013431	Cldn8	P-10728-1,1255,68;	1	NA	0	NA	0	NA	0	NA	0	NA	0
Sema4g	33.8695	5.51855	6.1281	0.0470099	Sema4g	39.2571	9.65849	3.76543	0.0127488	Sema4g	P-8363-2,1080,81;	1	NA	0	NA	0	NA	0	NA	0	NA	0
Clec12a	0.045971	0.708915	0.0778548	0.0505249	Clec12a	0.0611318	0.108552	7.11318	0.42265	Clec12a	P-4612-1,4174,127;P-10310-2,11174,70;	2	NA	0	NA	0	NA	0	NA	0	NA	0
Clec12b	0	0.117767	0.0782677	0.134912	Clec12b	0	0	1	NA	Clec12b	P-4612-1,31456,127;P-10310-2,24456,70;	2	NA	0	NA	0	NA	0	NA	0	NA	0
Clip1	12.9944	9.07991	1.43064	0.0432576	Clip1	15.419	13.7341	1.11712	0.182395	Clip1	P-9338-2,1011,75;P-8209-3,13311,82;	2	NA	0	NA	0	NA	0	NA	0	NA	0
Clock	3.21228	3.5297	0.910324	0.64093	Clock	5.20385	7.30853	0.69234	0.0120309	Clock	P-5382-1,-1369,112;	1	NA	0	NA	0	NA	0	NA	0	NA	0
Clrn2	0.0167635	0	2.67635	0.42265	Clrn2	0.038263	0	4.8263	0.208546	Clrn2	P-8664-1,-239,78;	1	NA	0	NA	0	NA	0	NA	0	NA	0
Clstn3	1.26788	1.45899	0.869906	0.556638	Clstn3	0.924921	0.863652	1.30944	0.177707	Clstn3	P-6958-1,36763,92;	1	NA	0	NA	0	NA	0	NA	0	NA	0
Cmah	0.0270731	0.0987548	0.340887	0.0744701	Cmah	0.144668	0	15.4668	0.227832	Cmah	P-5212-1,154298,115;	1	NA	0	NA	0	NA	0	NA	0	NA	0
Cmtm5	0.42611	0.155707	2.63181	0.1056	Cmtm5	0.473357	0.54331	1.37579	0.406845	Cmtm5	P-6087-1,9568,102;	1	NA	0	NA	0	NA	0	NA	0	NA	0
Cnnm1	0.0179584	0.0814965	0.305568	0.0780952	Cnnm1	0.0626392	0.0119644	7.26392	0.337716	Cnnm1	P-4004-1,74743,142;	1	NA	0	NA	0	NA	0	NA	0	NA	0
Cnot11	19.157	14.7448	1.29904	0.0376183	Cnot11	18.507	21.2485	0.802305	0.042613	Cnot11	P-6120-2,36871,102;	1	NA	0	NA	0	NA	0	NA	0	NA	0
Cntln	7.45719	12.2874	0.607217	0.0303004	Cntln	8.73014	16.3649	0.503127	0.0096369	Cntln	P-4880-1,294147,122;P-8878-1,-34621,77;P-7075-2,-144166,91;	3	NA	0	NA	0	NA	0	NA	0	NA	0
Cntn1	0.0925789	1.26712	0.0803205	0.128329	Cntn1	0.427228	0.459148	0.720891	0.123817	Cntn1	P-2151-4,296941,214;	1	NA	0	NA	0	NA	0	NA	0	NA	0
Coa3	39.4171	41.887	0.941048	0.69164	Coa3	26.1854	19.1487	1.8121	0.0922926	Coa3	P-11700-3,-3912,64;	1	NA	0	NA	0	NA	0	NA	0	NA	0
Cobl	0.776642	0.991697	0.78531	0.1784	Cobl	1.86482	2.26999	0.729264	0.0377099	Cobl	P-8764-1,113934,78;P-7534-1,-41692,87;	2	NA	0	NA	0	NA	0	NA	0	NA	0
Cog1	11.4648	11.2485	1.01921	0.870715	Cog1	12.4187	10.7122	1.20365	0.0617345	Cog1	P-8693-1,2576,78;	1	NA	0	NA	0	NA	0	NA	0	NA	0
Col11a2	9.05609	1.00752	8.90995	0.116317	Col11a2	21.9926	1.86038	14.9127	0.00768273	Col11a2	P-10049-1,29747,71;	1	NA	0	NA	0	NA	0	NA	0	NA	0
Col5a2	3.06762	92.3277	0.0333301	0.00439494	Col5a2	3.93633	6.25808	0.728659	0.0426918	Col5a2	P-1935-2,-177292,229;	1	NA	0	NA	0	NA	0	NA	0	NA	0
Col6a4	0.0204396	2.09549	0.0144573	0.0353061	Col6a4	0.0994227	0.103259	1.75064	0.209156	Col6a4	P-7064-1,-7798,91;	1	NA	0	NA	0	NA	0	NA	0	NA	0
Col6a5	0.011998	1.17352	0.0185869	0.0513456	Col6a5	0.02196	0.0507088	0.48413	0.261105	Col6a5	P-1178-4,125701,343;	1	NA	0	NA	0	NA	0	NA	0	NA	0
Col8a2	1.23846	24.858	0.0502036	0.01073	Col8a2	1.8472	1.21078	1.55753	0.284874	Col8a2	P-6232-1,27768,101;P-9828-2,20239,72;	2	NA	0	NA	0	NA	0	NA	0	NA	0
Commd2	7.15274	6.83524	1.04638	0.740208	Commd2	4.63578	4.17789	0.988446	0.826418	Commd2	P-3274-1,31372,163;	1	NA	0	NA	0	NA	0	NA	0	NA	0
Cops5	55.5882	43.4463	1.2794	0.182861	Cops5	40.3006	31.2239	1.34673	0.109485	Cops5	P-7822-1,100,85;	1	NA	0	NA	0	NA	0	NA	0	NA	0
Cpe	35.6508	29.5632	1.20585	0.0527872	Cpe	31.433	83.8745	0.376766	0.00146613	Cpe	P-12509-1,190364,61;P-9432-3,325996,74;	2	NA	0	NA	0	NA	0	NA	0	NA	0
Cpne2	2.29043	4.40767	0.520734	0.037062	Cpne2	2.75318	4.93504	0.524344	0.0168973	Cpne2	P-4550-2,58844,129;	1	NA	0	NA	0	NA	0	NA	0	NA	0
Cpq	13.6365	8.54219	1.59567	0.067863	Cpq	8.57603	11.7971	0.772623	0.220945	Cpq	P-2166-1,113675,214;P-11421-1,-109069,65;P-10459-2,-67763,69;	3	NA	0	NA	0	NA	0	NA	0	NA	0
Crebrf	3.00397	2.02458	1.48137	0.217925	Crebrf	5.67817	5.17901	1.16889	0.0443892	Crebrf	P-9941-4,-21073,72;	1	NA	0	NA	0	NA	0	NA	0	NA	0
Crh	0.0119885	0	2.19885	0.42265	Crh	0.0514526	0	6.14526	0.42265	Crh	P-3275-1,-44429,163;	1	NA	0	NA	0	NA	0	NA	0	NA	0
Crnn	0	0	1	NA	Crnn	0.111249	0	12.1249	0.42265	Crnn	P-717-1,-16443,520;	1	NA	0	NA	0	NA	0	NA	0	NA	0
Csf1r	0.129206	9.23531	0.0150569	0.00381641	Csf1r	0.663676	2.26867	0.282548	0.000658283	Csf1r	P-1447-1,-13634,285;	1	NA	0	NA	0	NA	0	NA	0	NA	0
Csrp3	0	0.00776909	0.562775	0.42265	Csrp3	0	0	1	NA	Csrp3	P-2489-1,-2083,195;P-1951-1,36440,228;	2	NA	0	NA	0	NA	0	NA	0	NA	0
Cst6	0.0189347	0.00471898	1.96581	0.285706	Cst6	0.164442	0	17.4442	0.263104	Cst6	P-10500-1,3475,69;	1	NA	0	NA	0	NA	0	NA	0	NA	0
Ctnna2	0.0655006	0.519556	0.142573	0.316362	Ctnna2	0.0388825	0.16116	0.311133	0.0370916	Ctnna2	P-1081-1,236347,372;	1	NA	0	NA	0	NA	0	NA	0	NA	0
Ctrb1	0	0	1	NA	Ctrb1	0.0293087	0	3.93087	0.19023	Ctrb1	P-11725-1,-43088,64;	1	NA	0	NA	0	NA	0	NA	0	NA	0
Ctsl	48.5581	51.9806	0.934172	0.429151	Ctsl	37.3583	76.7387	0.493236	0.00489374	Ctsl	P-6407-2,-30614,99;	1	NA	0	NA	0	NA	0	NA	0	NA	0
Cttn	69.8832	59.7291	1.16997	0.123191	Cttn	52.9471	66.9042	0.751717	0.0103788	Cttn	P-4084-1,-55821,140;	1	NA	0	NA	0	NA	0	NA	0	NA	0
Cul9	3.54629	1.20192	2.93442	0.0441414	Cul9	3.18029	1.74572	1.64373	0.0453035	Cul9	P-7587-1,-6690,87;	1	NA	0	NA	0	NA	0	NA	0	NA	0
Cxcl14	0.770285	1.84981	0.419551	0.1052	Cxcl14	1.465	3.20049	0.309826	0.0151724	Cxcl14	P-3378-1,-31462,160;	1	NA	0	NA	0	NA	0	NA	0	NA	0
Cyb5r1	12.4696	11.593	1.07555	0.650537	Cyb5r1	8.56117	6.24689	1.47058	0.0324972	Cyb5r1	P-5183-1,2537,116;	1	NA	0	NA	0	NA	0	NA	0	NA	0
Cyfip1	21.8591	23.823	0.917596	0.0291888	Cyfip1	24.6678	18.2328	1.31983	0.00294399	Cyfip1	P-7474-5,8411,87;	1	NA	0	NA	0	NA	0	NA	0	NA	0
Cyp19a1	0	0	1	NA	Cyp19a1	0.0238507	0	3.38507	0.42265	Cyp19a1	P-1630-1,-88012,256;	1	NA	0	NA	0	NA	0	NA	0	NA	0
Cyp2d26	0.0982847	0.372142	0.283362	0.0970546	Cyp2d26	1.72694	0.400863	2.24102	0.175301	Cyp2d26	P-4766-3,-108522,124;	1	NA	0	NA	0	NA	0	NA	0	NA	0
Cyp2s1	0.406288	19.1183	0.0217629	0.00733199	Cyp2s1	1.42688	0.513903	4.42666	0.0122665	Cyp2s1	P-6957-2,-10734,92;	1	NA	0	NA	0	NA	0	NA	0	NA	0
Cyp3a13	0.00535525	0	1.53553	0.42265	Cyp3a13	0.0114919	0	2.14919	0.42265	Cyp3a13	P-12025-1,30485,63;	1	NA	0	NA	0	NA	0	NA	0	NA	0
Cys1	0.1271	1.86036	0.0733014	0.010602	Cys1	2.23531	2.13908	0.746284	0.0817652	Cys1	P-4320-1,-4191,134;	1	NA	0	NA	0	NA	0	NA	0	NA	0
Cytl1	0.0460679	0.0633783	0.764095	0.742621	Cytl1	0.121884	0	13.1884	0.260812	Cytl1	P-12195-3,31945,62;	1	NA	0	NA	0	NA	0	NA	0	NA	0
D5Ertd579e	11.7445	8.84719	1.32711	0.0672942	D5Ertd579e	12.6792	13.6063	0.916111	0.132316	D5Ertd579e	P-3539-1,16910,155;	1	NA	0	NA	0	NA	0	NA	0	NA	0
D630023F18Rik	0.0707026	0.0949476	0.768981	0.667838	D630023F18Rik	0.0762544	0.432243	0.300929	0.0530255	D630023F18Rik	P-5445-1,-31776,112;	1	NA	0	NA	0	NA	0	NA	0	NA	0
Dap3	18.6441	13.5746	1.37318	0.00955243	Dap3	15.4345	9.48635	1.68397	0.0174571	Dap3	P-6747-1,6323,94;	1	NA	0	NA	0	NA	0	NA	0	NA	0
Dbh	0.0173365	6.15575	0.00443361	0.418007	Dbh	0.0326039	0	4.26039	0.186587	Dbh	P-9348-2,10227,75;	1	NA	0	NA	0	NA	0	NA	0	NA	0
Dbr1	9.3485	9.68906	0.964888	0.739989	Dbr1	7.25194	8.49909	0.751152	0.0786873	Dbr1	P-6734-1,27988,94;	1	NA	0	NA	0	NA	0	NA	0	NA	0
Ddr2	0.0857426	22.8186	0.00419397	0.0108467	Ddr2	0.76252	0.377609	3.01714	0.000661284	Ddr2	P-11013-2,-42227,67;	1	NA	0	NA	0	NA	0	NA	0	NA	0
Ddx20	11.304	9.78361	1.15525	0.165692	Ddx20	9.17768	6.99619	1.09152	0.0461019	Ddx20	P-5675-2,59783,108;	1	NA	0	NA	0	NA	0	NA	0	NA	0
Dennd5a	30.308	38.1491	0.794516	0.00126552	Dennd5a	33.9309	33.856	0.966811	0.272704	Dennd5a	P-3374-1,-2306,160;	1	NA	0	NA	0	NA	0	NA	0	NA	0
Depdc7	4.43248	6.09482	0.727701	0.195506	Depdc7	5.74375	2.0711	3.38552	0.0081482	Depdc7	P-6578-1,1844,96;	1	NA	0	NA	0	NA	0	NA	0	NA	0
Dgkk	0.117765	1.23255	0.102825	0.402985	Dgkk	0.251599	0.444509	0.430588	0.00649298	Dgkk	P-4804-1,-27433,124;	1	NA	0	NA	0	NA	0	NA	0	NA	0
Dhx34	8.8786	5.17564	1.71408	0.0297502	Dhx34	7.37076	4.72688	1.81563	0.0242685	Dhx34	P-3406-1,18301,159;P-7793-1,10808,85;	2	NA	0	NA	0	NA	0	NA	0	NA	0
Dhx9	114.688	96.1861	1.19234	0.0712658	Dhx9	122.036	121.155	0.965966	0.522479	Dhx9	P-5774-1,-27927,106;	1	NA	0	NA	0	NA	0	NA	0	NA	0
Dnaaf3	3.35755	1.90185	1.76141	0.0723595	Dnaaf3	3.16361	3.14684	0.961399	0.539883	Dnaaf3	P-8979-2,-95,77;	1	NA	0	NA	0	NA	0	NA	0	NA	0
Dnaic1	0.0987092	0.0413701	2.1162	0.111527	Dnaic1	0.0911382	0	10.1138	0.0693134	Dnaic1	P-3464-1,40961,157;P-9391-1,66326,74;	2	NA	0	NA	0	NA	0	NA	0	NA	0
Dnajb11	25.589	29.2112	0.876042	0.0672902	Dnajb11	17.3581	23.2976	0.694495	0.0084911	Dnajb11	P-5681-1,23343,108;	1	NA	0	NA	0	NA	0	NA	0	NA	0
Dnajc18	5.95502	6.66242	0.89398	0.237415	Dnajc18	7.55287	6.0053	1.13094	0.0239462	Dnajc18	P-10227-6,31034,70;	1	NA	0	NA	0	NA	0	NA	0	NA	0
Dnajc9	65.7459	52.1024	1.26181	0.0866157	Dnajc9	38.5173	47.2595	0.809194	0.0066881	Dnajc9	P-5842-1,-63,105;	1	NA	0	NA	0	NA	0	NA	0	NA	0
Dopey1	2.81652	2.70894	1.03957	0.806055	Dopey1	3.40484	2.82845	1.20036	0.0244671	Dopey1	P-11927-1,-7755,63;	1	NA	0	NA	0	NA	0	NA	0	NA	0
Dph5	6.43125	4.25738	1.50942	0.00543963	Dph5	6.42633	5.47647	1.37222	0.0154652	Dph5	P-3984-2,104989,143;	1	NA	0	NA	0	NA	0	NA	0	NA	0
Dpp4	0.319604	8.25774	0.0398663	0.0485221	Dpp4	3.61577	2.23593	1.32786	0.0116603	Dpp4	P-11532-1,78039,64;	1	NA	0	NA	0	NA	0	NA	0	NA	0
Dppa2	0	0	1	NA	Dppa2	0.030889	0	4.0889	0.272752	Dppa2	P-3430-1,95797,158;	1	NA	0	NA	0	NA	0	NA	0	NA	0
Dpysl5	0.593499	2.8147	0.213651	0.0727698	Dpysl5	1.63368	3.95177	0.406206	0.0042516	Dpysl5	P-4476-1,-21203,131;	1	NA	0	NA	0	NA	0	NA	0	NA	0
Dram1	0.0481963	0.863296	0.0666398	0.0559878	Dram1	0.0953324	0.106109	1.46616	0.680631	Dram1	P-5261-2,125762,114;P-8124-1,135324,82;	2	NA	0	NA	0	NA	0	NA	0	NA	0
Drg1	57.3365	55.189	1.0389	0.608241	Drg1	38.5976	28.6746	1.32097	0.159475	Drg1	P-6247-2,-2806,101;	1	NA	0	NA	0	NA	0	NA	0	NA	0
Dsc3	0.00766675	0.0182805	0.624697	0.401632	Dsc3	0.0253992	0.0243443	0.603169	0.455971	Dsc3	P-12048-1,171820,63;	1	NA	0	NA	0	NA	0	NA	0	NA	0
Dspp	0	0.00761982	0.567543	0.18792	Dspp	0.0153278	0	2.53278	0.42265	Dspp	P-5648-2,-42126,108;	1	NA	0	NA	0	NA	0	NA	0	NA	0
Dstn	101.647	117.393	0.865878	0.491095	Dstn	102.404	126.409	0.79437	0.00138589	Dstn	P-4471-1,33252,131;	1	NA	0	NA	0	NA	0	NA	0	NA	0
Dstyk	5.82986	8.23962	0.707894	0.0116882	Dstyk	7.47031	5.97173	1.2401	0.124197	Dstyk	P-11507-1,2641,65;	1	NA	0	NA	0	NA	0	NA	0	NA	0
Dtna	9.5388	0.66176	14.2146	0.000326507	Dtna	11.0237	7.54358	1.56784	0.0358626	Dtna	P-11157-1,76344,66;P-6720-1,30565,95;	2	NA	0	NA	0	NA	0	NA	0	NA	0
Duox2	0	0.00497982	0.667565	0.42265	Duox2	0.0173994	0	2.73994	0.42265	Duox2	P-11828-1,54979,63;	1	NA	0	NA	0	NA	0	NA	0	NA	0
E330009J07Rik	2.84846	1.47318	1.92725	0.026154	E330009J07Rik	5.46904	5.28331	1.80518	0.0309335	E330009J07Rik	P-11592-1,53986,64;	1	NA	0	NA	0	NA	0	NA	0	NA	0
Ear1	0	0.0106022	0.485386	0.42265	Ear1	0	0	1	NA	Ear1	P-9730-3,22642,73;	1	NA	0	NA	0	NA	0	NA	0	NA	0
Ear14	0	0	1	NA	Ear14	0	0	1	NA	Ear14	P-11163-2,39006,66;P-9851-2,44144,72;	2	NA	0	NA	0	NA	0	NA	0	NA	0
Ear6	0	0	1	NA	Ear6	0	0	1	NA	Ear6	P-10392-1,14772,70;	1	NA	0	NA	0	NA	0	NA	0	NA	0
Edaradd	0.265981	0.644057	0.421953	0.0476427	Edaradd	0.452436	2.23803	0.212215	0.000174611	Edaradd	P-3493-2,-26851,156;	1	NA	0	NA	0	NA	0	NA	0	NA	0
Eea1	4.52627	7.71498	0.587221	0.0105143	Eea1	8.52752	8.3539	0.985768	0.875808	Eea1	P-5461-1,-145762,111;	1	NA	0	NA	0	NA	0	NA	0	NA	0
Efcab10	0.0127886	0	2.27886	0.42265	Efcab10	0	0	1	NA	Efcab10	P-9045-1,8750,76;	1	NA	0	NA	0	NA	0	NA	0	NA	0
Efcab9	0.0778436	0.0637314	1.1914	0.85639	Efcab9	0.192984	0	20.2984	0.238847	Efcab9	P-5949-2,22211,104;	1	NA	0	NA	0	NA	0	NA	0	NA	0
Eif1ax	81.5763	64.0806	1.27298	0.233198	Eif1ax	75.442	70.1954	1.16561	0.0523587	Eif1ax	P-4562-1,-114868,128;P-2674-1,-109664,187;	2	NA	0	NA	0	NA	0	NA	0	NA	0
Eif2ak1	23.1222	21.7826	1.06147	0.312128	Eif2ak1	23.5001	26.762	0.871267	0.226773	Eif2ak1	P-1059-1,-419,380;	1	NA	0	NA	0	NA	0	NA	0	NA	0
Eif3e	163.466	130.266	1.25484	0.345255	Eif3e	149.603	131.03	1.167	0.0547207	Eif3e	P-6684-2,86946,95;	1	NA	0	NA	0	NA	0	NA	0	NA	0
Elmo3	0.556128	0.410883	1.34509	0.398414	Elmo3	0.940662	0.886995	1.16162	0.599847	Elmo3	P-10763-1,2623,68;	1	NA	0	NA	0	NA	0	NA	0	NA	0
Emilin2	0.662987	4.82466	0.1392	0.0271622	Emilin2	0.421771	3.53166	0.146852	0.000808852	Emilin2	P-7432-1,94183,88;	1	NA	0	NA	0	NA	0	NA	0	NA	0
En2	0.0140328	0.0355474	0.527644	0.353922	En2	0.140965	0.0490788	1.39579	0.600924	En2	P-10316-1,-19966,70;	1	NA	0	NA	0	NA	0	NA	0	NA	0
Endod1	2.14841	4.12179	0.522392	0.0915551	Endod1	2.49472	2.63541	0.969768	0.78943	Endod1	P-5870-2,103445,105;P-3721-1,85410,150;	2	NA	0	NA	0	NA	0	NA	0	NA	0
Enkur	0.459242	0.160793	2.74743	0.0151616	Enkur	0.355357	1.85243	0.22798	0.0167271	Enkur	P-4286-1,215003,135;P-9892-1,228100,72;	2	NA	0	NA	0	NA	0	NA	0	NA	0
Enpp5	3.17433	3.1627	1.00367	0.985575	Enpp5	4.08925	7.13571	0.614628	0.0070001	Enpp5	P-5131-1,-52185,117;P-7404-1,-174970,88;	2	NA	0	NA	0	NA	0	NA	0	NA	0
Eogt	2.7911	3.55075	0.786662	0.043263	Eogt	3.71802	4.26654	0.815186	0.0368851	Eogt	P-11451-1,47108,65;P-9638-1,47733,73;	2	NA	0	NA	0	NA	0	NA	0	NA	0
Epha6	0.00187809	0.0471272	0.207924	0.23339	Epha6	0.0196047	0	2.96047	0.313724	Epha6	P-5709-1,-63703,107;	1	NA	0	NA	0	NA	0	NA	0	NA	0
Eps8l1	0.205022	0.385277	0.543978	0.0772944	Eps8l1	0.674943	0.202484	2.12679	0.225763	Eps8l1	P-1530-2,13692,269;	1	NA	0	NA	0	NA	0	NA	0	NA	0
Eri1	11.4036	14.1811	0.804279	0.0743248	Eri1	14.1794	16.4171	0.947143	0.0110523	Eri1	P-11797-4,105987,63;P-9288-1,71571,75;	2	NA	0	NA	0	NA	0	NA	0	NA	0
Erich1	3.9168	2.38859	1.63713	0.116243	Erich1	4.33562	6.03647	0.751611	0.0350761	Erich1	P-7421-2,87714,88;	1	NA	0	NA	0	NA	0	NA	0	NA	0
Ern2	0	0	1	NA	Ern2	0	0	1	NA	Ern2	P-12252-1,-4508,62;	1	NA	0	NA	0	NA	0	NA	0	NA	0
Erp44	26.4216	28.6802	0.921277	0.576032	Erp44	23.3103	30.1499	0.782994	0.0313262	Erp44	P-4580-1,50406,128;	1	NA	0	NA	0	NA	0	NA	0	NA	0
Etfb	66.4113	79.3376	0.837092	0.22832	Etfb	54.7125	28.2075	2.03115	0.0323256	Etfb	P-11806-1,-30,63;	1	NA	0	NA	0	NA	0	NA	0	NA	0
Exoc1	12.98	9.9433	1.30509	0.0535619	Exoc1	12.1355	12.2022	1.06218	0.332953	Exoc1	P-12191-2,-110236,62;P-10966-1,-49995,67;	2	NA	0	NA	0	NA	0	NA	0	NA	0
F830045P16Rik	0	0.00484277	0.673729	0.42265	F830045P16Rik	0.0193851	0	2.93851	0.201477	F830045P16Rik	P-5747-1,-2704,107;	1	NA	0	NA	0	NA	0	NA	0	NA	0
Fabp1	0	0	1	NA	Fabp1	0	0	1	NA	Fabp1	P-5851-1,24558,105;	1	NA	0	NA	0	NA	0	NA	0	NA	0
Fabp4	1.28831	36.1915	0.0358635	0.0517208	Fabp4	4.96872	2.3682	1.9277	0.402757	Fabp4	P-12112-2,-4826,62;	1	NA	0	NA	0	NA	0	NA	0	NA	0
Fam114a1	6.08864	22.9168	0.266004	0.0026161	Fam114a1	5.18865	7.90407	0.589084	0.00105589	Fam114a1	P-11522-1,16496,64;	1	NA	0	NA	0	NA	0	NA	0	NA	0
Fam124a	0.791242	1.06105	0.748088	0.0110972	Fam124a	2.25046	3.05256	0.785656	0.0204907	Fam124a	P-7437-1,17927,88;	1	NA	0	NA	0	NA	0	NA	0	NA	0
Fam135b	0	0.0190211	0.344577	0.265119	Fam135b	0.00734557	0	1.73456	0.42265	Fam135b	P-1806-2,-122784,240;	1	NA	0	NA	0	NA	0	NA	0	NA	0
Fam13c	1.18685	2.38215	0.500325	0.00793776	Fam13c	2.29921	1.12799	1.34551	0.0504281	Fam13c	P-3530-2,106230,155;P-7274-2,13656,90;P-6568-2,80233,96;	3	NA	0	NA	0	NA	0	NA	0	NA	0
Fam170a	0	0	1	NA	Fam170a	0	0	1	NA	Fam170a	P-5543-2,-148661,110;	1	NA	0	NA	0	NA	0	NA	0	NA	0
Fam175b	12.2635	11.7162	1.04667	0.679704	Fam175b	13.3081	13.0559	1.03951	0.0619395	Fam175b	P-9245-2,28073,75;	1	NA	0	NA	0	NA	0	NA	0	NA	0
Fam192a	36.1489	22.5487	1.60288	0.00397902	Fam192a	32.4257	40.0174	0.831314	0.0848732	Fam192a	P-4550-2,9892,129;	1	NA	0	NA	0	NA	0	NA	0	NA	0
Fam65b	0.108167	0.57206	0.203016	0.001046	Fam65b	0.140995	0.228442	1.08191	0.0234626	Fam65b	P-5212-1,-156930,115;P-8262-1,85615,81;	2	NA	0	NA	0	NA	0	NA	0	NA	0
Farp2	3.46309	3.44713	1.00462	0.965829	Farp2	4.97985	3.82145	1.56778	0.000452763	Farp2	P-5930-1,106153,104;	1	NA	0	NA	0	NA	0	NA	0	NA	0
Fas	0.196289	0.884993	0.230492	0.0254255	Fas	0.102215	0.413067	0.23986	0.0515961	Fas	P-2783-2,116267,182;	1	NA	0	NA	0	NA	0	NA	0	NA	0
Fbxl2	0.947807	0.67088	1.40672	0.115383	Fbxl2	1.38585	1.1745	1.13537	0.501024	Fbxl2	P-12919-1,90608,60;	1	NA	0	NA	0	NA	0	NA	0	NA	0
Fbxl21	0.848245	0.9492	0.894751	0.640007	Fbxl21	1.22211	0.729056	3.39082	0.0760963	Fbxl21	P-2665-1,-21876,187;	1	NA	0	NA	0	NA	0	NA	0	NA	0
Fbxo10	9.10349	10.4758	0.869131	0.427691	Fbxo10	9.33383	10.338	0.934142	0.183614	Fbxo10	P-9978-1,11933,71;	1	NA	0	NA	0	NA	0	NA	0	NA	0
Fbxo28	9.19274	7.64987	1.20142	0.208446	Fbxo28	10.4525	8.65097	1.28866	0.0140541	Fbxo28	P-11241-1,53350,66;	1	NA	0	NA	0	NA	0	NA	0	NA	0
Fbxo45	13.065	11.9196	1.09601	0.352252	Fbxo45	14.5931	12.1436	1.19015	0.0757505	Fbxo45	P-9945-2,46323,72;	1	NA	0	NA	0	NA	0	NA	0	NA	0
Fbxo46	5.04664	3.54973	1.42051	0.104994	Fbxo46	6.10062	4.32902	1.74735	0.0895647	Fbxo46	P-10258-2,11621,70;	1	NA	0	NA	0	NA	0	NA	0	NA	0
Fbxo6	5.11429	1.55192	3.28078	0.0114954	Fbxo6	4.46813	4.6693	0.966254	0.679137	Fbxo6	P-5568-1,1486,109;	1	NA	0	NA	0	NA	0	NA	0	NA	0
Fbxo8	3.22393	3.29219	0.97933	0.942661	Fbxo8	4.81253	4.3999	1.24103	0.110036	Fbxo8	P-3146-1,541502,168;P-8093-1,282324,82;	2	NA	0	NA	0	NA	0	NA	0	NA	0
Fcna	0.0196635	0.836865	0.0350274	0.0966298	Fcna	0.0455243	0.148285	0.181115	0.0143317	Fcna	P-12969-1,-9723,60;	1	NA	0	NA	0	NA	0	NA	0	NA	0
Fgd1	32.0381	20.4583	1.56574	0.0419719	Fgd1	32.6381	20.4906	1.60314	0.000588902	Fgd1	P-4001-1,-15686,142;	1	NA	0	NA	0	NA	0	NA	0	NA	0
Fhl5	0	0.00684103	0.593788	0.42265	Fhl5	0.0409758	0	5.09758	0.42265	Fhl5	P-6677-1,42549,95;	1	NA	0	NA	0	NA	0	NA	0	NA	0
Fkbp9	54.1136	94.4474	0.572995	0.0127002	Fkbp9	41.9351	55.6217	0.775083	0.0515166	Fkbp9	P-10892-1,82975,67;	1	NA	0	NA	0	NA	0	NA	0	NA	0
Flywch1	18.9639	17.689	1.07203	0.687853	Flywch1	16.9088	17.7089	0.909406	0.0694895	Flywch1	P-9305-2,-7921,75;	1	NA	0	NA	0	NA	0	NA	0	NA	0
Fmr1	22.205	24.443	0.908478	0.664282	Fmr1	33.506	43.0099	0.743759	0.14498	Fmr1	P-8440-1,-170685,80;	1	NA	0	NA	0	NA	0	NA	0	NA	0
Foxi3	0.0357889	0	4.57889	0.42265	Foxi3	0.0563162	0.758908	0.138794	0.0182203	Foxi3	P-8663-1,64867,78;	1	NA	0	NA	0	NA	0	NA	0	NA	0
Frmd3	1.40587	0.277411	4.9263	0.0242658	Frmd3	1.41493	0.630235	1.7257	0.00463898	Frmd3	P-11742-1,97546,64;P-7581-1,22259,87;	2	NA	0	NA	0	NA	0	NA	0	NA	0
Frmd7	0.00681073	0.0469014	0.295436	0.375094	Frmd7	0.0194871	0.0326862	0.391219	0.142736	Frmd7	P-6629-2,78864,95;	1	NA	0	NA	0	NA	0	NA	0	NA	0
Fsd2	0	0.00626501	0.614817	0.42265	Fsd2	0.0418398	0	5.18398	0.42265	Fsd2	P-9691-1,43318,73;	1	NA	0	NA	0	NA	0	NA	0	NA	0
Ftmt	0	0	1	NA	Ftmt	0.0852262	0	9.52262	0.42265	Ftmt	P-11608-1,54443,64;	1	NA	0	NA	0	NA	0	NA	0	NA	0
G6pc2	2.47028	2.04108	1.20926	0.314294	G6pc2	2.02978	6.70791	0.288051	0.000923268	G6pc2	P-4780-3,-4433,124;	1	NA	0	NA	0	NA	0	NA	0	NA	0
Gabrr1	0.0182149	0	2.82149	0.193491	Gabrr1	0.0110177	0	2.10177	0.186587	Gabrr1	P-4761-3,41535,124;	1	NA	0	NA	0	NA	0	NA	0	NA	0
Gadd45gip1	22.0616	17.651	1.24974	0.0746254	Gadd45gip1	18.0323	14.0385	1.25723	0.0553683	Gadd45gip1	P-6098-1,5807,102;	1	NA	0	NA	0	NA	0	NA	0	NA	0
Tm7sf2	10.0366	2.82225	3.54722	0.0073272	Tm7sf2	6.17954	3.7894	1.89454	0.0687967	Tm7sf2	P-7109-1,-102,91;	1	NA	0	NA	0	NA	0	NA	0	NA	0
Galm	5.59016	4.55955	1.22554	0.00892022	Galm	4.91251	4.4212	1.02055	0.860029	Galm	P-11273-1,40953,66;	1	NA	0	NA	0	NA	0	NA	0	NA	0
Gan	2.04859	1.73863	1.17726	0.442943	Gan	3.84186	3.26217	1.17333	0.101174	Gan	P-1192-2,42538,340;P-12758-3,6018,60;P-8161-1,-313,82;	3	NA	0	NA	0	NA	0	NA	0	NA	0
Gatad2a	28.4617	23.4617	1.21302	0.0167898	Gatad2a	30.2626	31.4676	0.914555	0.174759	Gatad2a	P-3496-2,-8277,156;P-3478-3,41588,156;P-7189-1,56595,90;	3	NA	0	NA	0	NA	0	NA	0	NA	0
Gch1	0.192448	0.695023	0.287151	0.470021	Gch1	0.219673	0.120403	1.91542	0.110301	Gch1	P-9786-1,-64406,72;	1	NA	0	NA	0	NA	0	NA	0	NA	0
Gfi1b	0.0173982	0.00926544	1.42214	0.690995	Gfi1b	0.0248509	0	3.48509	0.42265	Gfi1b	P-10104-1,20091,71;	1	NA	0	NA	0	NA	0	NA	0	NA	0
Ggt6	0	0.0134144	0.427088	0.20554	Ggt6	0.0346228	0.0238188	0.774195	0.569032	Ggt6	P-11777-1,-16139,64;P-10743-1,-17059,68;	2	NA	0	NA	0	NA	0	NA	0	NA	0
Ghrhr	0	0	1	NA	Ghrhr	0	0	1	NA	Ghrhr	P-9065-1,58353,76;	1	NA	0	NA	0	NA	0	NA	0	NA	0
Gja8	0.839711	0.0518547	13.7372	0.0176375	Gja8	0.286077	0.991659	0.358647	0.00687158	Gja8	P-2113-1,-5637,217;	1	NA	0	NA	0	NA	0	NA	0	NA	0
Gjd4	0	0.00700663	0.588006	0.42265	Gjd4	0.0323007	0	4.23007	0.221664	Gjd4	P-6038-1,-154816,103;	1	NA	0	NA	0	NA	0	NA	0	NA	0
Glra3	0	0.00632452	0.612575	0.42265	Glra3	0.0383975	0	4.83975	0.42265	Glra3	P-4173-1,293940,138;	1	NA	0	NA	0	NA	0	NA	0	NA	0
Gltpd2	0.0197316	0.0372807	0.628832	0.641432	Gltpd2	0.0404289	0	5.04289	0.240975	Gltpd2	P-9529-1,-4462,74;	1	NA	0	NA	0	NA	0	NA	0	NA	0
Glyctk	0.397663	1.06249	0.38011	0.0691912	Glyctk	0.747874	0.3524	3.51869	0.0331037	Glyctk	P-7064-1,53537,91;	1	NA	0	NA	0	NA	0	NA	0	NA	0
Gm10220	0.0085838	0.00618596	1.14814	0.77889	Gm10220	0.0328025	0	4.28025	0.42265	Gm10220	P-10428-2,-21775,69;	1	NA	0	NA	0	NA	0	NA	0	NA	0
Gm1045	0.0565691	0.0099596	3.33519	0.114429	Gm1045	0.194714	0.357514	20.4714	0.0562613	Gm1045	P-3485-1,17696,156;	1	NA	0	NA	0	NA	0	NA	0	NA	0
Gm12169	0	0	1	NA	Gm12169	0.0110327	0	2.10327	0.42265	Gm12169	P-11997-1,-43620,63;	1	NA	0	NA	0	NA	0	NA	0	NA	0
Gm128	0.260395	0.0819336	2.9412	0.12714	Gm128	0.447916	0.0147612	11.5863	0.0682025	Gm128	P-2040-1,5795,221;	1	NA	0	NA	0	NA	0	NA	0	NA	0
Gm13023	0	0	1	NA	Gm13023	0.036636	0	4.6636	0.42265	Gm13023	P-10430-2,-1089,69;	1	NA	0	NA	0	NA	0	NA	0	NA	0
Gm3086	0.0137457	0	2.37457	0.42265	Gm3086	0.0360496	0	4.60496	0.42265	Gm3086	P-1225-1,10362,335;P-10739-2,4935,68;	2	NA	0	NA	0	NA	0	NA	0	NA	0
Gm4559	0	0	1	NA	Gm4559	0	0	1	NA	Gm4559	P-2227-1,34371,210;	1	NA	0	NA	0	NA	0	NA	0	NA	0
Gm4763	0	0	1	NA	Gm4763	0.012834	0	2.2834	0.42265	Gm4763	P-5850-1,-22315,105;P-7283-2,-27508,89;	2	NA	0	NA	0	NA	0	NA	0	NA	0
Gm4858	0	0	1	NA	Gm4858	0.0634149	0	7.34149	0.42265	Gm4858	P-717-1,54777,520;	1	NA	0	NA	0	NA	0	NA	0	NA	0
Gm5941	0	0	1	NA	Gm5941	0	0	1	NA	Gm5941	P-11788-1,31593,63;	1	NA	0	NA	0	NA	0	NA	0	NA	0
Gm7073	0	0	1	NA	Gm7073	0.0638171	0	7.38171	0.42265	Gm7073	P-12164-2,-202024,62;	1	NA	0	NA	0	NA	0	NA	0	NA	0
Gm94	0	0	1	NA	Gm94	0	0	1	NA	Gm94	P-11210-1,-91767,66;	1	NA	0	NA	0	NA	0	NA	0	NA	0
Gna13	13.0012	14.0554	0.92505	0.54579	Gna13	17.6764	13.4715	1.38126	0.0200821	Gna13	P-4990-1,-31261,120;	1	NA	0	NA	0	NA	0	NA	0	NA	0
Gnao1	1.85866	2.64807	0.703014	0.228427	Gnao1	1.69517	2.18633	0.775436	0.0532969	Gnao1	P-1670-3,-105793,253;P-12339-1,94687,62;P-6703-1,51202,95;	3	NA	0	NA	0	NA	0	NA	0	NA	0
Gnb3	0.949389	0.312691	2.97309	0.0104852	Gnb3	0.83896	0.524504	1.68547	0.104507	Gnb3	P-8593-1,760,79;	1	NA	0	NA	0	NA	0	NA	0	NA	0
Gnl3l	18.6744	15.7788	1.18339	0.258804	Gnl3l	21.3773	20.3728	1.02096	0.772368	Gnl3l	P-4001-1,-14162,142;P-11367-1,61613,65;	2	NA	0	NA	0	NA	0	NA	0	NA	0
Gnptg	11.9871	8.7643	1.3673	0.116534	Gnptg	8.36093	5.55818	1.26315	0.254903	Gnptg	P-10727-1,-200,68;	1	NA	0	NA	0	NA	0	NA	0	NA	0
Gnrh1	0.145216	0.102148	1.38404	0.65745	Gnrh1	0.142716	0	15.2716	0.253587	Gnrh1	P-5710-1,136669,107;	1	NA	0	NA	0	NA	0	NA	0	NA	0
Golt1a	0.0140591	0.102934	0.213037	0.0353563	Golt1a	0.33572	0	34.572	0.0209954	Golt1a	P-9135-1,2955,76;	1	NA	0	NA	0	NA	0	NA	0	NA	0
Gpat2	0.313056	0.0742241	3.83567	0.203741	Gpat2	0.0899788	0.0688365	9.99788	0.308416	Gpat2	P-10842-1,1122,67;	1	NA	0	NA	0	NA	0	NA	0	NA	0
Gpha2	0.187177	0.153409	1.20664	0.839134	Gpha2	0.223181	0	23.3181	0.285367	Gpha2	P-12780-1,-151,60;	1	NA	0	NA	0	NA	0	NA	0	NA	0
Gpr1	0	0	1	NA	Gpr1	0.0755479	0	8.55479	0.42265	Gpr1	P-6543-1,-11471,97;	1	NA	0	NA	0	NA	0	NA	0	NA	0
Gpr149	0	0.00226599	0.815262	0.42265	Gpr149	0	0	1	NA	Gpr149	P-11466-1,-532711,65;	1	NA	0	NA	0	NA	0	NA	0	NA	0
Gpr171	0	0.144424	0.0647566	0.260044	Gpr171	0.0523835	0.0195047	1.27289	0.784589	Gpr171	P-12272-1,21063,62;	1	NA	0	NA	0	NA	0	NA	0	NA	0
Gpr20	0.900492	0.329074	2.68523	0.0947627	Gpr20	0.454148	0.267456	0.89821	0.672697	Gpr20	P-12219-2,39190,62;P-8518-3,42398,80;	2	NA	0	NA	0	NA	0	NA	0	NA	0
Gpr37	0.0295568	0.128488	0.285633	0.0911441	Gpr37	0.0351589	0.0541627	0.38165	0.058784	Gpr37	P-8060-2,632333,83;	1	NA	0	NA	0	NA	0	NA	0	NA	0
Gprin3	0.0347661	0.158199	0.26615	0.109278	Gprin3	0.408484	0.147804	2.79001	0.0304613	Gprin3	P-11734-1,73050,64;	1	NA	0	NA	0	NA	0	NA	0	NA	0
Sall2	51.4561	15.1812	3.3879	0.00398969	Sall2	47.7601	45.3136	1.15761	0.125324	Sall2	P-2405-3,8999,200;P-2372-5,11973,202;	2	NA	0	NA	0	NA	0	NA	0	NA	0
Gsg1	0	0.027808	0.264494	0.187365	Gsg1	0	0	1	NA	Gsg1	P-8662-1,-56940,78;	1	NA	0	NA	0	NA	0	NA	0	NA	0
Gsg2	2.94576	4.02759	0.732059	0.110676	Gsg2	2.56769	2.73549	1.19561	0.13823	Gsg2	P-8616-1,-15440,79;	1	NA	0	NA	0	NA	0	NA	0	NA	0
Gss	9.85109	7.72922	1.27417	0.0430984	Gss	7.78143	6.24191	1.23897	0.114845	Gss	P-9600-3,60105,73;	1	NA	0	NA	0	NA	0	NA	0	NA	0
Gsta1	0.00745931	0	1.74593	0.42265	Gsta1	3.10416e-06	0.145381	1.00031	0.42265	Gsta1	P-5743-2,-4707,107;	1	NA	0	NA	0	NA	0	NA	0	NA	0
Gtf2e1	11.7516	9.95004	1.18088	0.0675896	Gtf2e1	8.97756	7.63137	1.037	0.0349987	Gtf2e1	P-5693-2,-208,107;	1	NA	0	NA	0	NA	0	NA	0	NA	0
Gtf2h1	16.3874	16.0068	1.02376	0.749505	Gtf2h1	16.9949	16.5026	0.982228	0.853061	Gtf2h1	P-5700-1,-409,107;	1	NA	0	NA	0	NA	0	NA	0	NA	0
Gucy2c	0.0337657	0.0198538	1.466	0.0963098	Gucy2c	0.0367534	0.0275647	0.717853	0.448181	Gucy2c	P-8055-2,113049,83;	1	NA	0	NA	0	NA	0	NA	0	NA	0
Hand2	0	2.45614	0.00405493	0.391484	Hand2	0.015194	0	2.5194	0.42265	Hand2	P-3146-1,-228391,168;P-8093-1,-487569,82;	2	NA	0	NA	0	NA	0	NA	0	NA	0
Hapln3	5.5383	5.95062	0.930826	0.712018	Hapln3	3.17379	1.88642	1.51635	0.071657	Hapln3	P-8344-1,-16043,81;	1	NA	0	NA	0	NA	0	NA	0	NA	0
Havcr2	0.00924264	0.27248	0.0681203	0.201094	Havcr2	0.0415549	0.0903078	0.892031	0.894411	Havcr2	P-11997-1,25657,63;	1	NA	0	NA	0	NA	0	NA	0	NA	0
Hcn2	0.464375	0.537588	0.8663	0.361269	Hcn2	0.313937	4.31571	0.0676103	0.000595975	Hcn2	P-6163-3,9527,101;	1	NA	0	NA	0	NA	0	NA	0	NA	0
Hdgfrp3	12.386	8.61443	1.43731	0.121883	Hdgfrp3	18.44	24.9079	0.721146	0.0681967	Hdgfrp3	P-9922-1,35336,72;	1	NA	0	NA	0	NA	0	NA	0	NA	0
Hdhd2	8.29022	8.91308	0.930197	0.226382	Hdhd2	8.80744	8.92835	1.11091	0.178445	Hdhd2	P-8364-2,73555,81;	1	NA	0	NA	0	NA	0	NA	0	NA	0
Hexdc	11.7418	8.27387	1.41864	0.119631	Hexdc	9.30453	4.38752	1.85981	0.160013	Hexdc	P-5866-1,-10951,105;	1	NA	0	NA	0	NA	0	NA	0	NA	0
Higd1b	0	0.056298	0.150834	0.187365	Higd1b	0	0	1	NA	Higd1b	P-10133-2,-16109,71;	1	NA	0	NA	0	NA	0	NA	0	NA	0
Hmbox1	10.3467	8.23444	1.25621	0.305637	Hmbox1	19.7001	16.596	1.24447	0.030508	Hmbox1	P-4784-3,258031,124;	1	NA	0	NA	0	NA	0	NA	0	NA	0
Hmgxb3	10.9957	10.1548	1.08273	0.605846	Hmgxb3	12.0383	8.38679	1.35249	0.00663493	Hmgxb3	P-11607-1,-23441,64;	1	NA	0	NA	0	NA	0	NA	0	NA	0
Hps5	10.7272	9.7143	1.10417	0.574134	Hps5	9.76147	7.8807	1.23399	0.111987	Hps5	P-5700-1,333,107;	1	NA	0	NA	0	NA	0	NA	0	NA	0
Hrc	2.61597	0.976881	2.66088	0.0352137	Hrc	4.2217	1.40271	2.64568	0.0111364	Hrc	P-9019-2,-512,76;	1	NA	0	NA	0	NA	0	NA	0	NA	0
Hsd17b14	1.39563	0.845482	1.64308	0.109127	Hsd17b14	1.62458	14.8483	0.117296	0.00083927	Hsd17b14	P-4086-1,7216,140;	1	NA	0	NA	0	NA	0	NA	0	NA	0
Hsf5	0.0122832	0.0252083	0.632898	0.526946	Hsf5	0.122071	0	13.2071	0.20711	Hsf5	P-11851-1,6248,63;	1	NA	0	NA	0	NA	0	NA	0	NA	0
Hspa2	7.96831	2.33306	3.40508	0.0118448	Hspa2	6.89088	3.75758	1.80936	0.0793476	Hspa2	P-8334-2,5488,81;	1	NA	0	NA	0	NA	0	NA	0	NA	0
Htr1b	0.146261	0.341363	0.444729	0.557784	Htr1b	0.0632529	0.181785	7.32529	0.142942	Htr1b	P-2289-1,720256,206;	1	NA	0	NA	0	NA	0	NA	0	NA	0
Hus1	6.77725	6.64888	1.01928	0.81148	Hus1	8.95332	8.0388	1.04363	0.526726	Hus1	P-12401-1,636,62;	1	NA	0	NA	0	NA	0	NA	0	NA	0
Icam2	0.113384	3.14652	0.0390885	0.0452952	Icam2	0.48159	0.0792042	49.159	0.157307	Icam2	P-5946-1,-98892,104;	1	NA	0	NA	0	NA	0	NA	0	NA	0
Idh1	21.5402	25.9498	0.830139	0.214351	Idh1	19.9255	23.0923	0.832927	0.0589948	Idh1	P-5445-1,24212,112;	1	NA	0	NA	0	NA	0	NA	0	NA	0
Ifit1	0.0433749	0.0627941	0.733231	0.358925	Ifit1	0.0598103	0.12754	1.17619	0.807325	Ifit1	P-11971-1,-94,63;	1	NA	0	NA	0	NA	0	NA	0	NA	0
Ifnb1	0	0.00981733	0.504609	0.42265	Ifnb1	0	0	1	NA	Ifnb1	P-10708-1,44215,68;	1	NA	0	NA	0	NA	0	NA	0	NA	0
Igfbp1	0.0504903	0.164276	0.347095	0.299447	Igfbp1	0.280828	0.13885	29.0828	0.0614416	Igfbp1	P-4423-1,-54824,132;	1	NA	0	NA	0	NA	0	NA	0	NA	0
Igfn1	0.0608437	0.0016806	6.06507	0.128592	Igfn1	0.292085	0.373009	0.753791	0.00836943	Igfn1	P-5373-2,17086,113;P-1988-1,-1494,225;P-11436-2,4960,65;	3	NA	0	NA	0	NA	0	NA	0	NA	0
Igsf10	2.10659	5.86204	0.360452	0.0383849	Igsf10	2.98116	4.79185	0.645146	0.00457732	Igsf10	P-6916-3,-107104,93;	1	NA	0	NA	0	NA	0	NA	0	NA	0
Igsf6	0.004047	0.921035	0.0150875	0.0135832	Igsf6	0.0705635	0.162768	0.240104	0.0520108	Igsf6	P-9142-1,154,76;	1	NA	0	NA	0	NA	0	NA	0	NA	0
Igsf8	26.1695	18.92	1.38296	0.121006	Igsf8	24.6829	17.6376	1.51283	0.0138403	Igsf8	P-11782-1,577,64;	1	NA	0	NA	0	NA	0	NA	0	NA	0
Iigp1	0.19976	1.91397	0.109025	0.186826	Iigp1	0.386951	0.833191	0.503625	0.027502	Iigp1	P-2896-1,-279,177;	1	NA	0	NA	0	NA	0	NA	0	NA	0
Il13	0	0.266528	0.0361628	0.059233	Il13	0.0486808	0	5.86808	0.42265	Il13	P-7034-1,-2461,92;	1	NA	0	NA	0	NA	0	NA	0	NA	0
Il16	0.0510056	0.366491	0.162037	0.0482709	Il16	0.062631	0.167749	0.912568	0.0249704	Il16	P-11136-1,8380,66;	1	NA	0	NA	0	NA	0	NA	0	NA	0
Il19	0.0265016	0.0073894	2.09907	0.111845	Il19	0.0110651	0	2.10651	0.42265	Il19	P-11242-2,-2765,66;	1	NA	0	NA	0	NA	0	NA	0	NA	0
Il1f8	0	0	1	NA	Il1f8	0	0	1	NA	Il1f8	P-12876-4,-51011,60;	1	NA	0	NA	0	NA	0	NA	0	NA	0
Il1rapl2	0.14255	0.0836583	1.62879	0.192644	Il1rapl2	0.0507987	0	6.07987	0.0570625	Il1rapl2	P-12334-2,182481,62;P-10756-1,129687,68;	2	NA	0	NA	0	NA	0	NA	0	NA	0
Il22ra1	0.161996	0.0170862	6.34995	0.0266213	Il22ra1	0.416627	0.308011	1.35239	0.0317137	Il22ra1	P-4224-1,16964,136;P-11326-1,-18810,65;P-9111-1,15540,76;	3	NA	0	NA	0	NA	0	NA	0	NA	0
Il34	0.00425626	0.271849	0.0505812	0.0357719	Il34	0.313026	0.0162186	32.3026	0.0677231	Il34	P-9062-1,58989,76;	1	NA	0	NA	0	NA	0	NA	0	NA	0
Il9	0	0	1	NA	Il9	0	0	1	NA	Il9	P-2665-1,-18386,187;	1	NA	0	NA	0	NA	0	NA	0	NA	0
Impad1	29.4595	32.6954	0.901058	0.61114	Impad1	39.4482	45.2715	0.829437	0.0320761	Impad1	P-12860-1,644378,60;P-6547-1,162446,97;	2	NA	0	NA	0	NA	0	NA	0	NA	0
Ins2	0	0	1	NA	Ins2	0	0	1	NA	Ins2	P-5327-1,-110131,113;	1	NA	0	NA	0	NA	0	NA	0	NA	0
Ints6	8.23098	7.35131	1.1195	0.186672	Ints6	10.1187	9.93556	1.024	0.706228	Ints6	P-3960-2,-37598,143;P-2236-1,-42283,210;P-9225-1,-46078,75;	3	NA	0	NA	0	NA	0	NA	0	NA	0
Irak3	0.617352	0.727273	0.850909	0.188501	Irak3	0.911465	0.867022	0.891864	0.514031	Irak3	P-11295-2,18581,66;	1	NA	0	NA	0	NA	0	NA	0	NA	0
Irgm2	0.137899	0.519241	0.279454	0.0727453	Irgm2	0.281015	0.368869	0.878933	0.752193	Irgm2	P-10745-2,24374,68;	1	NA	0	NA	0	NA	0	NA	0	NA	0
Itga10	0.561304	0.876252	0.64463	0.261303	Itga10	0.41168	0.242049	1.39304	0.319063	Itga10	P-4723-1,18105,125;	1	NA	0	NA	0	NA	0	NA	0	NA	0
Itpkb	5.40621	12.2897	0.440352	0.000685963	Itpkb	12.8528	12.5179	1.0798	0.15661	Itpkb	P-9134-1,-46160,76;	1	NA	0	NA	0	NA	0	NA	0	NA	0
Ivl	0.175681	0	18.5681	0.00557232	Ivl	0.111638	0.231853	0.349191	0.0788663	Ivl	P-10659-2,692,68;	1	NA	0	NA	0	NA	0	NA	0	NA	0
Izumo4	2.77302	1.86811	1.48182	0.0525929	Izumo4	1.83317	2.69078	1.5196	0.0172971	Izumo4	P-9182-2,-482,76;	1	NA	0	NA	0	NA	0	NA	0	NA	0
Kansl1l	4.30577	5.45875	0.789171	0.423013	Kansl1l	6.66784	7.22058	0.903029	0.387097	Kansl1l	P-11016-1,100478,67;	1	NA	0	NA	0	NA	0	NA	0	NA	0
Kansl3	26.3308	21.2743	1.23757	0.110324	Kansl3	21.5097	18.9832	1.18665	0.0413329	Kansl3	P-7339-1,-66226,89;	1	NA	0	NA	0	NA	0	NA	0	NA	0
Kcnab1	0.232146	0.289241	0.809201	0.701782	Kcnab1	0.492746	1.27755	0.377039	0.00455814	Kcnab1	P-4283-1,255951,135;P-6561-1,231027,96;	2	NA	0	NA	0	NA	0	NA	0	NA	0
Kcne1	0.351812	0.0219681	11.3179	0.129197	Kcne1	0.22914	0.27098	1.26651	0.188503	Kcne1	P-12788-1,-13348,60;	1	NA	0	NA	0	NA	0	NA	0	NA	0
Kcne1l	3.56411	8.07627	0.441997	0.124607	Kcne1l	3.25866	5.06563	0.621163	0.000144321	Kcne1l	P-12333-2,-63702,62;	1	NA	0	NA	0	NA	0	NA	0	NA	0
Kcne3	0.0435454	0.244235	0.210614	0.127015	Kcne3	0.0616521	0	7.16521	0.0654926	Kcne3	P-11379-1,-15896,65;	1	NA	0	NA	0	NA	0	NA	0	NA	0
Kdm1b	3.37765	3.9399	0.857655	0.356403	Kdm1b	5.00506	5.1896	1.00374	0.969878	Kdm1b	P-3171-1,22666,167;	1	NA	0	NA	0	NA	0	NA	0	NA	0
Kera	0	0.507596	0.0193201	0.0204167	Kera	0.0406344	0	5.06344	0.42265	Kera	P-1934-1,-15297,229;	1	NA	0	NA	0	NA	0	NA	0	NA	0
Klf17	0.00220094	0.00259314	0.968856	0.913896	Klf17	0.0220409	0	3.20409	0.42265	Klf17	P-4088-4,-51385,140;	1	NA	0	NA	0	NA	0	NA	0	NA	0
Klhl20	5.99059	7.34185	0.816201	0.201316	Klhl20	5.99978	9.71949	0.709514	0.0527921	Klhl20	P-8913-1,15326,77;	1	NA	0	NA	0	NA	0	NA	0	NA	0
Klhl35	0.130045	0.209997	0.636576	0.0375409	Klhl35	0.11805	0	12.805	0.165621	Klhl35	P-5725-1,-41178,107;P-1858-2,-11788,235;P-8549-1,-22623,79;P-8053-1,-70371,83;	4	NA	0	NA	0	NA	0	NA	0	NA	0
Klk10	0.0488764	0.0528508	0.936764	0.929918	Klk10	0.091961	0.0480774	0.960493	0.967769	Klk10	P-3423-1,1706,158;	1	NA	0	NA	0	NA	0	NA	0	NA	0
Klk1b26	0	0	1	NA	Klk1b26	0	0	1	NA	Klk1b26	P-10887-2,32721,67;	1	NA	0	NA	0	NA	0	NA	0	NA	0
Klk9	0.0170691	0.0348968	0.602919	0.666021	Klk9	0.101197	0	11.1197	0.201477	Klk9	P-3423-1,-9131,158;	1	NA	0	NA	0	NA	0	NA	0	NA	0
Kndc1	0.20195	0.0484049	3.62898	0.12227	Kndc1	0.354922	0.108825	4.18188	0.0721273	Kndc1	P-3300-1,21046,162;	1	NA	0	NA	0	NA	0	NA	0	NA	0
Knop1	24.9732	18.461	1.35256	0.0309231	Knop1	29.6645	20.3714	1.30779	0.0139373	Knop1	P-6276-2,-89048,100;	1	NA	0	NA	0	NA	0	NA	0	NA	0
Krt19	1.34163	0.581493	2.28512	0.0637962	Krt19	4.57116	1.14092	3.09088	0.0672374	Krt19	P-8729-2,-21970,78;	1	NA	0	NA	0	NA	0	NA	0	NA	0
Krt35	0	0	1	NA	Krt35	0.0065735	0	1.65735	0.42265	Krt35	P-5293-2,-6968,114;	1	NA	0	NA	0	NA	0	NA	0	NA	0
Krt36	1.07079	0.0282997	28.2192	0.0446719	Krt36	0.684047	0	69.4047	0.0182594	Krt36	P-5293-2,2433,114;	1	NA	0	NA	0	NA	0	NA	0	NA	0
Krt75	0.841934	0.114406	6.84799	0.038124	Krt75	0.225358	2.73457	0.0682309	0.00026382	Krt75	P-8147-1,-214,82;	1	NA	0	NA	0	NA	0	NA	0	NA	0
Krtap5-4	0	0	1	NA	Krtap5-4	0	0	1	NA	Krtap5-4	P-1507-2,45902,272;	1	NA	0	NA	0	NA	0	NA	0	NA	0
Krtap5-5	0	0	1	NA	Krtap5-5	0	0	1	NA	Krtap5-5	P-2227-1,-10021,210;	1	NA	0	NA	0	NA	0	NA	0	NA	0
Lats1	13.5486	12.6861	1.06793	0.715841	Lats1	24.6981	26.4415	0.928593	0.361147	Lats1	P-11175-1,-481,66;P-8535-1,18242,80;	2	NA	0	NA	0	NA	0	NA	0	NA	0
Lats2	4.94983	21.9606	0.225748	0.00827213	Lats2	11.701	8.09394	1.38482	0.00497151	Lats2	P-9355-1,31299,75;	1	NA	0	NA	0	NA	0	NA	0	NA	0
Lcmt2	2.92049	2.24088	1.30193	0.239902	Lcmt2	1.78162	0.8165	2.8252	0.044823	Lcmt2	P-10098-1,-176,71;	1	NA	0	NA	0	NA	0	NA	0	NA	0
Lcn3	0	0	1	NA	Lcn3	0	0	1	NA	Lcn3	P-12459-1,-7109,61;	1	NA	0	NA	0	NA	0	NA	0	NA	0
Lcn8	0	0	1	NA	Lcn8	0	0	1	NA	Lcn8	P-12969-1,-15367,60;	1	NA	0	NA	0	NA	0	NA	0	NA	0
Ldha	270.939	264.344	1.02495	0.871152	Ldha	217.99	74.6942	2.80811	0.0337345	Ldha	P-6770-1,-1077,94;	1	NA	0	NA	0	NA	0	NA	0	NA	0
Ldlrad1	0	0	1	NA	Ldlrad1	0	0	1	NA	Ldlrad1	P-11146-2,1831,66;	1	NA	0	NA	0	NA	0	NA	0	NA	0
Leng1	6.96005	5.12706	1.35682	0.176452	Leng1	6.7332	5.98575	1.13668	0.0465362	Leng1	P-6512-1,246,97;	1	NA	0	NA	0	NA	0	NA	0	NA	0
Lingo4	0.011656	0.0273241	0.580216	0.294986	Lingo4	0.106131	0.269623	1.17927	0.864936	Lingo4	P-9254-1,7103,75;	1	NA	0	NA	0	NA	0	NA	0	NA	0
Lipm	0	0	1	NA	Lipm	0.0293361	0	3.93361	0.42265	Lipm	P-5990-1,17898,103;P-12280-1,60723,62;	2	NA	0	NA	0	NA	0	NA	0	NA	0
Lipt2	6.64729	3.96272	1.67575	3.59812e-05	Lipt2	4.43715	3.55347	1.20768	0.458274	Lipt2	P-11379-1,3510,65;	1	NA	0	NA	0	NA	0	NA	0	NA	0
Lmo1	1.92084	2.58061	0.745325	0.274717	Lmo1	1.15188	0.38137	30.7074	0.0730859	Lmo1	P-12517-2,-26396,61;	1	NA	0	NA	0	NA	0	NA	0	NA	0
Lmtk2	9.96558	5.62223	1.77116	0.101627	Lmtk2	11.5546	8.64862	1.32906	0.00954413	Lmtk2	P-2505-1,-67718,194;	1	NA	0	NA	0	NA	0	NA	0	NA	0
Lpl	4.4147	9.90385	0.446315	0.00551621	Lpl	8.50636	16.0935	0.529034	0.00140727	Lpl	P-11308-2,1321,65;	1	NA	0	NA	0	NA	0	NA	0	NA	0
Lrp11	0.700412	0.930981	0.754969	0.552696	Lrp11	0.430601	0.803237	0.516426	0.0666776	Lrp11	P-2172-1,61547,213;P-10584-2,-97617,69;	2	NA	0	NA	0	NA	0	NA	0	NA	0
Lrrc20	7.8972	4.35159	1.81292	0.0141911	Lrrc20	8.69296	9.54236	0.838827	0.0416326	Lrrc20	P-4802-1,852,124;	1	NA	0	NA	0	NA	0	NA	0	NA	0
Lrrc38	0.00370962	0.00324854	1.0348	0.930071	Lrrc38	0.0500874	0	6.00874	0.346221	Lrrc38	P-4775-2,-19039,124;P-3345-1,-15473,161;P-10835-1,-13501,67;	3	NA	0	NA	0	NA	0	NA	0	NA	0
Lrrfip2	8.41876	8.27221	1.01769	0.816136	Lrrfip2	9.21315	12.0695	0.705711	0.0314625	Lrrfip2	P-1505-1,9794,272;P-12822-2,52548,60;	2	NA	0	NA	0	NA	0	NA	0	NA	0
Lta4h	45.6369	47.6407	0.957948	0.488823	Lta4h	36.8335	27.7993	1.29303	0.0997807	Lta4h	P-4573-1,-80778,128;	1	NA	0	NA	0	NA	0	NA	0	NA	0
Lum	0.67361	37.2953	0.0183247	0.070014	Lum	0.950283	0.0209147	18.5278	0.00113569	Lum	P-1934-1,26407,229;	1	NA	0	NA	0	NA	0	NA	0	NA	0
Luzp2	0.290352	1.35093	0.220696	0.000363655	Luzp2	0.247135	0.267952	1.0342	0.793028	Luzp2	P-11513-1,-956629,64;P-7221-1,886915,90;	2	NA	0	NA	0	NA	0	NA	0	NA	0
Ly9	0.0133266	0.405566	0.056132	0.0104119	Ly9	0.0326923	0.083307	0.708605	0.574622	Ly9	P-3629-1,-28470,153;P-10298-3,-22780,70;	2	NA	0	NA	0	NA	0	NA	0	NA	0
Ly96	1.88218	2.80157	0.672997	0.323569	Ly96	1.35145	1.16971	0.939314	0.699413	Ly96	P-9239-1,408380,75;	1	NA	0	NA	0	NA	0	NA	0	NA	0
Lyn	0.64522	7.26513	0.0900629	0.00481225	Lyn	1.41906	2.17222	0.721204	0.151195	Lyn	P-8138-2,154422,82;	1	NA	0	NA	0	NA	0	NA	0	NA	0
M6pr	41.948	46.7017	0.898234	0.241518	M6pr	35.3862	43.0741	0.786759	0.0145351	M6pr	P-7476-1,-4820,87;	1	NA	0	NA	0	NA	0	NA	0	NA	0
Macrod2	1.58901	0.918996	1.72122	0.00148996	Macrod2	1.42942	1.41918	1.26512	0.325338	Macrod2	P-8885-2,267511,77;	1	NA	0	NA	0	NA	0	NA	0	NA	0
Capn6	93.2225	29.5657	3.15233	0.00248161	Capn6	333.348	99.6706	3.20525	0.00658965	Capn6	P-11439-1,-58528,65;P-6978-3,-70123,92;	2	NA	0	NA	0	NA	0	NA	0	NA	0
Maea	63.193	50.6738	1.24701	0.079615	Maea	43.4858	33.1879	1.32927	0.125686	Maea	P-10967-1,-14278,67;	1	NA	0	NA	0	NA	0	NA	0	NA	0
Mageb18	0	0	1	NA	Mageb18	0.0209621	0	3.09621	0.42265	Mageb18	P-11788-1,78030,63;	1	NA	0	NA	0	NA	0	NA	0	NA	0
Maged2	85.955	408.297	0.21054	7.97234e-06	Maged2	48.4289	47.0108	1.14115	0.278969	Maged2	P-11367-1,-141440,65;	1	NA	0	NA	0	NA	0	NA	0	NA	0
Map2k2	55.9176	42.8138	1.30599	0.0351285	Map2k2	38.3805	22.3248	1.63419	0.0876262	Map2k2	P-7299-1,23514,89;	1	NA	0	NA	0	NA	0	NA	0	NA	0
Map2k6	13.5425	11.2955	1.19875	0.232362	Map2k6	14.8182	14.55	1.14212	0.205649	Map2k6	P-9671-1,562684,73;	1	NA	0	NA	0	NA	0	NA	0	NA	0
Map7d1	42.1857	52.3687	0.805589	0.0601863	Map7d1	40.7955	42.2758	0.930169	0.577917	Map7d1	P-10032-4,-4652,71;	1	NA	0	NA	0	NA	0	NA	0	NA	0
Mapk13	0.824894	2.12422	0.391195	0.0251401	Mapk13	2.95521	0.665486	7.6979	0.019401	Mapk13	P-9781-1,-58795,72;	1	NA	0	NA	0	NA	0	NA	0	NA	0
Mapkapk5	19.0851	16.4014	1.16353	0.168025	Mapkapk5	14.1698	15.9077	0.831623	0.0235612	Mapkapk5	P-7257-2,-3641,90;	1	NA	0	NA	0	NA	0	NA	0	NA	0
Mars	43.018	30.4862	1.41093	0.13508	Mars	25.1135	21.7195	1.03917	0.526329	Mars	P-3645-5,-665,152;	1	NA	0	NA	0	NA	0	NA	0	NA	0
Mc5r	0.136509	0.135649	1.00591	0.992198	Mc5r	0.307869	0.208557	1.17108	0.328396	Mc5r	P-8679-1,8410,78;	1	NA	0	NA	0	NA	0	NA	0	NA	0
Mcam	25.9409	18.2239	1.42322	0.080746	Mcam	26.5074	39.3071	0.709773	0.0737138	Mcam	P-5356-2,-2708,113;	1	NA	0	NA	0	NA	0	NA	0	NA	0
Mcu	4.64786	15.0598	0.309085	0.00116618	Mcu	7.25451	5.82551	1.17929	0.0340792	Mcu	P-8533-2,-21070,80;	1	NA	0	NA	0	NA	0	NA	0	NA	0
Med12l	2.05807	1.01996	2.0079	0.0751817	Med12l	2.85979	3.08465	0.849648	0.0789723	Med12l	P-12272-1,73780,62;	1	NA	0	NA	0	NA	0	NA	0	NA	0
Meiob	0.121443	0.036248	2.84213	0.0628687	Meiob	0.219252	0	22.9252	0.0075341	Meiob	P-5039-1,-43026,119;P-12373-1,-49377,62;P-10610-2,-46733,68;P-297-1,-37729,768;	4	NA	0	NA	0	NA	0	NA	0	NA	0
Mettl20	3.57539	4.36329	0.819837	0.0901665	Mettl20	3.86587	3.76351	1.00362	0.959498	Mettl20	P-6099-1,32937,102;	1	NA	0	NA	0	NA	0	NA	0	NA	0
Mettl21c	0.0231832	0.00696072	1.95647	0.371602	Mettl21c	0.0791458	0.222102	8.91458	0.221665	Mettl21c	P-10689-1,5739,68;	1	NA	0	NA	0	NA	0	NA	0	NA	0
Mettl21e	0	0	1	NA	Mettl21e	0.0320264	0	4.20264	0.42265	Mettl21e	P-13009-1,-240534,60;P-12240-3,-275135,62;	2	NA	0	NA	0	NA	0	NA	0	NA	0
Mettl22	4.76146	3.45575	1.37675	0.0553187	Mettl22	4.7218	4.76044	0.876657	0.0350088	Mettl22	P-6214-3,617,101;	1	NA	0	NA	0	NA	0	NA	0	NA	0
Mfap3	13.2444	13.1332	1.00846	0.936455	Mfap3	16.471	14.5989	1.14017	0.0253558	Mfap3	P-3556-1,6737,154;P-9128-2,86534,76;P-8007-1,31328,83;P-6930-2,74847,93;	4	NA	0	NA	0	NA	0	NA	0	NA	0
Mif4gd	8.79591	5.43849	1.61621	0.00360174	Mif4gd	7.41879	16.7748	0.494905	0.00601795	Mif4gd	P-3586-2,-13608,154;	1	NA	0	NA	0	NA	0	NA	0	NA	0
Milr1	0.0034892	0.291851	0.0446883	0.129596	Milr1	0.0503295	0	6.03295	0.42265	Milr1	P-3432-1,11372,158;	1	NA	0	NA	0	NA	0	NA	0	NA	0
Minpp1	30.2245	25.3978	1.18997	0.0089616	Minpp1	28.4897	25.2372	1.07387	0.44501	Minpp1	P-11752-3,890,64;	1	NA	0	NA	0	NA	0	NA	0	NA	0
Mlkl	0.028348	0.242817	0.151683	0.0524326	Mlkl	0.163699	0.490691	1.08802	0.903702	Mlkl	P-867-2,-50465,446;P-11869-1,9298,63;	2	NA	0	NA	0	NA	0	NA	0	NA	0
Mmp10	0.176476	0	18.6476	0.146946	Mmp10	0.0834262	0.860295	0.397139	0.0862046	Mmp10	P-2820-3,-18146,181;	1	NA	0	NA	0	NA	0	NA	0	NA	0
Mmp12	0	0.00984928	0.503797	0.292002	Mmp12	0.0156911	0	2.56911	0.42265	Mmp12	P-2331-2,-10990,204;	1	NA	0	NA	0	NA	0	NA	0	NA	0
Mmp13	0.0215314	0.111706	0.259078	0.135199	Mmp13	0.0169265	0	2.69265	0.42265	Mmp13	P-2331-2,63870,204;	1	NA	0	NA	0	NA	0	NA	0	NA	0
Mmp1a	0	0	1	NA	Mmp1a	0.0391487	0	4.91487	0.42265	Mmp1a	P-2820-3,20065,181;	1	NA	0	NA	0	NA	0	NA	0	NA	0
Mmp27	0.0218073	0	3.18073	0.312841	Mmp27	0.0204879	0	3.04879	0.42265	Mmp27	P-9326-1,111,75;	1	NA	0	NA	0	NA	0	NA	0	NA	0
Mob4	16.3212	19.4565	0.838939	0.490773	Mob4	17.3528	12.2491	1.43364	0.0168576	Mob4	P-6795-1,-12817,94;	1	NA	0	NA	0	NA	0	NA	0	NA	0
Mog	0	0	1	NA	Mog	0.0132625	0	2.32625	0.42265	Mog	P-6752-2,-5413,94;	1	NA	0	NA	0	NA	0	NA	0	NA	0
Mpp7	2.66939	2.3044	1.1577	0.27797	Mpp7	4.32276	3.24751	1.39194	0.0454468	Mpp7	P-4890-2,124185,122;P-3502-1,187392,156;	2	NA	0	NA	0	NA	0	NA	0	NA	0
Mpz	0.065991	0.332305	0.221998	0.0693129	Mpz	0.137946	0.177791	14.7946	0.0718436	Mpz	P-6949-1,-50,93;	1	NA	0	NA	0	NA	0	NA	0	NA	0
Mrgprb3	0	0	1	NA	Mrgprb3	0.0241099	0	3.41099	0.42265	Mrgprb3	P-10826-1,-130676,67;P-10697-1,-122311,68;	2	NA	0	NA	0	NA	0	NA	0	NA	0
Mroh9	0	0	1	NA	Mroh9	0.00765872	0	1.76587	0.42265	Mroh9	P-6765-5,-189477,94;	1	NA	0	NA	0	NA	0	NA	0	NA	0
Mrpl36	18.6266	17.9124	1.03985	0.856002	Mrpl36	14.6669	11.1407	1.43077	0.162171	Mrpl36	P-3639-1,74894,152;P-6927-1,115643,93;	2	NA	0	NA	0	NA	0	NA	0	NA	0
Mrpl43	21.4161	21.0326	1.01822	0.904764	Mrpl43	15.676	16.9139	1.08181	0.38837	Mrpl43	P-8363-2,16261,81;	1	NA	0	NA	0	NA	0	NA	0	NA	0
Mrpl48	31.0258	27.1693	1.14189	0.395239	Mrpl48	24.3604	18.7267	1.38081	0.0605754	Mrpl48	P-6801-1,-7899,94;	1	NA	0	NA	0	NA	0	NA	0	NA	0
Mrps24	25.6813	28.184	0.911233	0.512109	Mrps24	16.939	11.1955	1.57167	0.0995522	Mrps24	P-9742-1,60314,73;	1	NA	0	NA	0	NA	0	NA	0	NA	0
Msh2	43.8515	24.4766	1.79125	0.00502604	Msh2	42.5668	43.5601	0.958281	0.239113	Msh2	P-7867-1,50166,84;	1	NA	0	NA	0	NA	0	NA	0	NA	0
Msrb2	6.24805	13.673	0.45736	0.033199	Msrb2	5.15597	2.72329	1.76611	0.0301451	Msrb2	P-10911-1,-124819,67;P-7079-1,-31345,91;	2	NA	0	NA	0	NA	0	NA	0	NA	0
Msto1	20.1937	16.9209	1.1933	0.150547	Msto1	19.4206	15.3494	1.36316	0.000443075	Msto1	P-8171-1,-103,82;P-6747-1,-30092,94;	2	NA	0	NA	0	NA	0	NA	0	NA	0
Mtmr11	4.22066	7.306	0.578275	0.0627035	Mtmr11	4.83193	4.36848	1.07574	0.547176	Mtmr11	P-8280-3,-730,81;	1	NA	0	NA	0	NA	0	NA	0	NA	0
Mtr	9.14044	8.32522	1.0978	0.351965	Mtr	10.8244	8.76733	1.27349	0.0184825	Mtr	P-8690-1,98433,78;	1	NA	0	NA	0	NA	0	NA	0	NA	0
Muc2	0.101558	0.0471223	1.95297	0.327737	Muc2	0.115377	0.0804595	0.994222	0.981214	Muc2	P-1079-2,27329,372;	1	NA	0	NA	0	NA	0	NA	0	NA	0
Muc5ac	0	0	1	NA	Muc5ac	0.00266186	0	1.26619	0.42265	Muc5ac	P-1079-2,-14850,372;	1	NA	0	NA	0	NA	0	NA	0	NA	0
Mup21	0	0	1	NA	Mup21	0	0	1	NA	Mup21	P-5570-1,18531,109;	1	NA	0	NA	0	NA	0	NA	0	NA	0
Mup3	0	0	1	NA	Mup3	0.0373995	0	4.73995	0.42265	Mup3	P-5570-1,-45071,109;	1	NA	0	NA	0	NA	0	NA	0	NA	0
Mybbp1a	111.469	61.6251	1.80869	0.00337174	Mybbp1a	109.847	86.2024	1.20595	0.0015398	Mybbp1a	P-11294-1,30888,66;	1	NA	0	NA	0	NA	0	NA	0	NA	0
Mybphl	0.0124018	0	2.24018	0.42265	Mybphl	0.102846	0	11.2846	0.285367	Mybphl	P-12955-1,-61480,60;P-6714-1,-76907,95;	2	NA	0	NA	0	NA	0	NA	0	NA	0
Myf6	0.0217237	0.00605715	1.97568	0.111844	Myf6	0.054421	0	6.4421	0.42265	Myf6	P-12739-1,-43918,61;	1	NA	0	NA	0	NA	0	NA	0	NA	0
Myh6	0.0299502	0.0203042	1.3183	0.55743	Myh6	0.0507212	0.0795437	1.01248	0.97612	Myh6	P-6087-1,20569,102;	1	NA	0	NA	0	NA	0	NA	0	NA	0
Myo1a	0.239997	0.16098	1.46214	0.405566	Myo1a	0.190553	0.0453005	1.99355	0.072934	Myo1a	P-9954-1,5614,72;	1	NA	0	NA	0	NA	0	NA	0	NA	0
Myoc	0	0.0179371	0.357947	0.017911	Myoc	0.0342669	0	4.42669	0.296208	Myoc	P-7783-1,3843,85;	1	NA	0	NA	0	NA	0	NA	0	NA	0
N6amt2	20.0737	15.2562	1.31557	0.206016	N6amt2	11.6355	6.8955	1.57768	0.128296	N6amt2	P-4711-1,-39612,126;	1	NA	0	NA	0	NA	0	NA	0	NA	0
Naa35	26.793	28.2786	0.947484	0.196131	Naa35	22.4751	24.4354	0.873437	0.00257397	Naa35	P-3870-1,67955,146;	1	NA	0	NA	0	NA	0	NA	0	NA	0
Naf1	11.5951	9.00787	1.2869	0.212903	Naf1	13.2122	16.9148	0.688731	0.0164492	Naf1	P-11309-1,545914,65;P-10882-2,624989,67;	2	NA	0	NA	0	NA	0	NA	0	NA	0
Naip6	0.00708043	0.100844	0.154095	0.100768	Naip6	0.0203266	0.110032	0.131819	0.00382334	Naip6	P-8574-1,-22816,79;	1	NA	0	NA	0	NA	0	NA	0	NA	0
Nalcn	0.00353857	0.281404	0.0464598	0.195786	Nalcn	0.0314756	0.0169503	4.14756	0.297189	Nalcn	P-12987-1,516494,60;	1	NA	0	NA	0	NA	0	NA	0	NA	0
Nat1	0.0550454	0.112089	0.532768	0.636903	Nat1	0.167816	0	17.7816	0.242733	Nat1	P-11309-1,-84627,65;P-10882-2,-5552,67;	2	NA	0	NA	0	NA	0	NA	0	NA	0
Nat9	8.21352	5.79441	1.41677	0.0436042	Nat9	3.8684	5.72059	0.79354	0.254121	Nat9	P-8373-1,22704,81;	1	NA	0	NA	0	NA	0	NA	0	NA	0
Ndufa13	53.2586	52.2357	1.01958	0.891944	Ndufa13	35.9637	25.6954	1.39104	0.0107979	Ndufa13	P-3478-3,-52233,156;P-7189-1,-37226,90;	2	NA	0	NA	0	NA	0	NA	0	NA	0
Ndufaf6	6.93834	4.06014	1.70715	0.00342934	Ndufaf6	4.93371	2.75043	2.40505	0.0922491	Ndufaf6	P-7158-2,-47554,90;P-6778-1,5224,94;	2	NA	0	NA	0	NA	0	NA	0	NA	0
Nfix	0.604689	23.5202	0.0261234	0.00310082	Nfix	1.98194	10.5528	0.204155	0.000520935	Nfix	P-3809-1,40251,147;	1	NA	0	NA	0	NA	0	NA	0	NA	0
Nhlrc1	1.78029	0.584898	3.0094	0.0355357	Nhlrc1	1.37069	1.83445	0.906301	0.484507	Nhlrc1	P-8122-2,-6157,82;	1	NA	0	NA	0	NA	0	NA	0	NA	0
Nipa2	10.1186	10.135	0.998381	0.994807	Nipa2	10.0235	6.42184	1.70498	0.0310754	Nipa2	P-7474-5,111968,87;	1	NA	0	NA	0	NA	0	NA	0	NA	0
Nipal2	0.179136	0.634155	0.293619	0.0562384	Nipal2	0.286442	0.4656	0.655138	0.0581813	Nipal2	P-4288-1,144064,135;	1	NA	0	NA	0	NA	0	NA	0	NA	0
Nkd2	0.53712	4.71671	0.115751	0.0228937	Nkd2	0.95505	1.27235	0.711206	0.01087	Nkd2	P-7324-2,76173,89;	1	NA	0	NA	0	NA	0	NA	0	NA	0
Nkrf	3.45216	2.75471	1.25227	0.049329	Nkrf	4.1832	5.05518	0.78548	0.0283884	Nkrf	P-1503-1,-32805,272;	1	NA	0	NA	0	NA	0	NA	0	NA	0
Nkx3-2	0.0220595	0.0234957	0.957122	0.957853	Nkx3-2	0.00787724	0	1.78772	0.42265	Nkx3-2	P-7958-1,-10982,84;	1	NA	0	NA	0	NA	0	NA	0	NA	0
Nme2	245.077	193.116	1.26905	0.329055	Nme2	126.621	104.568	1.38414	0.313925	Nme2	P-4093-1,3642,140;	1	NA	0	NA	0	NA	0	NA	0	NA	0
Nmral1	39.0145	21.4477	1.81868	0.0163022	Nmral1	31.1902	25.2878	1.19134	0.0267989	Nmral1	P-11763-1,-2972,64;	1	NA	0	NA	0	NA	0	NA	0	NA	0
Nmu	0	0.00925258	0.519411	0.42265	Nmu	0.0165008	0.147615	2.65008	0.42265	Nmu	P-12191-2,-55299,62;P-10966-1,-115540,67;	2	NA	0	NA	0	NA	0	NA	0	NA	0
Nobox	0.0045601	0.00798662	0.809496	0.732929	Nobox	0.0298985	0	3.98985	0.42265	Nobox	P-5434-1,-153438,112;P-1327-1,35284,306;P-8983-1,-302425,77;	3	NA	0	NA	0	NA	0	NA	0	NA	0
Npb	0.927717	0.284751	3.18139	0.212624	Npb	1.34037	3.56221	0.315607	0.00631556	Npb	P-11232-1,-243,66;	1	NA	0	NA	0	NA	0	NA	0	NA	0
Nphp3	4.76355	3.85495	1.23509	0.412825	Nphp3	4.66544	3.41425	1.38882	0.0364665	Nphp3	P-733-1,-52655,509;	1	NA	0	NA	0	NA	0	NA	0	NA	0
Npl	2.1317	5.8258	0.366993	0.0362594	Npl	1.794	3.29478	0.421629	0.0111846	Npl	P-5774-1,34127,106;	1	NA	0	NA	0	NA	0	NA	0	NA	0
Npy2r	0.0243985	0.262317	0.126318	0.0284489	Npy2r	0.0703554	0.063134	0.800469	0.737004	Npy2r	P-1638-1,170753,256;P-8395-2,-54162,80;	2	NA	0	NA	0	NA	0	NA	0	NA	0
Nr2c1	4.49443	5.11515	0.878888	0.365617	Nr2c1	6.04773	7.32879	0.850788	0.058149	Nr2c1	P-2391-2,-70762,201;	1	NA	0	NA	0	NA	0	NA	0	NA	0
Nr4a3	0.195684	1.30676	0.156205	0.281947	Nr4a3	0.720985	0.741051	0.922457	0.235005	Nr4a3	P-11955-1,-198032,63;P-6712-1,33166,95;	2	NA	0	NA	0	NA	0	NA	0	NA	0
Nrgn	0.647834	2.73617	0.239546	0.102828	Nrgn	1.58202	2.18112	0.647124	0.0164848	Nrgn	P-9060-2,227,76;	1	NA	0	NA	0	NA	0	NA	0	NA	0
Nrip3	0.124103	0.099743	1.22198	0.495238	Nrip3	0.152785	0.146981	0.984966	0.975619	Nrip3	P-794-1,-9531,478;P-10078-1,-44407,71;	2	NA	0	NA	0	NA	0	NA	0	NA	0
Nt5c3	16.4412	13.9442	1.17894	0.400846	Nt5c3	13.6165	13.2946	1.05651	0.190004	Nt5c3	P-10892-1,8898,67;	1	NA	0	NA	0	NA	0	NA	0	NA	0
Nudt1	15.4171	11.8352	1.30239	0.0606657	Nudt1	10.7726	8.11309	1.54284	0.131391	Nudt1	P-9337-1,37851,75;	1	NA	0	NA	0	NA	0	NA	0	NA	0
Nudt13	3.2736	2.83001	1.1562	0.27559	Nudt13	2.47112	1.66316	1.68545	0.066407	Nudt13	P-4384-1,-65,133;	1	NA	0	NA	0	NA	0	NA	0	NA	0
Nudt3	37.7281	39.9409	0.944611	0.533377	Nudt3	35.9072	39.2235	0.929305	0.256687	Nudt3	P-1483-2,27004,277;	1	NA	0	NA	0	NA	0	NA	0	NA	0
Nup62cl	0.856017	0.605733	1.40648	0.417074	Nup62cl	0.345542	0.436168	1.47626	0.42387	Nup62cl	P-9957-2,22148,71;	1	NA	0	NA	0	NA	0	NA	0	NA	0
Nxpe4	2.58707	1.63259	1.58109	0.0362129	Nxpe4	2.57597	2.99871	1.00714	0.96303	Nxpe4	P-7541-1,-7668,87;	1	NA	0	NA	0	NA	0	NA	0	NA	0
Nxt1	24.9053	21.5115	1.15769	0.39951	Nxt1	14.8077	10.5455	1.64695	0.120769	Nxt1	P-11891-1,-170172,63;	1	NA	0	NA	0	NA	0	NA	0	NA	0
Oaz2	62.5206	72.9382	0.857193	0.157732	Oaz2	51.2327	38.6443	1.25682	0.15247	Oaz2	P-4338-1,2928,134;P-8241-2,143993,81;	2	NA	0	NA	0	NA	0	NA	0	NA	0
Obp2b	0	0	1	NA	Obp2b	0	0	1	NA	Obp2b	P-12459-1,21451,61;	1	NA	0	NA	0	NA	0	NA	0	NA	0
Oc90	0.0422598	0	5.22598	0.0940591	Oc90	0.0351935	0	4.51935	0.185654	Oc90	P-5132-1,23182,117;	1	NA	0	NA	0	NA	0	NA	0	NA	0
Grina	57.4224	19.0713	3.00988	0.00753606	Grina	51.9269	49.9634	1.08268	0.185559	Grina	P-659-2,10864,552;	1	NA	0	NA	0	NA	0	NA	0	NA	0
Ogdhl	7.12103	3.86039	1.84246	0.0147108	Ogdhl	8.62588	2.42789	3.18046	0.0432177	Ogdhl	P-9787-1,8,72;	1	NA	0	NA	0	NA	0	NA	0	NA	0
Olfr1423	0	0	1	NA	Olfr1423	0.0606622	0	7.06622	0.42265	Olfr1423	P-9894-1,62122,72;	1	NA	0	NA	0	NA	0	NA	0	NA	0
Olfr148	0.0766205	0	8.66205	0.0504524	Olfr148	0.0606622	0	7.06622	0.42265	Olfr148	P-12589-1,-4831,61;	1	NA	0	NA	0	NA	0	NA	0	NA	0
Olfr270	0	0	1	NA	Olfr270	0.0361647	0	4.61647	0.42265	Olfr270	P-5690-2,-23772,107;	1	NA	0	NA	0	NA	0	NA	0	NA	0
Olfr272	0.04346	0	5.346	0.206304	Olfr272	0.0353736	0.219846	4.53736	0.42265	Olfr272	P-6080-1,5118,102;P-5690-2,-35063,107;	2	NA	0	NA	0	NA	0	NA	0	NA	0
Olfr273	0	0	1	NA	Olfr273	0.166115	0	17.6115	0.42265	Olfr273	P-6080-1,-48210,102;	1	NA	0	NA	0	NA	0	NA	0	NA	0
Olfr401	0	0	1	NA	Olfr401	0.0119405	0	2.19405	0.42265	Olfr401	P-9739-6,28698,73;	1	NA	0	NA	0	NA	0	NA	0	NA	0
Olfr402	0	0	1	NA	Olfr402	0.107464	0	11.7464	0.42265	Olfr402	P-9739-6,-5138,73;	1	NA	0	NA	0	NA	0	NA	0	NA	0
Olfr419	0	0	1	NA	Olfr419	0.0416161	0	5.16161	0.42265	Olfr419	P-4754-1,35619,125;	1	NA	0	NA	0	NA	0	NA	0	NA	0
Olfr456	0	0	1	NA	Olfr456	0.0860802	0	9.60802	0.42265	Olfr456	P-6802-2,-50228,94;	1	NA	0	NA	0	NA	0	NA	0	NA	0
Olfr543	0	0	1	NA	Olfr543	0.0801385	0	9.01385	0.42265	Olfr543	P-4851-1,31338,123;	1	NA	0	NA	0	NA	0	NA	0	NA	0
Oraov1	7.79789	6.75791	1.15366	0.0992918	Oraov1	5.65807	3.42033	1.71199	0.00520167	Oraov1	P-10884-1,16810,67;	1	NA	0	NA	0	NA	0	NA	0	NA	0
Otp	0	0	1	NA	Otp	0.0766132	0	8.66132	0.42265	Otp	P-6870-1,-9273,93;P-6788-2,-48209,94;	2	NA	0	NA	0	NA	0	NA	0	NA	0
Otud4	14.2623	13.9023	1.02587	0.836805	Otud4	21.0114	19.8607	1.04059	0.684121	Otud4	P-4964-1,-63330,120;	1	NA	0	NA	0	NA	0	NA	0	NA	0
Ovgp1	1.26239	0.711214	1.76423	0.26404	Ovgp1	1.02083	0.455104	2.77902	0.136901	Ovgp1	P-8253-1,27835,81;	1	NA	0	NA	0	NA	0	NA	0	NA	0
Oxsr1	18.4053	12.9712	1.41862	0.0215749	Oxsr1	18.567	16.5194	1.14121	0.00203544	Oxsr1	P-12165-2,-400,62;	1	NA	0	NA	0	NA	0	NA	0	NA	0
P2rx1	0	0.524309	0.0187158	0.00247967	P2rx1	0.111138	0.0622257	0.900978	0.834582	P2rx1	P-6091-2,-6862,102;	1	NA	0	NA	0	NA	0	NA	0	NA	0
P2rx5	0.0713118	0.223679	0.347964	0.393652	P2rx5	0.0908192	0	10.0819	0.135845	P2rx5	P-8616-1,-6687,79;	1	NA	0	NA	0	NA	0	NA	0	NA	0
P2ry2	0.15207	0.419775	0.377105	0.0356553	P2ry2	0.312212	0.429034	0.60371	0.0854532	P2ry2	P-12832-2,-32079,60;	1	NA	0	NA	0	NA	0	NA	0	NA	0
Pafah2	3.16976	4.21881	0.751929	0.0539505	Pafah2	2.89738	1.66072	1.83865	0.0347532	Pafah2	P-7129-3,-31,91;	1	NA	0	NA	0	NA	0	NA	0	NA	0
Pank1	2.53626	2.3573	1.0756	0.584005	Pank1	3.83631	4.21383	0.878518	0.0824463	Pank1	P-3143-1,125974,168;	1	NA	0	NA	0	NA	0	NA	0	NA	0
Pappa2	0.0718385	0.212514	0.36779	0.0098527	Pappa2	2.30358	0.459828	4.81873	0.0970722	Pappa2	P-6315-1,403890,100;P-5952-1,56945,104;P-3354-1,577681,160;P-8479-1,4712,80;	4	NA	0	NA	0	NA	0	NA	0	NA	0
Pbp2	0	0.105006	0.086952	0.154219	Pbp2	0.0270372	0	3.70372	0.42265	Pbp2	P-8662-1,5442,78;	1	NA	0	NA	0	NA	0	NA	0	NA	0
Pced1a	10.6368	6.48505	1.63922	0.0871255	Pced1a	8.81274	10.4735	0.901694	0.157413	Pced1a	P-3759-2,15798,149;	1	NA	0	NA	0	NA	0	NA	0	NA	0
Pcna	237.969	216.174	1.10081	0.412267	Pcna	166.43	223.476	0.751733	0.0100254	Pcna	P-2306-1,-2370,205;	1	NA	0	NA	0	NA	0	NA	0	NA	0
Pcyt1b	0.750731	1.13719	0.663123	0.133745	Pcyt1b	1.14786	1.67292	0.660547	0.0509745	Pcyt1b	P-11634-1,62369,64;	1	NA	0	NA	0	NA	0	NA	0	NA	0
Pdgfrb	1.86124	71.5026	0.0261665	0.00752902	Pdgfrb	3.83607	6.40192	0.614043	0.00648326	Pdgfrb	P-1447-1,47068,285;	1	NA	0	NA	0	NA	0	NA	0	NA	0
Pdk3	21.8178	23.0059	0.948379	0.613568	Pdk3	21.861	20.7544	1.11935	0.130737	Pdk3	P-11634-1,94730,64;	1	NA	0	NA	0	NA	0	NA	0	NA	0
Penk	2.02512	266.822	0.00762697	0.0144852	Penk	7.08021	4.15086	1.51444	0.12573	Penk	P-12860-1,-10500,60;P-6547-1,-492432,97;	2	NA	0	NA	0	NA	0	NA	0	NA	0
Pex5	23.8964	18.4394	1.29578	0.0575192	Pex5	14.9007	8.5906	1.78492	0.103588	Pex5	P-6958-1,-12964,92;	1	NA	0	NA	0	NA	0	NA	0	NA	0
Pgam2	0.0569186	0.157969	0.398398	0.428871	Pgam2	1.39471	1.90417	0.436337	0.0875416	Pgam2	P-12402-1,-21915,62;	1	NA	0	NA	0	NA	0	NA	0	NA	0
Phf11c	0.821352	0.334129	2.41581	0.144022	Phf11c	0.356949	0.489862	0.601089	0.162696	Phf11c	P-2287-1,-16173,207;P-9785-1,-26401,72;	2	NA	0	NA	0	NA	0	NA	0	NA	0
Phyhipl	0.151281	0.466841	0.338229	0.0399655	Phyhipl	0.762455	0.574365	0.841154	0.178732	Phyhipl	P-3530-2,52135,155;P-7274-2,144709,90;P-6873-1,-125119,93;P-6568-2,78132,96;	4	NA	0	NA	0	NA	0	NA	0	NA	0
Pi4kb	16.7553	16.9089	0.990921	0.893195	Pi4kb	15.3703	10.1376	1.47435	0.0427932	Pi4kb	P-6809-1,113,94;	1	NA	0	NA	0	NA	0	NA	0	NA	0
Pifo	0	0.00827183	0.547291	0.42265	Pifo	0.0502199	0	6.02199	0.42265	Pifo	P-8253-1,13100,81;	1	NA	0	NA	0	NA	0	NA	0	NA	0
Pigf	11.586	8.02578	1.44305	0.273383	Pigf	8.68586	8.323	0.852935	0.318938	Pigf	P-11840-1,38366,63;	1	NA	0	NA	0	NA	0	NA	0	NA	0
Pigh	7.4196	7.78777	0.952786	0.643924	Pigh	6.93792	7.55132	0.872895	0.144057	Pigh	P-7974-1,44714,84;	1	NA	0	NA	0	NA	0	NA	0	NA	0
Pigx	32.3406	22.4407	1.44096	0.0763877	Pigx	23.2365	21.4172	1.45998	0.0648244	Pigx	P-5561-1,-4167,110;	1	NA	0	NA	0	NA	0	NA	0	NA	0
Pik3cb	1.3307	1.10463	1.20282	0.408624	Pik3cb	1.82679	1.87523	0.759384	0.0317998	Pik3cb	P-12083-1,-24757,62;	1	NA	0	NA	0	NA	0	NA	0	NA	0
Pilrb2	0	0.101554	0.0896429	0.158569	Pilrb2	0	0	1	NA	Pilrb2	P-12025-1,-19376,63;	1	NA	0	NA	0	NA	0	NA	0	NA	0
Pitpna	36.3005	23.8511	1.52174	0.0209525	Pitpna	32.6835	40.9765	0.740051	0.0371031	Pitpna	P-2660-3,-22095,187;P-7497-1,-53343,87;	2	NA	0	NA	0	NA	0	NA	0	NA	0
Pkhd1	0.00938633	0.158889	0.114787	0.0402991	Pkhd1	1.15122	0.200902	6.1795	0.0446706	Pkhd1	P-3755-1,446589,149;P-9188-2,944888,76;	2	NA	0	NA	0	NA	0	NA	0	NA	0
Pknox1	13.0522	12.4543	1.04796	0.554553	Pknox1	12.3288	9.48386	1.18731	0.216945	Pknox1	P-7234-1,-293,90;	1	NA	0	NA	0	NA	0	NA	0	NA	0
Pkp1	0.295396	0.0410551	5.98168	0.00671675	Pkp1	0.501362	2.93749	0.1897	0.000130439	Pkp1	P-5373-2,-70049,113;P-11436-2,-82175,65;	2	NA	0	NA	0	NA	0	NA	0	NA	0
Pkp2	1.18531	1.23051	0.963557	0.867242	Pkp2	3.68379	2.86647	1.16252	0.158745	Pkp2	P-12376-1,40522,62;	1	NA	0	NA	0	NA	0	NA	0	NA	0
Plagl2	10.9852	7.22027	1.52072	0.0711441	Plagl2	18.4964	15.1982	1.13235	0.326093	Plagl2	P-7201-2,1588,90;	1	NA	0	NA	0	NA	0	NA	0	NA	0
Plcl2	2.4412	5.88272	0.41597	0.0117021	Plcl2	6.01329	4.94543	1.30472	0.00754635	Plcl2	P-226-2,-3165,837;	1	NA	0	NA	0	NA	0	NA	0	NA	0
Plekhf2	10.0826	8.44828	1.19322	0.364319	Plekhf2	10.2785	10.7511	0.985175	0.812922	Plekhf2	P-10971-1,39642,67;P-6778-1,-63304,94;	2	NA	0	NA	0	NA	0	NA	0	NA	0
Plekhh1	2.12247	0.95051	2.22014	0.0379382	Plekhh1	2.852	1.47216	1.63019	0.0217386	Plekhh1	P-7974-1,15793,84;	1	NA	0	NA	0	NA	0	NA	0	NA	0
Plin2	12.6587	20.7839	0.609248	0.0465042	Plin2	10.1467	9.1529	1.19866	0.315474	Plin2	P-2708-2,-59664,185;	1	NA	0	NA	0	NA	0	NA	0	NA	0
Plscr4	0.250671	1.7207	0.150616	8.39204e-06	Plscr4	0.670201	1.10582	0.517262	0.00195928	Plscr4	P-2409-2,15188,200;	1	NA	0	NA	0	NA	0	NA	0	NA	0
Pm20d2	1.59175	0.44794	3.49773	0.0169402	Pm20d2	2.59775	1.76032	1.64734	0.0324663	Pm20d2	P-4761-3,15342,124;	1	NA	0	NA	0	NA	0	NA	0	NA	0
Pmp2	0	0.00554205	0.643416	0.42265	Pmp2	0	0	1	NA	Pmp2	P-612-1,71570,573;	1	NA	0	NA	0	NA	0	NA	0	NA	0
Pnma2	0.304142	0.569362	0.54222	0.223496	Pnma2	0.402651	0.517236	1.02185	0.933705	Pnma2	P-10467-1,10279,69;	1	NA	0	NA	0	NA	0	NA	0	NA	0
Podxl2	26.5611	27.1536	0.978187	0.823651	Podxl2	18.3826	14.8643	1.14165	0.273752	Podxl2	P-5380-1,15957,112;	1	NA	0	NA	0	NA	0	NA	0	NA	0
Pole2	12.0102	13.4553	0.892676	0.431103	Pole2	8.71682	8.35647	1.11976	0.024283	Pole2	P-7639-1,163,86;	1	NA	0	NA	0	NA	0	NA	0	NA	0
Polm	4.93153	3.7626	1.30985	0.272186	Polm	4.45108	3.78514	1.33827	0.00208783	Polm	P-12402-1,12368,62;	1	NA	0	NA	0	NA	0	NA	0	NA	0
Polr1e	6.33884	3.8668	1.63765	0.00262554	Polr1e	4.31159	3.47677	1.21767	0.19193	Polr1e	P-9978-1,54088,71;	1	NA	0	NA	0	NA	0	NA	0	NA	0
Polr3f	9.4653	7.80719	1.21211	0.0367502	Polr3f	10.9016	12.8654	0.864459	0.00194369	Polr3f	P-2822-3,-77,181;	1	NA	0	NA	0	NA	0	NA	0	NA	0
Polrmt	13.9594	9.61918	1.45074	0.105926	Polrmt	10.0591	7.65109	1.23833	0.144645	Polrmt	P-6163-3,20418,101;	1	NA	0	NA	0	NA	0	NA	0	NA	0
Pon2	2.32951	9.20563	0.253863	0.011328	Pon2	5.58409	8.30811	0.723893	0.0688628	Pon2	P-7652-3,-18355,86;	1	NA	0	NA	0	NA	0	NA	0	NA	0
Pop1	5.87871	5.29145	1.11077	0.439311	Pop1	6.3601	4.78699	1.178	0.260503	Pop1	P-4288-1,39338,135;	1	NA	0	NA	0	NA	0	NA	0	NA	0
Por	47.6607	29.1755	1.63337	0.00130981	Por	26.8767	37.1424	0.656816	0.0121052	Por	P-4613-1,-35667,127;P-6984-1,-14374,92;	2	NA	0	NA	0	NA	0	NA	0	NA	0
Postn	0.848013	120.093	0.00714398	0.00041925	Postn	3.79918	1.2043	3.29552	0.0166059	Postn	P-1922-1,-50365,230;	1	NA	0	NA	0	NA	0	NA	0	NA	0
Ppfia1	20.8628	17.4265	1.19707	0.213343	Ppfia1	20.9123	20.1194	0.995361	0.961368	Ppfia1	P-4084-1,26899,140;	1	NA	0	NA	0	NA	0	NA	0	NA	0
Ppme1	30.9635	19.4526	1.59144	0.00084106	Ppme1	25.1518	21.9003	1.04214	0.208131	Ppme1	P-1528-1,83722,269;P-9478-1,72574,74;	2	NA	0	NA	0	NA	0	NA	0	NA	0
Ppp1r12c	27.488	27.0401	1.01656	0.944119	Ppp1r12c	20.6328	12.1076	1.65186	0.0316299	Ppp1r12c	P-1530-2,23139,269;	1	NA	0	NA	0	NA	0	NA	0	NA	0
Ppp1r14b	235.237	143.826	1.63552	0.0122091	Ppp1r14b	172.778	86.6191	2.02353	0.0279442	Ppp1r14b	P-12281-1,-299,62;	1	NA	0	NA	0	NA	0	NA	0	NA	0
Ppp1r3f	2.28848	2.19482	1.04248	0.810732	Ppp1r3f	1.84579	1.85731	0.97088	0.800648	Ppp1r3f	P-8306-1,129998,81;	1	NA	0	NA	0	NA	0	NA	0	NA	0
Ppp1r42	0.0798147	0	8.98147	0.187553	Ppp1r42	0.0610704	0	7.10704	0.42265	Ppp1r42	P-925-2,20469,425;	1	NA	0	NA	0	NA	0	NA	0	NA	0
Ppp2r5d	45.7501	51.4598	0.889066	0.116629	Ppp2r5d	48.6222	51.0616	0.914703	0.393659	Ppp2r5d	P-11686-2,-123,64;	1	NA	0	NA	0	NA	0	NA	0	NA	0
Prkag3	0.0282287	0.0503576	0.633371	0.528243	Prkag3	0.0199851	0.0962197	0.255695	0.0486332	Prkag3	P-12747-2,-5358,61;	1	NA	0	NA	0	NA	0	NA	0	NA	0
Prkcd	9.24673	13.4498	0.687731	0.00952603	Prkcd	10.982	8.73054	1.19114	0.115594	Prkcd	P-12796-1,66705,60;	1	NA	0	NA	0	NA	0	NA	0	NA	0
Prl2c5	0	0	1	NA	Prl2c5	0	0	1	NA	Prl2c5	P-7440-1,165166,88;	1	NA	0	NA	0	NA	0	NA	0	NA	0
Prom1	6.54905	13.1548	0.498227	0.0184366	Prom1	10.1309	9.68323	1.00287	0.968632	Prom1	P-5664-1,-49339,108;P-4428-1,-115829,132;	2	NA	0	NA	0	NA	0	NA	0	NA	0
Prpf19	55.2147	47.8464	1.15397	0.0633604	Prpf19	42.634	39.9268	1.01728	0.637007	Prpf19	P-10444-1,10371,69;	1	NA	0	NA	0	NA	0	NA	0	NA	0
Prpf38a	38.0044	30.1722	1.2595	0.223917	Prpf38a	27.3838	24.0156	1.08299	0.122536	Prpf38a	P-5817-1,39492,105;	1	NA	0	NA	0	NA	0	NA	0	NA	0
Prrx1	1.96916	3.67172	0.537564	0.115077	Prrx1	1.49086	4.08153	0.350106	0.0029149	Prrx1	P-6765-5,38563,94;	1	NA	0	NA	0	NA	0	NA	0	NA	0
Prrx2	5.9349	9.45828	0.627875	0.0413023	Prrx2	4.49621	18.044	0.282304	0.00107591	Prrx2	P-4971-1,41008,120;	1	NA	0	NA	0	NA	0	NA	0	NA	0
Psen1	25.7232	19.4288	1.32381	0.0286489	Psen1	30.9573	24.6678	1.31476	0.0033571	Psen1	P-1211-1,8261,338;	1	NA	0	NA	0	NA	0	NA	0	NA	0
Psen2	6.63305	3.35251	1.97562	0.0187925	Psen2	6.94954	5.27669	1.38973	0.141	Psen2	P-6095-1,-913,102;P-12670-3,26779,61;P-9134-1,-31187,76;	3	NA	0	NA	0	NA	0	NA	0	NA	0
Psmb6	140.319	120.652	1.16299	0.35332	Psmb6	90.279	82.4922	1.12188	0.0900374	Psmb6	P-2325-1,-119,205;	1	NA	0	NA	0	NA	0	NA	0	NA	0
Psmd4	97.7287	73.3195	1.33287	0.0540537	Psmd4	63.3944	52.7796	1.21411	0.0177934	Psmd4	P-8281-2,3612,81;	1	NA	0	NA	0	NA	0	NA	0	NA	0
Psme4	28.0512	22.9623	1.22152	0.183857	Psme4	34.3206	31.8491	1.00564	0.639837	Psme4	P-9231-1,-171,75;	1	NA	0	NA	0	NA	0	NA	0	NA	0
Ptar1	3.53065	4.38014	0.8065	0.2895	Ptar1	8.50982	7.92688	1.13035	0.335249	Ptar1	P-9303-2,19855,75;	1	NA	0	NA	0	NA	0	NA	0	NA	0
Ptchd2	0.0992309	0.0585405	1.59367	0.389027	Ptchd2	0.121951	0.136432	3.30146	0.187192	Ptchd2	P-3957-1,-111505,143;	1	NA	0	NA	0	NA	0	NA	0	NA	0
Ptges	1.75405	2.95869	0.594217	0.151684	Ptges	2.23172	2.86645	0.782202	0.0851805	Ptges	P-4971-1,17230,120;	1	NA	0	NA	0	NA	0	NA	0	NA	0
Ptpn2	6.7842	6.08132	1.11539	0.189392	Ptpn2	5.73351	7.27466	0.791662	0.03972	Ptpn2	P-9718-1,28652,73;	1	NA	0	NA	0	NA	0	NA	0	NA	0
Puf60	99.2234	84.6185	1.17258	0.12194	Puf60	76.687	62.759	1.23957	0.13668	Puf60	P-9997-3,-2873,71;	1	NA	0	NA	0	NA	0	NA	0	NA	0
Pxt1	0.00779546	0	1.77955	0.42265	Pxt1	0.0111523	0	2.11523	0.42265	Pxt1	P-3278-2,11246,163;	1	NA	0	NA	0	NA	0	NA	0	NA	0
Pygb	38.8109	33.3517	1.16364	0.00782611	Pygb	39.9671	23.1423	1.66462	0.0158434	Pygb	P-12710-1,853,61;	1	NA	0	NA	0	NA	0	NA	0	NA	0
Pyroxd1	6.46128	5.51651	1.17095	0.0345598	Pyroxd1	5.58542	6.05241	1.031	0.760799	Pyroxd1	P-1490-3,20614,274;	1	NA	0	NA	0	NA	0	NA	0	NA	0
Rab13	13.8138	13.5322	1.0208	0.844284	Rab13	10.3518	6.85707	1.40319	0.0610957	Rab13	P-9768-1,2506,72;	1	NA	0	NA	0	NA	0	NA	0	NA	0
Rab3il1	3.80775	9.2708	0.41136	0.0113431	Rab3il1	4.40808	5.97314	0.723308	0.0136156	Rab3il1	P-9991-1,-5147,71;	1	NA	0	NA	0	NA	0	NA	0	NA	0
Rabep2	14.1352	7.68802	1.83751	0.0270155	Rabep2	11.0685	8.94625	1.0828	0.0975519	Rabep2	P-10540-1,-341,69;P-6769-2,32093,94;	2	NA	0	NA	0	NA	0	NA	0	NA	0
Rabl3	3.54626	6.38013	0.556524	0.0235301	Rabl3	3.7249	5.06368	1.0711	0.279044	Rabl3	P-5693-2,112,107;	1	NA	0	NA	0	NA	0	NA	0	NA	0
Rad23a	20.8661	22.9379	0.909716	0.498874	Rad23a	17.488	14.9708	1.20589	0.051655	Rad23a	P-6098-1,3312,102;	1	NA	0	NA	0	NA	0	NA	0	NA	0
Rad51ap2	0.0126872	0.0247597	0.652687	0.542284	Rad51ap2	0.0106957	0.0543152	0.874391	0.807141	Rad51ap2	P-11430-2,513114,65;	1	NA	0	NA	0	NA	0	NA	0	NA	0
Ralgds	13.0677	12.7078	1.0283	0.847562	Ralgds	15.699	11.5367	1.26652	0.028169	Ralgds	P-12363-1,-5170,62;	1	NA	0	NA	0	NA	0	NA	0	NA	0
Raph1	4.05722	7.88403	0.515227	0.0327151	Raph1	6.58382	8.14231	0.750351	0.0606876	Raph1	P-4915-1,-98755,122;P-9684-3,-102821,73;	2	NA	0	NA	0	NA	0	NA	0	NA	0
Raver1	55.0175	51.1545	1.0755	0.606848	Raver1	61.9534	65.7352	0.997076	0.974212	Raver1	P-11019-1,-14400,67;	1	NA	0	NA	0	NA	0	NA	0	NA	0
Rbm15	6.73018	6.35578	1.05881	0.691037	Rbm15	9.06508	7.08019	1.94952	0.0367233	Rbm15	P-7350-1,-21948,89;	1	NA	0	NA	0	NA	0	NA	0	NA	0
Rbm41	3.35198	3.69571	0.907244	0.277832	Rbm41	4.95309	5.18338	0.944313	0.481084	Rbm41	P-9957-2,-41878,71;	1	NA	0	NA	0	NA	0	NA	0	NA	0
Rbm46	1.48889	5.70045	0.262483	0.0287753	Rbm46	1.88414	2.67373	0.652615	0.0208307	Rbm46	P-8395-2,274361,80;	1	NA	0	NA	0	NA	0	NA	0	NA	0
Rcan1	8.67534	10.3601	0.837535	0.060271	Rcan1	8.36527	6.98314	1.22595	0.0250174	Rcan1	P-12788-1,93330,60;	1	NA	0	NA	0	NA	0	NA	0	NA	0
Rdh16	5.82323e-39	0.00816833	0.550408	0.248023	Rdh16	0.0921189	0.03382	1.31529	0.748395	Rdh16	P-8907-1,30819,77;	1	NA	0	NA	0	NA	0	NA	0	NA	0
Rdh19	0.00418865	0.0120053	0.644783	0.590443	Rdh19	0.278746	0.255526	0.631543	0.133058	Rdh19	P-8907-1,-17955,77;	1	NA	0	NA	0	NA	0	NA	0	NA	0
Recql	5.2057	5.70254	0.913027	0.441004	Recql	3.79088	5.00819	0.737744	0.0370569	Recql	P-1490-3,20819,274;	1	NA	0	NA	0	NA	0	NA	0	NA	0
Rfwd3	28.9033	22.4641	1.28652	0.042294	Rfwd3	32.9696	28.3707	1.118	0.0267508	Rfwd3	P-11869-1,-28657,63;	1	NA	0	NA	0	NA	0	NA	0	NA	0
Rfxap	15.0047	10.5729	1.41877	0.0465349	Rfxap	12.2342	10.1864	1.14983	0.0304706	Rfxap	P-12355-1,-15043,62;	1	NA	0	NA	0	NA	0	NA	0	NA	0
Rgs16	0.479452	1.96004	0.248448	0.0346949	Rgs16	0.217647	0.91873	0.429195	0.029665	Rgs16	P-11632-1,-41417,64;	1	NA	0	NA	0	NA	0	NA	0	NA	0
Rgs2	9.00802	6.81506	1.32131	0.42452	Rgs2	1.96746	3.09231	0.624087	0.0484551	Rgs2	P-7276-2,86978,90;	1	NA	0	NA	0	NA	0	NA	0	NA	0
Rgs4	0.0612379	2.51896	0.0281689	0.348047	Rgs4	0.0992235	0.12302	10.9224	0.240975	Rgs4	P-3433-1,-120001,158;P-7979-1,-121034,84;	2	NA	0	NA	0	NA	0	NA	0	NA	0
Rgs8	0.0150434	0.0803624	0.277144	0.201026	Rgs8	0.0525614	0.133804	0.896065	0.786358	Rgs8	P-11632-1,45907,64;	1	NA	0	NA	0	NA	0	NA	0	NA	0
Rhbdd2	12.7101	6.96045	1.82486	0.0107387	Rhbdd2	9.70703	8.41922	1.17627	0.202196	Rhbdd2	P-4613-1,20751,127;P-6984-1,42044,92;	2	NA	0	NA	0	NA	0	NA	0	NA	0
Rhoc	35.0364	66.9993	0.523008	0.00122846	Rhoc	24.6629	26.2595	0.968827	0.173281	Rhoc	P-10494-1,1764,69;	1	NA	0	NA	0	NA	0	NA	0	NA	0
Rhod	7.20504	18.0102	0.400387	0.0011551	Rhod	6.39396	3.89664	1.66886	0.0450033	Rhod	P-11340-1,-17585,65;P-9654-4,-14932,73;	2	NA	0	NA	0	NA	0	NA	0	NA	0
Rmdn3	18.5073	12.7258	1.45396	0.0398494	Rmdn3	15.8868	13.0029	1.13388	0.0963245	Rmdn3	P-7995-1,9746,83;	1	NA	0	NA	0	NA	0	NA	0	NA	0
Rnase13	0	0	1	NA	Rnase13	0	0	1	NA	Rnase13	P-10058-2,-18637,71;	1	NA	0	NA	0	NA	0	NA	0	NA	0
Rnf122	13.3209	7.08822	1.87806	4.61531e-05	Rnf122	11.3237	13.1002	0.874039	0.176798	Rnf122	P-4887-4,1445,122;P-6908-2,-227,93;	2	NA	0	NA	0	NA	0	NA	0	NA	0
Rnf145	17.4616	13.8747	1.25834	0.0403976	Rnf145	17.8089	11.7736	1.47389	0.0239998	Rnf145	P-2701-1,-15795,186;	1	NA	0	NA	0	NA	0	NA	0	NA	0
Rnf148	0.114435	0.0135923	5.27439	0.357626	Rnf148	0.21439	0	22.439	0.0309086	Rnf148	P-8490-2,-73863,80;	1	NA	0	NA	0	NA	0	NA	0	NA	0
Rnf43	0.150835	0.43244	0.363518	0.0900198	Rnf43	0.784921	0.808048	1.06719	0.77319	Rnf43	P-11851-1,-39675,63;	1	NA	0	NA	0	NA	0	NA	0	NA	0
Rpap1	13.9214	11.1016	1.25378	0.17826	Rpap1	13.9198	11.1733	1.20063	0.0846184	Rpap1	P-10714-1,115,68;	1	NA	0	NA	0	NA	0	NA	0	NA	0
Rpe	9.83004	10.8339	0.90743	0.676802	Rpe	9.89734	9.84654	1.01013	0.801127	Rpe	P-11016-1,16237,67;	1	NA	0	NA	0	NA	0	NA	0	NA	0
Rpl27a	834.821	591.278	1.41188	0.216476	Rpl27a	717.975	519.251	1.4986	0.0144418	Rpl27a	P-11510-1,94766,64;	1	NA	0	NA	0	NA	0	NA	0	NA	0
Rpl39l	0	0.0391464	0.203474	0.196885	Rpl39l	0	0	1	NA	Rpl39l	P-7235-1,-86497,90;	1	NA	0	NA	0	NA	0	NA	0	NA	0
Rpl7l1	47.6872	45.2731	1.05331	0.604548	Rpl7l1	38.5525	23.1141	1.59743	0.0672451	Rpl7l1	P-4832-2,-16172,123;	1	NA	0	NA	0	NA	0	NA	0	NA	0
Rpp30	14.8628	13.3674	1.11179	0.630105	Rpp30	13.6249	19.1292	0.684931	0.045061	Rpp30	P-10107-1,15305,71;	1	NA	0	NA	0	NA	0	NA	0	NA	0
Rps14	1291.13	983.696	1.31252	0.247936	Rps14	724.798	277.661	3.44993	0.110381	Rps14	P-7521-1,-256,87;	1	NA	0	NA	0	NA	0	NA	0	NA	0
Rps27	339.458	238.293	1.42453	0.213188	Rps27	279.597	159.525	1.97623	0.0659094	Rps27	P-7993-2,57316,83;	1	NA	0	NA	0	NA	0	NA	0	NA	0
Galk2	24.8978	9.07972	2.74021	0.0111771	Galk2	17.14	16.7949	1.10485	0.367129	Galk2	P-6839-2,-51,94;	1	NA	0	NA	0	NA	0	NA	0	NA	0
Rrbp1	30.6015	61.4571	0.498015	0.0162713	Rrbp1	26.3716	36.1896	0.664458	0.0130435	Rrbp1	P-4471-1,62691,131;	1	NA	0	NA	0	NA	0	NA	0	NA	0
Rrp12	10.1341	5.96956	1.69646	0.0459807	Rrp12	8.37304	7.27837	0.985225	0.54595	Rrp12	P-6550-2,38025,97;	1	NA	0	NA	0	NA	0	NA	0	NA	0
Rrp36	19.0603	12.0673	1.57902	0.0135633	Rrp36	12.2811	10.9464	1.19976	0.140139	Rrp36	P-8035-2,-231,83;	1	NA	0	NA	0	NA	0	NA	0	NA	0
Rsad2	0.0421913	1.63154	0.0317941	0.0316641	Rsad2	0.270741	0.067226	8.525	0.175651	Rsad2	P-12808-2,18272,60;	1	NA	0	NA	0	NA	0	NA	0	NA	0
Rslcan18	0.351951	0.463826	0.76389	0.43337	Rslcan18	0.35465	0.397592	0.790478	0.259261	Rslcan18	P-12480-1,5379,61;	1	NA	0	NA	0	NA	0	NA	0	NA	0
Rspo2	0.00790156	0.0921102	0.175316	0.137947	Rspo2	0.0382853	0.00649667	2.09997	0.511228	Rspo2	P-12221-1,333913,62;P-6684-2,-24972,95;	2	NA	0	NA	0	NA	0	NA	0	NA	0
Rtfdc1	28.6273	22.0272	1.2995	0.0481432	Rtfdc1	22.9253	19.2807	1.14405	0.200647	Rtfdc1	P-10605-1,-27829,68;	1	NA	0	NA	0	NA	0	NA	0	NA	0
Rtn1	0.575046	2.0563	0.283137	0.434604	Rtn1	0.775276	1.19034	0.591124	0.0301274	Rtn1	P-8802-1,37823,78;P-7566-4,129586,87;	2	NA	0	NA	0	NA	0	NA	0	NA	0
Rtp4	0.267941	0.798019	0.343978	0.207678	Rtp4	0.2083	0.318875	0.640041	0.228723	Rtp4	P-11546-2,170754,64;	1	NA	0	NA	0	NA	0	NA	0	NA	0
S100a1	11.1781	6.11341	1.82709	0.184057	S100a1	12.0603	138.821	0.0892214	9.30426e-07	S100a1	P-6514-1,-538,97;	1	NA	0	NA	0	NA	0	NA	0	NA	0
S100a13	2.58019	7.59161	0.340743	0.0839187	S100a13	2.82577	6.21372	0.321845	4.55991e-05	S100a13	P-6514-1,495,97;	1	NA	0	NA	0	NA	0	NA	0	NA	0
S100a16	5.95088	15.3116	0.38905	0.0232851	S100a16	5.60799	23.2641	0.250984	0.00124991	S100a16	P-9493-1,42493,74;	1	NA	0	NA	0	NA	0	NA	0	NA	0
S1pr1	1.06278	1.62723	0.65524	0.362829	S1pr1	0.927339	3.98946	0.442948	0.04028	S1pr1	P-3082-2,124031,170;P-9253-1,67803,75;P-7923-2,-134251,84;	3	NA	0	NA	0	NA	0	NA	0	NA	0
Saa3	0.0149009	0.0493484	0.419571	0.388252	Saa3	0	0	1	NA	Saa3	P-3208-1,-9016,166;	1	NA	0	NA	0	NA	0	NA	0	NA	0
Saa4	0.00519748	0	1.51975	0.42265	Saa4	0.0612471	0	7.12471	0.42265	Saa4	P-3208-1,7851,166;	1	NA	0	NA	0	NA	0	NA	0	NA	0
Sae1	82.8301	78.4496	1.05583	0.572114	Sae1	54.9709	51.5659	0.961701	0.599737	Sae1	P-10771-1,62906,68;	1	NA	0	NA	0	NA	0	NA	0	NA	0
2610318N02Rik	21.6474	8.25116	2.62159	0.0238993	2610318N02Rik	15.4124	14.5274	0.851614	0.274093	2610318N02Rik	P-10923-1,717,67;	1	NA	0	NA	0	NA	0	NA	0	NA	0
Sash3	0.0229915	0.952943	0.0342612	0.0526636	Sash3	0.125097	0.0548663	1.80735	0.260619	Sash3	P-10413-1,47413,69;	1	NA	0	NA	0	NA	0	NA	0	NA	0
Scai	4.61352	4.26976	1.08032	0.756742	Scai	8.26401	9.44572	0.964234	0.776206	Scai	P-7832-2,-18886,85;	1	NA	0	NA	0	NA	0	NA	0	NA	0
Scarb2	10.5641	16.9283	0.624272	0.01662	Scarb2	11.9596	15.0148	0.844378	0.0290367	Scarb2	P-9068-2,17047,76;	1	NA	0	NA	0	NA	0	NA	0	NA	0
Scel	0.035814	0.299655	0.147952	0.135565	Scel	0.352556	0.805235	0.346055	0.0178634	Scel	P-771-2,55288,491;	1	NA	0	NA	0	NA	0	NA	0	NA	0
Scn7a	0.0511583	1.76231	0.0345077	0.0974091	Scn7a	0.231461	0.121198	3.81675	0.0470154	Scn7a	P-4707-1,-337477,126;	1	NA	0	NA	0	NA	0	NA	0	NA	0
Scube2	0.063076	0.638998	0.112598	0.0046993	Scube2	0.109838	0.0992007	5.40208	0.119164	Scube2	P-794-1,74603,478;P-10078-1,39727,71;	2	NA	0	NA	0	NA	0	NA	0	NA	0
Sdhc	82.9446	82.626	1.00385	0.974056	Sdhc	52.2186	41.0951	1.31226	0.247027	Sdhc	P-6949-1,-58,93;	1	NA	0	NA	0	NA	0	NA	0	NA	0
Secisbp2	9.28332	6.76887	1.37092	0.0724099	Secisbp2	8.93153	6.90944	1.5195	0.00377609	Secisbp2	P-4210-1,4694,137;	1	NA	0	NA	0	NA	0	NA	0	NA	0
Selenbp2	0.466911	0.460172	1.01433	0.973875	Selenbp2	0.676248	0.255363	5.46826	0.00162104	Selenbp2	P-9026-1,63630,76;	1	NA	0	NA	0	NA	0	NA	0	NA	0
Sema3e	0.026644	1.51696	0.023998	0.136098	Sema3e	0.126013	0.0991079	0.87478	0.593052	Sema3e	P-10162-1,232160,71;P-8986-1,-50542,77;	2	NA	0	NA	0	NA	0	NA	0	NA	0
Mad2l2	24.3671	9.32516	2.61132	0.0143967	Mad2l2	19.1175	26.0643	0.677869	0.00812105	Mad2l2	P-5568-1,10240,109;	1	NA	0	NA	0	NA	0	NA	0	NA	0
Serpina1e	4.51695e-27	0	1	0.42265	Serpina1e	0.127644	0.131757	13.7644	0.42265	Serpina1e	P-1107-1,-4015,367;	1	NA	0	NA	0	NA	0	NA	0	NA	0
Serpina3i	0	0.0305754	0.246455	0.192713	Serpina3i	0.0527714	0	6.27714	0.42265	Serpina3i	P-8525-2,-1834,80;	1	NA	0	NA	0	NA	0	NA	0	NA	0
Serpinb6a	21.3558	29.8142	0.716392	0.0812641	Serpinb6a	25.9941	17.2257	1.60595	0.0665556	Serpinb6a	P-10861-2,1120,67;	1	NA	0	NA	0	NA	0	NA	0	NA	0
Serpinb6c	0.00650407	0.0692528	0.208246	0.208594	Serpinb6c	0	0	1	NA	Serpinb6c	P-10861-2,-29168,67;	1	NA	0	NA	0	NA	0	NA	0	NA	0
Serpine3	0	0	1	NA	Serpine3	0	0	1	NA	Serpine3	P-7437-1,-90003,88;	1	NA	0	NA	0	NA	0	NA	0	NA	0
Setdb2	4.11162	2.856	1.43811	0.00596339	Setdb2	4.38863	4.54872	0.884425	0.438032	Setdb2	P-2287-1,29323,207;P-9785-1,19095,72;	2	NA	0	NA	0	NA	0	NA	0	NA	0
Sgk3	2.35926	2.73161	0.864187	0.449741	Sgk3	2.56906	4.81748	0.552687	0.000257359	Sgk3	P-8812-1,102928,78;	1	NA	0	NA	0	NA	0	NA	0	NA	0
Shroom4	1.83784	4.6277	0.39844	0.00113815	Shroom4	3.50542	4.2485	0.798844	0.00590745	Shroom4	P-4804-1,352019,124;	1	NA	0	NA	0	NA	0	NA	0	NA	0
Siah1a	17.8625	13.6751	1.30599	0.348578	Siah1a	17.1802	25.131	0.641985	0.00503335	Siah1a	P-7947-1,18465,84;	1	NA	0	NA	0	NA	0	NA	0	NA	0
Siglech	0	0.074941	0.117729	0.076214	Siglech	0.0319118	0	4.19118	0.42265	Siglech	P-7221-1,-45352,90;	1	NA	0	NA	0	NA	0	NA	0	NA	0
Slain2	14.2785	16.2195	0.880405	0.139159	Slain2	20.8557	26.8218	0.755002	0.0694507	Slain2	P-7196-2,39799,90;	1	NA	0	NA	0	NA	0	NA	0	NA	0
Slamf7	0	0.0127345	0.43986	0.18792	Slamf7	0.0768491	0	8.68491	0.42265	Slamf7	P-3629-1,13127,153;P-10298-3,18817,70;	2	NA	0	NA	0	NA	0	NA	0	NA	0
Slc12a7	15.9711	8.5136	1.87493	0.0716583	Slc12a7	15.5372	13.8643	1.02546	0.274284	Slc12a7	P-7324-2,7761,89;	1	NA	0	NA	0	NA	0	NA	0	NA	0
Slc16a12	0.18036	0.738308	0.254387	0.00357693	Slc16a12	1.87821	0.20185	4.5642	0.0351646	Slc16a12	P-3143-1,-6192,168;	1	NA	0	NA	0	NA	0	NA	0	NA	0
Slc16a9	1.16604	3.45244	0.339657	0.152468	Slc16a9	1.03238	0.889027	1.32026	0.0289738	Slc16a9	P-5884-1,-35340,105;	1	NA	0	NA	0	NA	0	NA	0	NA	0
Slc1a5	11.0742	14.5825	0.759577	0.206019	Slc1a5	11.918	8.67887	1.28561	0.0900541	Slc1a5	P-10259-2,11913,70;	1	NA	0	NA	0	NA	0	NA	0	NA	0
Slc22a16	0	0	1	NA	Slc22a16	0.0151399	0	2.51399	0.42265	Slc22a16	P-2219-1,-118593,211;P-8964-1,-20705,77;	2	NA	0	NA	0	NA	0	NA	0	NA	0
Slc22a27	0	0.00351434	0.739955	0.42265	Slc22a27	0.222577	0.0100879	7.70741	0.139308	Slc22a27	P-7931-1,-130910,84;	1	NA	0	NA	0	NA	0	NA	0	NA	0
Slc22a28	0.0435521	0	5.35521	0.0396856	Slc22a28	0.178135	0.179286	0.757961	0.387116	Slc22a28	P-2168-2,-2420,213;P-7931-1,35045,84;	2	NA	0	NA	0	NA	0	NA	0	NA	0
Slc22a30	0.0464903	0	5.64903	0.0427122	Slc22a30	0.0689244	4.3379e-30	7.89244	0.313042	Slc22a30	P-4618-1,-2423,127;	1	NA	0	NA	0	NA	0	NA	0	NA	0
Slc25a12	14.2506	11.2784	1.26329	0.0552462	Slc25a12	13.3811	8.4997	1.30444	0.0413598	Slc25a12	P-11967-4,93131,63;P-9448-2,13688,74;	2	NA	0	NA	0	NA	0	NA	0	NA	0
Slc25a24	9.02235	17.899	0.504347	0.0838853	Slc25a24	11.8542	12.8531	0.939141	0.179567	Slc25a24	P-1916-1,82980,231;	1	NA	0	NA	0	NA	0	NA	0	NA	0
Slc26a2	3.66464	4.46709	0.820767	0.505268	Slc26a2	5.0329	4.53717	1.18788	0.0887434	Slc26a2	P-11607-1,11121,64;	1	NA	0	NA	0	NA	0	NA	0	NA	0
Slc28a1	0	0.00531226	0.653071	0.42265	Slc28a1	0	0.0304975	0.140855	0	Slc28a1	P-1550-1,6472,266;	1	NA	0	NA	0	NA	0	NA	0	NA	0
Slc2a2	0.0572248	0.821764	0.080822	0.00485178	Slc2a2	0.670591	0.411496	2.76204	0.0129642	Slc2a2	P-9114-2,-407505,76;	1	NA	0	NA	0	NA	0	NA	0	NA	0
Slc30a7	4.03998	6.20577	0.651564	0.0496673	Slc30a7	5.47586	4.9021	1.20138	0.037003	Slc30a7	P-3984-2,14234,143;	1	NA	0	NA	0	NA	0	NA	0	NA	0
Slc35a1	19.6331	21.1028	0.930384	0.666807	Slc35a1	14.0047	11.6749	1.19402	0.417571	Slc35a1	P-1797-2,-20709,240;	1	NA	0	NA	0	NA	0	NA	0	NA	0
Slc35d2	1.08372	1.29154	0.840326	0.517421	Slc35d2	0.938196	0.666466	1.57744	0.22973	Slc35d2	P-11618-2,20707,64;	1	NA	0	NA	0	NA	0	NA	0	NA	0
Slc35e2	7.65753	5.24382	1.45942	0.0279226	Slc35e2	10.7305	12.2076	0.932061	0.128668	Slc35e2	P-5346-2,-35001,113;	1	NA	0	NA	0	NA	0	NA	0	NA	0
Slc35f4	0.0260309	0.00401881	2.57018	0.267918	Slc35f4	0.0902674	0	10.0267	0.42265	Slc35f4	P-6112-1,-63580,102;P-9998-1,-153805,71;	2	NA	0	NA	0	NA	0	NA	0	NA	0
Slc35f5	12.03	19.7749	0.608544	0.0960506	Slc35f5	9.43592	9.53864	1.16886	0.475346	Slc35f5	P-9805-1,-83132,72;	1	NA	0	NA	0	NA	0	NA	0	NA	0
Slc38a7	7.06306	4.76307	1.48187	0.197628	Slc38a7	5.7948	4.50002	1.19047	0.0147752	Slc38a7	P-6275-3,-25639,100;	1	NA	0	NA	0	NA	0	NA	0	NA	0
Slc3a1	0.28036	0.290025	0.967785	0.926983	Slc3a1	1.33567	0.438885	3.03738	0.031684	Slc3a1	P-9778-2,-7607,72;P-9509-1,-41744,74;P-6845-1,-23636,94;	3	NA	0	NA	0	NA	0	NA	0	NA	0
Slc45a4	7.74635	5.00512	1.54659	0.0779346	Slc45a4	8.75017	4.91385	1.62479	0.025113	Slc45a4	P-12219-2,-43571,62;P-8518-3,-40363,80;	2	NA	0	NA	0	NA	0	NA	0	NA	0
Slc50a1	16.7632	18.5684	0.902835	0.47544	Slc50a1	10.7828	14.391	0.703598	0.0173882	Slc50a1	P-4528-2,-7263,129;	1	NA	0	NA	0	NA	0	NA	0	NA	0
Slc7a14	0.0369536	0.231853	0.194141	0.403027	Slc7a14	0.0835264	0.046509	1.3572	0.795998	Slc7a14	P-5299-1,49546,114;P-2126-1,-582466,216;P-9344-3,76335,75;P-6917-1,-278116,93;	4	NA	0	NA	0	NA	0	NA	0	NA	0
Slc7a4	1.02881	0.402895	2.51591	0.0308263	Slc7a4	1.23922	1.37937	1.27852	0.392302	Slc7a4	P-5388-2,-14185,112;	1	NA	0	NA	0	NA	0	NA	0	NA	0
Slc7a6	20.0306	16.6296	1.20439	0.108556	Slc7a6	19.0697	17.8907	1.12408	0.0397296	Slc7a6	P-11584-1,16081,64;	1	NA	0	NA	0	NA	0	NA	0	NA	0
Slc7a6os	27.7943	20.6881	1.34333	0.0344958	Slc7a6os	18.5519	12.9613	1.44514	0.0479401	Slc7a6os	P-11584-1,25977,64;	1	NA	0	NA	0	NA	0	NA	0	NA	0
Slco6c1	0	0	1	NA	Slco6c1	0	0	1	NA	Slco6c1	P-8970-1,-505928,77;	1	NA	0	NA	0	NA	0	NA	0	NA	0
Smek2	15.6468	17.5502	0.891607	0.57138	Smek2	24.2882	21.3078	1.10971	0.166405	Smek2	P-4039-1,164,141;	1	NA	0	NA	0	NA	0	NA	0	NA	0
Smim1	2.22484	3.35254	0.66463	0.197274	Smim1	4.33641	7.43483	0.557093	0.00156732	Smim1	P-5634-2,-11195,108;	1	NA	0	NA	0	NA	0	NA	0	NA	0
Smpd4	23.4103	16.702	1.40141	0.0556677	Smpd4	20.5126	22.923	0.80997	0.0516118	Smpd4	P-5388-2,-28448,112;	1	NA	0	NA	0	NA	0	NA	0	NA	0
Smyd1	0.0813438	0.102908	0.809012	0.592068	Smyd1	0.131014	0.0889582	0.927519	0.753068	Smyd1	P-5851-1,37896,105;	1	NA	0	NA	0	NA	0	NA	0	NA	0
Snx31	0.0974974	0.138257	0.725073	0.376478	Snx31	0.472212	0.478264	0.890671	0.654414	Snx31	P-7266-1,23436,90;	1	NA	0	NA	0	NA	0	NA	0	NA	0
Snx8	11.1203	7.52582	1.47699	0.0467542	Snx8	7.96486	5.35078	1.66892	0.0876218	Snx8	P-9337-1,19491,75;	1	NA	0	NA	0	NA	0	NA	0	NA	0
Sohlh2	0	0	1	NA	Sohlh2	0	0	1	NA	Sohlh2	P-8425-1,-8132,80;P-6987-1,31952,92;	2	NA	0	NA	0	NA	0	NA	0	NA	0
Sord	8.039	8.47537	0.948574	0.687783	Sord	9.48223	8.18498	1.05012	0.49756	Sord	P-11828-1,8437,63;	1	NA	0	NA	0	NA	0	NA	0	NA	0
Sox3	0.0202042	0.00817515	1.66184	0.391338	Sox3	0.0383714	0	4.83714	0.42265	Sox3	P-12164-2,238929,62;	1	NA	0	NA	0	NA	0	NA	0	NA	0
Spag16	0.164939	0.0309582	4.27115	0.0818281	Spag16	0.345119	0.227243	1.32871	0.154061	Spag16	P-8540-1,294766,80;	1	NA	0	NA	0	NA	0	NA	0	NA	0
Sparcl1	1.16317	46.1425	0.0254193	0.00678658	Sparcl1	2.44114	6.2728	0.474738	0.0094919	Sparcl1	P-5648-2,-14498,108;P-9485-1,12168,74;	2	NA	0	NA	0	NA	0	NA	0	NA	0
Spata24	10.1631	6.64642	1.52831	0.0560014	Spata24	8.21955	7.57669	1.06078	0.516641	Spata24	P-10227-6,-9924,70;	1	NA	0	NA	0	NA	0	NA	0	NA	0
Spatc1	0	0	1	NA	Spatc1	0.0493688	0	5.93688	0.42265	Spatc1	P-659-2,-10418,552;	1	NA	0	NA	0	NA	0	NA	0	NA	0
Specc1	2.2218	4.1534	0.536052	0.018332	Specc1	2.63511	3.85851	0.60732	0.00862913	Specc1	P-11121-2,-105005,66;	1	NA	0	NA	0	NA	0	NA	0	NA	0
Spef1	8.43882	5.83948	1.44437	0.0250869	Spef1	7.8543	8.00144	0.98028	0.190861	Spef1	P-7049-1,5480,91;	1	NA	0	NA	0	NA	0	NA	0	NA	0
Spg21	24.1263	19.9944	1.20655	0.193555	Spg21	21.7323	20.5954	1.0275	0.734242	Spg21	P-11581-2,7890,64;	1	NA	0	NA	0	NA	0	NA	0	NA	0
Spink10	0.094476	0.27431	0.367472	0.0247324	Spink10	0.0698121	0.0531284	7.98121	0.42265	Spink10	P-5800-1,21408,106;	1	NA	0	NA	0	NA	0	NA	0	NA	0
Spink5	0	0	1	NA	Spink5	0	0	1	NA	Spink5	P-11210-1,-78590,66;	1	NA	0	NA	0	NA	0	NA	0	NA	0
Spire2	0.841797	1.28733	0.656579	0.00583155	Spire2	1.34886	0.589188	2.39213	0.0573015	Spire2	P-5120-2,15615,117;	1	NA	0	NA	0	NA	0	NA	0	NA	0
Spns1	22.4783	16.6998	1.34581	0.135894	Spns1	15.109	9.04441	1.61092	0.0687179	Spns1	P-2482-1,-114,196;	1	NA	0	NA	0	NA	0	NA	0	NA	0
Spns2	0.42862	0.533837	0.806528	0.459862	Spns2	0.950929	1.47099	0.513488	0.00616072	Spns2	P-11294-1,17661,66;	1	NA	0	NA	0	NA	0	NA	0	NA	0
Spon2	0.0789038	3.96875	0.0223447	0.0180564	Spon2	0.267254	0.323879	0.439527	0.107024	Spon2	P-12610-1,-5011,61;P-6559-1,13757,96;	2	NA	0	NA	0	NA	0	NA	0	NA	0
Spop	32.0593	35.7063	0.897888	0.413543	Spop	29.4885	30.9578	0.984073	0.835665	Spop	P-5182-1,-11563,116;P-5155-1,75355,117;	2	NA	0	NA	0	NA	0	NA	0	NA	0
Spryd7	5.26652	3.63876	1.44611	0.105621	Spryd7	4.53971	2.95418	1.59749	0.0772028	Spryd7	P-4432-1,-12691,132;P-9269-1,532,75;	2	NA	0	NA	0	NA	0	NA	0	NA	0
Spta1	0.0223223	0.186852	0.164196	0.134614	Spta1	0.0705427	0.119954	3.96241	0.0822797	Spta1	P-4754-1,42581,125;	1	NA	0	NA	0	NA	0	NA	0	NA	0
Sptbn2	2.19786	1.01556	2.15283	0.221133	Sptbn2	2.69922	3.60831	0.889587	0.00407417	Sptbn2	P-11046-1,8394,67;	1	NA	0	NA	0	NA	0	NA	0	NA	0
Srfbp1	15.7198	11.3628	1.38311	0.032687	Srfbp1	13.7479	14.8028	0.923277	0.185668	Srfbp1	P-11608-1,-79714,64;	1	NA	0	NA	0	NA	0	NA	0	NA	0
Srgap2	6.95428	10.0324	0.69349	0.0143948	Srgap2	10.3777	9.80385	1.00607	0.923266	Srgap2	P-6316-1,216339,100;P-2834-1,146798,180;	2	NA	0	NA	0	NA	0	NA	0	NA	0
Ssu2	0	0.0453954	0.18052	0.206712	Ssu2	0.0222214	0	3.22214	0.42265	Ssu2	P-12840-2,73176,60;	1	NA	0	NA	0	NA	0	NA	0	NA	0
St14	0.246025	0.705046	0.358054	0.313607	St14	3.29683	1.42568	1.73987	0.00183357	St14	P-4257-1,13097,136;	1	NA	0	NA	0	NA	0	NA	0	NA	0
St5	10.9498	14.2905	0.76639	0.0892953	St5	11.6446	15.291	0.781631	0.030629	St5	P-11510-1,2655,64;	1	NA	0	NA	0	NA	0	NA	0	NA	0
St6gal2	0.122226	0.0618304	1.8408	0.311145	St6gal2	0.17462	0.964379	0.177733	0.0113154	St6gal2	P-12287-3,-124234,62;	1	NA	0	NA	0	NA	0	NA	0	NA	0
St6galnac6	6.80726	8.58543	0.793127	0.140113	St6galnac6	7.03345	4.62695	1.36849	0.0584527	St6galnac6	P-9603-1,13862,73;	1	NA	0	NA	0	NA	0	NA	0	NA	0
St7	6.07531	7.37366	0.824159	0.0562637	St7	5.53703	6.49091	0.871208	0.00746148	St7	P-2518-1,67945,194;	1	NA	0	NA	0	NA	0	NA	0	NA	0
Stambpl1	1.14706	3.46787	0.332691	0.0433704	Stambpl1	2.39457	1.22277	1.6247	0.0235494	Stambpl1	P-9606-1,18148,73;	1	NA	0	NA	0	NA	0	NA	0	NA	0
Steap2	0.373271	2.32263	0.164308	0.00398485	Steap2	1.37827	1.49673	0.835131	0.105567	Steap2	P-2944-1,-24701,175;	1	NA	0	NA	0	NA	0	NA	0	NA	0
Stk33	0.128925	0.219265	0.605959	0.286114	Stk33	0.259735	0.378777	1.02254	0.796101	Stk33	P-12517-2,242372,61;	1	NA	0	NA	0	NA	0	NA	0	NA	0
Strada	11.7295	9.61311	1.21992	0.276844	Strada	9.21031	10.8001	0.869204	0.105592	Strada	P-11995-1,18981,63;	1	NA	0	NA	0	NA	0	NA	0	NA	0
Strn4	44.3969	46.3585	0.957697	0.729474	Strn4	35.2524	30.8763	1.13228	0.0649944	Strn4	P-10259-2,-22630,70;	1	NA	0	NA	0	NA	0	NA	0	NA	0
Stx17	4.81653	5.77511	0.834302	0.185347	Stx17	5.27856	5.70157	0.861187	0.265157	Stx17	P-4580-1,104226,128;P-6712-1,-46607,95;	2	NA	0	NA	0	NA	0	NA	0	NA	0
Suclg1	60.071	53.8011	1.11652	0.333787	Suclg1	47.3156	36.8619	1.24698	0.106404	Suclg1	P-7071-1,67076,91;	1	NA	0	NA	0	NA	0	NA	0	NA	0
Sugp2	13.0698	7.37856	1.77028	0.118459	Sugp2	8.96887	5.52307	1.7835	0.0253792	Sugp2	P-11377-2,-28,65;	1	NA	0	NA	0	NA	0	NA	0	NA	0
Svip	2.51796	1.85432	1.35597	0.161827	Svip	4.01243	2.92627	1.44332	0.0277138	Svip	P-288-1,120463,771;P-6441-1,22146,98;	2	NA	0	NA	0	NA	0	NA	0	NA	0
Sycp3	0.0748554	0.0669216	1.10314	0.851728	Sycp3	0.0261627	0	3.61627	0.42265	Sycp3	P-11434-1,29253,65;	1	NA	0	NA	0	NA	0	NA	0	NA	0
Syngr2	17.5845	12.5764	1.3979	0.03233	Syngr2	18.9376	11.1692	1.80149	0.00789552	Syngr2	P-5697-1,-7792,107;	1	NA	0	NA	0	NA	0	NA	0	NA	0
Syt12	5.20934	1.03596	4.99001	0.00017319	Syt12	2.18824	1.00412	2.10767	0.0299737	Syt12	P-11340-1,20430,65;P-9654-4,23083,73;	2	NA	0	NA	0	NA	0	NA	0	NA	0
Taar6	0	0	1	NA	Taar6	0.0327155	0	4.27155	0.42265	Taar6	P-11569-1,1521,64;	1	NA	0	NA	0	NA	0	NA	0	NA	0
Tac2	0.285168	0.163895	1.69739	0.354062	Tac2	0.199035	2.12107	0.120952	0.00124281	Tac2	P-9954-1,-13694,72;	1	NA	0	NA	0	NA	0	NA	0	NA	0
Taf15	57.7179	49.5402	1.16504	0.00274599	Taf15	46.5278	46.4741	0.889045	0.295894	Taf15	P-12996-1,-287,60;	1	NA	0	NA	0	NA	0	NA	0	NA	0
Tagln	5.76602	33.8072	0.170801	0.0688139	Tagln	6.79612	17.7225	0.52881	0.0203892	Tagln	P-4993-1,2589,120;	1	NA	0	NA	0	NA	0	NA	0	NA	0
Tbpl2	0	0	1	NA	Tbpl2	0.0326401	0	4.26401	0.42265	Tbpl2	P-12876-4,-5555,60;	1	NA	0	NA	0	NA	0	NA	0	NA	0
Tcap	1.30576	0.138608	8.85393	0.0263412	Tcap	1.77127	0	178.127	0.00924733	Tcap	P-2260-1,-410,209;	1	NA	0	NA	0	NA	0	NA	0	NA	0
Tceb1	26.4564	22.7044	1.16518	0.517475	Tceb1	23.2378	20.3598	1.05026	0.388095	Tceb1	P-6271-6,-260,100;	1	NA	0	NA	0	NA	0	NA	0	NA	0
Tdrkh	4.72764	1.03233	4.54524	0.000404507	Tdrkh	4.81466	5.65821	1.08868	0.216847	Tdrkh	P-9254-1,-7676,75;	1	NA	0	NA	0	NA	0	NA	0	NA	0
Tesk2	2.6139	2.74402	0.952751	0.495512	Tesk2	2.76079	2.08591	1.67316	0.00896125	Tesk2	P-10492-2,16774,69;P-9883-1,18237,72;	2	NA	0	NA	0	NA	0	NA	0	NA	0
Tgtp1	0.350381	0.00807334	19.9399	0.024023	Tgtp1	0.284728	1.0761	0.296605	0.00264251	Tgtp1	P-5354-1,-2029,113;	1	NA	0	NA	0	NA	0	NA	0	NA	0
Thbs4	0.680518	1.1292	0.606142	0.237371	Thbs4	1.10695	2.18403	0.468945	0.00469028	Thbs4	P-11224-2,118320,66;	1	NA	0	NA	0	NA	0	NA	0	NA	0
Tigd4	0.00727867	0	1.72787	0.234603	Tigd4	0.139026	0	14.9026	0.329463	Tigd4	P-11400-1,1817,65;	1	NA	0	NA	0	NA	0	NA	0	NA	0
Timm13	43.2787	32.4069	1.33537	0.281578	Timm13	27.6187	15.8407	2.0726	0.065102	Timm13	P-12323-2,-87,62;	1	NA	0	NA	0	NA	0	NA	0	NA	0
Timp2	60.9408	64.8659	0.939498	0.637961	Timp2	68.2858	56.096	1.19027	0.0536342	Timp2	P-5752-1,-9961,107;P-5291-1,-39780,114;P-975-1,-7774,409;	3	NA	0	NA	0	NA	0	NA	0	NA	0
Tkt	92.2771	98.0331	0.941291	0.336271	Tkt	93.5625	90.9326	1.01716	0.689384	Tkt	P-12796-1,10372,60;	1	NA	0	NA	0	NA	0	NA	0	NA	0
Tm6sf1	1.82681	2.91992	0.626913	0.0347791	Tm6sf1	1.66439	7.67364	0.23469	1.39717e-05	Tm6sf1	P-9922-1,40136,72;	1	NA	0	NA	0	NA	0	NA	0	NA	0
Rragd	13.9389	5.6131	2.48063	0.0643878	Rragd	19.1394	11.7487	1.69333	0.00807154	Rragd	P-249-2,-46029,811;	1	NA	0	NA	0	NA	0	NA	0	NA	0
Tm9sf2	43.9965	52.372	0.840107	0.406787	Tm9sf2	43.2904	36.629	1.12498	0.214341	Tm9sf2	P-7809-1,10126,85;	1	NA	0	NA	0	NA	0	NA	0	NA	0
Tmem154	0.0172191	0.248088	0.105465	4.92464e-05	Tmem154	0.0827728	0.161979	0.38062	0.0165097	Tmem154	P-5437-2,82161,112;P-11400-1,-70801,65;	2	NA	0	NA	0	NA	0	NA	0	NA	0
Tmem161a	16.5223	12.6194	1.30904	0.0748033	Tmem161a	10.1832	8.00583	1.2064	0.161012	Tmem161a	P-12925-2,-620,60;	1	NA	0	NA	0	NA	0	NA	0	NA	0
Tmem165	49.0796	49.8759	0.984038	0.88388	Tmem165	45.5558	46.4726	1.06146	0.0443843	Tmem165	P-3177-1,-18844,167;	1	NA	0	NA	0	NA	0	NA	0	NA	0
Tmem177	2.73148	2.14344	1.27307	0.0298313	Tmem177	2.34511	2.01483	1.13243	0.277173	Tmem177	P-12745-1,-23771,61;	1	NA	0	NA	0	NA	0	NA	0	NA	0
Tmem183a	23.7952	20.0386	1.18737	0.353195	Tmem183a	19.029	14.8914	1.24493	0.114327	Tmem183a	P-10249-3,8341,70;	1	NA	0	NA	0	NA	0	NA	0	NA	0
Tmem184b	26.1952	24.2272	1.0812	0.332151	Tmem184b	25.1177	34.3559	0.726951	0.055513	Tmem184b	P-6787-1,342,94;	1	NA	0	NA	0	NA	0	NA	0	NA	0
Tmem214	22.0512	24.028	0.917765	0.361614	Tmem214	19.4976	18.0053	1.02131	0.562144	Tmem214	P-7396-1,-6632,88;	1	NA	0	NA	0	NA	0	NA	0	NA	0
Tmem236	0.0334295	0.00971197	2.20321	0.334646	Tmem236	0.0389694	0.0355915	0.603198	0.36641	Tmem236	P-5302-1,18,114;	1	NA	0	NA	0	NA	0	NA	0	NA	0
Tmem239	0	0	1	NA	Tmem239	0	0	1	NA	Tmem239	P-3759-2,2002,149;	1	NA	0	NA	0	NA	0	NA	0	NA	0
Tmem255b	0.0141166	0.0323465	0.569506	0.529211	Tmem255b	0.101812	0.177424	0.306461	0.130857	Tmem255b	P-8204-1,31851,82;	1	NA	0	NA	0	NA	0	NA	0	NA	0
Tmem30c	0.136049	0.0164096	5.53014	0.136594	Tmem30c	0.0867663	0.0785056	0.5794	0.348922	Tmem30c	P-7405-1,-26480,88;	1	NA	0	NA	0	NA	0	NA	0	NA	0
1700037H04Rik	33.0368	14.6546	2.25351	0.00312998	1700037H04Rik	26.3358	24.8819	1.076	0.160699	1700037H04Rik	P-10224-1,17649,70;P-7049-1,-9701,91;	2	NA	0	NA	0	NA	0	NA	0	NA	0
Tmem37	7.02515	7.66821	0.916249	0.737178	Tmem37	3.01089	9.72352	0.38847	0.00150665	Tmem37	P-12914-1,183,60;	1	NA	0	NA	0	NA	0	NA	0	NA	0
Tmem50b	9.36834	9.38987	0.997709	0.986513	Tmem50b	7.98029	7.64189	0.94808	0.100364	Tmem50b	P-12056-2,40547,63;	1	NA	0	NA	0	NA	0	NA	0	NA	0
Tmem87a	15.168	15.3165	0.990308	0.903734	Tmem87a	13.6774	11.42	1.12472	0.377519	Tmem87a	P-12964-1,37449,60;	1	NA	0	NA	0	NA	0	NA	0	NA	0
Tmem98	36.9236	48.1474	0.766936	0.0852016	Tmem98	29.1603	29.0529	0.955115	0.648548	Tmem98	P-831-1,8114,462;	1	NA	0	NA	0	NA	0	NA	0	NA	0
Tmprss11e	0	0.00273543	0.785211	0.42265	Tmprss11e	0.0332147	0	4.32147	0.42265	Tmprss11e	P-9486-1,20056,74;	1	NA	0	NA	0	NA	0	NA	0	NA	0
Tnfrsf14	0.00886045	1.40982	0.0132837	0.00270986	Tnfrsf14	0.153079	0.170092	0.465693	0.206665	Tnfrsf14	P-7626-2,23619,86;	1	NA	0	NA	0	NA	0	NA	0	NA	0
Tnfrsf18	0.0940712	0.239528	0.417072	0.088077	Tnfrsf18	0.0482978	0.419171	5.82978	0.240975	Tnfrsf18	P-11033-2,5996,67;	1	NA	0	NA	0	NA	0	NA	0	NA	0
Tnfrsf1b	0.063281	1.3302	0.0546793	0.00800817	Tnfrsf1b	0.186365	0.22748	0.553924	0.207205	Tnfrsf1b	P-6448-2,46597,98;	1	NA	0	NA	0	NA	0	NA	0	NA	0
Tnfsf10	0.0281805	0.20629	0.176525	0.033531	Tnfsf10	0.125528	0.303162	0.568907	0.00411634	Tnfsf10	P-4937-2,17115,121;P-2388-1,9939,201;P-8598-2,-79649,79;P-7685-3,-110711,86;	4	NA	0	NA	0	NA	0	NA	0	NA	0
Tnni3k	0	0	1	NA	Tnni3k	0	0	1	NA	Tnni3k	P-4327-1,291789,134;P-11958-3,253583,63;P-8557-1,288811,79;	3	NA	0	NA	0	NA	0	NA	0	NA	0
Toe1	14.1702	11.4574	1.23657	0.00953678	Toe1	9.64576	6.61902	1.43442	0.104224	Toe1	P-10492-2,69918,69;P-9883-1,68455,72;	2	NA	0	NA	0	NA	0	NA	0	NA	0
Tph1	0.0237454	0.0593734	0.486431	0.161792	Tph1	0.379444	0.184803	1.46685	0.17682	Tph1	P-12179-5,-4774,62;	1	NA	0	NA	0	NA	0	NA	0	NA	0
Tpmt	2.96053	3.67569	0.805961	0.294495	Tpmt	4.15247	3.96753	0.902232	0.0602584	Tpmt	P-8122-2,22203,82;	1	NA	0	NA	0	NA	0	NA	0	NA	0
Tpx2	40.0479	44.2857	0.904329	0.134855	Tpx2	34.6054	42.4775	0.801473	0.0649107	Tpx2	P-5301-1,57655,114;P-3925-1,51209,144;P-3465-4,14908,157;	3	NA	0	NA	0	NA	0	NA	0	NA	0
Traf4	33.7927	40.8029	0.828236	0.0822668	Traf4	27.8479	24.3362	1.14782	0.177124	Traf4	P-9628-1,9094,73;	1	NA	0	NA	0	NA	0	NA	0	NA	0
Traf7	40.8307	34.4426	1.18542	0.0872998	Traf7	29.1086	27.5727	1.0329	0.466571	Traf7	P-9081-2,-182,76;	1	NA	0	NA	0	NA	0	NA	0	NA	0
Trappc3	33.1081	35.7474	0.92619	0.458194	Trappc3	23.1604	20.194	1.28887	0.038859	Trappc3	P-10032-4,-1390,71;	1	NA	0	NA	0	NA	0	NA	0	NA	0
Trim13	4.2356	4.30963	0.982863	0.92584	Trim13	2.59843	3.2416	0.78271	0.142428	Trim13	P-4432-1,-28649,132;	1	NA	0	NA	0	NA	0	NA	0	NA	0
Trim26	15.2752	13.9076	1.09826	0.468317	Trim26	13.5391	14.1011	0.84963	0.203238	Trim26	P-8953-1,-118,77;	1	NA	0	NA	0	NA	0	NA	0	NA	0
Trim35	51.2539	52.649	0.973507	0.511173	Trim35	43.2377	41.2636	1.03391	0.64959	Trim35	P-3978-4,-103,143;	1	NA	0	NA	0	NA	0	NA	0	NA	0
Trim72	0.114801	0.0660924	1.64012	0.0787498	Trim72	0.205769	0.0770608	1.87081	0.0132714	Trim72	P-5596-2,46877,109;	1	NA	0	NA	0	NA	0	NA	0	NA	0
Trnp1	1.73052	1.01335	1.70081	0.0286814	Trnp1	1.98154	1.11692	3.11317	0.0268815	Trnp1	P-5814-1,8569,105;	1	NA	0	NA	0	NA	0	NA	0	NA	0
Trp53inp1	10.1343	5.98574	1.69192	0.0957827	Trp53inp1	10.6786	11.8927	0.906523	0.254081	Trp53inp1	P-7158-2,-32673,90;	1	NA	0	NA	0	NA	0	NA	0	NA	0
Trpc5	0.210699	0.0128028	9.67861	0.0266169	Trpc5	0.19259	0.0309223	13.4126	0.138509	Trpc5	P-12241-1,151691,62;	1	NA	0	NA	0	NA	0	NA	0	NA	0
Tslp	2.75039	0.432804	6.23388	0.0456854	Tslp	0.848785	0.309287	1.36624	0.00486947	Tslp	P-5786-1,-92540,106;P-10666-4,1556,68;	2	NA	0	NA	0	NA	0	NA	0	NA	0
Tspan7	47.3991	64.7012	0.732626	0.0187011	Tspan7	33.3752	27.0283	1.25501	0.0073365	Tspan7	P-8857-2,31453,77;P-8542-1,162108,79;	2	NA	0	NA	0	NA	0	NA	0	NA	0
Tsr3	22.5109	14.0959	1.59656	0.00104678	Tsr3	13.6661	12.0041	1.19625	0.3317	Tsr3	P-10727-1,146,68;	1	NA	0	NA	0	NA	0	NA	0	NA	0
Ttc21a	0.254899	0.123056	1.99088	0.120076	Ttc21a	0.231196	0.0830184	1.37015	0.437017	Ttc21a	P-8416-1,2228,80;	1	NA	0	NA	0	NA	0	NA	0	NA	0
Ttc23l	0.0109441	0	2.09441	0.42265	Ttc23l	0	0	1	NA	Ttc23l	P-5419-1,-128938,112;	1	NA	0	NA	0	NA	0	NA	0	NA	0
Ttc30b	3.14607	4.42955	0.710899	0.372844	Ttc30b	3.75026	5.96244	0.635111	0.0749365	Ttc30b	P-12779-1,-333,60;	1	NA	0	NA	0	NA	0	NA	0	NA	0
Ttc36	0.562522	1.25979	0.45088	0.0732419	Ttc36	6.02846	0.397625	7.49887	0.0386142	Ttc36	P-12418-2,-7660,61;	1	NA	0	NA	0	NA	0	NA	0	NA	0
Tuft1	4.45334	1.29727	3.41426	0.000600386	Tuft1	3.65105	2.83148	1.42906	0.0334142	Tuft1	P-9156-1,1121,76;	1	NA	0	NA	0	NA	0	NA	0	NA	0
Txnrd1	28.0461	44.6993	0.627523	0.000593688	Txnrd1	35.1621	23.3451	1.46463	0.0071049	Txnrd1	P-11063-1,4131,67;P-8196-2,7048,82;	2	NA	0	NA	0	NA	0	NA	0	NA	0
Uaca	11.6315	19.0791	0.609849	0.0132712	Uaca	14.1316	12.799	0.975582	0.815062	Uaca	P-7673-1,35234,86;	1	NA	0	NA	0	NA	0	NA	0	NA	0
Ubash3a	0.00625767	0.043735	0.302553	0.345084	Ubash3a	0.0383324	0	4.83324	0.42265	Ubash3a	P-8113-1,50630,82;	1	NA	0	NA	0	NA	0	NA	0	NA	0
Ube2l6	2.59058	25.0779	0.103659	0.0788457	Ube2l6	2.56885	3.4591	0.797723	0.177095	Ube2l6	P-10793-2,600,68;	1	NA	0	NA	0	NA	0	NA	0	NA	0
Ubxn10	0.352768	0.185702	1.85368	0.149667	Ubxn10	0.513935	0.513026	1.00347	0.970943	Ubxn10	P-8135-3,11056,82;	1	NA	0	NA	0	NA	0	NA	0	NA	0
Ubxn8	7.50959	6.27569	1.1963	0.168887	Ubxn8	7.51766	8.83342	0.761518	0.00283106	Ubxn8	P-12018-3,31785,63;P-10018-1,37880,71;	2	NA	0	NA	0	NA	0	NA	0	NA	0
Ucp1	0	0	1	NA	Ucp1	0.0158131	0	2.58131	0.19023	Ucp1	P-7254-2,-112007,90;	1	NA	0	NA	0	NA	0	NA	0	NA	0
Upk1b	0.00975952	0.134177	0.137051	0.304313	Upk1b	1.04516	0.478383	1.09144	0.869796	Upk1b	P-6721-1,46356,95;	1	NA	0	NA	0	NA	0	NA	0	NA	0
Upp2	0.0187485	0.0266877	0.783601	0.683438	Upp2	0.0496881	0	5.96881	0.42265	Upp2	P-6082-1,-159225,102;	1	NA	0	NA	0	NA	0	NA	0	NA	0
Uqcr10	117.527	119.646	0.982292	0.939956	Uqcr10	72.4847	48.3123	1.50311	0.187004	Uqcr10	P-10524-2,-884,69;	1	NA	0	NA	0	NA	0	NA	0	NA	0
Usb1	11.9407	15.5493	0.768077	0.0212392	Usb1	12.6316	10.796	1.34021	0.0296993	Usb1	P-11186-1,48,66;	1	NA	0	NA	0	NA	0	NA	0	NA	0
Usp27x	1.94085	2.28014	0.85185	0.370621	Usp27x	2.14911	1.20578	1.9963	0.0908569	Usp27x	P-8306-1,-68292,81;	1	NA	0	NA	0	NA	0	NA	0	NA	0
Utf1	0.0285253	0	3.85253	0.184275	Utf1	0.0855198	0	9.55198	0.186587	Utf1	P-3300-1,-28047,162;	1	NA	0	NA	0	NA	0	NA	0	NA	0
Utp23	3.56457	2.89074	1.23229	0.184092	Utp23	3.66924	3.12195	1.00255	0.974599	Utp23	P-4929-1,74341,121;	1	NA	0	NA	0	NA	0	NA	0	NA	0
Uxs1	18.518	25.1874	0.735315	0.0184713	Uxs1	13.1039	25.8027	0.479284	0.00222798	Uxs1	P-6052-1,46403,103;	1	NA	0	NA	0	NA	0	NA	0	NA	0
Vdac3	94.1312	89.6598	1.04987	0.728924	Vdac3	69.6626	57.2054	1.21237	0.132915	Vdac3	P-869-1,87122,446;P-7366-1,56561,89;P-7306-1,80080,89;	3	NA	0	NA	0	NA	0	NA	0	NA	0
Vmn2r72	0	0	1	NA	Vmn2r72	0.00465545	0	1.46554	0.42265	Vmn2r72	P-6982-1,-85731,92;	1	NA	0	NA	0	NA	0	NA	0	NA	0
Vmn2r73	0	0	1	NA	Vmn2r73	0.0177145	0	2.77145	0.42265	Vmn2r73	P-6982-1,35226,92;	1	NA	0	NA	0	NA	0	NA	0	NA	0
Vmo1	0.148792	0.111735	1.3044	0.723508	Vmo1	0.0386857	0	4.86857	0.19023	Vmo1	P-9529-1,-118,74;	1	NA	0	NA	0	NA	0	NA	0	NA	0
Vps28	29.8326	25.9241	1.15071	0.226041	Vps28	22.0863	20.7224	1.10244	0.119344	Vps28	P-10119-1,-50,71;	1	NA	0	NA	0	NA	0	NA	0	NA	0
Vps33a	13.1452	10.4819	1.25384	0.00769349	Vps33a	14.5406	13.0968	1.17612	0.0369971	Vps33a	P-9338-2,-110592,75;P-8209-3,-98292,82;	2	NA	0	NA	0	NA	0	NA	0	NA	0
Vps39	8.5201	7.35203	1.15866	0.0689621	Vps39	9.19364	8.84627	1.09479	0.394725	Vps39	P-12964-1,-13503,60;	1	NA	0	NA	0	NA	0	NA	0	NA	0
Vwf	0.0141487	0.224875	0.102815	0.0649028	Vwf	0.0527774	0.0024563	4.20969	0.10493	Vwf	P-10543-1,20011,69;	1	NA	0	NA	0	NA	0	NA	0	NA	0
Wdfy4	0.184257	0.359024	0.526407	0.0551618	Wdfy4	0.142144	0.283454	0.402935	0.0416661	Wdfy4	P-11989-2,189936,63;	1	NA	0	NA	0	NA	0	NA	0	NA	0
Wdhd1	15.4532	12.5205	1.23404	0.188437	Wdhd1	12.3755	12.8327	0.920613	0.112313	Wdhd1	P-9786-1,23013,72;	1	NA	0	NA	0	NA	0	NA	0	NA	0
Wdr19	8.03113	4.33912	1.84891	0.026836	Wdr19	8.95022	10.1643	0.9201	0.0995967	Wdr19	P-11662-1,-41683,64;	1	NA	0	NA	0	NA	0	NA	0	NA	0
Wdr27	0.0158231	0.0115986	1.19559	0.621446	Wdr27	0.0246166	0	3.46166	0.42265	Wdr27	P-2442-2,169595,198;P-10991-2,226920,67;	2	NA	0	NA	0	NA	0	NA	0	NA	0
Wfdc5	0	0	1	NA	Wfdc5	0.0876733	0	9.76733	0.42265	Wfdc5	P-10267-1,4483,70;	1	NA	0	NA	0	NA	0	NA	0	NA	0
Whsc1l1	7.19859	7.61482	0.94541	0.571127	Whsc1l1	9.27373	9.14441	1.00393	0.939215	Whsc1l1	P-12513-1,106873,61;	1	NA	0	NA	0	NA	0	NA	0	NA	0
Wnt6	0.14788	0.670383	0.232046	0.101124	Wnt6	0.282823	0.616864	0.443302	0.200005	Wnt6	P-12747-2,-17313,61;	1	NA	0	NA	0	NA	0	NA	0	NA	0
Xpo4	7.73351	7.98912	0.968046	0.844999	Xpo4	13.0521	11.4918	1.04146	0.443464	Xpo4	P-4711-1,54249,126;P-9355-1,-49394,75;	2	NA	0	NA	0	NA	0	NA	0	NA	0
Xrcc1	64.1726	34.409	1.86474	0.00470189	Xrcc1	53.0487	35.3062	1.35357	0.0242278	Xrcc1	P-5582-2,-256,109;	1	NA	0	NA	0	NA	0	NA	0	NA	0
Zbtb17	15.9208	8.95991	1.77603	0.0340389	Zbtb17	12.4136	10.7031	1.15178	0.079206	Zbtb17	P-2535-1,13787,193;P-6476-1,78897,98;	2	NA	0	NA	0	NA	0	NA	0	NA	0
Zbtb44	5.87076	4.76211	1.23232	0.275453	Zbtb44	10.4879	8.91828	1.23925	0.10959	Zbtb44	P-4257-1,88112,136;P-2802-2,-33246,182;	2	NA	0	NA	0	NA	0	NA	0	NA	0
Zc2hc1b	0	0	1	NA	Zc2hc1b	0	0	1	NA	Zc2hc1b	P-7246-3,65248,90;	1	NA	0	NA	0	NA	0	NA	0	NA	0
Zdbf2	1.26644	2.29302	0.554248	0.115887	Zdbf2	5.27483	1.32857	4.17383	0.00985364	Zdbf2	P-6543-1,-47251,97;	1	NA	0	NA	0	NA	0	NA	0	NA	0
Zdhhc13	16.745	8.85325	1.8904	0.00946167	Zdhhc13	20.1732	16.7701	1.1233	0.0250474	Zdhhc13	P-1951-1,18228,228;P-10826-1,-14526,67;P-10697-1,-22891,68;	3	NA	0	NA	0	NA	0	NA	0	NA	0
Zdhhc24	3.4297	2.93644	1.16741	0.202643	Zdhhc24	3.14009	4.00281	0.883069	0.256012	Zdhhc24	P-3523-1,20430,155;	1	NA	0	NA	0	NA	0	NA	0	NA	0
Zfp174	0.748765	0.835387	0.897536	0.579061	Zfp174	1.15229	1.19526	1.2114	0.288828	Zfp174	P-10853-1,7712,67;	1	NA	0	NA	0	NA	0	NA	0	NA	0
Zfp202	3.63437	2.49785	1.45319	0.0716076	Zfp202	3.05763	2.91531	1.01918	0.816887	Zfp202	P-8660-2,42582,78;	1	NA	0	NA	0	NA	0	NA	0	NA	0
Zfp212	14.9234	11.7817	1.26643	0.00767298	Zfp212	10.8548	9.97456	0.99134	0.894277	Zfp212	P-7349-1,-12405,89;	1	NA	0	NA	0	NA	0	NA	0	NA	0
Zfp282	10.2187	8.68225	1.17677	0.0222743	Zfp282	11.1914	8.54968	1.43178	0.011414	Zfp282	P-7349-1,30867,89;	1	NA	0	NA	0	NA	0	NA	0	NA	0
Zfp30	2.98324	3.89647	0.766227	0.235021	Zfp30	3.35773	1.86281	1.81069	0.0818051	Zfp30	P-11807-2,-9370,63;	1	NA	0	NA	0	NA	0	NA	0	NA	0
Zfp319	11.4444	9.51188	1.20295	0.244115	Zfp319	12.0437	7.67937	1.62972	0.00564896	Zfp319	P-11186-1,-390,66;	1	NA	0	NA	0	NA	0	NA	0	NA	0
Zfp41	8.56725	8.96106	0.956102	0.708952	Zfp41	9.4072	7.55666	1.23651	0.119299	Zfp41	P-6154-1,-7476,101;	1	NA	0	NA	0	NA	0	NA	0	NA	0
Zfp410	10.7619	8.44913	1.27341	0.0152003	Zfp410	8.51387	6.52392	1.35103	0.119245	Zfp410	P-6693-1,93,95;	1	NA	0	NA	0	NA	0	NA	0	NA	0
Zfp474	0.0383891	0.0248326	1.38919	0.635567	Zfp474	0.114916	0	12.4916	0.342188	Zfp474	P-1155-2,-1833,351;	1	NA	0	NA	0	NA	0	NA	0	NA	0
Zfp687	19.585	11.9563	1.63751	0.0660983	Zfp687	20.2076	16.795	1.30617	0.00981177	Zfp687	P-12775-3,-944,60;P-8281-2,-23764,81;	2	NA	0	NA	0	NA	0	NA	0	NA	0
Zfp715	6.67204	5.20738	1.28073	0.185835	Zfp715	6.0633	4.55639	1.53513	0.00618421	Zfp715	P-11253-2,-31776,66;	1	NA	0	NA	0	NA	0	NA	0	NA	0
Zfp759	1.07065	0.80775	1.32149	0.343949	Zfp759	1.32048	1.63109	1.11427	0.290887	Zfp759	P-5421-3,78,112;	1	NA	0	NA	0	NA	0	NA	0	NA	0
Zfp780b	2.41501	2.19776	1.0984	0.704748	Zfp780b	3.15485	1.89458	1.77046	0.0433127	Zfp780b	P-3671-2,-3802,151;	1	NA	0	NA	0	NA	0	NA	0	NA	0
Zfp811	1.52628	1.24076	1.22828	0.469615	Zfp811	1.37517	1.30487	1.42156	0.313973	Zfp811	P-9405-1,-13299,74;	1	NA	0	NA	0	NA	0	NA	0	NA	0
Zfp84	4.06829	3.45066	1.17847	0.269457	Zfp84	5.94735	5.57473	1.15405	0.0557436	Zfp84	P-11807-2,6076,63;P-11254-1,-172,66;	2	NA	0	NA	0	NA	0	NA	0	NA	0
Zfyve9	12.7973	14.2662	0.897112	0.288702	Zfyve9	15.3789	12.6965	0.983363	0.559344	Zfyve9	P-1575-2,-44855,263;	1	NA	0	NA	0	NA	0	NA	0	NA	0
Zgpat	19.4078	11.4176	1.69921	0.145482	Zgpat	14.0586	10.2205	1.51141	0.0425775	Zgpat	P-3525-1,-24388,155;	1	NA	0	NA	0	NA	0	NA	0	NA	0
Zmiz2	28.9949	16.7791	1.72761	0.0409017	Zmiz2	36.6799	41.1955	0.84586	0.117726	Zmiz2	P-4180-1,-39694,138;P-9367-2,17077,75;	2	NA	0	NA	0	NA	0	NA	0	NA	0
Zmym4	18.125	16.3919	1.10566	0.50418	Zmym4	24.9623	24.8199	0.998156	0.972846	Zmym4	P-4443-1,145134,131;	1	NA	0	NA	0	NA	0	NA	0	NA	0
Zp1	0	0.00392694	0.718033	0.42265	Zp1	0	0	1	NA	Zp1	P-10444-1,15030,69;	1	NA	0	NA	0	NA	0	NA	0	NA	0
Zpbp	0.372361	0.180707	2.00496	0.0842728	Zpbp	0.263447	0.701273	0.868791	0.614426	Zpbp	P-8235-2,279452,82;	1	NA	0	NA	0	NA	0	NA	0	NA	0
Zranb1	20.9419	14.4103	1.45295	0.017637	Zranb1	18.8809	23.5949	0.748792	0.000231971	Zranb1	P-9245-2,-43844,75;	1	NA	0	NA	0	NA	0	NA	0	NA	0
Zscan21	29.6566	17.2366	1.72014	0.00415172	Zscan21	21.9838	18.4947	1.22845	0.0274193	Zscan21	P-3847-2,-230,146;	1	NA	0	NA	0	NA	0	NA	0	NA	0
Zswim2	0	0	1	NA	Zswim2	0	0	1	NA	Zswim2	P-7765-1,124852,85;P-7162-3,11454,90;	2	NA	0	NA	0	NA	0	NA	0	NA	0
Zw10	17.3592	16.2775	1.06642	0.652309	Zw10	11.1379	9.53125	1.02373	0.830243	Zw10	P-6735-1,-67911,94;	1	NA	0	NA	0	NA	0	NA	0	NA	0

## Sheet: Hoxd11 targets no Six2 bound
GeneSymbol	MeanTPM_E16.5Six2+	MeanTPM_E16.5Six2-	FoldChange	Pvalue	GeneSymbol	MeanTPM_E16.5Cited1+	MeanTPM_P2Six2+	FoldChange	Pvalue	GeneSymbol	Six2_PeakID	Six2_PeakCount	Hoxd11_PeakID	Hoxd11_PeakCount	Osr1_PeakID	Osr1_PeakCount	Wt1_PeakID	Wt1_PeakCount	Sall1_PeakID	Sall1_PeakCount	ß-catenin_PeakID	ß-catenin_PeakCount
1700016K19Rik	0.2	0.02	7.87	0.27	1700016K19Rik	0.23	0.39	0.69	0.16	1700016K19Rik	NA	0	P-7121-2,-46250,33;	1	NA	0	NA	0	NA	0	NA	0
1700024G13Rik	0	0	1	NA	1700024G13Rik	0	0	1	NA	1700024G13Rik	NA	0	P-388-1,-40938,163;P-1842-4,-21846,80;	2	NA	0	NA	0	NA	0	NA	0
1700029F12Rik	0	0	1	NA	1700029F12Rik	0.01	0	1.96	0.42	1700029F12Rik	NA	0	P-7758-1,-28826,32;	1	NA	0	NA	0	NA	0	NA	0
2010107G23Rik	0.95	0.6	1.57	0.19	2010107G23Rik	0.87	0.57	1.5	0.37	2010107G23Rik	NA	0	P-1780-1,37620,82;	1	P-2220-1,37571,13;	1	NA	0	NA	0	NA	0
3110009E18Rik	3.11	1.7	1.83	0.11	3110009E18Rik	2.21	2.36	0.88	0.46	3110009E18Rik	NA	0	P-8200-1,55397,31;	1	P-3472-1,144055,11;	1	NA	0	NA	0	NA	0
4930432M17Rik	0	0	1	NA	4930432M17Rik	0	0	1	NA	4930432M17Rik	NA	0	P-3611-1,42785,50;	1	NA	0	NA	0	NA	0	NA	0
5330417C22Rik	0.29	0.04	5.86	0.1	5330417C22Rik	0.34	0.55	0.75	0	5330417C22Rik	NA	0	P-6647-1,25151,35;	1	P-5574-1,-1015,10;	1	NA	0	NA	0	NA	0
6030419C18Rik	2.73	11.15	0.25	0.01	6030419C18Rik	3.13	6.35	0.52	0.01	6030419C18Rik	NA	0	P-7803-1,9617,31;P-1489-2,39471,92;	2	NA	0	NA	0	NA	0	NA	0
6430571L13Rik	0.38	0.12	2.89	0.05	6430571L13Rik	0.44	0.35	3.08	0.18	6430571L13Rik	NA	0	P-5860-1,37754,38;	1	P-549-1,41307,26;	1	P-2845-1,29442,23;P-2320-2,37743,25;	2	NA	0	NA	0
9330182O14Rik	0	0	1	NA	9330182O14Rik	0.02	0	3.42	0.19	9330182O14Rik	NA	0	P-816-1,423874,122;P-6852-1,-12443,34;P-2189-1,442164,70;	3	P-4177-1,423790,11;	1	NA	0	NA	0	NA	0
A430078G23Rik	0.44	0.31	1.4	0.07	A430078G23Rik	0.74	0.23	6.63	0.37	A430078G23Rik	NA	0	P-8583-1,-2511,30;	1	NA	0	NA	0	NA	0	NA	0
AF529169	0.02	0.15	0.17	0	AF529169	0.13	0.11	0.78	0.65	AF529169	NA	0	P-7613-1,16643,32;P-3080-1,126162,55;	2	NA	0	NA	0	NA	0	NA	0
AI467606	0.64	0.56	1.13	0.47	AI467606	0.59	0.24	7.73	0.03	AI467606	NA	0	P-7619-1,13270,32;	1	NA	0	NA	0	NA	0	NA	0
Aass	0.18	0.14	1.22	0.68	Aass	0.34	0.58	0.64	0.02	Aass	NA	0	P-3658-1,54583,50;	1	NA	0	NA	0	NA	0	NA	0
Abca1	2.23	4.27	0.52	0.16	Abca1	2.63	2.9	0.89	0.04	Abca1	NA	0	P-7299-1,-195223,33;	1	P-5916-1,-273,10;P-4120-1,-36249,11;	2	NA	0	NA	0	NA	0
Abca4	0.12	0.17	0.75	0.2	Abca4	0.17	0.15	0.94	0.54	Abca4	NA	0	P-2391-1,169268,66;	1	P-2062-1,77726,14;	1	P-6065-1,44209,16;P-2474-1,57860,24;	2	NA	0	NA	0
Abcb7	5.71	5.1	1.12	0.6	Abcb7	10.64	9.74	1.03	0.75	Abcb7	NA	0	P-8233-1,-19823,30;	1	NA	0	NA	0	NA	0	NA	0
Abhd5	5.36	6.76	0.79	0.33	Abhd5	4.91	5.28	0.77	0.06	Abhd5	NA	0	P-7435-1,-8847,32;	1	NA	0	NA	0	NA	0	NA	0
Acadsb	16.58	23.99	0.69	0.18	Acadsb	20.52	22.1	0.99	0.82	Acadsb	NA	0	P-6836-1,5161,34;	1	NA	0	NA	0	NA	0	NA	0
Acly	63.75	46.86	1.36	0	Acly	67.57	54.72	1.2	0.06	Acly	NA	0	P-151-2,6978,218;	1	NA	0	NA	0	NA	0	NA	0
Acsbg1	2.42	0.39	6.08	0.01	Acsbg1	1.4	1.05	1.28	0.06	Acsbg1	NA	0	P-3175-1,963,54;	1	P-4293-1,-14798,11;	1	NA	0	NA	0	NA	0
Adam22	2.08	2.36	0.88	0.46	Adam22	3.01	3.23	1.02	0.73	Adam22	NA	0	P-439-1,11465,156;	1	NA	0	NA	0	NA	0	NA	0
Adamtsl4	0.28	5.19	0.06	0.01	Adamtsl4	0.33	0.3	0.78	0.1	Adamtsl4	NA	0	P-2414-2,12544,66;	1	NA	0	NA	0	NA	0	NA	0
Ado	15.6	14.32	1.09	0.26	Ado	24.46	16.99	1.52	0.02	Ado	NA	0	P-1486-1,-497,92;	1	P-1706-1,465,15;	1	NA	0	NA	0	NA	0
Adpgk	19.67	17.88	1.1	0.23	Adpgk	12.82	14.24	0.93	0.14	Adpgk	NA	0	P-4096-1,-93047,46;	1	NA	0	NA	0	NA	0	NA	0
Adsl	17.88	15.29	1.17	0.23	Adsl	15.07	14.85	1.02	0.8	Adsl	NA	0	P-2447-1,-147470,65;	1	NA	0	NA	0	NA	0	NA	0
Afg3l1	16.13	15.23	1.06	0.31	Afg3l1	14.59	10.17	1.36	0.13	Afg3l1	NA	0	P-1367-1,27136,96;	1	NA	0	P-4199-1,170,19;	1	NA	0	NA	0
Afg3l2	25.84	23.11	1.12	0.43	Afg3l2	23.25	16.54	1.32	0.06	Afg3l2	NA	0	P-5938-2,52278,37;	1	NA	0	NA	0	NA	0	NA	0
Agap3	18.65	17.15	1.09	0.37	Agap3	16.77	13.1	1.23	0.05	Agap3	NA	0	P-1178-1,47123,103;	1	NA	0	P-2624-1,924,24;	1	NA	0	NA	0
Agtpbp1	4.13	6.37	0.65	0.01	Agtpbp1	5.48	3.78	1.25	0.1	Agtpbp1	NA	0	P-6955-1,598986,34;P-2992-2,516785,56;	2	NA	0	P-3591-1,368273,20;	1	NA	0	NA	0
Agtrap	5.59	6.2	0.9	0.56	Agtrap	6.45	7.5	0.83	0.15	Agtrap	NA	0	P-6279-2,-20237,36;	1	P-2045-1,-26919,14;P-883-1,-20064,19;P-792-1,-90,21;	3	NA	0	NA	0	NA	0
Akr1b3	22.84	18.75	1.22	0.04	Akr1b3	18.99	6.88	2.12	0.04	Akr1b3	NA	0	P-3906-1,68650,48;	1	NA	0	NA	0	NA	0	NA	0
Akt1	84.97	135.42	0.63	0.01	Akt1	77.1	76.85	1.03	0.2	Akt1	NA	0	P-2247-1,-3660,69;	1	NA	0	NA	0	NA	0	NA	0
Akt2	46.04	45.69	1.01	0.84	Akt2	47.6	48.19	1	0.86	Akt2	NA	0	P-4285-1,2157,45;	1	NA	0	NA	0	NA	0	NA	0
Aktip	9.25	6.11	1.51	0.11	Aktip	8.32	21.07	0.41	0	Aktip	NA	0	P-2065-1,-1276,74;	1	NA	0	NA	0	NA	0	NA	0
Aldh3a1	0	0	1.46	0.42	Aldh3a1	0	0	1	NA	Aldh3a1	NA	0	P-7634-1,41550,32;	1	NA	0	NA	0	NA	0	NA	0
Aldh3a2	5.98	12.76	0.47	0.01	Aldh3a2	7.51	7.62	0.89	0.12	Aldh3a2	NA	0	P-7634-1,16890,32;	1	NA	0	P-5644-1,-50,16;	1	NA	0	NA	0
Alx3	0.08	0.01	5.15	0.16	Alx3	0	2.32	0	0	Alx3	NA	0	P-8600-1,-14103,30;P-5990-1,-32464,37;	2	NA	0	NA	0	NA	0	NA	0
Amd1	27.71	21.77	1.27	0.25	Amd1	24.72	16.88	1.45	0.02	Amd1	NA	0	P-7156-1,-37360,33;	1	NA	0	P-2607-1,-364,24;	1	NA	0	NA	0
Amigo3	1.81	2.35	0.77	0.51	Amigo3	0.74	0.62	1.72	0.24	Amigo3	NA	0	P-4591-1,-126,43;	1	P-2950-1,-4037,12;	1	NA	0	NA	0	NA	0
Angptl2	15.15	20.28	0.75	0.04	Angptl2	17.62	30.61	0.54	0	Angptl2	NA	0	P-2108-1,-8729,73;	1	P-3734-1,-85165,11;P-3701-1,-61176,11;P-2552-1,-85800,13;P-1914-1,130,14;	4	P-6647-1,-85610,15;	1	NA	0	NA	0
Angptl3	0	0	1	NA	Angptl3	0.03	0.05	0.36	0.04	Angptl3	NA	0	P-3428-1,33755,52;	1	NA	0	NA	0	NA	0	NA	0
Angptl7	0.01	1.95	0.01	0.02	Angptl7	0.03	0	3.74	0.42	Angptl7	NA	0	P-4549-1,16873,44;P-3108-1,-4267,55;	2	NA	0	NA	0	NA	0	NA	0
Ankef1	0.12	0.07	1.53	0.41	Ankef1	0.15	0.23	0.95	0.77	Ankef1	NA	0	P-8214-1,86116,30;	1	P-3026-1,-7,12;	1	P-6205-1,146415,16;	1	NA	0	NA	0
Ankrd7	0.06	0.05	1.14	0.9	Ankrd7	0.03	0	4.13	0.2	Ankrd7	NA	0	P-1790-1,168123,81;	1	NA	0	NA	0	NA	0	NA	0
Ano6	12.32	24.18	0.51	0.11	Ano6	16.19	20.8	0.7	0.01	Ano6	NA	0	P-7279-1,-89072,33;	1	NA	0	NA	0	NA	0	NA	0
Phgdh	195.51	64.76	3.02	0	Phgdh	139.42	58.44	2.43	0.04	Phgdh	NA	0	P-42-1,-15959,306;	1	P-3973-1,-15953,11;	1	P-3352-1,877,21;P-613-1,-11,47;	2	NA	0	NA	0
Aox3	0.1	11.75	0.01	0.03	Aox3	0.22	0.66	1.14	0.62	Aox3	NA	0	P-7736-1,-40514,32;	1	NA	0	P-6415-1,51991,15;	1	NA	0	NA	0
Ap1b1	21.15	16.14	1.31	0.06	Ap1b1	20.06	13.67	1.43	0.1	Ap1b1	NA	0	P-294-1,63315,179;	1	NA	0	P-5018-1,63318,17;	1	NA	0	NA	0
Ap1m1	49.75	48.79	1.02	0.8	Ap1m1	42.35	42.12	1.06	0.13	Ap1m1	NA	0	P-4109-1,61697,46;	1	NA	0	NA	0	NA	0	NA	0
Ap3b1	18.4	21.39	0.86	0.02	Ap3b1	27.02	26.12	0.98	0.82	Ap3b1	NA	0	P-78-1,218137,255;P-7047-1,215084,34;P-5877-2,216159,38;P-5407-2,280865,39;P-2595-1,326413,62;P-1436-1,249681,94;	6	NA	0	P-6147-2,249608,16;	1	NA	0	NA	0
Ap5s1	4.3	3.81	1.13	0.21	Ap5s1	3.29	2.33	1.62	0.08	Ap5s1	NA	0	P-7502-1,-19561,32;	1	NA	0	NA	0	NA	0	NA	0
Apbb1ip	0.04	2.38	0.02	0.06	Apbb1ip	0.2	0.47	0.56	0.15	Apbb1ip	NA	0	P-7659-1,-127791,32;	1	NA	0	NA	0	NA	0	NA	0
Apol10b	0	0.03	0.38	0.3	Apol10b	0.02	0	2.71	0.42	Apol10b	NA	0	P-8487-1,31425,30;	1	NA	0	NA	0	NA	0	NA	0
Apol7c	0	0	1	NA	Apol7c	0.03	0	4.24	0.42	Apol7c	NA	0	P-8487-1,-31385,30;	1	NA	0	NA	0	NA	0	NA	0
Apol7e	0	0.06	0.14	0.02	Apol7e	0.1	0	10.9	0.42	Apol7e	NA	0	P-3819-1,5099,48;	1	NA	0	NA	0	NA	0	NA	0
Apol9b	0	0	1	NA	Apol9b	0	0	1	0.42	Apol9b	NA	0	P-3819-1,-25133,48;	1	NA	0	NA	0	NA	0	NA	0
Aqp3	0.09	0.36	0.26	0.12	Aqp3	4	1.35	3.05	0.04	Aqp3	NA	0	P-2908-1,1961,57;	1	NA	0	NA	0	NA	0	NA	0
Arfgap3	11.03	11.44	0.96	0.71	Arfgap3	8.22	6.3	1.3	0.08	Arfgap3	NA	0	P-2489-1,49497,64;	1	NA	0	NA	0	NA	0	NA	0
Arhgap1	26.23	36.77	0.71	0.02	Arhgap1	23.73	34.66	0.71	0	Arhgap1	NA	0	P-5844-1,26832,38;P-1694-1,-92,84;	2	NA	0	NA	0	NA	0	NA	0
Arhgap36	0.13	0.89	0.16	0.2	Arhgap36	0.21	0.14	1.06	0.82	Arhgap36	NA	0	P-6095-1,-82801,37;	1	NA	0	NA	0	NA	0	NA	0
Armc10	41.31	24.44	1.69	0.14	Armc10	41.04	46	0.84	0.24	Armc10	NA	0	P-8134-1,12967,31;	1	P-3408-1,-9,11;	1	NA	0	NA	0	NA	0
Rasa4	14.36	4.99	2.88	0.07	Rasa4	7.67	6.28	1.35	0.18	Rasa4	NA	0	P-6173-1,5432,36;	1	NA	0	NA	0	NA	0	NA	0
Asap2	9.48	6.18	1.53	0.04	Asap2	9.99	15.23	0.63	0	Asap2	NA	0	P-6192-1,65638,36;P-5256-1,103230,40;	2	NA	0	NA	0	NA	0	NA	0
Asic4	2.24	0.93	2.4	0.08	Asic4	1.99	0.04	33.88	0	Asic4	NA	0	P-7071-1,3764,34;	1	P-5249-1,8124,10;P-3067-1,-4788,12;	2	NA	0	NA	0	NA	0
Asnsd1	22.53	23.54	0.96	0.8	Asnsd1	22.8	16.74	1.41	0.05	Asnsd1	NA	0	P-8406-1,-290122,30;	1	NA	0	NA	0	NA	0	NA	0
Astn2	0.19	3.09	0.07	0.05	Astn2	0.21	0.43	0.38	0.02	Astn2	NA	0	P-1270-1,-74393,100;P-5362-1,633456,40;P-4256-1,761780,45;	3	NA	0	P-4565-1,373193,18;	1	NA	0	NA	0
Atf2	13.31	12.19	1.09	0.49	Atf2	18.48	24.6	0.76	0.08	Atf2	NA	0	P-3571-1,93671,50;	1	NA	0	NA	0	NA	0	NA	0
Atg13	10.68	9.54	1.12	0.12	Atg13	11.12	11.86	0.97	0.71	Atg13	NA	0	P-5844-1,33626,38;	1	NA	0	NA	0	NA	0	NA	0
Atg4a	3.71	6.17	0.6	0.02	Atg4a	1.86	1.44	0.94	0.09	Atg4a	NA	0	P-5244-1,335894,40;	1	NA	0	NA	0	NA	0	NA	0
Atp1b3	60.38	67.21	0.9	0.19	Atp1b3	44.57	54.59	0.79	0.05	Atp1b3	NA	0	P-7551-1,39965,32;	1	NA	0	NA	0	NA	0	NA	0
Atp6v0d2	0.01	0.88	0.03	0.09	Atp6v0d2	1.26	0.66	1.07	0.76	Atp6v0d2	NA	0	P-6081-1,-6554,37;P-2238-1,79578,69;	2	NA	0	NA	0	NA	0	NA	0
Atp6v1c1	17.51	12.72	1.38	0.02	Atp6v1c1	13.76	11.27	1.38	0.15	Atp6v1c1	NA	0	P-7544-2,253369,32;	1	P-5773-1,-4,10;	1	NA	0	NA	0	NA	0
Atp6v1c2	0.06	0.02	2.17	0.38	Atp6v1c2	0.8	0.1	4.05	0.03	Atp6v1c2	NA	0	P-3134-1,27376,55;	1	NA	0	NA	0	NA	0	NA	0
Atp6v1d	26.79	22.76	1.18	0.19	Atp6v1d	21.45	24.93	0.86	0.15	Atp6v1d	NA	0	P-3147-1,100576,55;	1	NA	0	NA	0	NA	0	NA	0
Atp6v1e2	0	0.01	0.57	0.42	Atp6v1e2	0	0	1	NA	Atp6v1e2	NA	0	P-4521-1,14709,44;	1	NA	0	P-6036-1,14757,16;	1	NA	0	NA	0
Atp8b4	0.04	0.13	0.35	0.27	Atp8b4	0.03	0.23	0.33	0.06	Atp8b4	NA	0	P-4993-1,136612,41;	1	NA	0	NA	0	NA	0	NA	0
BC021785	0.11	0.11	1.04	0.94	BC021785	0.16	0.19	0.49	0.25	BC021785	NA	0	P-1730-1,3833,84;	1	P-166-1,18913,85;	1	NA	0	NA	0	NA	0
BC068281	2.23	1.62	1.37	0.11	BC068281	2.78	2.61	0.99	0.94	BC068281	NA	0	P-344-1,7675,170;	1	NA	0	NA	0	NA	0	NA	0
Baalc	0.34	0.12	2.58	0.18	Baalc	0.21	0.76	0.23	0.01	Baalc	NA	0	P-7544-2,-17869,32;	1	P-3310-1,5836,12;	1	NA	0	NA	0	NA	0
Bcl2l1	13.74	18.12	0.76	0.16	Bcl2l1	12.83	12.31	0.99	0.78	Bcl2l1	NA	0	P-4087-1,66211,46;	1	NA	0	NA	0	NA	0	NA	0
Bglap	0.05	0.07	0.74	0.75	Bglap	0.13	0	13.52	0.27	Bglap	NA	0	P-4341-1,-22857,45;	1	NA	0	NA	0	NA	0	NA	0
Bhmt	0.02	0	3.43	0.23	Bhmt	0.05	0	6.34	0.18	Bhmt	NA	0	P-6329-1,33458,36;P-4220-1,8883,46;	2	NA	0	NA	0	NA	0	NA	0
Birc7	0	0.02	0.39	0.42	Birc7	0.15	0	16.37	0.42	Birc7	NA	0	P-7142-1,-3636,33;	1	NA	0	NA	0	NA	0	NA	0
Bnip2	17.08	17.1	1	0.99	Bnip2	14.12	12.66	1.04	0.4	Bnip2	NA	0	P-6759-1,-81915,34;P-1488-1,-28271,92;	2	NA	0	NA	0	NA	0	NA	0
Brd7	44.9	39.97	1.12	0.12	Brd7	40.18	52.53	0.73	0.07	Brd7	NA	0	P-4716-1,-69410,43;P-4673-1,-47939,43;	2	NA	0	NA	0	NA	0	NA	0
Brox	21.75	16.97	1.28	0.07	Brox	22.37	15.81	1.56	0.02	Brox	NA	0	P-5140-1,63234,41;	1	NA	0	NA	0	NA	0	NA	0
Btc	0.15	0.41	0.37	0.08	Btc	1.32	1.65	0.62	0.07	Btc	NA	0	P-3006-1,-25797,56;	1	NA	0	NA	0	NA	0	NA	0
Btg2	55.32	96.21	0.58	0.28	Btg2	73.23	56.74	2.38	0.18	Btg2	NA	0	P-4632-1,11857,43;	1	P-3679-1,17765,11;	1	P-5366-1,-23,17;P-1290-1,-14091,34;	2	NA	0	NA	0
C1qa	0.4	10.7	0.04	0.01	C1qa	0.44	4.11	0.1	0	C1qa	NA	0	P-4934-1,-17653,42;	1	NA	0	NA	0	NA	0	NA	0
Cacna2d4	0.01	0	1.68	0.42	Cacna2d4	0.01	0	2.17	0.42	Cacna2d4	NA	0	P-6205-1,3933,36;P-5596-1,-10853,39;	2	P-3557-1,-3272,11;	1	NA	0	NA	0	NA	0
Car15	0.78	0.57	1.37	0.22	Car15	4.62	0.52	8.26	0.06	Car15	NA	0	P-5552-1,12255,39;	1	P-4841-1,31249,10;	1	P-828-2,30851,41;	1	NA	0	NA	0
Car4	1.54	5.9	0.26	0.01	Car4	3.35	7.4	0.35	0	Car4	NA	0	P-2546-1,-1895,63;	1	P-170-1,-13665,82;	1	NA	0	NA	0	NA	0
Car5a	0	0	1	NA	Car5a	0.1	0	11.17	0.19	Car5a	NA	0	P-5755-1,26184,38;	1	NA	0	NA	0	NA	0	NA	0
Casc1	0.09	0.02	3.14	0.13	Casc1	0.16	0.04	1.73	0.07	Casc1	NA	0	P-5610-1,36845,39;	1	P-1844-1,66,14;	1	NA	0	NA	0	NA	0
Casp6	23.16	22.14	1.05	0.76	Casp6	17.64	27.48	0.56	0.01	Casp6	NA	0	P-4868-1,-5752,42;	1	NA	0	P-5573-1,-4673,16;	1	NA	0	NA	0
Catsperd	0.24	0.17	1.4	0.48	Catsperd	0.31	0.27	1.77	0.27	Catsperd	NA	0	P-947-1,23565,114;	1	NA	0	NA	0	NA	0	NA	0
Ccdc144b	0	0	1	NA	Ccdc144b	0.05	0	6.02	0.42	Ccdc144b	NA	0	P-1963-1,9399,76;	1	NA	0	NA	0	NA	0	NA	0
Ccdc149	0.8	0.3	2.63	0.02	Ccdc149	1.26	1.83	0.65	0	Ccdc149	NA	0	P-5906-1,-81056,37;	1	NA	0	P-3350-1,132,21;	1	NA	0	NA	0
Ccdc60	0.09	0.2	0.49	0.32	Ccdc60	0.24	0.09	25.21	0.17	Ccdc60	NA	0	P-6919-1,-53738,34;P-3722-1,-78252,49;	2	P-4351-1,98863,11;	1	P-4937-1,121321,17;	1	NA	0	NA	0
Ccdc88b	0.04	0.77	0.06	0.02	Ccdc88b	0.11	0.12	0.71	0.17	Ccdc88b	NA	0	P-6184-1,-34485,36;	1	P-4943-1,1433,10;	1	NA	0	NA	0	NA	0
Cckar	0.03	0.18	0.2	0.1	Cckar	0.24	0.27	0.56	0.03	Cckar	NA	0	P-1662-1,105342,85;	1	NA	0	NA	0	NA	0	NA	0
Ccl17	0	0.33	0.03	0.42	Ccl17	0.07	0	7.61	0.42	Ccl17	NA	0	P-301-2,12920,177;	1	NA	0	NA	0	NA	0	NA	0
Ccl22	0	0.01	0.52	0.19	Ccl22	0.02	0.32	2.88	0.42	Ccl22	NA	0	P-5331-1,-11655,40;	1	NA	0	NA	0	NA	0	NA	0
Cd200	0.92	2.41	0.38	0.12	Cd200	0.82	1.76	0.39	0.01	Cd200	NA	0	P-3981-1,47822,47;	1	NA	0	NA	0	NA	0	NA	0
Cd80	0.02	0.38	0.07	0.07	Cd80	0.18	0	18.71	0.36	Cd80	NA	0	P-8485-1,16818,30;	1	NA	0	NA	0	NA	0	NA	0
Cd81	82.59	178.11	0.46	0	Cd81	82.06	119.53	0.73	0.01	Cd81	NA	0	P-5265-1,-44530,40;	1	NA	0	NA	0	NA	0	NA	0
Cda	0.51	0.84	0.62	0.29	Cda	0.7	0.13	2.53	0.15	Cda	NA	0	P-6718-1,-12473,35;P-4700-1,24192,43;	2	P-4067-1,93,11;	1	NA	0	NA	0	NA	0
Cdc14b	5.57	3.64	1.53	0.01	Cdc14b	6.83	6.15	1.04	0.51	Cdc14b	NA	0	P-6586-1,-32584,35;P-4184-1,58456,46;	2	NA	0	NA	0	NA	0	NA	0
Cdc25b	13.14	24.27	0.54	0.1	Cdc25b	12.25	7.25	1.7	0.02	Cdc25b	NA	0	P-7502-1,3930,32;	1	NA	0	NA	0	NA	0	NA	0
Cdc42ep1	0.66	14.95	0.04	0.03	Cdc42ep1	1.59	2.6	0.64	0.02	Cdc42ep1	NA	0	P-7886-1,-7795,31;	1	NA	0	NA	0	NA	0	NA	0
Cdca7l	18.78	13.78	1.36	0.06	Cdca7l	19.17	18.88	0.98	0.31	Cdca7l	NA	0	P-7631-1,-127472,32;P-6883-1,37046,34;P-1917-1,20134,78;P-1521-1,-73146,91;	4	NA	0	P-3745-1,-158420,20;P-3593-1,-81583,20;	2	NA	0	NA	0
Cdca8	49.9	48.47	1.03	0.84	Cdca8	34.02	40.85	0.85	0	Cdca8	NA	0	P-1423-3,-13795,94;	1	NA	0	P-3297-1,-42234,21;	1	NA	0	NA	0
Cdh17	0	0.01	0.41	0.19	Cdh17	0.07	0	8.37	0.19	Cdh17	NA	0	P-5233-1,68142,40;	1	NA	0	NA	0	NA	0	NA	0
Ramp2	93.52	34.11	2.74	0	Ramp2	74.81	31.2	2.31	0.01	Ramp2	NA	0	P-978-3,-14289,113;	1	P-2313-1,-14328,13;	1	P-2937-1,229,22;	1	NA	0	NA	0
Cdhr5	0.18	0.41	0.47	0.32	Cdhr5	0.81	0.46	1.17	0.05	Cdhr5	NA	0	P-8057-1,-43,31;	1	NA	0	NA	0	NA	0	NA	0
Cdk18	0.57	1.71	0.34	0	Cdk18	1.39	1.77	0.84	0.01	Cdk18	NA	0	P-4751-1,-17953,42;	1	P-3945-1,-17890,11;	1	NA	0	NA	0	NA	0
Cds2	10.44	8.73	1.2	0.16	Cds2	12.16	11.66	1.02	0.84	Cds2	NA	0	P-2660-1,-2076,61;	1	NA	0	NA	0	NA	0	NA	0
Ceacam1	0.25	0.69	0.37	0.15	Ceacam1	0.55	0.66	0.59	0.01	Ceacam1	NA	0	P-5045-1,36696,41;	1	NA	0	NA	0	NA	0	NA	0
Ceacam18	0	0	0.68	0.42	Ceacam18	0.03	0.01	1.21	0.84	Ceacam18	NA	0	P-1445-1,9687,93;	1	NA	0	NA	0	NA	0	NA	0
Celf1	32.73	26.09	1.25	0.02	Celf1	38.84	41.87	0.9	0.19	Celf1	NA	0	P-5465-1,-63983,39;	1	NA	0	NA	0	NA	0	NA	0
Cep135	4.97	4.54	1.09	0.5	Cep135	5.48	6.5	0.75	0	Cep135	NA	0	P-224-1,38279,194;	1	NA	0	NA	0	NA	0	NA	0
Cep55	8.88	9.63	0.92	0.45	Cep55	8.76	12.01	0.69	0.07	Cep55	NA	0	P-4144-1,36662,46;	1	P-4673-1,-680,10;	1	NA	0	NA	0	NA	0
Cep57l1	5.54	5.82	0.95	0.7	Cep57l1	4.63	6.97	0.6	0.03	Cep57l1	NA	0	P-4528-1,7600,44;	1	NA	0	NA	0	NA	0	NA	0
Cfdp1	110.16	108.33	1.02	0.91	Cfdp1	92.99	112.24	0.79	0.19	Cfdp1	NA	0	P-5677-1,20967,38;	1	NA	0	NA	0	NA	0	NA	0
Chat	0	0	0.79	0.42	Chat	0.01	0	2.33	0.2	Chat	NA	0	P-388-1,36598,163;P-1842-4,55690,80;	2	NA	0	NA	0	NA	0	NA	0
Chid1	6.54	9.28	0.7	0.04	Chid1	4.97	4.92	1.36	0.12	Chid1	NA	0	P-1369-1,14925,96;	1	P-5637-1,14447,10;P-4343-1,-222,11;	2	NA	0	NA	0	NA	0
Chit1	0.03	0.02	1.39	0.36	Chit1	0.03	0.22	0.67	0.32	Chit1	NA	0	P-4711-1,38290,43;	1	P-2362-1,22275,13;	1	P-1290-1,-18031,34;	1	NA	0	NA	0
Chn1	5.68	4.74	1.2	0.11	Chn1	5.29	5.97	0.75	0.06	Chn1	NA	0	P-3571-1,-23597,50;	1	NA	0	P-6221-1,147704,16;	1	NA	0	NA	0
Chrac1	25.15	19.85	1.27	0.04	Chrac1	19.86	16.31	1.34	0.1	Chrac1	NA	0	P-2244-1,80324,69;	1	P-3577-1,-22904,11;	1	P-2880-1,321,23;	1	NA	0	NA	0
Chrdl2	0.67	0.05	11.29	0	Chrdl2	0.24	2.7	0.1	0	Chrdl2	NA	0	P-8237-1,28938,30;	1	NA	0	P-2465-1,-324,24;	1	NA	0	NA	0
Chrna4	3.99	2.28	1.75	0.12	Chrna4	1.89	6.02	0.32	0	Chrna4	NA	0	P-6922-1,30823,34;	1	NA	0	NA	0	NA	0	NA	0
Chst12	6.42	10.32	0.62	0.02	Chst12	8.05	9.86	0.88	0.37	Chst12	NA	0	P-1347-1,-252,96;	1	P-2925-1,402,12;	1	NA	0	NA	0	NA	0
Cilp	0.1	0.69	0.15	0.02	Cilp	0.04	0.29	0.14	0.01	Cilp	NA	0	P-7436-1,-31680,32;P-4851-1,23762,42;	2	NA	0	NA	0	NA	0	NA	0
Cited4	0.55	1.05	0.53	0.53	Cited4	2.2	1.31	3.93	0.04	Cited4	NA	0	P-6966-2,75824,34;P-4821-1,77246,42;	2	P-3485-1,-76581,11;	1	NA	0	NA	0	NA	0
Cldn1	0.76	29.7	0.03	0.03	Cldn1	2.33	3.89	0.63	0.06	Cldn1	NA	0	P-6654-1,137509,35;	1	NA	0	NA	0	NA	0	NA	0
Clec7a	0	1.14	0.01	0.07	Clec7a	0.07	0.87	0.11	0.01	Clec7a	NA	0	P-2847-2,-4155,58;P-2626-1,-5792,62;	2	NA	0	NA	0	NA	0	NA	0
Clmn	1.02	2.63	0.39	0	Clmn	2.77	2.38	1.12	0.04	Clmn	NA	0	P-1210-1,50598,102;P-4891-1,47402,42;P-1603-1,9338,88;	3	NA	0	NA	0	NA	0	NA	0
Clpx	16.87	15.92	1.06	0.31	Clpx	14.53	15.11	0.93	0.2	Clpx	NA	0	P-4851-1,-5318,42;	1	NA	0	NA	0	NA	0	NA	0
Clrn1	1.68	0.06	25.85	0	Clrn1	2.47	1.12	2.57	0	Clrn1	NA	0	P-5010-1,4823,41;	1	NA	0	NA	0	NA	0	NA	0
Cngb1	0	0.04	0.24	0.2	Cngb1	0.04	0	5.15	0.36	Cngb1	NA	0	P-491-1,74133,150;	1	NA	0	NA	0	NA	0	NA	0
Cnpy1	0	0.02	0.34	0.11	Cnpy1	0.01	0	1.88	0.42	Cnpy1	NA	0	P-2144-1,-82310,72;	1	NA	0	NA	0	NA	0	NA	0
Coch	0.08	0.41	0.21	0.02	Coch	0.18	0.23	1.23	0.81	Coch	NA	0	P-966-2,-31721,113;	1	NA	0	P-4169-1,-221,19;	1	NA	0	NA	0
Cog7	10.1	8.08	1.25	0.03	Cog7	10.58	8.87	1.25	0	Cog7	NA	0	P-1901-2,26299,78;	1	NA	0	NA	0	NA	0	NA	0
Col20a1	0.88	0.34	2.51	0.14	Col20a1	0.69	0.45	1.94	0.01	Col20a1	NA	0	P-6922-1,21947,34;	1	NA	0	NA	0	NA	0	NA	0
Col4a6	7.33	4.6	1.59	0.18	Col4a6	3.52	7.83	0.46	0.01	Col4a6	NA	0	P-5244-1,181275,40;	1	NA	0	P-3686-1,-1946,20;	1	NA	0	NA	0
Colec12	17.76	46.21	0.38	0.07	Colec12	18.71	5.51	3.87	0	Colec12	NA	0	P-2589-1,861,62;	1	NA	0	NA	0	NA	0	NA	0
Commd4	30.21	18.99	1.59	0.05	Commd4	19.62	11.27	1.86	0.03	Commd4	NA	0	P-2284-1,-54375,68;	1	NA	0	NA	0	NA	0	NA	0
Coq9	13.71	15.28	0.9	0.25	Coq9	10.1	7.31	1.34	0.09	Coq9	NA	0	P-301-2,-14948,177;	1	NA	0	NA	0	NA	0	NA	0
Creg2	0.03	0.05	0.75	0.76	Creg2	0.17	0.04	1.93	0.17	Creg2	NA	0	P-3790-1,32452,49;	1	P-5624-1,36194,10;	1	NA	0	NA	0	NA	0
Crispld2	0.3	5.11	0.06	0.01	Crispld2	0.58	1.01	0.94	0.37	Crispld2	NA	0	P-983-3,-37958,112;P-6731-3,12737,35;P-3747-1,75677,49;P-2933-1,-48905,57;P-2597-2,-39682,62;P-2087-2,44636,73;	6	P-5177-1,12709,10;	1	NA	0	NA	0	NA	0
Crtc1	9.62	7.51	1.28	0.25	Crtc1	10.4	8.98	1.06	0.17	Crtc1	NA	0	P-2879-1,-3752,57;	1	NA	0	P-800-3,41,42;	1	NA	0	NA	0
Csrnp2	14.46	10.62	1.36	0.04	Csrnp2	12.88	11.66	1.12	0.28	Csrnp2	NA	0	P-7477-1,25020,32;	1	NA	0	P-4429-1,8564,18;	1	NA	0	NA	0
Csrnp3	0.04	2.1	0.02	0.01	Csrnp3	0.1	0.05	2.76	0.17	Csrnp3	NA	0	P-1476-1,136403,92;	1	NA	0	NA	0	NA	0	NA	0
Ctsz	22.77	42.95	0.53	0	Ctsz	21.05	24.48	0.89	0.03	Ctsz	NA	0	P-658-1,14579,134;	1	NA	0	NA	0	NA	0	NA	0
Cxcl17	0	0.01	0.5	0.42	Cxcl17	0.04	0	5.47	0.42	Cxcl17	NA	0	P-5045-1,-28043,41;	1	NA	0	NA	0	NA	0	NA	0
Cxcr5	0	0.11	0.11	0.4	Cxcr5	0.11	0	11.82	0.42	Cxcr5	NA	0	P-4788-1,23085,42;	1	NA	0	NA	0	NA	0	NA	0
Cyb561d1	2.63	0.97	2.7	0.03	Cyb561d1	2.11	0.77	2.96	0.14	Cyb561d1	NA	0	P-1593-1,3480,88;	1	P-722-1,3437,22;	1	P-4328-1,264,18;P-302-1,3432,63;	2	NA	0	NA	0
Cyb5b	27.81	36.49	0.76	0.04	Cyb5b	31.51	37.78	0.8	0.01	Cyb5b	NA	0	P-890-1,36201,117;P-7242-1,101178,33;	2	NA	0	NA	0	NA	0	NA	0
Cyb5r4	17.42	10.04	1.73	0.04	Cyb5r4	31.95	25.02	1.54	0.01	Cyb5r4	NA	0	P-652-1,56069,134;	1	NA	0	NA	0	NA	0	NA	0
Cycs	32.43	30.75	1.05	0.77	Cycs	28.55	31.43	0.82	0.04	Cycs	NA	0	P-7776-1,154293,31;	1	NA	0	P-4414-1,154261,18;	1	NA	0	NA	0
Cyfip2	5.45	2.13	2.55	0.01	Cyfip2	9.06	9.53	0.87	0.07	Cyfip2	NA	0	P-3393-1,22684,52;	1	NA	0	NA	0	NA	0	NA	0
Cygb	0.53	20.3	0.03	0	Cygb	0.9	2	0.55	0	Cygb	NA	0	P-5719-1,8656,38;	1	P-4183-1,-3765,11;	1	NA	0	NA	0	NA	0
Cyp2a12	0	0	1	NA	Cyp2a12	0	0	1	NA	Cyp2a12	NA	0	P-2505-1,52718,64;	1	NA	0	NA	0	NA	0	NA	0
Cyp4f17	4.48	2.5	1.79	0.17	Cyp4f17	4.24	3.24	1.31	0.04	Cyp4f17	NA	0	P-165-1,-11695,213;	1	NA	0	P-3731-2,55,20;	1	NA	0	NA	0
Cyp4f18	0.02	0.33	0.09	0.04	Cyp4f18	0	0	1	NA	Cyp4f18	NA	0	P-3322-1,20349,53;	1	P-4295-1,21062,11;	1	NA	0	NA	0	NA	0
Cyp4f39	0.28	0.01	13.21	0.01	Cyp4f39	1.02	0.2	9.39	0	Cyp4f39	NA	0	P-165-1,26305,213;	1	NA	0	NA	0	NA	0	NA	0
D17H6S53E	2.23	2.37	0.94	0.62	D17H6S53E	2.78	0.8	5.81	0	D17H6S53E	NA	0	P-599-1,2435,139;	1	NA	0	P-3043-1,-13,22;	1	NA	0	NA	0
D330045A20Rik	0.28	0.45	0.63	0.34	D330045A20Rik	0.43	0.54	0.73	0.21	D330045A20Rik	NA	0	P-2675-1,-60246,61;	1	NA	0	NA	0	NA	0	NA	0
D630003M21Rik	0.21	2.42	0.09	0.02	D630003M21Rik	0.42	0.38	1.21	0.56	D630003M21Rik	NA	0	P-5641-1,21199,39;	1	NA	0	NA	0	NA	0	NA	0
Dbndd1	1.51	0.19	7.71	0	Dbndd1	1.9	0.35	13.51	0.02	Dbndd1	NA	0	P-6913-1,-4142,34;P-1367-1,10424,96;	2	NA	0	NA	0	NA	0	NA	0
Dbx2	0.01	0.04	0.4	0.39	Dbx2	0.1	0	11.35	0.28	Dbx2	NA	0	P-7279-1,-45811,33;P-4706-1,32909,43;	2	NA	0	NA	0	NA	0	NA	0
Dcakd	110.93	96.08	1.15	0.25	Dcakd	105.27	105.32	0.94	0.57	Dcakd	NA	0	P-6432-1,52422,36;	1	P-3507-1,53118,11;P-3134-1,23930,12;	2	P-5579-3,52238,16;P-2936-1,27093,22;	2	NA	0	NA	0
Dclre1c	1.23	0.9	1.36	0.1	Dclre1c	1.42	1.55	0.83	0.02	Dclre1c	NA	0	P-5530-3,21974,39;	1	NA	0	NA	0	NA	0	NA	0
Dctn6	18.18	19.39	0.94	0.55	Dctn6	15.9	14.23	1.21	0.03	Dctn6	NA	0	P-3803-1,116442,48;P-2888-1,130136,57;P-1464-1,36284,92;	3	NA	0	P-6426-1,543,15;	1	NA	0	NA	0
Ddx26b	11.62	12.29	0.95	0.53	Ddx26b	12.15	12.06	1.01	0.92	Ddx26b	NA	0	P-8580-1,13012,30;	1	NA	0	NA	0	NA	0	NA	0
Ddx52	20.55	15.46	1.33	0.04	Ddx52	16.5	18.17	0.82	0	Ddx52	NA	0	P-3437-2,-28000,52;	1	P-5535-1,-5562,10;	1	NA	0	NA	0	NA	0
Defb28	0.3	0.02	9.31	0.04	Defb28	0.26	0	27.19	0.19	Defb28	NA	0	P-1555-1,-58,89;	1	NA	0	NA	0	NA	0	NA	0
Dennd6b	5.62	1.74	3.21	0.12	Dennd6b	2.93	2.3	1.27	0.27	Dennd6b	NA	0	P-7757-1,13487,32;	1	NA	0	P-326-4,15667,62;	1	NA	0	NA	0
Depdc1b	5.96	6.73	0.89	0.33	Depdc1b	4.78	4.02	1.68	0	Depdc1b	NA	0	P-2867-1,20060,58;	1	NA	0	NA	0	NA	0	NA	0
Dgat2	4.15	6.83	0.61	0.05	Dgat2	5.05	2.61	1.83	0.08	Dgat2	NA	0	P-8446-1,14578,30;	1	P-4597-1,14556,10;P-4254-1,326,11;P-2923-1,31167,12;	3	P-5554-1,10796,17;	1	NA	0	NA	0
Dgcr6	18.36	16.92	1.08	0.63	Dgcr6	14.14	7.96	1.54	0.09	Dgcr6	NA	0	P-342-1,69,170;	1	NA	0	P-7087-1,118,15;	1	NA	0	NA	0
Dip2a	5.34	11.33	0.47	0	Dip2a	5.67	2.98	1.94	0.01	Dip2a	NA	0	P-7766-1,4128,32;	1	NA	0	NA	0	NA	0	NA	0
Dlx4	0.02	0	2.24	0.51	Dlx4	0	0	1	NA	Dlx4	NA	0	P-8228-1,-15627,30;P-4828-1,19508,42;P-4484-1,-40129,44;	3	P-5948-1,-40751,10;	1	NA	0	NA	0	NA	0
Dnaja4	1.42	2.61	0.54	0.06	Dnaja4	1.22	1.5	0.72	0.09	Dnaja4	NA	0	P-5607-1,-3748,39;	1	P-4293-1,-22891,11;	1	NA	0	NA	0	NA	0
Dnajc10	41.11	55.08	0.75	0.1	Dnajc10	40.13	39.56	1	0.99	Dnajc10	NA	0	P-3691-1,80807,49;	1	NA	0	P-6346-1,49,16;	1	NA	0	NA	0
Dnajc11	31.15	22.97	1.36	0.03	Dnajc11	27.06	23.34	1.06	0.31	Dnajc11	NA	0	P-3277-1,-46602,53;P-2999-4,34970,56;P-2740-1,28298,60;	3	P-5065-1,20095,10;P-4153-1,-13637,11;P-4066-1,-358,11;	3	P-4710-1,35044,18;	1	NA	0	NA	0
Dnajc6	0.03	0.2	0.17	0.33	Dnajc6	0.14	0.03	1.84	0.36	Dnajc6	NA	0	P-4041-1,34320,47;	1	NA	0	NA	0	NA	0	NA	0
Dock3	0.25	0.06	3.66	0.02	Dock3	0.27	0.69	0.64	0	Dock3	NA	0	P-2568-1,-36364,63;	1	NA	0	P-7363-1,222990,15;	1	NA	0	NA	0
Dock7	25.59	33.27	0.77	0.05	Dock7	32.01	32.26	0.96	0.04	Dock7	NA	0	P-3428-1,56206,52;	1	NA	0	NA	0	NA	0	NA	0
Arpc5	33.28	78.84	0.42	0	Arpc5	28.32	34.85	0.87	0.1	Arpc5	NA	0	P-6728-1,23945,35;	1	NA	0	P-5005-1,33670,17;P-545-2,65,49;	2	NA	0	NA	0
Dusp28	5.54	2.06	2.68	0	Dusp28	4.74	5.43	0.93	0.7	Dusp28	NA	0	P-3462-1,-4104,51;	1	NA	0	NA	0	NA	0	NA	0
Dusp8	3.5	2.02	1.73	0.4	Dusp8	0.92	7.02	0.13	0	Dusp8	NA	0	P-7403-1,6136,32;	1	P-2176-1,13184,13;	1	P-7200-1,-152,15;	1	NA	0	NA	0
Dzip1	15.19	16.89	0.9	0.21	Dzip1	14.06	16.58	0.85	0.12	Dzip1	NA	0	P-2719-1,64676,60;	1	NA	0	NA	0	NA	0	NA	0
E4f1	13.06	8.02	1.63	0.08	E4f1	9.64	7.01	1.36	0.01	E4f1	NA	0	P-471-1,-26,152;	1	NA	0	NA	0	NA	0	NA	0
Ehbp1l1	1.47	5.05	0.29	0.04	Ehbp1l1	1.26	0.48	2.57	0.01	Ehbp1l1	NA	0	P-7362-1,12423,33;	1	NA	0	NA	0	NA	0	NA	0
Eif5	79.68	63.56	1.25	0.12	Eif5	71.91	87.83	0.82	0.01	Eif5	NA	0	P-6114-1,-4505,37;	1	NA	0	NA	0	NA	0	NA	0
Eln	0.75	35.62	0.02	0	Eln	1.23	6.64	0.18	0	Eln	NA	0	P-3547-2,-25546,51;	1	NA	0	NA	0	NA	0	NA	0
Nr4a1	28.22	103.62	0.27	0.03	Nr4a1	61.57	101.58	0.62	0.03	Nr4a1	NA	0	P-5919-1,-23959,37;	1	P-3706-1,-27438,11;	1	P-2980-1,-12636,22;	1	NA	0	NA	0
Emp2	5.44	6.71	0.81	0.4	Emp2	6.98	4.4	1.95	0.03	Emp2	NA	0	P-127-1,-55723,226;P-5133-1,-52430,41;	2	NA	0	NA	0	NA	0	NA	0
Emx1	0.02	0.51	0.06	0.12	Emx1	1.99	0.78	2.66	0.18	Emx1	NA	0	P-676-1,44806,132;	1	NA	0	NA	0	NA	0	NA	0
Enox2	2.14	2.15	1	0.99	Enox2	2.23	3.58	0.66	0.01	Enox2	NA	0	P-6095-1,-99437,37;	1	NA	0	NA	0	NA	0	NA	0
Isoc1	27.72	62.48	0.44	0.01	Isoc1	34.58	33.36	0.99	0.92	Isoc1	NA	0	P-592-1,83018,140;P-326-1,-40693,172;	2	NA	0	NA	0	NA	0	NA	0
Epo	0.04	0.03	1.11	0.93	Epo	0.09	0	9.82	0.21	Epo	NA	0	P-4326-1,2898,45;	1	NA	0	NA	0	NA	0	NA	0
Ermn	0	0	1	NA	Ermn	0.08	0	8.98	0.42	Ermn	NA	0	P-7273-1,51227,33;	1	NA	0	NA	0	NA	0	NA	0
F3	8	5.61	1.42	0.55	F3	7.45	5.61	2.14	0.15	F3	NA	0	P-3611-1,-9435,50;	1	NA	0	NA	0	NA	0	NA	0
Elovl5	26.81	54.67	0.49	0.04	Elovl5	24.43	27.15	0.9	0.16	Elovl5	NA	0	P-5157-2,-7675,40;	1	P-4985-1,-162,10;P-1352-1,89467,16;	2	NA	0	NA	0	NA	0
Fam13a	1.85	1.54	1.2	0.16	Fam13a	2.55	1.36	1.37	0.14	Fam13a	NA	0	P-7717-1,70523,32;	1	P-3406-1,-88,11;	1	NA	0	NA	0	NA	0
Fam169a	1.13	1.04	1.09	0.57	Fam169a	3.18	1.54	1.8	0.03	Fam169a	NA	0	P-7758-1,-8455,32;	1	NA	0	NA	0	NA	0	NA	0
Fam193a	15.08	13.21	1.14	0.27	Fam193a	17.25	19.93	0.89	0.39	Fam193a	NA	0	P-1222-1,119605,101;	1	NA	0	P-4164-1,-12,19;	1	NA	0	NA	0
Fam228a	0.14	0.13	1.1	0.82	Fam228a	0.32	0.37	0.77	0.3	Fam228a	NA	0	P-8297-1,21511,30;	1	NA	0	NA	0	NA	0	NA	0
Fanca	8.34	8.7	0.96	0.87	Fanca	5.43	3.65	1.56	0.13	Fanca	NA	0	P-2451-2,25029,65;	1	NA	0	NA	0	NA	0	NA	0
Anxa5	26.67	99.83	0.27	0	Anxa5	24.21	43.96	0.54	0	Anxa5	NA	0	P-7015-1,225081,34;	1	NA	0	NA	0	NA	0	NA	0
Fbxo32	2.44	1.48	1.65	0.24	Fbxo32	3.8	2.88	1.41	0.02	Fbxo32	NA	0	P-7023-1,-524,34;	1	P-3744-1,-505,11;	1	P-4189-2,-512,19;	1	NA	0	NA	0
Ffar1	0	0	1	NA	Ffar1	0	0	1	NA	Ffar1	NA	0	P-874-2,-2129,118;	1	NA	0	NA	0	NA	0	NA	0
Ffar4	0.8	0.02	26.84	0.04	Ffar4	0.32	0.47	1.98	0.38	Ffar4	NA	0	P-4144-1,-5375,46;	1	NA	0	NA	0	NA	0	NA	0
Fgf21	0.02	0.15	0.18	0.03	Fgf21	0.03	0	4.1	0.42	Fgf21	NA	0	P-4458-1,40547,44;	1	P-4148-1,40775,11;	1	P-6683-1,40458,15;	1	NA	0	NA	0
Fhad1	0.03	0.08	0.44	0.05	Fhad1	0.14	0.17	0.85	0.24	Fhad1	NA	0	P-682-1,6804,131;P-2628-1,-23127,62;	2	P-3728-1,38759,11;	1	P-7346-1,-26697,15;	1	NA	0	NA	0
Ficd	1.83	1.79	1.02	0.94	Ficd	1.43	2.41	0.47	0.01	Ficd	NA	0	P-4011-1,16118,47;	1	P-2475-1,320,13;	1	NA	0	NA	0	NA	0
Filip1	0.05	0.72	0.08	0.01	Filip1	0.14	0.82	0.25	0	Filip1	NA	0	P-2964-3,58290,56;	1	NA	0	NA	0	NA	0	NA	0
Fndc9	0	0.03	0.28	0.18	Fndc9	0.02	0	3	0.42	Fndc9	NA	0	P-3393-1,54143,52;	1	P-3754-1,-19959,11;	1	NA	0	NA	0	NA	0
Frs2	10.06	10.67	0.94	0.71	Frs2	13.98	18.16	0.74	0.07	Frs2	NA	0	P-520-1,-59698,147;	1	NA	0	P-3793-1,-82,20;	1	NA	0	NA	0
Furin	21.08	21.34	0.99	0.91	Furin	26.97	24.47	1.15	0.04	Furin	NA	0	P-5575-2,-31579,39;	1	NA	0	NA	0	NA	0	NA	0
Gabarapl1	35.33	34.66	1.02	0.86	Gabarapl1	25.48	29.96	0.8	0.03	Gabarapl1	NA	0	P-4930-1,24584,42;	1	P-2986-1,26271,12;	1	NA	0	NA	0	NA	0
Gad2	0	0.01	0.5	0.42	Gad2	0.03	0	3.82	0.42	Gad2	NA	0	P-7659-1,24098,32;	1	NA	0	P-1435-1,27,32;	1	NA	0	NA	0
Galnt16	0.97	15.36	0.06	0	Galnt16	0.57	0.59	0.77	0.32	Galnt16	NA	0	P-3455-1,-22029,52;	1	P-302-1,-21964,46;	1	NA	0	NA	0	NA	0
Garnl3	2.54	4.41	0.58	0	Garnl3	3.3	3.14	0.91	0.05	Garnl3	NA	0	P-2108-1,-120087,73;	1	P-3701-1,-67640,11;P-3734-1,-43651,11;P-2552-1,-43016,13;	3	P-6647-1,-43206,15;	1	NA	0	NA	0
Gas8	18.04	12.82	1.41	0.01	Gas8	18.64	17.82	1.06	0.65	Gas8	NA	0	P-6913-1,770,34;	1	P-1304-1,110284,16;	1	P-6011-1,66057,16;	1	NA	0	NA	0
Gata2	0.41	8.87	0.05	0.04	Gata2	3.26	1.63	1.84	0.01	Gata2	NA	0	P-4835-1,-22226,42;	1	P-5112-1,-74516,10;P-3772-1,-92416,11;	2	NA	0	NA	0	NA	0
Gata4	0	0.02	0.45	0.25	Gata4	0.07	0.03	7.98	0.42	Gata4	NA	0	P-5053-1,29930,41;	1	NA	0	P-7487-1,-12299,15;	1	NA	0	NA	0
Gdf11	7.18	8.71	0.83	0.05	Gdf11	8.58	9.66	0.82	0.1	Gdf11	NA	0	P-5721-2,1257,38;	1	NA	0	NA	0	NA	0	NA	0
Gemin8	5.58	4.61	1.21	0.11	Gemin8	4.96	6.84	0.64	0.01	Gemin8	NA	0	P-7459-1,157969,32;	1	P-3396-2,61,11;	1	P-2178-1,-24,26;	1	NA	0	NA	0
Gk5	1.31	1.72	0.76	0.16	Gk5	2.43	1.38	2.68	0	Gk5	NA	0	P-6546-1,-62578,35;P-2710-1,-77864,60;P-2212-1,23314,70;	3	NA	0	P-592-2,76922,47;	1	NA	0	NA	0
Glod4	28.32	23.43	1.21	0.19	Glod4	21.89	20.62	1.05	0.43	Glod4	NA	0	P-3873-1,-44409,48;P-2984-1,-65466,56;	2	P-2104-1,-98246,14;	1	NA	0	NA	0	NA	0
Gm12888	0	0	1	NA	Gm12888	0.06	0	6.75	0.42	Gm12888	NA	0	P-6841-1,93727,34;	1	NA	0	NA	0	NA	0	NA	0
Gm6408	0	0	1	NA	Gm6408	0.13	0	14.31	0.42	Gm6408	NA	0	P-7080-1,-29881,33;	1	NA	0	NA	0	NA	0	NA	0
Gnai3	60.09	65.48	0.92	0.68	Gnai3	60.26	50.42	1.18	0.15	Gnai3	NA	0	P-229-1,31030,193;	1	NA	0	NA	0	NA	0	NA	0
Gnat2	0.22	0.2	1.1	0.76	Gnat2	0.33	0.2	0.9	0.6	Gnat2	NA	0	P-229-1,22327,193;	1	NA	0	NA	0	NA	0	NA	0
Gp2	0.01	0	1.3	0.67	Gp2	0.11	0	11.52	0.19	Gp2	NA	0	P-2542-1,-18003,63;	1	NA	0	NA	0	NA	0	NA	0
Gpa33	0.02	0	3.48	0.24	Gpa33	0.16	0	16.67	0.08	Gpa33	NA	0	P-1543-1,75132,90;	1	NA	0	NA	0	NA	0	NA	0
Gpm6b	1.01	10.94	0.09	0.04	Gpm6b	2	1.53	1.76	0.02	Gpm6b	NA	0	P-7459-1,-16228,32;	1	NA	0	NA	0	NA	0	NA	0
Gpr160	0.15	0.34	0.47	0.09	Gpr160	0.6	0.28	4.82	0.06	Gpr160	NA	0	P-5287-1,40724,40;	1	NA	0	NA	0	NA	0	NA	0
Grasp	1.99	8.1	0.25	0	Grasp	2.85	2.09	1.63	0.02	Grasp	NA	0	P-5919-1,18680,37;P-4506-2,-35981,44;	2	P-5025-1,-2224,10;P-3993-1,-28175,11;P-3706-1,15201,11;	3	P-2980-1,30003,22;	1	NA	0	NA	0
Grin2c	0.04	0.01	2.32	0.32	Grin2c	0.05	0.09	0.44	0.07	Grin2c	NA	0	P-2973-1,53619,56;P-1828-1,30501,80;	2	P-2979-1,25568,12;P-621-1,30477,24;	2	NA	0	NA	0	NA	0
Grn	39.91	61.2	0.65	0.01	Grn	32.95	35.32	0.95	0.01	Grn	NA	0	P-4378-1,-8566,45;	1	P-4632-1,4300,10;	1	NA	0	NA	0	NA	0
Gsdmd	1.06	6.01	0.18	0	Gsdmd	0.82	0.75	1.33	0.1	Gsdmd	NA	0	P-8324-2,-5116,30;	1	NA	0	P-7355-1,11246,15;	1	NA	0	NA	0
Gtf2a1l	0.02	0	2.38	0.37	Gtf2a1l	0.02	0	3.23	0.21	Gtf2a1l	NA	0	P-6559-1,-8981,35;P-5238-1,-27426,40;P-1928-1,84951,78;	3	NA	0	NA	0	NA	0	NA	0
Gtf2h2	16.51	11.47	1.44	0.01	Gtf2h2	13.53	11.74	1.04	0.38	Gtf2h2	NA	0	P-604-1,8730,139;	1	NA	0	NA	0	NA	0	NA	0
Gtpbp2	20.25	18.41	1.1	0.64	Gtpbp2	15.2	10.38	1.6	0.08	Gtpbp2	NA	0	P-3551-1,7524,51;	1	NA	0	NA	0	NA	0	NA	0
Gtsf1l	0	0	1	NA	Gtsf1l	0	0	1	NA	Gtsf1l	NA	0	P-1474-2,-201470,92;	1	P-5757-1,-201165,10;	1	P-3358-2,-78455,21;P-1231-1,-115294,35;	2	NA	0	NA	0
Habp4	13.85	12.48	1.11	0.19	Habp4	13.96	10.44	1.25	0.08	Habp4	NA	0	P-4184-1,54651,46;	1	NA	0	NA	0	NA	0	NA	0
Hbp1	25.94	22.41	1.16	0.47	Hbp1	23	23.15	1.19	0	Hbp1	NA	0	P-49-1,-23118,298;	1	NA	0	NA	0	NA	0	NA	0
Hecw2	0.04	0.3	0.17	0.15	Hecw2	0.23	0.09	1.74	0.26	Hecw2	NA	0	P-3704-1,183334,49;	1	NA	0	NA	0	NA	0	NA	0
Helz	6.99	8.24	0.85	0.32	Helz	15.39	21.27	0.78	0.14	Helz	NA	0	P-4893-1,87666,42;	1	P-4393-1,166424,11;	1	NA	0	NA	0	NA	0
Hgd	0.05	0.03	1.47	0.66	Hgd	0.1	0.23	0.49	0.21	Hgd	NA	0	P-2718-1,71566,60;	1	NA	0	NA	0	NA	0	NA	0
Hhipl1	0.22	1.52	0.15	0.03	Hhipl1	0.38	0.22	1.31	0.04	Hhipl1	NA	0	P-442-1,-17480,156;	1	P-3314-1,22168,12;	1	NA	0	NA	0	NA	0
Hhla1	0	0	1	NA	Hhla1	0.01	0	2	0.42	Hhla1	NA	0	P-6772-1,-174537,34;	1	NA	0	NA	0	NA	0	NA	0
Hip1	15.78	20.17	0.78	0.08	Hip1	20.29	29.05	0.71	0.01	Hip1	NA	0	P-7743-1,-405,32;	1	NA	0	P-1870-2,55757,28;	1	NA	0	NA	0
Hist1h2af	0.56	1.37	0.41	0.55	Hist1h2af	0.32	1.72	0.23	0.02	Hist1h2af	NA	0	P-2074-1,-4777,73;	1	NA	0	NA	0	NA	0	NA	0
Hist1h4d	2.96	3.92	0.76	0.71	Hist1h4d	2.28	3.57	3.81	0.09	Hist1h4d	NA	0	P-327-1,22947,172;P-4801-1,30168,42;	2	NA	0	NA	0	NA	0	NA	0
Hmgb4	0	0	1	NA	Hmgb4	0	0	1	NA	Hmgb4	NA	0	P-337-1,172967,171;	1	NA	0	P-6384-1,-12144,15;	1	NA	0	NA	0
Hmgcs2	0.23	1.58	0.15	0.02	Hmgcs2	0.36	1.27	0.36	0.01	Hmgcs2	NA	0	P-5662-1,649,38;	1	P-2776-1,-38869,12;	1	P-5607-1,-13136,16;	1	NA	0	NA	0
Hmx3	0	0	1	NA	Hmx3	0.06	0	6.8	0.42	Hmx3	NA	0	P-6836-1,-127105,34;	1	NA	0	NA	0	NA	0	NA	0
Homer2	1.29	0.93	1.38	0.11	Homer2	2.26	4.21	0.52	0	Homer2	NA	0	P-7939-1,66991,31;	1	NA	0	NA	0	NA	0	NA	0
Dusp2	10.35	4.01	2.58	0.06	Dusp2	9.79	7.99	1.79	0.35	Dusp2	NA	0	P-7785-1,-26104,31;	1	P-4125-1,-43122,11;	1	P-4481-1,-48097,18;P-414-1,-167,55;	2	NA	0	NA	0
Hrsp12	14.38	12.21	1.18	0.54	Hrsp12	17.87	14.57	1.31	0.04	Hrsp12	NA	0	P-2748-1,35591,60;	1	NA	0	NA	0	NA	0	NA	0
Hscb	8.86	11.18	0.79	0.39	Hscb	7	3.5	2.06	0.01	Hscb	NA	0	P-4968-1,12622,41;	1	NA	0	P-2623-1,52,24;	1	NA	0	NA	0
Hsd17b11	18.21	20.32	0.9	0.51	Hsd17b11	20.13	27.46	0.71	0.01	Hsd17b11	NA	0	P-3755-2,-599,49;	1	NA	0	NA	0	NA	0	NA	0
Hspb8	0.78	3.21	0.25	0.05	Hspb8	0.34	3.14	0.13	0	Hspb8	NA	0	P-6919-1,80141,34;P-3722-1,55627,49;	2	P-1253-1,-131265,17;P-744-1,-95409,22;	2	NA	0	NA	0	NA	0
Htr6	0.02	0.02	1.09	0.89	Htr6	0.03	0	3.99	0.25	Htr6	NA	0	P-5715-1,67366,38;	1	P-548-1,15743,26;	1	NA	0	NA	0	NA	0
Ift122	15.69	9.32	1.68	0	Ift122	13.48	13.04	0.96	0.38	Ift122	NA	0	P-492-1,61099,150;	1	P-2543-2,-9,13;	1	NA	0	NA	0	NA	0
Hoxc9	33.31	13.16	2.53	0	Hoxc9	25.23	34.82	0.82	0.05	Hoxc9	NA	0	P-5387-1,-4926,40;	1	P-5366-1,-8012,10;	1	P-3096-2,-5881,22;	1	NA	0	NA	0
Ikbkb	12.17	8.2	1.48	0.08	Ikbkb	11.31	13	0.91	0.1	Ikbkb	NA	0	P-8582-1,-7320,30;	1	NA	0	NA	0	NA	0	NA	0
Il18bp	1.95	1.64	1.19	0.71	Il18bp	1.52	1.47	0.82	0.23	Il18bp	NA	0	P-1952-2,18223,77;	1	NA	0	NA	0	NA	0	NA	0
Immp1l	22.98	22.35	1.03	0.91	Immp1l	14.47	13.03	1.23	0.25	Immp1l	NA	0	P-8605-1,69886,30;	1	P-2721-1,72,12;	1	NA	0	NA	0	NA	0
Inadl	3.66	2.84	1.29	0.17	Inadl	6.43	5.45	1.16	0.06	Inadl	NA	0	P-4550-1,227795,44;	1	NA	0	P-6716-1,308765,15;	1	NA	0	NA	0
Insm2	0	0.11	0.08	0.42	Insm2	0.05	0	5.75	0.42	Insm2	NA	0	P-1980-1,218002,76;	1	NA	0	NA	0	NA	0	NA	0
Fbln1	22.54	94.44	0.24	0.01	Fbln1	20	26.66	0.73	0.01	Fbln1	NA	0	P-5602-1,942,39;	1	NA	0	NA	0	NA	0	NA	0
Itga6	6.5	9.65	0.67	0.04	Itga6	17.42	14.74	1.05	0.6	Itga6	NA	0	P-1332-1,42025,97;	1	P-5016-1,25962,10;	1	P-3572-2,-25,20;	1	NA	0	NA	0
Kank2	22	30.31	0.73	0.04	Kank2	28.69	16.4	1.83	0.01	Kank2	NA	0	P-4789-1,5699,42;	1	P-3813-1,5673,11;	1	NA	0	NA	0	NA	0
Kank3	2.78	2.27	1.22	0.33	Kank3	1.73	1.46	1.44	0.22	Kank3	NA	0	P-8320-1,2201,30;	1	NA	0	NA	0	NA	0	NA	0
Kap	0	0.26	0.04	0.42	Kap	0.32	3.59	0.07	0	Kap	NA	0	P-189-1,-123358,204;	1	P-5057-1,-123345,10;	1	NA	0	NA	0	NA	0
Kbtbd13	0.43	0.7	0.62	0.46	Kbtbd13	0.31	0.15	1.9	0.05	Kbtbd13	NA	0	P-4545-1,5145,44;	1	NA	0	NA	0	NA	0	NA	0
Kbtbd7	4.85	5.77	0.84	0.44	Kbtbd7	6.86	7.61	0.98	0.3	Kbtbd7	NA	0	P-4019-1,16637,47;	1	NA	0	NA	0	NA	0	NA	0
Kcnk1	1.55	0.93	1.66	0.02	Kcnk1	3.22	2.6	1.16	0.17	Kcnk1	NA	0	P-7553-2,179626,32;	1	P-4863-1,80450,10;	1	NA	0	NA	0	NA	0
Kcnk7	0.01	0.12	0.14	0.24	Kcnk7	0.09	0	9.6	0.28	Kcnk7	NA	0	P-7362-1,9527,33;	1	P-2531-1,-8215,13;	1	NA	0	NA	0	NA	0
Kcnq4	0.25	0.45	0.55	0.01	Kcnq4	0.44	0.26	1.14	0.66	Kcnq4	NA	0	P-6966-2,4861,34;P-4821-1,3439,42;	2	NA	0	P-1036-1,-218,37;	1	NA	0	NA	0
Kcnv2	0	0.39	0.02	0.16	Kcnv2	0.08	0.02	1.79	0.59	Kcnv2	NA	0	P-6462-1,95699,36;	1	NA	0	NA	0	NA	0	NA	0
Kctd10	20.48	45.71	0.45	0	Kctd10	19.13	11.22	1.63	0.06	Kctd10	NA	0	P-6554-1,12296,35;	1	P-3022-1,12073,12;	1	NA	0	NA	0	NA	0
Keap1	13.09	13.2	0.99	0.93	Keap1	11.86	8.27	1.33	0.02	Keap1	NA	0	P-6484-3,34672,35;	1	NA	0	P-953-1,88,38;	1	NA	0	NA	0
Kif19a	0.14	0.2	0.7	0.22	Kif19a	0.17	0.28	1.42	0.47	Kif19a	NA	0	P-6331-1,-26106,36;	1	P-5785-1,-20099,10;	1	NA	0	NA	0	NA	0
Klhdc4	21.08	15.25	1.38	0.05	Klhdc4	13.13	11.14	1.14	0.09	Klhdc4	NA	0	P-8375-1,-57102,30;P-2563-3,-72647,63;	2	NA	0	NA	0	NA	0	NA	0
Klhl11	5.86	5.29	1.11	0.58	Klhl11	12.14	10.18	1.39	0.04	Klhl11	NA	0	P-151-2,-48281,218;	1	NA	0	NA	0	NA	0	NA	0
Klhl18	4.1	4.73	0.87	0.2	Klhl18	4.7	4.52	1.11	0.26	Klhl18	NA	0	P-4850-1,27563,42;	1	NA	0	NA	0	NA	0	NA	0
Klk15	0	0	1	NA	Klk15	0	0	1	NA	Klk15	NA	0	P-5438-1,825,39;	1	NA	0	NA	0	NA	0	NA	0
Klre1	0	0.03	0.27	0.21	Klre1	0	0	1	NA	Klre1	NA	0	P-4930-1,-20109,42;	1	P-2986-1,-18422,12;	1	NA	0	NA	0	NA	0
Kpna6	14.91	14.3	1.04	0.59	Kpna6	18.96	15.06	1.36	0	Kpna6	NA	0	P-4951-1,1088,41;	1	NA	0	NA	0	NA	0	NA	0
Krt15	2.81	0.07	35.43	0	Krt15	0.86	2.26	0.36	0.03	Krt15	NA	0	P-2208-1,-1969,70;	1	P-3164-1,-1882,12;	1	NA	0	NA	0	NA	0
Krt2	0	0	1.33	0.42	Krt2	0.01	0	1.87	0.42	Krt2	NA	0	P-8148-1,7927,31;	1	NA	0	NA	0	NA	0	NA	0
Krt39	0.06	0.01	4.67	0.04	Krt39	0	0.6	0.06	0	Krt39	NA	0	P-2545-1,-158,63;	1	NA	0	NA	0	NA	0	NA	0
Krt73	0	0	1	NA	Krt73	0.01	0	2.05	0.42	Krt73	NA	0	P-8148-1,-7899,31;	1	NA	0	NA	0	NA	0	NA	0
Kynu	0.01	0.19	0.09	0.02	Kynu	0.24	0.18	3.24	0.18	Kynu	NA	0	P-8183-1,-283169,31;	1	NA	0	P-6836-1,-855431,15;	1	NA	0	NA	0
Lace1	1.8	1.77	1.02	0.9	Lace1	1.95	1.07	1.59	0.02	Lace1	NA	0	P-5769-1,110586,38;	1	NA	0	NA	0	NA	0	NA	0
Lama3	0.02	0.26	0.13	0.02	Lama3	0.18	0.16	0.76	0.02	Lama3	NA	0	P-185-2,170530,205;P-5325-1,84560,40;	2	NA	0	NA	0	NA	0	NA	0
Lancl1	12.35	9.08	1.36	0.07	Lancl1	9.12	7.27	1.25	0.16	Lancl1	NA	0	P-5694-1,21253,38;	1	NA	0	NA	0	NA	0	NA	0
Lancl3	0.09	0.71	0.14	0.04	Lancl3	0.14	0.44	0.35	0.06	Lancl3	NA	0	P-8163-1,43839,31;	1	NA	0	NA	0	NA	0	NA	0
Lemd1	0	0.02	0.29	0.42	Lemd1	0.04	0.03	0.58	0.46	Lemd1	NA	0	P-4751-1,-33798,42;	1	P-3945-1,-33861,11;P-4141-1,16821,11;	2	NA	0	NA	0	NA	0
Letmd1	8.24	7.63	1.08	0.45	Letmd1	8.67	7.27	1.21	0.13	Letmd1	NA	0	P-7477-1,1185,32;	1	P-3666-1,-11521,11;	1	P-4429-1,17641,18;	1	NA	0	NA	0
Lgals9	0.18	18.5	0.01	0.01	Lgals9	0.79	1.86	0.72	0.17	Lgals9	NA	0	P-7049-1,-131924,34;	1	P-3430-1,-57291,11;P-655-1,32240,23;	2	NA	0	NA	0	NA	0
Lgi2	0.64	8.16	0.08	0.01	Lgi2	1.11	2.28	0.47	0.01	Lgi2	NA	0	P-5906-1,13704,37;	1	NA	0	NA	0	NA	0	NA	0
Lhcgr	0	0.11	0.08	0.19	Lhcgr	0.01	0	1.89	0.42	Lhcgr	NA	0	P-6677-1,-270738,35;P-1928-1,38365,78;	2	NA	0	NA	0	NA	0	NA	0
Lhpp	10.95	14.05	0.78	0.03	Lhpp	8.53	9.76	0.8	0.01	Lhpp	NA	0	P-8058-1,26839,31;P-7589-1,116058,32;	2	P-5051-1,183565,10;P-4344-1,77430,11;	2	NA	0	NA	0	NA	0
Lhx9	0	0.03	0.35	0.26	Lhx9	0.03	0	3.56	0.42	Lhx9	NA	0	P-1851-1,111226,80;	1	NA	0	NA	0	NA	0	NA	0
Limd2	22.85	29.87	0.77	0.02	Limd2	15.61	14.48	1.13	0.31	Limd2	NA	0	P-2402-1,27434,66;	1	NA	0	NA	0	NA	0	NA	0
Limk2	11.62	8.07	1.44	0.06	Limk2	10.66	6.16	1.93	0.05	Limk2	NA	0	P-2894-1,61741,57;	1	P-2870-1,37505,12;	1	P-6729-1,-14789,15;P-5056-1,34,17;P-3233-1,34653,21;P-2839-1,76717,23;	4	NA	0	NA	0
Lin28a	0	0.02	0.38	0.05	Lin28a	0.05	0	5.88	0.42	Lin28a	NA	0	P-5969-1,5551,37;	1	NA	0	NA	0	NA	0	NA	0
Lin9	6.19	7.1	0.87	0.35	Lin9	7.74	9.81	0.74	0.06	Lin9	NA	0	P-3568-1,-14719,50;	1	NA	0	NA	0	NA	0	NA	0
Lrit2	0	0	1	NA	Lrit2	0.02	0	3.04	0.42	Lrit2	NA	0	P-7511-1,26638,32;	1	NA	0	P-938-1,15923,39;	1	NA	0	NA	0
Lrmp	0.01	0.74	0.03	0.01	Lrmp	0.01	0.25	0.07	0	Lrmp	NA	0	P-5610-1,52386,39;	1	NA	0	NA	0	NA	0	NA	0
Lrp12	12.45	16.58	0.75	0.1	Lrp12	9.32	14.61	0.57	0	Lrp12	NA	0	P-6852-1,-185957,34;	1	NA	0	NA	0	NA	0	NA	0
Lrp5	15.73	24.81	0.63	0.02	Lrp5	19.05	19.8	0.94	0.1	Lrp5	NA	0	P-8390-1,44591,30;	1	NA	0	P-2596-2,-35,24;	1	NA	0	NA	0
Lrrc31	0	0	1	NA	Lrrc31	0.03	0	4.23	0.42	Lrrc31	NA	0	P-4534-1,-5231,44;	1	NA	0	NA	0	NA	0	NA	0
Lrrc55	0.04	0.09	0.55	0.33	Lrrc55	0.03	0.34	0.16	0.01	Lrrc55	NA	0	P-8606-1,-48701,30;	1	NA	0	NA	0	NA	0	NA	0
Lsm10	8.65	7.69	1.12	0.42	Lsm10	7.41	5.11	2.05	0.04	Lsm10	NA	0	P-3618-1,-19908,50;	1	P-4357-1,-31,11;	1	NA	0	NA	0	NA	0
Lsm14b	49.25	39.33	1.25	0	Lsm14b	42.1	37.08	0.98	0.78	Lsm14b	NA	0	P-5485-1,2646,39;	1	NA	0	P-1038-1,-6,37;	1	NA	0	NA	0
Lsp1	107.81	140.42	0.77	0.04	Lsp1	70.19	419.64	0.17	0	Lsp1	NA	0	P-3082-1,10938,55;	1	NA	0	P-704-4,10963,44;	1	NA	0	NA	0
Lypla1	14.1	17.79	0.79	0.28	Lypla1	23.05	22.38	0.88	0.4	Lypla1	NA	0	P-7930-1,35983,31;	1	NA	0	NA	0	NA	0	NA	0
Lysmd2	13.12	15.45	0.85	0.22	Lysmd2	11.01	13.04	0.8	0.04	Lysmd2	NA	0	P-5636-3,43479,39;	1	P-5043-1,-14863,10;	1	P-481-1,-28,52;	1	NA	0	NA	0
Mael	0.01	0.03	0.42	0.4	Mael	0	0.04	1	NA	Mael	NA	0	P-1543-1,33374,90;	1	NA	0	NA	0	NA	0	NA	0
Magoh	120.56	86.39	1.4	0.14	Magoh	76.28	81.14	0.99	0.85	Magoh	NA	0	P-7909-1,-50879,31;	1	NA	0	NA	0	NA	0	NA	0
Mapk6	33.15	21.29	1.56	0.04	Mapk6	33.58	44.4	0.75	0.02	Mapk6	NA	0	P-2369-1,-15780,66;	1	NA	0	NA	0	NA	0	NA	0
Mapkapk3	1.88	0.65	2.86	0.01	Mapkapk3	1.86	2.37	0.86	0.28	Mapkapk3	NA	0	P-2568-1,21604,63;	1	NA	0	NA	0	NA	0	NA	0
Mas1	0	0.01	0.59	0.19	Mas1	0.05	0	6.03	0.42	Mas1	NA	0	P-4886-1,77582,42;	1	NA	0	NA	0	NA	0	NA	0
Mast3	11.66	6.49	1.8	0.1	Mast3	14.19	8.64	1.7	0.01	Mast3	NA	0	P-5609-1,1340,39;	1	NA	0	NA	0	NA	0	NA	0
Mccc1	11.77	9.06	1.3	0.01	Mccc1	10.47	6.38	1.6	0.05	Mccc1	NA	0	P-1963-1,-43470,76;	1	NA	0	P-6139-1,27291,16;	1	NA	0	NA	0
Mcl1	64.31	95.34	0.67	0.02	Mcl1	62.07	53.74	1.13	0.16	Mcl1	NA	0	P-2414-2,16652,66;	1	NA	0	NA	0	NA	0	NA	0
Mfap2	106.44	195.78	0.54	0.01	Mfap2	77.77	103.39	0.79	0.09	Mfap2	NA	0	P-3439-1,38965,52;	1	P-5262-1,1280,10;P-4821-1,21262,10;	2	NA	0	NA	0	NA	0
Mfn1	12.39	10.67	1.16	0.05	Mfn1	12.31	8.88	1.28	0.04	Mfn1	NA	0	P-7268-1,65858,33;	1	NA	0	NA	0	NA	0	NA	0
Mfsd2b	0.16	0.23	0.71	0.51	Mfsd2b	0.11	0.2	0.5	0.17	Mfsd2b	NA	0	P-344-1,16537,170;	1	NA	0	NA	0	NA	0	NA	0
Mfsd5	13.75	15.25	0.9	0.34	Mfsd5	12.06	11.03	1.05	0.48	Mfsd5	NA	0	P-4418-1,-8518,44;	1	NA	0	NA	0	NA	0	NA	0
Mier1	13.71	12.65	1.08	0.65	Mier1	20.01	20.04	0.99	0.91	Mier1	NA	0	P-4461-1,-79079,44;	1	NA	0	NA	0	NA	0	NA	0
Minos1	26.7	22.58	1.18	0.24	Minos1	18.63	14.19	1.43	0.01	Minos1	NA	0	P-6693-1,-7732,35;	1	NA	0	NA	0	NA	0	NA	0
Mlec	69.85	98.71	0.71	0	Mlec	77.03	64.07	1.18	0.06	Mlec	NA	0	P-3676-1,6541,50;	1	P-2058-1,6536,14;	1	P-2901-1,-10877,22;P-483-1,-44,52;	2	NA	0	NA	0
Mob2	15.79	13.66	1.16	0.17	Mob2	11.42	10.75	1.03	0.73	Mob2	NA	0	P-7403-1,-28102,32;	1	P-2176-1,-21054,13;P-350-1,87513,39;	2	NA	0	NA	0	NA	0
Mpp5	7.01	7.29	0.96	0.83	Mpp5	12.37	13.55	0.98	0.83	Mpp5	NA	0	P-3147-1,12115,55;	1	NA	0	NA	0	NA	0	NA	0
Mras	3.43	5.1	0.67	0.04	Mras	4.74	5.95	0.76	0.19	Mras	NA	0	P-7006-1,-8254,34;	1	NA	0	NA	0	NA	0	NA	0
Mrgprg	0	0.02	0.32	0.42	Mrgprg	0.02	0	3.49	0.42	Mrgprg	NA	0	P-1398-1,18390,95;	1	P-1683-1,18468,15;	1	NA	0	NA	0	NA	0
Mrpl46	17.09	12.36	1.38	0.08	Mrpl46	11.9	8.89	1.56	0.02	Mrpl46	NA	0	P-1126-1,154656,105;P-4284-1,153064,45;P-1641-1,177277,86;	3	NA	0	NA	0	NA	0	NA	0
Mrvi1	0.06	14.18	0	0	Mrvi1	0.61	0.21	2.28	0.02	Mrvi1	NA	0	P-5181-1,-26767,40;	1	NA	0	NA	0	NA	0	NA	0
Msantd2	14.71	13.25	1.11	0.53	Msantd2	11.98	8.83	1.29	0.16	Msantd2	NA	0	P-5833-1,-32550,38;	1	NA	0	P-1604-4,-28381,30;	1	NA	0	NA	0
Mtfr1	18.75	13	1.44	0.05	Mtfr1	17.28	19.4	0.92	0.02	Mtfr1	NA	0	P-8477-1,116451,30;	1	NA	0	NA	0	NA	0	NA	0
Mthfd2	20.2	15.11	1.34	0.08	Mthfd2	12.99	13.66	0.88	0.14	Mthfd2	NA	0	P-4226-1,1449,46;	1	P-1945-1,390,14;	1	NA	0	NA	0	NA	0
Mxd1	7.49	4.99	1.5	0.01	Mxd1	8.28	5.74	1.61	0.04	Mxd1	NA	0	P-3878-1,-9392,48;	1	NA	0	NA	0	NA	0	NA	0
Mycbpap	1.11	0.68	1.62	0.09	Mycbpap	1.07	0.34	2.97	0	Mycbpap	NA	0	P-6497-2,-4890,35;P-4422-1,-1507,44;	2	P-3634-1,-22415,11;P-2286-2,58,13;	2	NA	0	NA	0	NA	0
Myeov2	37.71	32.61	1.16	0.61	Myeov2	22.29	9.11	2.68	0.13	Myeov2	NA	0	P-4370-1,11556,45;	1	NA	0	NA	0	NA	0	NA	0
Myl1	0.74	0.1	6.95	0.1	Myl1	0.19	0.16	1.23	0.53	Myl1	NA	0	P-5694-1,-72476,38;	1	NA	0	NA	0	NA	0	NA	0
Myl7	0.35	0.25	1.41	0.6	Myl7	0.08	0.04	1.04	0.97	Myl7	NA	0	P-6384-1,6287,36;P-5391-1,-3395,40;	2	P-4332-1,6216,11;	1	P-5055-1,6196,17;	1	NA	0	NA	0
Myo1h	0.04	0.2	0.23	0.01	Myo1h	0.14	0.07	1.03	0.9	Myo1h	NA	0	P-6554-1,53246,35;	1	P-3022-1,53469,12;	1	NA	0	NA	0	NA	0
Myoz3	0	0	1	NA	Myoz3	0.09	0	10	0.42	Myoz3	NA	0	P-513-1,-14626,148;	1	P-4314-1,-8657,11;	1	NA	0	NA	0	NA	0
Naa20	37.02	39.16	0.95	0.65	Naa20	31.21	26.03	1.22	0.08	Naa20	NA	0	P-7445-1,20537,32;P-5778-1,-61601,38;	2	NA	0	NA	0	NA	0	NA	0
Nab2	20.44	31.62	0.65	0.03	Nab2	19.56	18.11	0.98	0.47	Nab2	NA	0	P-8438-1,11347,30;	1	NA	0	P-4298-3,4361,18;P-6-1,63,316;P-236-1,-2178,71;	3	NA	0	NA	0
Naip2	0.01	0.22	0.08	0.04	Naip2	0.04	0.1	0.56	0.35	Naip2	NA	0	P-7853-1,35495,31;	1	NA	0	NA	0	NA	0	NA	0
Nap1l5	0.15	0.87	0.18	0.43	Nap1l5	0.18	0	18.81	0.08	Nap1l5	NA	0	P-7717-1,-46900,32;	1	NA	0	NA	0	NA	0	NA	0
Nat8	0.01	0.03	0.45	0.55	Nat8	0.2	0	21.04	0.21	Nat8	NA	0	P-7294-1,-1049,33;	1	NA	0	P-6506-1,-22860,15;	1	NA	0	NA	0
Ncor1	23.2	20.78	1.12	0.46	Ncor1	37.43	42.65	0.83	0.13	Ncor1	NA	0	P-7259-1,15008,33;	1	NA	0	NA	0	NA	0	NA	0
Ndn	65.53	55.37	1.18	0.05	Ndn	50.14	39.35	1.37	0.06	Ndn	NA	0	P-6789-1,-75680,34;	1	NA	0	NA	0	NA	0	NA	0
Ndst1	21.62	24.49	0.88	0.49	Ndst1	27.52	33.32	0.83	0	Ndst1	NA	0	P-6519-1,32348,35;P-6133-2,51707,37;	2	P-2581-1,49243,13;	1	NA	0	NA	0	NA	0
Ndufa9	56.43	47.68	1.18	0.06	Ndufa9	43.86	24.19	1.89	0.11	Ndufa9	NA	0	P-6486-1,61034,35;	1	NA	0	NA	0	NA	0	NA	0
Neil2	0.76	0.31	2.39	0.14	Neil2	0.65	0.16	2.79	0.05	Neil2	NA	0	P-5053-1,-21777,41;	1	NA	0	NA	0	NA	0	NA	0
Neurl1b	0.48	3.07	0.16	0.01	Neurl1b	1.32	1.77	1.1	0.27	Neurl1b	NA	0	P-1624-1,-17457,87;	1	P-2558-1,16261,13;	1	P-2125-1,-17358,26;	1	NA	0	NA	0
Ngp	0.03	3.33	0.01	0.23	Ngp	0.26	0.09	1.38	0.77	Ngp	NA	0	P-4850-1,29381,42;	1	NA	0	NA	0	NA	0	NA	0
Nlk	7.63	5.02	1.52	0.05	Nlk	10.81	11.81	0.9	0.2	Nlk	NA	0	P-6437-1,114656,36;	1	P-4971-1,-95,10;	1	NA	0	NA	0	NA	0
Nol11	23.67	21.92	1.08	0.44	Nol11	20.97	22.82	0.86	0	Nol11	NA	0	P-4878-1,-187003,42;P-2425-1,-219394,66;P-1776-1,-102837,82;	3	P-4969-1,-86722,10;	1	NA	0	NA	0	NA	0
Fam110b	16.94	7	2.42	0.01	Fam110b	4.8	4.15	1.04	0.85	Fam110b	NA	0	P-362-1,154313,167;	1	NA	0	P-7319-1,501,15;P-2718-1,-19,23;	2	NA	0	NA	0
Nrg4	0.05	0	5.94	0.14	Nrg4	0.08	0.19	8.57	0.24	Nrg4	NA	0	P-555-2,68259,143;	1	NA	0	NA	0	NA	0	NA	0
Nrip2	2.53	3.14	0.8	0.25	Nrip2	2.66	25.7	0.11	0	Nrip2	NA	0	P-7132-1,-315,33;	1	NA	0	NA	0	NA	0	NA	0
Nsg1	19.79	35.72	0.55	0	Nsg1	15.38	13.43	1.22	0.21	Nsg1	NA	0	P-4593-1,73259,43;	1	NA	0	NA	0	NA	0	NA	0
Nsmce4a	88.31	61.82	1.43	0.03	Nsmce4a	61.25	71.68	0.84	0.07	Nsmce4a	NA	0	P-5574-1,-23379,39;	1	NA	0	NA	0	NA	0	NA	0
Nsun2	35.46	26.78	1.32	0	Nsun2	31.28	23.26	1.37	0.03	Nsun2	NA	0	P-1725-1,34247,84;	1	P-1484-1,-207,16;	1	NA	0	NA	0	NA	0
Nt5c	19.35	9.92	1.95	0	Nt5c	13.65	10.16	1.14	0.11	Nt5c	NA	0	P-7890-2,-18466,31;	1	NA	0	NA	0	NA	0	NA	0
Ntn4	0.51	1.15	0.45	0.17	Ntn4	1.13	4.44	0.24	0	Ntn4	NA	0	P-5199-1,95409,40;	1	NA	0	NA	0	NA	0	NA	0
Nuak2	0.3	0.97	0.31	0.11	Nuak2	0.84	1.29	0.5	0.02	Nuak2	NA	0	P-4947-1,-4827,42;P-3662-1,-6364,50;	2	NA	0	NA	0	NA	0	NA	0
Nub1	22.08	22.06	1	0.99	Nub1	21.14	20.25	1.03	0.47	Nub1	NA	0	P-1553-1,-61334,89;	1	P-2227-1,-33564,13;	1	NA	0	NA	0	NA	0
Numa1	53.83	37.69	1.43	0.1	Numa1	61.53	57.81	1.05	0.06	Numa1	NA	0	P-1952-2,30089,77;	1	NA	0	NA	0	NA	0	NA	0
Nup107	29.21	26.4	1.11	0.04	Nup107	21.99	24.89	0.84	0.01	Nup107	NA	0	P-801-1,-42880,123;P-7515-1,492,32;	2	P-5037-1,-42906,10;	1	NA	0	NA	0	NA	0
Nup37	16.52	17.12	0.97	0.82	Nup37	11.81	8.55	1.37	0.2	Nup37	NA	0	P-7637-1,47716,32;	1	NA	0	NA	0	NA	0	NA	0
Nup88	38.06	30.32	1.26	0.04	Nup88	31.61	24.32	1.25	0.02	Nup88	NA	0	P-3391-1,28412,52;	1	NA	0	NA	0	NA	0	NA	0
Nxn	25.29	32.34	0.78	0.05	Nxn	18.31	11.79	1.58	0.07	Nxn	NA	0	P-3873-1,111006,48;P-2984-1,89949,56;	2	P-2104-1,57169,14;	1	NA	0	NA	0	NA	0
Oas1d	0.01	0.01	1	0.99	Oas1d	0.06	0	6.88	0.42	Oas1d	NA	0	P-7465-1,51937,32;P-4428-1,56292,44;	2	NA	0	NA	0	NA	0	NA	0
Olfml3	2.32	139.56	0.02	0.01	Olfml3	4.15	3.81	1.07	0.59	Olfml3	NA	0	P-6377-1,87353,36;	1	P-5832-1,-548,10;	1	P-7461-1,2781,15;P-4803-1,54441,18;	2	NA	0	NA	0
Olfr12	0	0	1	NA	Olfr12	0	0	1	NA	Olfr12	NA	0	P-4370-1,10548,45;	1	NA	0	NA	0	NA	0	NA	0
Olfr125	0	0	1	NA	Olfr125	0	0	1	NA	Olfr125	NA	0	P-6186-1,5771,36;	1	NA	0	NA	0	NA	0	NA	0
Olfr126	0	0	1	NA	Olfr126	0	0	1	NA	Olfr126	NA	0	P-6186-1,-9912,36;	1	NA	0	NA	0	NA	0	NA	0
Olfr520	0	0	1	NA	Olfr520	0.02	0	3.38	0.42	Olfr520	NA	0	P-6009-1,-16246,37;	1	NA	0	NA	0	NA	0	NA	0
Olfr646	0	0	1	NA	Olfr646	0.01	0	2.21	0.42	Olfr646	NA	0	P-8095-1,-1831,31;	1	NA	0	NA	0	NA	0	NA	0
Olfr987	0	0	1	NA	Olfr987	0.1	0	10.74	0.42	Olfr987	NA	0	P-8606-1,93895,30;	1	NA	0	NA	0	NA	0	NA	0
Olr1	0	0.02	0.33	0.26	Olr1	0.11	0.01	5.32	0.47	Olr1	NA	0	P-2626-1,28596,62;	1	NA	0	NA	0	NA	0	NA	0
Oprd1	0.06	0.31	0.22	0.03	Oprd1	0.15	0.03	2.55	0.03	Oprd1	NA	0	P-7780-2,-37592,31;	1	NA	0	NA	0	NA	0	NA	0
Orm1	0	0	1	NA	Orm1	0	0	1	NA	Orm1	NA	0	P-609-3,-87140,138;	1	NA	0	NA	0	NA	0	NA	0
Osbpl5	8.52	16.58	0.51	0.01	Osbpl5	8.92	6.58	1.33	0.17	Osbpl5	NA	0	P-1398-1,-6640,95;	1	P-1683-1,-6562,15;	1	P-1228-1,1583,35;	1	NA	0	NA	0
Osbpl8	3.99	4.94	0.81	0.47	Osbpl8	7.25	7.13	1.11	0.27	Osbpl8	NA	0	P-6439-3,70506,36;P-4233-1,26645,46;	2	NA	0	NA	0	NA	0	NA	0
Oscp1	4.93	3.57	1.38	0	Oscp1	3.73	3.65	1.06	0.44	Oscp1	NA	0	P-3618-1,18150,50;	1	P-1896-1,-261,14;	1	NA	0	NA	0	NA	0
P4htm	4.15	3.16	1.31	0.33	P4htm	3.01	0.96	3.37	0.04	P4htm	NA	0	P-625-1,9455,137;	1	NA	0	NA	0	NA	0	NA	0
Pabpn1l	0.01	0	1.69	0.42	Pabpn1l	0.03	0	3.57	0.42	Pabpn1l	NA	0	P-1106-2,1357,105;	1	NA	0	NA	0	NA	0	NA	0
Padi6	0	0	1.34	0.42	Padi6	0	0.07	0.09	0	Padi6	NA	0	P-6990-1,29381,34;	1	NA	0	NA	0	NA	0	NA	0
Papolb	0.11	0.14	0.83	0.57	Papolb	0.09	0.07	0.65	0.45	Papolb	NA	0	P-2640-1,28803,61;	1	P-3044-1,27448,12;	1	P-1721-1,28895,29;	1	NA	0	NA	0
Pbk	38.19	32.96	1.16	0.42	Pbk	26.78	32.59	0.79	0.1	Pbk	NA	0	P-8362-1,-124400,30;	1	NA	0	P-1885-1,-132858,28;	1	NA	0	NA	0
Pde4a	2.15	2.05	1.05	0.65	Pde4a	2.66	3.63	0.68	0	Pde4a	NA	0	P-6484-3,38946,35;	1	P-2365-1,-4141,13;	1	NA	0	NA	0	NA	0
Pde6g	0.02	0.01	1.58	0.65	Pde6g	0.03	0	3.83	0.19	Pde6g	NA	0	P-4687-1,7773,43;	1	NA	0	NA	0	NA	0	NA	0
Pde8b	0.07	0.35	0.23	0.02	Pde8b	0.67	0.37	1.96	0.01	Pde8b	NA	0	P-5536-1,-27206,39;	1	P-3460-1,204889,11;	1	NA	0	NA	0	NA	0
Pdk2	12.44	10.14	1.23	0.15	Pdk2	21.88	33.77	0.74	0.03	Pdk2	NA	0	P-5075-1,-3846,41;	1	NA	0	NA	0	NA	0	NA	0
Per2	4.11	3.22	1.28	0.23	Per2	3.45	1.95	1.69	0.05	Per2	NA	0	P-7867-2,-24706,31;	1	NA	0	P-739-1,2598,43;	1	NA	0	NA	0
Pgc	0	0.02	0.31	0.2	Pgc	0	0.03	0.14	0	Pgc	NA	0	P-3920-1,12726,48;	1	P-980-1,12751,19;	1	NA	0	NA	0	NA	0
Phc3	4.19	5.19	0.81	0.28	Phc3	7.78	7.9	0.98	0.75	Phc3	NA	0	P-5287-1,72727,40;	1	NA	0	NA	0	NA	0	NA	0
Phf5a	39.58	33.83	1.17	0.31	Phf5a	24.03	19.06	1.25	0.25	Phf5a	NA	0	P-3671-1,-60,50;	1	NA	0	NA	0	NA	0	NA	0
Enpp2	25.33	10.81	2.34	0	Enpp2	12.5	19.5	0.61	0.01	Enpp2	NA	0	P-8040-1,72450,31;P-6354-1,78,36;	2	NA	0	NA	0	NA	0	NA	0
Phka2	5.7	6.93	0.82	0.2	Phka2	5.62	7.57	0.78	0.05	Phka2	NA	0	P-4573-1,96306,43;	1	NA	0	P-2247-3,96612,26;P-1832-2,197,28;	2	NA	0	NA	0
Pigz	0.01	0.05	0.3	0.24	Pigz	0.1	0.07	11	0.38	Pigz	NA	0	P-2455-1,-13554,65;	1	NA	0	NA	0	NA	0	NA	0
Pik3cg	0.02	0.47	0.06	0.05	Pik3cg	0.09	0.05	0.85	0.67	Pik3cg	NA	0	P-1088-1,97531,107;	1	NA	0	NA	0	NA	0	NA	0
Pik3ip1	8.99	3.79	2.37	0.03	Pik3ip1	5.84	6.49	1.04	0.79	Pik3ip1	NA	0	P-2894-1,17032,57;	1	P-2870-1,41268,12;	1	P-3233-1,44120,21;P-2839-1,2056,23;	2	NA	0	NA	0
Pik3r2	34.28	29.77	1.15	0.25	Pik3r2	31.03	20.59	1.43	0.02	Pik3r2	NA	0	P-5609-1,-14380,39;	1	NA	0	NA	0	NA	0	NA	0
Pip4k2b	18.41	18.26	1.01	0.94	Pip4k2b	22.62	14.13	1.53	0.02	Pip4k2b	NA	0	P-7576-1,21853,32;	1	P-3840-1,-552,11;	1	NA	0	NA	0	NA	0
Pitpnc1	2.06	5.39	0.38	0.04	Pitpnc1	3.87	5.21	0.67	0.02	Pitpnc1	NA	0	P-4878-1,94315,42;P-2425-1,61924,66;P-1776-1,178481,82;	3	P-4969-1,194596,10;	1	P-7142-1,576,15;	1	NA	0	NA	0
Pkd1	9.4	11.57	0.81	0.42	Pkd1	11.75	7.66	1.68	0.06	Pkd1	NA	0	P-897-2,30632,117;	1	P-5589-1,-310,10;P-2639-1,-5097,13;	2	NA	0	NA	0	NA	0
Pkd1l3	0.01	0.04	0.47	0.37	Pkd1l3	0	0	1.42	0.18	Pkd1l3	NA	0	P-4714-1,34212,43;	1	NA	0	NA	0	NA	0	NA	0
Plat	51.22	87.08	0.59	0.07	Plat	33.33	46.61	0.8	0.16	Plat	NA	0	P-8582-1,-43846,30;P-6550-1,-411,35;	2	NA	0	P-5971-1,-50,16;P-1406-1,750,32;	2	NA	0	NA	0
Plcxd3	0.03	0.23	0.17	0.09	Plcxd3	0.02	0.09	0.14	0.01	Plcxd3	NA	0	P-4419-2,-295528,44;	1	P-1424-1,-220737,16;	1	P-91-2,-348052,107;	1	NA	0	NA	0
Pld1	0.69	1.81	0.38	0.03	Pld1	0.67	2.14	0.37	0	Pld1	NA	0	P-4922-1,99583,42;	1	NA	0	NA	0	NA	0	NA	0
Plek2	0.35	0.31	1.12	0.83	Plek2	0.41	0.46	1.33	0.12	Plek2	NA	0	P-6191-1,-11450,36;	1	NA	0	NA	0	NA	0	NA	0
Plekha6	0.15	4.53	0.03	0.03	Plekha6	1.02	0.71	1.32	0.04	Plekha6	NA	0	P-6756-1,-52579,35;	1	P-4402-1,-64818,11;	1	P-2421-1,-63532,25;	1	NA	0	NA	0
Pllp	0.01	0.16	0.14	0.03	Pllp	0.54	0.18	1.46	0.32	Pllp	NA	0	P-5331-1,-37693,40;	1	NA	0	NA	0	NA	0	NA	0
Plxnb2	59.79	88.09	0.68	0.04	Plxnb2	62.82	59.41	1.04	0.56	Plxnb2	NA	0	P-7757-1,-12299,32;	1	NA	0	P-326-4,-10119,62;	1	NA	0	NA	0
Pmfbp1	0	0	1.49	0.18	Pmfbp1	0.07	0	7.63	0.3	Pmfbp1	NA	0	P-466-1,-119183,152;P-7378-1,-156246,33;P-6711-1,-145134,35;	3	NA	0	NA	0	NA	0	NA	0
Pmpcb	52.62	44.49	1.18	0.22	Pmpcb	46.21	46.73	0.94	0.22	Pmpcb	NA	0	P-8349-1,-3900,30;	1	NA	0	NA	0	NA	0	NA	0
Pnliprp1	0.01	0.01	1.25	0.75	Pnliprp1	0.01	0	2.4	0.42	Pnliprp1	NA	0	P-3476-1,15256,51;	1	NA	0	NA	0	NA	0	NA	0
Pnliprp2	0.01	0.1	0.18	0.18	Pnliprp2	0.01	0	1.72	0.42	Pnliprp2	NA	0	P-3476-1,-15580,51;	1	NA	0	NA	0	NA	0	NA	0
Pnmal2	4.52	7.85	0.58	0.01	Pnmal2	4.78	4.94	1	1	Pnmal2	NA	0	P-7972-1,-12508,31;	1	NA	0	NA	0	NA	0	NA	0
Pnpla8	14.71	12.41	1.19	0.41	Pnpla8	17.4	18.87	0.94	0.01	Pnpla8	NA	0	P-4394-1,35870,44;	1	NA	0	NA	0	NA	0	NA	0
Pold3	20.4	14.13	1.44	0.01	Pold3	19.34	25.06	0.77	0.06	Pold3	NA	0	P-8237-1,86223,30;	1	NA	0	NA	0	NA	0	NA	0
Polh	4.78	7.85	0.61	0.05	Polh	6.78	4.32	1.61	0.02	Polh	NA	0	P-3551-1,34069,51;	1	NA	0	NA	0	NA	0	NA	0
Polr2f	67.14	55.61	1.21	0.2	Polr2f	41.73	30.52	1.38	0.18	Polr2f	NA	0	P-2991-1,7455,56;	1	NA	0	NA	0	NA	0	NA	0
Polr2j	62.42	47.23	1.32	0.24	Polr2j	58.24	54.71	1.07	0.5	Polr2j	NA	0	P-6173-1,-27283,36;	1	P-836-1,-16,20;	1	NA	0	NA	0	NA	0
Poteg	0	0	1	NA	Poteg	0	0.02	0.19	0	Poteg	NA	0	P-4338-1,428906,45;	1	NA	0	P-6500-1,909108,15;P-4861-1,10259,17;	2	NA	0	NA	0
Pou3f1	2.37	0.62	3.76	0	Pou3f1	0.53	3.01	0.17	0	Pou3f1	NA	0	P-7356-1,28063,33;	1	NA	0	P-6440-1,27916,15;P-2518-2,-156,24;	2	NA	0	NA	0
Ppef1	0	0.08	0.11	0.29	Ppef1	0	0	1.46	0.42	Ppef1	NA	0	P-4573-1,121232,43;	1	NA	0	P-2247-3,120926,26;	1	NA	0	NA	0
Ppef2	0.36	0.03	9.14	0.1	Ppef2	0.14	0.23	0.32	0.02	Ppef2	NA	0	P-8175-2,-4805,31;	1	NA	0	NA	0	NA	0	NA	0
Ppfia2	0.01	0.64	0.03	0.04	Ppfia2	0.04	0	4.9	0.28	Ppfia2	NA	0	P-8113-1,412253,31;	1	NA	0	NA	0	NA	0	NA	0
Ppic	62.96	102.05	0.62	0.01	Ppic	42.69	82.42	0.54	0.01	Ppic	NA	0	P-483-1,76957,151;	1	NA	0	NA	0	NA	0	NA	0
Ppp2r3d	6.55	4.18	1.56	0.15	Ppp2r3d	5.69	3.81	1.73	0.19	Ppp2r3d	NA	0	P-3282-1,352,53;	1	P-811-1,-574,21;	1	NA	0	NA	0	NA	0
Ppp3cc	3.7	4.15	0.89	0.3	Ppp3cc	4.6	4.73	0.89	0.06	Ppp3cc	NA	0	P-8360-1,-28364,30;P-8361-1,19219,30;	2	NA	0	NA	0	NA	0	NA	0
Ppp6r3	39.86	35.78	1.11	0.18	Ppp6r3	45.51	38.26	1.17	0.03	Ppp6r3	NA	0	P-8390-1,-66216,30;	1	P-4944-1,-313,10;	1	NA	0	NA	0	NA	0
Prlhr	0	0.02	0.3	0.42	Prlhr	0.07	0	8.2	0.42	Prlhr	NA	0	P-8145-1,130036,31;	1	NA	0	NA	0	NA	0	NA	0
Prpf31	29.86	20.06	1.49	0.01	Prpf31	23.82	23.79	1.02	0.15	Prpf31	NA	0	P-1814-1,-50,80;	1	NA	0	NA	0	NA	0	NA	0
Prss30	0.01	0.12	0.17	0.4	Prss30	0.04	0	4.85	0.42	Prss30	NA	0	P-3980-1,-6258,47;	1	P-4890-1,-18514,10;	1	NA	0	NA	0	NA	0
Prss40	0	0	1	NA	Prss40	0.03	0	3.61	0.42	Prss40	NA	0	P-2919-1,-10740,57;	1	NA	0	NA	0	NA	0	NA	0
Psma7	105.08	78.01	1.35	0.09	Psma7	64.9	37.37	1.83	0.07	Psma7	NA	0	P-5485-1,14800,39;	1	NA	0	NA	0	NA	0	NA	0
Psmb3	128.38	105.12	1.22	0.19	Psmb3	64.92	52.02	1.48	0.17	Psmb3	NA	0	P-7576-1,19452,32;	1	NA	0	P-4610-1,-4719,18;	1	NA	0	NA	0
Ptgir	0.1	1.22	0.09	0.05	Ptgir	0.32	0.14	1.15	0.68	Ptgir	NA	0	P-6916-1,-848,34;	1	P-5643-1,-926,10;	1	P-1170-1,-935,35;	1	NA	0	NA	0
Ptpdc1	4.97	7.95	0.63	0.02	Ptpdc1	5.11	5.86	0.93	0.3	Ptpdc1	NA	0	P-2252-1,79622,69;	1	NA	0	P-6115-1,72958,16;P-3955-1,78915,19;P-2024-4,79554,27;	3	NA	0	NA	0
Ptpre	0.06	0.21	0.33	0.1	Ptpre	0.18	0.63	0.37	0.07	Ptpre	NA	0	P-7739-1,94136,32;	1	NA	0	NA	0	NA	0	NA	0
Pus7l	3.61	4.64	0.78	0.21	Pus7l	3.92	3.16	1.28	0.05	Pus7l	NA	0	P-2188-1,85517,70;	1	P-5026-1,326,10;P-4174-1,80170,11;	2	NA	0	NA	0	NA	0
Qprt	0.5	2.74	0.19	0.01	Qprt	1.39	0.41	3.75	0.03	Qprt	NA	0	P-7619-1,17520,32;	1	NA	0	NA	0	NA	0	NA	0
Qrfpr	0	0	1	NA	Qrfpr	0.08	0.04	1.11	0.92	Qrfpr	NA	0	P-7015-1,-28487,34;	1	NA	0	NA	0	NA	0	NA	0
Qsox2	6.5	8.37	0.78	0.18	Qsox2	6.18	6.12	1.03	0.5	Qsox2	NA	0	P-4668-1,21818,43;	1	NA	0	NA	0	NA	0	NA	0
Rab2b	8.6	8.17	1.05	0.75	Rab2b	9.98	10.98	0.87	0.15	Rab2b	NA	0	P-5214-1,-16291,40;	1	NA	0	NA	0	NA	0	NA	0
Rab5b	18.98	25.8	0.74	0.03	Rab5b	23.71	23.57	1.22	0.04	Rab5b	NA	0	P-2005-1,-304,75;	1	NA	0	NA	0	NA	0	NA	0
Rabep1	14.48	11.28	1.28	0.05	Rabep1	18.26	12.8	1.27	0.01	Rabep1	NA	0	P-3391-1,96772,52;	1	NA	0	NA	0	NA	0	NA	0
Ralgapa1	11.42	8.09	1.41	0.07	Ralgapa1	17.17	15.8	1.07	0.24	Ralgapa1	NA	0	P-1980-1,4248,76;	1	NA	0	NA	0	NA	0	NA	0
Igsf9	24.88	11.98	2.08	0.09	Igsf9	23.08	11.85	1.96	0.02	Igsf9	NA	0	P-955-1,1091,114;	1	NA	0	NA	0	NA	0	NA	0
Ranbp3	45.22	37.41	1.21	0.17	Ranbp3	30.2	21.52	1.42	0.04	Ranbp3	NA	0	P-947-1,-21517,114;	1	NA	0	NA	0	NA	0	NA	0
Rarg	1.79	23	0.08	0.01	Rarg	3.53	4.77	0.77	0.13	Rarg	NA	0	P-4418-1,-13421,44;	1	NA	0	P-2076-2,9642,27;	1	NA	0	NA	0
Synrg	9.85	3.67	2.68	0.02	Synrg	15.06	12.85	1.22	0.01	Synrg	NA	0	P-323-2,12005,173;P-7763-1,101776,32;P-2561-1,22518,63;	3	NA	0	NA	0	NA	0	NA	0
Rasgef1c	0.05	0.09	0.58	0.49	Rasgef1c	0.08	0	8.57	0.23	Rasgef1c	NA	0	P-1869-1,30200,79;	1	NA	0	NA	0	NA	0	NA	0
Rasl10a	0.35	0.48	0.72	0.41	Rasl10a	0.28	0.7	0.89	0.71	Rasl10a	NA	0	P-294-1,-7989,179;	1	P-4103-1,3804,11;	1	P-5018-1,-7986,17;	1	NA	0	NA	0
Tagln2	7.1	106.3	0.07	0	Tagln2	13.28	14.66	0.74	0.02	Tagln2	NA	0	P-955-1,-16642,114;	1	NA	0	NA	0	NA	0	NA	0
Rassf4	1.1	0.96	1.14	0.3	Rassf4	2.97	0.87	3.17	0.02	Rassf4	NA	0	P-4071-1,-20331,46;	1	NA	0	NA	0	NA	0	NA	0
Rbbp7	122.12	174.89	0.7	0.02	Rbbp7	122.47	112.2	1.07	0.16	Rbbp7	NA	0	P-794-1,-31978,123;	1	NA	0	NA	0	NA	0	NA	0
Rbm11	0.04	0.42	0.12	0.09	Rbm11	0.1	0.29	0.57	0.15	Rbm11	NA	0	P-3098-1,124782,55;	1	NA	0	NA	0	NA	0	NA	0
Reep5	20.25	33.81	0.6	0.01	Reep5	17.08	22.03	0.79	0.06	Reep5	NA	0	P-1923-1,-6812,78;	1	NA	0	NA	0	NA	0	NA	0
Reps2	0.23	2.3	0.1	0.01	Reps2	0.84	0.91	0.96	0.34	Reps2	NA	0	P-794-1,-84823,123;	1	NA	0	NA	0	NA	0	NA	0
Rfx4	0	0.01	0.42	0.23	Rfx4	0.01	0	2.39	0.42	Rfx4	NA	0	P-4452-1,122071,44;	1	P-4003-1,147786,11;	1	P-2654-1,122081,24;	1	NA	0	NA	0
Rfx8	0.13	0.19	0.69	0.35	Rfx8	0.14	0	14.85	0.21	Rfx8	NA	0	P-3027-1,-15346,56;	1	P-4405-1,-547,11;	1	NA	0	NA	0	NA	0
Rgs11	0.37	0.16	2.24	0.16	Rgs11	0.79	0.23	2.25	0.19	Rgs11	NA	0	P-1926-1,22346,78;	1	NA	0	NA	0	NA	0	NA	0
Rhcg	0.05	0.06	0.89	0.76	Rhcg	3.38	1.22	2.5	0.03	Rhcg	NA	0	P-6099-1,38808,37;	1	P-825-1,61829,20;	1	NA	0	NA	0	NA	0
Rho	0.08	0.07	1.15	0.63	Rho	0.18	0.04	2.08	0.14	Rho	NA	0	P-492-1,-17298,150;	1	NA	0	NA	0	NA	0	NA	0
Rit1	5.84	8.83	0.66	0.03	Rit1	4.64	3.46	1.49	0.02	Rit1	NA	0	P-6424-1,19475,36;	1	NA	0	NA	0	NA	0	NA	0
Rlf	12.86	10.58	1.22	0.14	Rlf	14.23	10.2	1.3	0.04	Rlf	NA	0	P-6841-1,-42656,34;	1	NA	0	NA	0	NA	0	NA	0
Rnf11	20.89	28.83	0.72	0.13	Rnf11	24.03	25.34	0.9	0.18	Rnf11	NA	0	P-5741-1,16033,38;	1	NA	0	NA	0	NA	0	NA	0
Rnf130	6.69	7.76	0.86	0.1	Rnf130	6.76	8.14	0.83	0.08	Rnf130	NA	0	P-1869-1,-93293,79;	1	NA	0	NA	0	NA	0	NA	0
Robo3	0	0.05	0.19	0.13	Robo3	0.02	0.01	2.68	0.42	Robo3	NA	0	P-5833-1,-23608,38;	1	NA	0	P-1604-4,-27777,30;	1	NA	0	NA	0
Rpa1	44.17	53.73	0.82	0	Rpa1	29.22	26.31	1.12	0.26	Rpa1	NA	0	P-6856-1,99438,34;P-6003-1,86631,37;P-4727-1,37255,43;	3	P-4743-1,86584,10;	1	NA	0	NA	0	NA	0
Rplp0	1634.2	1130.33	1.45	0.2	Rplp0	1340.7	865.91	1.69	0.07	Rplp0	NA	0	P-692-1,-27537,130;	1	P-1461-1,-20602,16;	1	NA	0	NA	0	NA	0
Rpn1	66.46	87.72	0.76	0.02	Rpn1	45.89	51.19	0.94	0.04	Rpn1	NA	0	P-4835-1,91965,42;	1	P-5112-1,39675,10;P-3772-1,21775,11;P-1801-1,49,14;	3	NA	0	NA	0	NA	0
Rps19	765.99	609.15	1.26	0.52	Rps19	591.69	260.43	2.69	0.11	Rps19	NA	0	P-8345-1,-3831,30;	1	NA	0	NA	0	NA	0	NA	0
Rps28	804.69	501.06	1.61	0.18	Rps28	761.87	637.23	1.17	0.02	Rps28	NA	0	P-8320-1,11771,30;	1	NA	0	NA	0	NA	0	NA	0
Rsc1a1	2.33	1.94	1.2	0.65	Rsc1a1	0.72	2.33	33.07	0.12	Rsc1a1	NA	0	P-6129-1,-1581,37;	1	NA	0	NA	0	NA	0	NA	0
S100b	0.02	0.32	0.09	0.07	S100b	0.09	0	10.26	0.31	S100b	NA	0	P-7766-1,87279,32;	1	NA	0	NA	0	NA	0	NA	0
Samd7	0	0	0.68	0.42	Samd7	0.04	0	4.55	0.42	Samd7	NA	0	P-4534-1,-49809,44;	1	NA	0	NA	0	NA	0	NA	0
Sarnp	76.96	69.81	1.1	0.57	Sarnp	58.03	82.05	0.71	0.07	Sarnp	NA	0	P-5721-2,68690,38;	1	P-3802-1,-168,11;	1	NA	0	NA	0	NA	0
Sars	32.74	26.4	1.24	0.18	Sars	26.6	23.06	1.14	0.01	Sars	NA	0	P-6647-1,-66197,35;	1	NA	0	NA	0	NA	0	NA	0
Sbds	33.35	20.97	1.59	0.02	Sbds	30.93	29.35	1.05	0.53	Sbds	NA	0	P-5951-1,-93,37;	1	NA	0	NA	0	NA	0	NA	0
Scara5	0.17	2.12	0.08	0	Scara5	0.15	2.23	0.08	0	Scara5	NA	0	P-8362-1,15034,30;	1	NA	0	P-1885-1,6576,28;	1	NA	0	NA	0
Scarf2	8.49	70.52	0.12	0.01	Scarf2	8.38	8.31	1.06	0.74	Scarf2	NA	0	P-5552-1,28827,39;	1	P-4841-1,9833,10;	1	P-828-2,10231,41;	1	NA	0	NA	0
Scd1	2.03	8.96	0.23	0	Scd1	2.69	6.81	0.38	0	Scd1	NA	0	P-7787-1,-57753,31;	1	P-3231-1,-66576,12;	1	NA	0	NA	0	NA	0
Scfd1	12.91	14.18	0.91	0.26	Scfd1	11.77	12.77	0.87	0.09	Scfd1	NA	0	P-966-2,184040,113;	1	NA	0	NA	0	NA	0	NA	0
Scg3	0.03	1.41	0.03	0.4	Scg3	0.05	0	5.77	0.34	Scg3	NA	0	P-5636-3,14785,39;	1	NA	0	NA	0	NA	0	NA	0
Scnn1b	0.01	0.31	0.06	0.14	Scnn1b	4.04	0.99	2.83	0.01	Scnn1b	NA	0	P-7243-2,-22405,33;P-5396-1,-82387,39;P-1901-2,90301,78;	3	NA	0	NA	0	NA	0	NA	0
Sdhaf2	9.7	8.54	1.14	0.18	Sdhaf2	9.32	9.21	0.96	0.38	Sdhaf2	NA	0	P-5730-1,29437,38;	1	P-4835-1,22462,10;	1	NA	0	NA	0	NA	0
Serpina6	0	0.01	0.52	0.42	Serpina6	1.51	0.11	6.72	0.17	Serpina6	NA	0	P-2148-1,-13020,71;	1	NA	0	NA	0	NA	0	NA	0
Serpinb6b	0.2	2.7	0.08	0.03	Serpinb6b	0.83	0.48	1.77	0.08	Serpinb6b	NA	0	P-6189-1,28426,36;	1	NA	0	P-5745-1,-40478,16;	1	NA	0	NA	0
Serpinb9	0.47	5.6	0.09	0.01	Serpinb9	0.83	2	0.4	0.02	Serpinb9	NA	0	P-6189-1,-9615,36;	1	NA	0	NA	0	NA	0	NA	0
Sfxn5	2.15	2.79	0.77	0.37	Sfxn5	1.9	1.14	1.81	0.03	Sfxn5	NA	0	P-676-1,101178,132;	1	P-5737-1,-1457,10;	1	NA	0	NA	0	NA	0
Sh2b3	8.5	10.93	0.78	0.07	Sh2b3	15.24	4.26	3.21	0	Sh2b3	NA	0	P-7841-2,1140,31;	1	P-3905-1,21623,11;	1	P-6887-1,123561,15;	1	NA	0	NA	0
Siglece	0.09	0.37	0.26	0.05	Siglece	0.15	0.19	2.84	0.21	Siglece	NA	0	P-1445-1,15735,93;	1	NA	0	NA	0	NA	0	NA	0
Slc10a1	0	0.01	0.48	0.42	Slc10a1	0.02	0	2.94	0.25	Slc10a1	NA	0	P-5880-1,-29904,38;	1	NA	0	P-3059-1,-29887,22;	1	NA	0	NA	0
Slc14a1	0	0.05	0.19	0.23	Slc14a1	0.09	0.32	0.47	0.15	Slc14a1	NA	0	P-2692-2,50500,60;	1	NA	0	NA	0	NA	0	NA	0
Slc22a21	1.32	2.29	0.58	0.06	Slc22a21	1.18	1.87	1.04	0.38	Slc22a21	NA	0	P-4021-1,75989,47;	1	NA	0	NA	0	NA	0	NA	0
Slc22a4	0.19	0.16	1.18	0.74	Slc22a4	0.07	0	7.7	0.31	Slc22a4	NA	0	P-751-1,-32518,126;	1	NA	0	P-5078-1,-32370,17;	1	NA	0	NA	0
Slc22a5	5.24	6.56	0.8	0.06	Slc22a5	5.23	6.32	0.85	0.28	Slc22a5	NA	0	P-4021-1,-12683,47;	1	NA	0	NA	0	NA	0	NA	0
Slc25a10	7.64	8.8	0.87	0.36	Slc25a10	6.02	6.19	0.94	0.66	Slc25a10	NA	0	P-2282-1,-2350,68;	1	NA	0	NA	0	NA	0	NA	0
Slc25a36	21.61	23.64	0.91	0.59	Slc25a36	28.39	21.6	1.1	0.33	Slc25a36	NA	0	P-927-2,-198601,115;	1	NA	0	NA	0	NA	0	NA	0
Slc30a3	0.84	0.83	1	0.98	Slc30a3	0.28	2.47	0.13	0	Slc30a3	NA	0	P-3499-1,9455,51;	1	NA	0	P-7132-1,9410,15;P-6028-1,1013,16;	2	NA	0	NA	0
Slc36a4	7.32	10.49	0.7	0.09	Slc36a4	8.34	12.75	0.73	0.02	Slc36a4	NA	0	P-615-1,-39325,138;P-1296-1,10101,98;	2	P-1640-1,-39239,15;	1	NA	0	NA	0	NA	0
Slc39a14	4.75	5.19	0.92	0.19	Slc39a14	4.2	2.58	1.39	0	Slc39a14	NA	0	P-8360-1,33612,30;	1	NA	0	P-7611-1,-55,15;	1	NA	0	NA	0
Slc5a8	0.08	0.08	0.97	0.96	Slc5a8	0.91	0.14	6.18	0.02	Slc5a8	NA	0	P-6141-1,-256,37;	1	NA	0	NA	0	NA	0	NA	0
Slc7a5	23.91	18.2	1.31	0.09	Slc7a5	18.18	20.21	0.83	0.01	Slc7a5	NA	0	P-8375-1,21023,30;P-5755-1,-11026,38;P-2563-3,5478,63;P-1682-1,-223,84;	4	NA	0	NA	0	NA	0	NA	0
Slc9a4	0.01	0.02	0.5	0.39	Slc9a4	0.04	0	5.04	0.01	Slc9a4	NA	0	P-7487-1,44970,32;	1	NA	0	NA	0	NA	0	NA	0
Slco1c1	0.04	0.07	0.61	0.35	Slco1c1	0.04	0	5.02	0.35	Slco1c1	NA	0	P-6572-2,-219035,35;	1	NA	0	NA	0	NA	0	NA	0
Slmo2	27.05	30.37	0.89	0.46	Slmo2	21.06	28.8	0.67	0.01	Slmo2	NA	0	P-4608-1,-67313,43;P-2794-1,-67933,59;P-2584-1,-77172,62;	3	NA	0	NA	0	NA	0	NA	0
Smarcal1	8.74	7	1.25	0	Smarcal1	9.15	7.95	1.18	0.1	Smarcal1	NA	0	P-1925-1,-5441,78;	1	P-4586-1,369,10;P-4404-1,16661,11;	2	NA	0	NA	0	NA	0
Smarcd3	27.04	25.94	1.04	0.65	Smarcd3	21.87	19.63	1.13	0.19	Smarcd3	NA	0	P-8595-1,-1216,30;P-1553-1,-22469,89;	2	P-2227-1,-50239,13;	1	P-2710-2,-2947,23;	1	NA	0	NA	0
Smn1	28.23	21.36	1.32	0.07	Smn1	24.22	37.15	0.62	0.01	Smn1	NA	0	P-7853-1,41745,31;	1	NA	0	NA	0	NA	0	NA	0
Snap47	36.83	28.5	1.29	0.12	Snap47	25.61	21.81	1.22	0.19	Snap47	NA	0	P-4406-1,41159,44;	1	P-1749-1,74,15;	1	NA	0	NA	0	NA	0
Snhg11	0.59	0.6	0.98	0.95	Snhg11	0.62	0.23	2.79	0.07	Snhg11	NA	0	P-1099-1,-31995,106;	1	NA	0	NA	0	NA	0	NA	0
Rasl11a	4.6	19.54	0.24	0.04	Rasl11a	5.09	10.34	0.5	0.04	Rasl11a	NA	0	P-5087-2,31080,41;	1	NA	0	NA	0	NA	0	NA	0
Sox10	0.01	0.22	0.07	0.18	Sox10	0.02	0	3.09	0.42	Sox10	NA	0	P-2991-1,15684,56;	1	NA	0	NA	0	NA	0	NA	0
Sox8	1.55	0.48	3.19	0	Sox8	1.81	1.87	1.02	0.93	Sox8	NA	0	P-1601-1,31021,88;	1	P-5767-1,14020,10;	1	NA	0	NA	0	NA	0
Spata4	0.06	0.01	3.83	0.27	Spata4	0	0	1	NA	Spata4	NA	0	P-1263-1,-4241,100;	1	NA	0	NA	0	NA	0	NA	0
Spc24	32.39	37.86	0.86	0.33	Spc24	19.92	20.14	0.99	0.87	Spc24	NA	0	P-4789-1,-32561,42;	1	P-3813-1,-32587,11;	1	P-1527-1,-321,31;	1	NA	0	NA	0
Spink4	0.02	0.06	0.47	0.61	Spink4	0	0	1	NA	Spink4	NA	0	P-7415-1,-45684,32;	1	NA	0	P-2222-2,-45587,26;	1	NA	0	NA	0
Sppl2a	9.89	11.04	0.9	0.58	Sppl2a	13.24	14	0.97	0.7	Sppl2a	NA	0	P-4501-1,-19369,44;	1	NA	0	NA	0	NA	0	NA	0
Sptlc1	17.09	14.74	1.16	0.1	Sptlc1	14.55	12.98	1.03	0.56	Sptlc1	NA	0	P-519-1,-85077,147;P-6028-1,-71266,37;P-3775-1,67426,49;	3	NA	0	NA	0	NA	0	NA	0
Srsf6	131.61	97.25	1.35	0.03	Srsf6	116.7	124.79	0.88	0.19	Srsf6	NA	0	P-4815-1,-11537,42;P-3131-1,-123597,55;	2	NA	0	NA	0	NA	0	NA	0
Srsf9	109.17	89.71	1.22	0.09	Srsf9	83.04	69.83	1.1	0.19	Srsf9	NA	0	P-4429-1,-7537,44;	1	NA	0	P-2010-2,-29,27;	1	NA	0	NA	0
Sstr5	0.02	0.01	1.9	0.37	Sstr5	0.06	0.03	6.51	0.36	Sstr5	NA	0	P-1601-1,-42377,88;	1	P-5767-1,-59378,10;P-3124-1,22704,12;	2	NA	0	NA	0	NA	0
Stard7	46.6	32.66	1.43	0	Stard7	39.68	25.06	1.51	0.12	Stard7	NA	0	P-7785-1,39826,31;	1	P-4125-1,22808,11;	1	P-4481-1,17833,18;	1	NA	0	NA	0
Stat6	2.77	9.73	0.29	0.01	Stat6	4.17	3.28	1.67	0	Stat6	NA	0	P-8438-1,12377,30;	1	NA	0	P-4298-3,19363,18;	1	NA	0	NA	0
Steap3	0.47	1.88	0.26	0	Steap3	0.6	0.47	0.94	0.68	Steap3	NA	0	P-8200-1,94490,31;	1	P-3472-1,5832,11;	1	NA	0	NA	0	NA	0
Stk17b	2.53	7.54	0.34	0.06	Stk17b	2.8	3.09	0.91	0.02	Stk17b	NA	0	P-3704-1,-226476,49;	1	NA	0	NA	0	NA	0	NA	0
Strn	5.97	7.54	0.79	0.24	Strn	9.89	11.75	0.81	0.16	Strn	NA	0	P-2226-1,118718,70;	1	NA	0	P-3040-1,118724,22;	1	NA	0	NA	0
Suv39h2	7.19	5.48	1.31	0.03	Suv39h2	6.54	8.79	0.62	0.02	Suv39h2	NA	0	P-5530-3,28907,39;	1	NA	0	NA	0	NA	0	NA	0
Suv420h2	27.73	17.41	1.59	0.16	Suv420h2	23.53	18.53	1.26	0.04	Suv420h2	NA	0	P-1446-2,-235,93;	1	P-1199-1,-36,17;	1	NA	0	NA	0	NA	0
Synpo	0.42	4.59	0.09	0.07	Synpo	1.18	1.92	0.46	0.01	Synpo	NA	0	P-513-1,17922,148;P-6519-1,-56705,35;P-6133-2,-37346,37;	3	P-4314-1,23891,11;P-2581-1,-39810,13;	2	NA	0	NA	0	NA	0
Snta1	4.43	9.64	0.46	0.01	Snta1	3.05	11.93	0.25	0.01	Snta1	NA	0	P-3796-1,-13555,48;	1	P-3531-1,-20148,11;	1	NA	0	NA	0	NA	0
Tab3	3.91	3.55	1.1	0.66	Tab3	6.53	9.91	0.57	0.02	Tab3	NA	0	P-2334-1,-301530,67;	1	NA	0	NA	0	NA	0	NA	0
Tac4	0	0.01	0.57	0.42	Tac4	0	0	1	NA	Tac4	NA	0	P-8228-1,-99639,30;P-4484-1,-75137,44;	2	P-5948-1,-74515,10;	1	NA	0	NA	0	NA	0
Cdh3	1.74	8.87	0.2	0.07	Cdh3	11.43	10.92	1.11	0.05	Cdh3	NA	0	P-1218-1,1728,101;P-4854-1,5793,42;	2	NA	0	P-3122-1,-474,22;	1	NA	0	NA	0
Tcea1	52.11	52.63	0.99	0.96	Tcea1	56.44	56.69	0.96	0.13	Tcea1	NA	0	P-7930-1,-14232,31;	1	NA	0	NA	0	NA	0	NA	0
Tceal5	0.21	1.51	0.15	0.03	Tceal5	0.21	0.27	0.41	0.06	Tceal5	NA	0	P-7612-1,12499,32;	1	NA	0	NA	0	NA	0	NA	0
Tcf23	0.16	0.36	0.46	0.17	Tcf23	0.35	5.68	0.06	0	Tcf23	NA	0	P-3015-2,62452,56;	1	NA	0	NA	0	NA	0	NA	0
Tdp1	16.35	18.84	0.87	0.2	Tdp1	13.35	16.19	0.85	0.02	Tdp1	NA	0	P-3606-2,-1023,50;	1	NA	0	NA	0	NA	0	NA	0
Tekt5	1.08	0.14	7.49	0.04	Tekt5	1.34	0.17	134.94	0.01	Tekt5	NA	0	P-127-1,25757,226;P-5133-1,29050,41;	2	NA	0	NA	0	NA	0	NA	0
Tex15	0.13	0.48	0.28	0.1	Tex15	0.37	0.48	0.61	0.01	Tex15	NA	0	P-7683-1,-47227,32;	1	NA	0	NA	0	NA	0	NA	0
Tex19.1	0.01	0	1.99	0.42	Tex19.1	0.01	0	2.3	0.42	Tex19.1	NA	0	P-2963-1,-11373,56;	1	NA	0	NA	0	NA	0	NA	0
Tex19.2	0	0.01	0.74	0.66	Tex19.2	0.02	0	2.66	0.42	Tex19.2	NA	0	P-2963-1,-16093,56;	1	NA	0	NA	0	NA	0	NA	0
Tfip11	19	14.68	1.29	0.17	Tfip11	14.99	10.57	1.33	0.01	Tfip11	NA	0	P-1817-1,-36314,80;	1	NA	0	NA	0	NA	0	NA	0
Tfpt	13.91	10.07	1.38	0.1	Tfpt	9.7	7.21	1.22	0.05	Tfpt	NA	0	P-1814-1,-51,80;	1	NA	0	NA	0	NA	0	NA	0
Tfrc	32.44	16.7	1.94	0.01	Tfrc	30.12	20.39	1.35	0.09	Tfrc	NA	0	P-2109-1,-84789,73;	1	P-2640-1,-109064,13;	1	P-1027-1,-92832,37;	1	NA	0	NA	0
Tmco4	1.36	0.96	1.41	0.11	Tmco4	1.54	2.35	0.69	0.04	Tmco4	NA	0	P-5715-1,35299,38;	1	P-548-1,86922,26;	1	NA	0	NA	0	NA	0
Tmed1	34.11	31.07	1.1	0.26	Tmed1	19.15	9.68	1.99	0.21	Tmed1	NA	0	P-1172-2,2641,103;	1	NA	0	P-2846-1,-310,23;	1	NA	0	NA	0
Tmem104	2.35	2.78	0.85	0.17	Tmem104	2.7	1.95	1.23	0.13	Tmem104	NA	0	P-2973-1,26137,56;P-1828-1,49255,80;	2	P-2979-1,54188,12;P-621-1,49279,24;	2	NA	0	NA	0	NA	0
Tmem11	20.4	16.73	1.22	0.07	Tmem11	19.12	20.98	0.91	0.11	Tmem11	NA	0	P-7001-1,-436,34;P-1342-1,-16979,97;	2	NA	0	P-4086-1,694,19;	1	NA	0	NA	0
Tmem196	0	0.31	0.04	0.1	Tmem196	0.07	0.03	1.17	0.82	Tmem196	NA	0	P-5630-1,-378564,39;	1	NA	0	NA	0	NA	0	NA	0
Tmem229b	2.26	1.43	1.58	0.03	Tmem229b	2.21	1.65	1.44	0.01	Tmem229b	NA	0	P-6191-1,88863,36;	1	NA	0	P-3671-1,-168,20;	1	NA	0	NA	0
Tmem235	0.04	0.05	0.83	0.63	Tmem235	0.01	0.11	0.14	0.01	Tmem235	NA	0	P-192-1,-4664,203;	1	P-1731-1,10119,15;	1	NA	0	NA	0	NA	0
Tmem245	3.53	4.04	0.87	0.53	Tmem245	8.18	5.74	1.3	0.02	Tmem245	NA	0	P-5598-1,47987,39;	1	NA	0	NA	0	NA	0	NA	0
Tmem30a	20.96	29.11	0.72	0.32	Tmem30a	26.68	30.45	0.83	0.06	Tmem30a	NA	0	P-2964-3,-126084,56;	1	P-1063-2,-169,18;	1	NA	0	NA	0	NA	0
Tmem54	0.03	0.72	0.05	0.24	Tmem54	0.15	0.3	0.83	0.37	Tmem54	NA	0	P-7691-1,3228,32;	1	P-5750-1,-19258,10;P-4029-1,7668,11;	2	NA	0	NA	0	NA	0
Tmem97	21.57	27.17	0.79	0.01	Tmem97	18.44	24.39	0.81	0.03	Tmem97	NA	0	P-6437-1,-31940,36;	1	NA	0	NA	0	NA	0	NA	0
Tnip2	4.03	3.81	1.06	0.72	Tnip2	4.08	2.59	1.66	0.01	Tnip2	NA	0	P-1222-1,24453,101;	1	NA	0	NA	0	NA	0	NA	0
Tnnt3	4.61	2.02	2.28	0.02	Tnnt3	2.02	10.22	0.26	0	Tnnt3	NA	0	P-3082-1,-27089,55;	1	NA	0	P-704-4,-27064,44;	1	NA	0	NA	0
Tomm22	90.94	73.94	1.23	0.27	Tomm22	51.27	44.72	1.27	0.14	Tomm22	NA	0	P-5346-1,14382,40;	1	NA	0	NA	0	NA	0	NA	0
Traf3	10.68	6.92	1.54	0.07	Traf3	12.32	8.95	1.37	0.01	Traf3	NA	0	P-2913-1,-41397,57;	1	NA	0	NA	0	NA	0	NA	0
Traf3ip1	6.68	5.19	1.29	0.08	Traf3ip1	6.71	7.12	0.82	0.17	Traf3ip1	NA	0	P-7867-2,-10632,31;	1	P-1819-1,29297,14;	1	NA	0	NA	0	NA	0
Trap1a	0	0.01	0.56	0.42	Trap1a	0	0	1	NA	Trap1a	NA	0	P-2675-1,86442,61;	1	P-2917-1,-116492,12;	1	NA	0	NA	0	NA	0
Trappc2l	25.75	19.57	1.32	0.15	Trappc2l	16.31	5.44	3.05	0.04	Trappc2l	NA	0	P-1106-2,9756,105;	1	NA	0	NA	0	NA	0	NA	0
Trcg1	0.01	0	2.17	0.42	Trcg1	0.03	0	3.93	0.42	Trcg1	NA	0	P-2284-1,-23882,68;	1	P-4292-1,23387,11;	1	NA	0	NA	0	NA	0
Trmt112	58.16	43.31	1.34	0.14	Trmt112	42.67	33.25	1.12	0.3	Trmt112	NA	0	P-6184-1,-17051,36;	1	NA	0	NA	0	NA	0	NA	0
Tspan32	0.01	0.18	0.11	0.17	Tspan32	0.07	0	8.19	0.29	Tspan32	NA	0	P-5265-1,3163,40;	1	NA	0	NA	0	NA	0	NA	0
Tspan4	8.67	43	0.2	0	Tspan4	7.56	4.61	1.44	0.36	Tspan4	NA	0	P-1369-1,49692,96;	1	P-5637-1,50170,10;	1	NA	0	NA	0	NA	0
Tspo2	0.1	0.99	0.11	0.33	Tspo2	0.08	0	8.85	0.42	Tspo2	NA	0	P-6261-1,8814,36;	1	NA	0	NA	0	NA	0	NA	0
Ttc19	5.46	5.04	1.08	0.61	Ttc19	5.15	4.39	1.26	0.11	Ttc19	NA	0	P-7259-1,160840,33;	1	NA	0	NA	0	NA	0	NA	0
Ttc25	0.39	0.11	3.27	0.01	Ttc25	0.36	0.5	0.84	0.61	Ttc25	NA	0	P-8014-1,10169,31;	1	NA	0	P-3062-1,55,22;	1	NA	0	NA	0
Ttc39a	0.13	0.71	0.2	0	Ttc39a	0.55	0.61	1.14	0.4	Ttc39a	NA	0	P-5741-1,44994,38;	1	NA	0	NA	0	NA	0	NA	0
Ttc39c	3.35	2.84	1.18	0.29	Ttc39c	3.07	3.03	1.23	0.25	Ttc39c	NA	0	P-185-2,-138790,205;P-5325-1,-224760,40;	2	NA	0	NA	0	NA	0	NA	0
Ttpal	10	11.76	0.85	0.09	Ttpal	8.55	5.55	1.45	0.05	Ttpal	NA	0	P-7419-1,21147,32;	1	NA	0	NA	0	NA	0	NA	0
Tulp1	1.53	1.56	0.98	0.9	Tulp1	1.47	1.03	1.99	0.05	Tulp1	NA	0	P-7252-1,-3469,33;	1	NA	0	NA	0	NA	0	NA	0
Tusc3	69.74	55.03	1.27	0.02	Tusc3	40.69	36.5	1.1	0.46	Tusc3	NA	0	P-4140-1,421056,46;	1	NA	0	P-624-2,355,46;	1	NA	0	NA	0
Tut1	12.12	7.67	1.58	0	Tut1	10.83	7.96	1.39	0	Tut1	NA	0	P-1250-1,-51,100;	1	P-1052-1,-26,18;	1	NA	0	NA	0	NA	0
Tyw1	6.47	4.57	1.41	0.02	Tyw1	5.03	3.86	1.24	0.03	Tyw1	NA	0	P-5951-1,-1412,37;	1	NA	0	NA	0	NA	0	NA	0
Ube2q2	10.89	15.77	0.69	0.12	Ube2q2	14.93	12.91	0.99	0.76	Ube2q2	NA	0	P-7584-1,-58505,32;	1	NA	0	NA	0	NA	0	NA	0
Ubxn2b	3.97	3.8	1.04	0.72	Ubxn2b	4.52	4.67	1.14	0.29	Ubxn2b	NA	0	P-362-1,-392664,167;	1	NA	0	P-3253-2,-19,21;	1	NA	0	NA	0
Uggt1	16.76	17.47	0.96	0.76	Uggt1	15.27	21.14	0.67	0	Uggt1	NA	0	P-148-1,164472,219;P-7346-1,106059,33;	2	P-2341-1,264,13;	1	P-3238-1,164387,21;	1	NA	0	NA	0
Umod	0.34	0.06	5.2	0.04	Umod	3.81	3.32	0.62	0.31	Umod	NA	0	P-2542-1,1980,63;	1	NA	0	NA	0	NA	0	NA	0
Unc119b	22.94	20.39	1.13	0.11	Unc119b	22.01	15.12	1.25	0.19	Unc119b	NA	0	P-3676-1,-16660,50;	1	P-2058-1,-16665,14;P-1928-1,9609,14;	2	NA	0	NA	0	NA	0
Upk1a	0.83	0.19	4.18	0.03	Upk1a	1.25	1.61	0.7	0.33	Upk1a	NA	0	P-7244-1,-143,33;	1	NA	0	NA	0	NA	0	NA	0
Upk3b	0.01	0.23	0.07	0.22	Upk3b	0.38	0.19	0.99	0.98	Upk3b	NA	0	P-114-2,13251,227;	1	NA	0	P-6963-1,13618,15;P-5317-2,13403,17;	2	NA	0	NA	0
Upk3bl	0.04	0.51	0.1	0.24	Upk3bl	0.17	0	18.22	0.21	Upk3bl	NA	0	P-114-2,-5520,227;	1	NA	0	P-6963-1,-5153,15;P-5317-2,-5368,17;	2	NA	0	NA	0
Uprt	1.88	2.46	0.76	0.34	Uprt	3.7	2.6	1.66	0.01	Uprt	NA	0	P-8233-1,-49149,30;	1	NA	0	NA	0	NA	0	NA	0
Ush1g	0.02	0	2.79	0.11	Ush1g	0.05	0	6.33	0.42	Ush1g	NA	0	P-5768-1,-967,38;	1	NA	0	NA	0	NA	0	NA	0
Usp1	50.02	51.23	0.98	0.81	Usp1	53.09	84.29	0.61	0.02	Usp1	NA	0	P-6616-1,-69376,35;	1	P-5070-1,-20031,10;	1	P-3920-1,294,19;	1	NA	0	NA	0
Usp44	0.18	0.05	3.15	0.15	Usp44	0.17	0.66	0.34	0.02	Usp44	NA	0	P-5199-1,-95097,40;	1	NA	0	NA	0	NA	0	NA	0
Utp11l	36.01	36.02	1	1	Utp11l	32.9	26.89	1.22	0.1	Utp11l	NA	0	P-7356-1,7891,33;	1	NA	0	P-6440-1,8038,15;	1	NA	0	NA	0
Vac14	14.07	10.06	1.4	0.03	Vac14	12.59	14.78	0.8	0.02	Vac14	NA	0	P-3107-1,36468,55;	1	NA	0	NA	0	NA	0	NA	0
Vit	0.18	0.32	0.56	0.31	Vit	0.23	3.03	0.07	0	Vit	NA	0	P-2226-1,110415,70;	1	NA	0	P-3040-1,110409,22;	1	NA	0	NA	0
Vmn1r2	0	0	1	NA	Vmn1r2	0.08	0	8.9	0.42	Vmn1r2	NA	0	P-5933-3,-107586,37;	1	P-5201-1,-113531,10;P-4304-1,-121236,11;P-2720-1,-116130,12;P-1897-3,-107829,14;P-1434-1,-105640,16;P-833-1,-109582,20;P-810-3,-104241,21;P-511-2,-121892,27;P-426-1,-119043,32;P-380-1,-106346,35;P-214-12,-89067,67;	11	NA	0	NA	0	NA	0
Vmn2r2	0	0	1	0.42	Vmn2r2	0.06	0	6.92	0.42	Vmn2r2	NA	0	P-6870-1,-54479,34;	1	NA	0	NA	0	NA	0	NA	0
Vmn2r3	0	0	1	NA	Vmn2r3	0.01	0	2.27	0.42	Vmn2r3	NA	0	P-6870-1,95458,34;	1	NA	0	NA	0	NA	0	NA	0
Vps13a	2.41	2.93	0.82	0.39	Vps13a	5.97	4.54	1.35	0.02	Vps13a	NA	0	P-6351-1,181772,36;P-6059-1,45074,37;P-4596-1,180923,43;	3	NA	0	P-3805-1,181725,20;	1	NA	0	NA	0
Vps9d1	10.93	10.68	1.02	0.9	Vps9d1	8.6	6.24	1.46	0.1	Vps9d1	NA	0	P-2451-2,-39199,65;	1	NA	0	P-5145-1,308,17;	1	NA	0	NA	0
Vstm2a	0	0.04	0.27	0.24	Vstm2a	0.06	0	7.28	0.03	Vstm2a	NA	0	P-6194-1,42526,36;	1	NA	0	NA	0	NA	0	NA	0
Vwa5b2	0.19	0.15	1.23	0.73	Vwa5b2	0.22	0.34	0.57	0.05	Vwa5b2	NA	0	P-2940-1,7809,57;	1	NA	0	P-3443-1,448,21;	1	NA	0	NA	0
Wbscr28	0	0	1	NA	Wbscr28	0.02	0	3.43	0.42	Wbscr28	NA	0	P-3547-2,133946,51;	1	NA	0	NA	0	NA	0	NA	0
Wdfy1	6.82	5.64	1.21	0.21	Wdfy1	7.93	7.15	1.09	0.05	Wdfy1	NA	0	P-6142-1,57934,37;	1	NA	0	P-6239-3,2,16;	1	NA	0	NA	0
Wdtc1	15.85	8.5	1.86	0.01	Wdtc1	16.91	15.44	1.14	0	Wdtc1	NA	0	P-4340-1,27074,45;	1	P-3297-1,46153,12;P-1527-1,45644,15;	2	P-2189-2,46207,26;	1	NA	0	NA	0
Wfdc15a	0	0	1	NA	Wfdc15a	0.06	0	7.3	0.42	Wfdc15a	NA	0	P-1831-1,-18109,80;	1	NA	0	NA	0	NA	0	NA	0
Wfdc15b	0.15	0.49	0.31	0.21	Wfdc15b	2.73	1.77	1.09	0.68	Wfdc15b	NA	0	P-1831-1,3421,80;	1	NA	0	NA	0	NA	0	NA	0
Whamm	3.04	3.23	0.94	0.72	Whamm	2.41	2.62	0.87	0.06	Whamm	NA	0	P-7939-1,68642,31;	1	NA	0	NA	0	NA	0	NA	0
Wnt9b	0.02	0.11	0.22	0.18	Wnt9b	1.18	0.17	8.27	0.06	Wnt9b	NA	0	P-1632-1,12478,87;	1	NA	0	NA	0	NA	0	NA	0
Yeats4	44.38	34.3	1.29	0.11	Yeats4	39.89	33.63	1.11	0.05	Yeats4	NA	0	P-520-1,16335,147;	1	P-5307-1,-5545,10;	1	P-3604-2,9,20;	1	NA	0	NA	0
Yif1b	31.95	28.66	1.11	0.18	Yif1b	26.83	19.64	1.53	0.04	Yif1b	NA	0	P-2569-1,952,63;	1	P-4149-1,-25,11;	1	NA	0	NA	0	NA	0
Ypel1	12.04	6.53	1.84	0.02	Ypel1	11.43	12.09	1.09	0.62	Ypel1	NA	0	P-3818-1,-24195,48;	1	NA	0	NA	0	NA	0	NA	0
Ythdf2	22	15.95	1.38	0.05	Ythdf2	24.62	22.74	1.03	0.2	Ythdf2	NA	0	P-7780-2,30225,31;	1	NA	0	NA	0	NA	0	NA	0
Zan	0.01	0.04	0.36	0.22	Zan	0.01	0.01	1.13	0.84	Zan	NA	0	P-4326-1,-5961,45;	1	NA	0	NA	0	NA	0	NA	0
Zbtb22	17.35	12.7	1.37	0.14	Zbtb22	17.05	18.96	0.9	0.15	Zbtb22	NA	0	P-4164-1,-4295,46;	1	NA	0	NA	0	NA	0	NA	0
Zbtb8a	6.4	7.46	0.86	0.2	Zbtb8a	4.96	8.52	0.56	0.01	Zbtb8a	NA	0	P-3952-2,-16490,47;P-1282-1,20203,99;	2	NA	0	P-6204-1,-5111,16;P-4712-1,-6455,18;	2	NA	0	NA	0
Zbtb8b	0.46	1.33	0.35	0.19	Zbtb8b	0.82	0.38	2.36	0.11	Zbtb8b	NA	0	P-3952-2,46212,47;	1	NA	0	P-6204-1,57591,16;P-4712-1,56247,18;	2	NA	0	NA	0
Zbtb8os	13.81	15.99	0.86	0.3	Zbtb8os	12.32	17.49	0.92	0.2	Zbtb8os	NA	0	P-1282-1,22218,99;	1	NA	0	P-4259-3,-129,19;	1	NA	0	NA	0
Zc3h3	9.75	6.52	1.5	0.1	Zc3h3	9.9	8.14	1.33	0.04	Zc3h3	NA	0	P-8324-2,-15308,30;	1	NA	0	NA	0	NA	0	NA	0
Zdhhc19	0	0	1	NA	Zdhhc19	0.03	0	4.46	0.42	Zdhhc19	NA	0	P-2109-1,27866,73;	1	P-2640-1,3591,13;	1	P-1027-1,19823,37;	1	NA	0	NA	0
Zdhhc23	0.21	0.06	2.98	0.07	Zdhhc23	0.42	0.14	43.1	0	Zdhhc23	NA	0	P-1699-1,47346,84;	1	NA	0	NA	0	NA	0	NA	0
Zdhhc7	7.93	10.61	0.75	0.03	Zdhhc7	6.71	4.53	1.59	0.06	Zdhhc7	NA	0	P-6731-3,96307,35;P-3747-1,33367,49;P-2087-2,64408,73;	3	P-5177-1,96335,10;	1	NA	0	NA	0	NA	0
Zfp286	4.19	3.52	1.19	0.04	Zfp286	2.93	4.42	0.84	0.1	Zfp286	NA	0	P-4803-1,-19985,42;	1	P-4792-1,32557,10;	1	NA	0	NA	0	NA	0
Zfp408	6.72	4.57	1.47	0.21	Zfp408	5.92	5.44	1.27	0.01	Zfp408	NA	0	P-1694-1,-235,84;	1	NA	0	NA	0	NA	0	NA	0
Zfp513	16.46	10.44	1.58	0.07	Zfp513	15.15	12.66	1.09	0.31	Zfp513	NA	0	P-756-1,2145,126;	1	NA	0	NA	0	NA	0	NA	0
Zfp664	66.21	41.58	1.59	0.03	Zfp664	71.51	65.49	1.08	0.01	Zfp664	NA	0	P-1032-1,13080,109;	1	NA	0	P-2588-1,13111,24;P-1982-2,-50,27;	2	NA	0	NA	0
Zfp790	3.25	3.86	0.84	0.37	Zfp790	3.56	2.96	1.38	0.08	Zfp790	NA	0	P-7010-1,13959,34;	1	P-2249-1,-96,13;	1	NA	0	NA	0	NA	0
Zfp940	2.88	1.56	1.84	0.02	Zfp940	2.38	1.94	1.61	0	Zfp940	NA	0	P-7010-1,23617,34;	1	NA	0	NA	0	NA	0	NA	0
Zim1	5.26	15.36	0.34	0	Zim1	7.34	1.62	4.79	0.03	Zim1	NA	0	P-6123-1,-12203,37;	1	NA	0	NA	0	NA	0	NA	0
Znrf4	0.01	0	2.28	0.42	Znrf4	0.02	0	2.83	0.42	Znrf4	NA	0	P-6381-1,2637,36;	1	NA	0	P-5534-1,2528,17;	1	NA	0	NA	0

## Sheet: Osr1 targets no Six2 bound
GeneSymbol	MeanTPM_E16.5Six2+	MeanTPM_E16.5Six2-	FoldChange	Pvalue	GeneSymbol	MeanTPM_E16.5Cited1+	MeanTPM_P2Six2+	FoldChange	Pvalue	GeneSymbol	Six2_PeakID	Six2_PeakCount	Hoxd11_PeakID	Hoxd11_PeakCount	Osr1_PeakID	Osr1_PeakCount	Wt1_PeakID	Wt1_PeakCount	Sall1_PeakID	Sall1_PeakCount	ß-catenin_PeakID	ß-catenin_PeakCount
0610009L18Rik	1.72	2.31	0.75	0.15	0610009L18Rik	1.44	1.79	18.13	0.07	0610009L18Rik	NA	0	NA	0	P-3366-1,1011,12;	1	P-153-1,1735,89;	1	NA	0	NA	0
1110008F13Rik	54.57	47.57	1.15	0.19	1110008F13Rik	35.72	26.75	1.27	0.21	1110008F13Rik	NA	0	NA	0	P-2835-1,-146,12;	1	NA	0	NA	0	NA	0
1110017D15Rik	0.24	0.12	1.85	0.47	1110017D15Rik	0.03	0.15	0.24	0.02	1110017D15Rik	NA	0	NA	0	P-220-1,-28797,64;	1	NA	0	NA	0	NA	0
1700008O03Rik	0.33	0.1	3.18	0.02	1700008O03Rik	0.43	0.1	43.94	0.19	1700008O03Rik	NA	0	NA	0	P-1431-1,14753,16;	1	NA	0	NA	0	NA	0
1700020L24Rik	0	0	1	NA	1700020L24Rik	0.16	0	16.75	0.19	1700020L24Rik	NA	0	NA	0	P-1339-1,2814,16;	1	NA	0	NA	0	NA	0
1700026L06Rik	0.75	0.49	1.5	0.43	1700026L06Rik	1.33	0.32	2.05	0.06	1700026L06Rik	NA	0	NA	0	P-3122-1,-465,12;	1	NA	0	NA	0	NA	0
1700030K09Rik	6.58	4.89	1.34	0.05	1700030K09Rik	4.69	4.03	1.45	0.1	1700030K09Rik	NA	0	NA	0	P-2710-1,-228,12;	1	NA	0	NA	0	NA	0
1700067K01Rik	0.04	0.23	0.22	0.27	1700067K01Rik	0.08	0.06	0.65	0.44	1700067K01Rik	NA	0	NA	0	P-5727-1,8347,10;	1	NA	0	NA	0	NA	0
1700092M07Rik	0.32	0.42	0.77	0.81	1700092M07Rik	0.55	0.11	2.33	0.28	1700092M07Rik	NA	0	NA	0	P-2099-1,927,14;	1	NA	0	NA	0	NA	0
1810024B03Rik	0.03	0.02	1.27	0.77	1810024B03Rik	0.14	0.21	15.11	0.18	1810024B03Rik	NA	0	NA	0	P-1676-1,81,15;	1	NA	0	NA	0	NA	0
Crabp2	38.35	51.57	0.74	0.29	Crabp2	35.17	9.78	3.86	0	Crabp2	NA	0	NA	0	P-4611-1,-1186,10;	1	NA	0	NA	0	NA	0
1810055G02Rik	25.01	21.52	1.16	0.35	1810055G02Rik	20.31	36.6	0.55	0.02	1810055G02Rik	NA	0	NA	0	P-940-1,36007,19;P-496-1,88,27;	2	NA	0	NA	0	NA	0
2010107G23Rik	0.95	0.6	1.57	0.19	2010107G23Rik	0.87	0.57	1.5	0.37	2010107G23Rik	NA	0	P-1780-1,37620,82;	1	P-2220-1,37571,13;	1	NA	0	NA	0	NA	0
2200002D01Rik	0.07	0.21	0.38	0.54	2200002D01Rik	0.35	0.42	36.48	0.27	2200002D01Rik	NA	0	NA	0	P-3770-1,-22734,11;	1	NA	0	NA	0	NA	0
2310007B03Rik	0.02	0.02	0.94	0.92	2310007B03Rik	0.09	0	10.48	0.2	2310007B03Rik	NA	0	NA	0	P-3432-1,-13641,11;	1	P-5580-2,-15869,16;	1	NA	0	NA	0
2310022A10Rik	11.83	8.57	1.38	0.03	2310022A10Rik	10.23	10.13	1.08	0.15	2310022A10Rik	NA	0	NA	0	P-4150-1,-309,11;	1	NA	0	NA	0	NA	0
2310022B05Rik	28.24	75.12	0.38	0	2310022B05Rik	27.29	21.18	1.19	0.18	2310022B05Rik	NA	0	NA	0	P-1222-1,14,17;	1	P-3476-1,100,20;	1	NA	0	NA	0
2310050C09Rik	0	0	1	NA	2310050C09Rik	0	0	1	NA	2310050C09Rik	NA	0	NA	0	P-1606-1,-30113,15;	1	NA	0	NA	0	NA	0
2610044O15Rik8	4.32	3.37	1.28	0.27	2610044O15Rik8	4.26	4.77	0.94	0.38	2610044O15Rik8	NA	0	NA	0	P-4910-1,-41865,10;	1	NA	0	NA	0	NA	0
2610528J11Rik	0.06	0.32	0.2	0.07	2610528J11Rik	1.28	0.34	12.27	0.03	2610528J11Rik	NA	0	NA	0	P-5828-1,6117,10;	1	NA	0	NA	0	NA	0
3110009E18Rik	3.11	1.7	1.83	0.11	3110009E18Rik	2.21	2.36	0.88	0.46	3110009E18Rik	NA	0	P-8200-1,55397,31;	1	P-3472-1,144055,11;	1	NA	0	NA	0	NA	0
3110062M04Rik	2.1	2.33	0.9	0.26	3110062M04Rik	1.96	1.23	1.54	0.07	3110062M04Rik	NA	0	NA	0	P-5905-1,-11370,10;	1	NA	0	NA	0	NA	0
4833439L19Rik	31.7	29.66	1.07	0.65	4833439L19Rik	30.83	37.47	0.79	0	4833439L19Rik	NA	0	NA	0	P-1360-1,60,16;	1	NA	0	NA	0	NA	0
4930412O13Rik	0.03	0.59	0.06	0.04	4930412O13Rik	0.38	0	39.04	0	4930412O13Rik	NA	0	NA	0	P-2934-1,-1548,12;	1	P-5549-1,-2626,17;	1	NA	0	NA	0
4930433I11Rik	0	0	0.73	0.42	4930433I11Rik	0.03	0	4.36	0.42	4930433I11Rik	NA	0	NA	0	P-4917-1,-84700,10;	1	NA	0	NA	0	NA	0
4930505A04Rik	0.01	0.12	0.14	0.25	4930505A04Rik	0.15	0	16.05	0.36	4930505A04Rik	NA	0	NA	0	P-4636-1,180438,10;	1	NA	0	NA	0	NA	0
4932438H23Rik	0.02	0.06	0.36	0.3	4932438H23Rik	0.03	0.09	3.95	0.42	4932438H23Rik	NA	0	NA	0	P-3089-1,-4520,12;	1	NA	0	NA	0	NA	0
5031414D18Rik	0.13	0.19	0.69	0.17	5031414D18Rik	0.1	0.07	0.76	0.61	5031414D18Rik	NA	0	NA	0	P-2910-1,109,12;	1	NA	0	NA	0	NA	0
5031439G07Rik	8.82	14.3	0.62	0	5031439G07Rik	10.55	9.99	1.03	0.66	5031439G07Rik	NA	0	NA	0	P-1823-1,-224,14;	1	NA	0	NA	0	NA	0
5330417C22Rik	0.29	0.04	5.86	0.1	5330417C22Rik	0.34	0.55	0.75	0	5330417C22Rik	NA	0	P-6647-1,25151,35;	1	P-5574-1,-1015,10;	1	NA	0	NA	0	NA	0
5430421N21Rik	0.04	0.02	1.53	0.38	5430421N21Rik	0	0	1	NA	5430421N21Rik	NA	0	NA	0	P-3160-1,-28511,12;	1	NA	0	NA	0	NA	0
6030408B16Rik	1.67	11.56	0.15	0	6030408B16Rik	3.08	0.61	4.18	0.05	6030408B16Rik	NA	0	NA	0	P-4735-1,22829,10;	1	NA	0	NA	0	NA	0
6430503K07Rik	0	0	1	NA	6430503K07Rik	0.08	0	9.22	0.42	6430503K07Rik	NA	0	NA	0	P-1051-1,120528,18;	1	P-5900-1,7909,16;P-4691-1,7750,18;P-2399-1,6810,25;	3	NA	0	NA	0
6430571L13Rik	0.38	0.12	2.89	0.05	6430571L13Rik	0.44	0.35	3.08	0.18	6430571L13Rik	NA	0	P-5860-1,37754,38;	1	P-549-1,41307,26;	1	P-2845-1,29442,23;P-2320-2,37743,25;	2	NA	0	NA	0
9030624J02Rik	19.2	17.01	1.13	0.24	9030624J02Rik	17.84	15.6	1.05	0.47	9030624J02Rik	NA	0	NA	0	P-2024-1,-49,14;	1	NA	0	NA	0	NA	0
9230110C19Rik	5.85	5.74	1.02	0.92	9230110C19Rik	6.29	6.77	1.11	0.11	9230110C19Rik	NA	0	NA	0	P-2021-1,30,14;	1	NA	0	NA	0	NA	0
9330182O14Rik	0	0	1	NA	9330182O14Rik	0.02	0	3.42	0.19	9330182O14Rik	NA	0	P-816-1,423874,122;P-6852-1,-12443,34;P-2189-1,442164,70;	3	P-4177-1,423790,11;	1	NA	0	NA	0	NA	0
9530003J23Rik	0	0	1	NA	9530003J23Rik	0	0	1	NA	9530003J23Rik	NA	0	NA	0	P-5307-1,8651,10;	1	NA	0	NA	0	NA	0
9930012K11Rik	1.25	3.38	0.37	0.05	9930012K11Rik	0.79	0.65	1.64	0.08	9930012K11Rik	NA	0	NA	0	P-4501-1,-11235,10;P-2396-1,-253,13;	2	P-6926-1,-8552,15;P-1079-2,-11283,37;	2	NA	0	NA	0
A230050P20Rik	1.58	6.2	0.26	0.01	A230050P20Rik	2.6	1.51	1.23	0.05	A230050P20Rik	NA	0	NA	0	P-1943-1,9533,14;	1	NA	0	NA	0	NA	0
A330008L17Rik	0	0	1	NA	A330008L17Rik	0	0	1.43	0.42	A330008L17Rik	NA	0	NA	0	P-3041-1,247901,12;	1	NA	0	NA	0	NA	0
A530032D15Rik	0	0.01	0.53	0.42	A530032D15Rik	0.25	0	25.96	0.42	A530032D15Rik	NA	0	NA	0	P-5717-1,-76766,10;P-5959-1,12090,10;P-3549-1,-55797,11;P-850-1,-155669,20;	4	P-6984-1,16326,15;P-7743-1,78205,15;P-3114-1,-151666,22;P-3116-1,72931,22;P-2793-1,-71294,23;P-2030-1,25909,27;P-1544-1,13895,31;	7	NA	0	NA	0
AI317395	0.03	0.07	0.46	0.35	AI317395	0.26	0.33	0.46	0	AI317395	NA	0	NA	0	P-3013-1,-66,12;	1	NA	0	NA	0	NA	0
Abca1	2.23	4.27	0.52	0.16	Abca1	2.63	2.9	0.89	0.04	Abca1	NA	0	P-7299-1,-195223,33;	1	P-5916-1,-273,10;P-4120-1,-36249,11;	2	NA	0	NA	0	NA	0
Abca4	0.12	0.17	0.75	0.2	Abca4	0.17	0.15	0.94	0.54	Abca4	NA	0	P-2391-1,169268,66;	1	P-2062-1,77726,14;	1	P-6065-1,44209,16;P-2474-1,57860,24;	2	NA	0	NA	0
Abcb5	0	0	1	NA	Abcb5	0.03	0	3.92	0.42	Abcb5	NA	0	NA	0	P-5530-1,-271339,10;	1	NA	0	NA	0	NA	0
Abcf2	52.57	41.04	1.28	0.01	Abcf2	37.94	38.77	0.94	0.27	Abcf2	NA	0	NA	0	P-5569-1,-98,10;	1	NA	0	NA	0	NA	0
Abcf3	15.93	13.21	1.21	0.14	Abcf3	12.64	8.53	1.62	0.04	Abcf3	NA	0	NA	0	P-975-1,45,19;	1	NA	0	NA	0	NA	0
Acaa1a	21.6	21.54	1	0.99	Acaa1a	18.04	9.44	1.83	0.15	Acaa1a	NA	0	NA	0	P-4700-1,-236,10;	1	NA	0	NA	0	NA	0
Acadvl	20.16	16.4	1.23	0.1	Acadvl	15.53	10.65	1.55	0.04	Acadvl	NA	0	NA	0	P-2613-1,-50,13;	1	NA	0	NA	0	NA	0
Acat2	33.39	31.93	1.05	0.87	Acat2	29.74	25.52	1.16	0.14	Acat2	NA	0	NA	0	P-3791-1,413,11;	1	NA	0	NA	0	NA	0
Acp5	0.36	1.55	0.24	0.02	Acp5	0.31	0.42	0.61	0.2	Acp5	NA	0	NA	0	P-5173-1,-7742,10;	1	NA	0	NA	0	NA	0
Acp6	16.1	8.77	1.83	0.01	Acp6	11.71	12.4	0.9	0.14	Acp6	NA	0	NA	0	P-4158-1,-124350,11;	1	P-909-2,-94,39;	1	NA	0	NA	0
Acrbp	3.42	1.66	2.05	0.09	Acrbp	3.33	2.51	0.9	0.65	Acrbp	NA	0	NA	0	P-877-1,11794,20;	1	NA	0	NA	0	NA	0
Acsbg1	2.42	0.39	6.08	0.01	Acsbg1	1.4	1.05	1.28	0.06	Acsbg1	NA	0	P-3175-1,963,54;	1	P-4293-1,-14798,11;	1	NA	0	NA	0	NA	0
Adam33	0.16	0.65	0.26	0.21	Adam33	0.11	0.22	12.49	0.18	Adam33	NA	0	NA	0	P-4938-1,-13924,10;P-5922-1,88,10;	2	NA	0	NA	0	NA	0
Adam9	10.07	16.88	0.6	0.11	Adam9	11.04	14.95	0.77	0.04	Adam9	NA	0	NA	0	P-2955-1,-275,12;	1	NA	0	NA	0	NA	0
Adamtsl5	0.03	1.89	0.02	0	Adamtsl5	0.17	0.01	8.14	0.11	Adamtsl5	NA	0	NA	0	P-5711-1,-385,10;	1	NA	0	NA	0	NA	0
Adat1	3.82	2.4	1.59	0.09	Adat1	3.67	3.45	1.02	0.84	Adat1	NA	0	NA	0	P-5398-1,19,10;	1	NA	0	NA	0	NA	0
Adat3	4.18	2.61	1.6	0.22	Adat3	2.91	0.53	6.2	0.1	Adat3	NA	0	NA	0	P-2171-1,-2757,13;	1	NA	0	NA	0	NA	0
Adcy3	4.3	10.43	0.41	0	Adcy3	3.78	4.5	1.04	0.77	Adcy3	NA	0	NA	0	P-5869-1,54949,10;	1	P-6601-1,-15709,15;	1	NA	0	NA	0
Adi1	22.4	19.74	1.14	0.55	Adi1	19.15	21.13	0.89	0.05	Adi1	NA	0	NA	0	P-5608-1,24604,10;	1	NA	0	NA	0	NA	0
Ado	15.6	14.32	1.09	0.26	Ado	24.46	16.99	1.52	0.02	Ado	NA	0	P-1486-1,-497,92;	1	P-1706-1,465,15;	1	NA	0	NA	0	NA	0
Adssl1	1.29	1.3	0.99	0.98	Adssl1	1.98	5.52	0.39	0	Adssl1	NA	0	NA	0	P-4627-1,-14009,10;	1	NA	0	NA	0	NA	0
Agtrap	5.59	6.2	0.9	0.56	Agtrap	6.45	7.5	0.83	0.15	Agtrap	NA	0	P-6279-2,-20237,36;	1	P-2045-1,-26919,14;P-883-1,-20064,19;P-792-1,-90,21;	3	NA	0	NA	0	NA	0
Ak8	0.53	0.2	2.62	0	Ak8	0.59	0.24	9.21	0.04	Ak8	NA	0	NA	0	P-3122-1,-16,12;P-2209-1,87328,13;	2	NA	0	NA	0	NA	0
Aldh2	45.93	60.02	0.77	0	Aldh2	48.33	37.17	1.11	0.5	Aldh2	NA	0	NA	0	P-2076-1,-329,14;	1	NA	0	NA	0	NA	0
Alg1	11.11	10.12	1.1	0.4	Alg1	6.06	5.25	0.93	0.68	Alg1	NA	0	NA	0	P-4038-1,20912,11;	1	NA	0	NA	0	NA	0
Alkbh2	5.29	3.48	1.52	0.11	Alkbh2	3.75	3.55	1.24	0.08	Alkbh2	NA	0	NA	0	P-4480-1,-3344,10;	1	P-1871-1,-3044,28;	1	NA	0	NA	0
Alkbh7	15.44	11.01	1.4	0.09	Alkbh7	9.08	5.51	3.61	0.08	Alkbh7	NA	0	NA	0	P-2462-1,-160,13;	1	NA	0	NA	0	NA	0
Allc	0	0	1	NA	Allc	0.02	0	3.33	0.42	Allc	NA	0	NA	0	P-1544-1,-19900,15;	1	NA	0	NA	0	NA	0
Alox8	0	0.03	0.33	0.25	Alox8	0.06	0.01	2.03	0.54	Alox8	NA	0	NA	0	P-2196-1,-38000,13;	1	NA	0	NA	0	NA	0
Alpi	0	0	1	NA	Alpi	0	0	1.48	0.42	Alpi	NA	0	NA	0	P-4287-1,2818,11;	1	NA	0	NA	0	NA	0
Celsr2	14.08	3.66	3.84	0.1	Celsr2	17.6	26.88	0.66	0.01	Celsr2	NA	0	NA	0	P-4720-1,149,10;	1	NA	0	NA	0	NA	0
Amigo3	1.81	2.35	0.77	0.51	Amigo3	0.74	0.62	1.72	0.24	Amigo3	NA	0	P-4591-1,-126,43;	1	P-2950-1,-4037,12;	1	NA	0	NA	0	NA	0
Anapc7	25.35	21.46	1.18	0.12	Anapc7	20.68	12.96	1.37	0.06	Anapc7	NA	0	NA	0	P-2687-1,-20156,12;	1	NA	0	NA	0	NA	0
Angptl2	15.15	20.28	0.75	0.04	Angptl2	17.62	30.61	0.54	0	Angptl2	NA	0	P-2108-1,-8729,73;	1	P-3734-1,-85165,11;P-3701-1,-61176,11;P-2552-1,-85800,13;P-1914-1,130,14;	4	P-6647-1,-85610,15;	1	NA	0	NA	0
Angptl6	1.72	0.42	4	0.06	Angptl6	0.94	0.27	1.86	0.08	Angptl6	NA	0	NA	0	P-1943-1,1552,14;	1	NA	0	NA	0	NA	0
Ankar	0	0.01	0.73	0.44	Ankar	0.02	0	2.73	0.42	Ankar	NA	0	NA	0	P-4404-1,100652,11;	1	NA	0	NA	0	NA	0
Ankef1	0.12	0.07	1.53	0.41	Ankef1	0.15	0.23	0.95	0.77	Ankef1	NA	0	P-8214-1,86116,30;	1	P-3026-1,-7,12;	1	P-6205-1,146415,16;	1	NA	0	NA	0
Ankk1	0	0	1	NA	Ankk1	0.01	0	2.26	0.42	Ankk1	NA	0	NA	0	P-5463-1,23114,10;	1	NA	0	NA	0	NA	0
Ankle1	10.18	5.9	1.73	0.23	Ankle1	4.16	3.29	1.22	0.36	Ankle1	NA	0	NA	0	P-4755-1,868,10;P-1049-1,-20,18;	2	NA	0	NA	0	NA	0
Ankrd34c	0	0	1	NA	Ankrd34c	0.04	0	5.12	0.42	Ankrd34c	NA	0	NA	0	P-758-1,-141290,21;	1	NA	0	NA	0	NA	0
Ankrd39	4.56	4.05	1.13	0.6	Ankrd39	2.79	1.33	1.99	0.16	Ankrd39	NA	0	NA	0	P-2425-1,-226,13;	1	NA	0	NA	0	NA	0
Ano8	15.57	8.73	1.78	0.16	Ano8	9.57	4.59	2.09	0.02	Ano8	NA	0	NA	0	P-3288-1,74,12;	1	NA	0	NA	0	NA	0
Anpep	3.91	15.35	0.26	0.02	Anpep	12.8	10.2	1.11	0.05	Anpep	NA	0	NA	0	P-4652-1,95,10;P-1260-1,2684,17;	2	P-4647-1,-1,18;	1	NA	0	NA	0
Ap2m1	78.87	84.96	0.93	0.42	Ap2m1	64.29	63.77	1	0.89	Ap2m1	NA	0	NA	0	P-4957-1,77,10;	1	NA	0	NA	0	NA	0
Ap2s1	95.84	92.36	1.04	0.78	Ap2s1	59.06	31.17	1.95	0.12	Ap2s1	NA	0	NA	0	P-4919-1,-9643,10;	1	NA	0	NA	0	NA	0
Ap5b1	3.04	0.68	4.46	0.06	Ap5b1	4.46	5.36	1	0.98	Ap5b1	NA	0	NA	0	P-3494-1,-502,11;	1	NA	0	NA	0	NA	0
Alpl	14.07	4.19	3.35	0	Alpl	7.2	20.32	0.33	0	Alpl	NA	0	NA	0	P-2372-1,66092,13;	1	P-618-1,50,46;	1	NA	0	NA	0
Aph1a	34	33.47	1.02	0.63	Aph1a	31.51	21.46	1.53	0.07	Aph1a	NA	0	NA	0	P-1868-1,-56,14;	1	NA	0	NA	0	NA	0
Apol8	0.04	0.05	0.86	0.85	Apol8	0.14	0	14.71	0.15	Apol8	NA	0	NA	0	P-1128-1,-29015,17;	1	NA	0	NA	0	NA	0
Appl2	14.45	12.6	1.15	0.5	Appl2	14.12	12.37	1.18	0.08	Appl2	NA	0	NA	0	P-5039-1,19424,10;P-2537-1,-83,13;	2	NA	0	NA	0	NA	0
Arf4	100.21	149.19	0.67	0.15	Arf4	93.65	86.77	1.11	0.03	Arf4	NA	0	NA	0	P-2084-1,-219,14;	1	NA	0	NA	0	NA	0
Arfip1	14.15	17.38	0.81	0.35	Arfip1	17.53	23.77	0.7	0.02	Arfip1	NA	0	NA	0	P-2931-1,-354,12;	1	P-5608-2,-112,16;	1	NA	0	NA	0
Arhgap27	0.98	1.32	0.75	0.15	Arhgap27	2.24	1.62	1.01	0.92	Arhgap27	NA	0	NA	0	P-2822-1,-2755,12;P-2194-1,35494,13;	2	NA	0	NA	0	NA	0
Arhgef33	0.11	0.05	1.95	0.19	Arhgef33	0.13	0.07	2.21	0.36	Arhgef33	NA	0	NA	0	P-3924-1,84449,11;	1	NA	0	NA	0	NA	0
Arhgef39	8.57	10.05	0.85	0.35	Arhgef39	5.58	2.7	1.72	0.04	Arhgef39	NA	0	NA	0	P-1758-1,63,14;	1	NA	0	NA	0	NA	0
Arid3a	3.24	4.41	0.74	0.26	Arid3a	5.99	1.77	3.65	0	Arid3a	NA	0	NA	0	P-4187-1,-1732,11;	1	NA	0	NA	0	NA	0
Arih1	23.82	21.83	1.09	0.56	Arih1	31.43	35.05	0.87	0.08	Arih1	NA	0	NA	0	P-1708-1,-183,15;	1	NA	0	NA	0	NA	0
Arl11	0.02	0.55	0.06	0.24	Arl11	0.02	0.26	0.08	0	Arl11	NA	0	NA	0	P-5518-1,21744,10;	1	NA	0	NA	0	NA	0
Arl16	4.47	3.57	1.25	0.23	Arl16	4.81	2.47	1.52	0	Arl16	NA	0	NA	0	P-3006-1,78,12;	1	NA	0	NA	0	NA	0
Arl6ip4	37.41	28.76	1.3	0.12	Arl6ip4	26.66	27.99	0.87	0.03	Arl6ip4	NA	0	NA	0	P-5743-1,125258,10;P-1803-1,32393,14;	2	NA	0	NA	0	NA	0
Armc10	41.31	24.44	1.69	0.14	Armc10	41.04	46	0.84	0.24	Armc10	NA	0	P-8134-1,12967,31;	1	P-3408-1,-9,11;	1	NA	0	NA	0	NA	0
Armc7	2.6	2.12	1.23	0.33	Armc7	2.08	2.19	1.45	0.1	Armc7	NA	0	NA	0	P-4631-1,-191,10;P-4327-1,-1510,11;	2	NA	0	NA	0	NA	0
Arpc2	78.5	103.45	0.76	0.08	Arpc2	78.89	112.83	0.64	0.02	Arpc2	NA	0	NA	0	P-4639-1,4145,10;	1	P-2659-1,4137,24;	1	NA	0	NA	0
Arpc3	68.4	72.09	0.95	0.69	Arpc3	63.09	51.94	1.21	0.04	Arpc3	NA	0	NA	0	P-2687-1,9659,12;	1	NA	0	NA	0	NA	0
Arsa	3.59	5.7	0.63	0.02	Arsa	3.49	3.14	1.24	0.07	Arsa	NA	0	NA	0	P-1392-1,1015,16;	1	NA	0	NA	0	NA	0
Art4	0	2.86	0	0.02	Art4	0.07	0.18	1.78	0.63	Art4	NA	0	NA	0	P-5330-1,6639,10;	1	NA	0	NA	0	NA	0
Asap3	1.5	2.66	0.57	0.11	Asap3	1.81	1.5	1.2	0.19	Asap3	NA	0	NA	0	P-2632-1,81,13;	1	NA	0	NA	0	NA	0
Asic4	2.24	0.93	2.4	0.08	Asic4	1.99	0.04	33.88	0	Asic4	NA	0	P-7071-1,3764,34;	1	P-5249-1,8124,10;P-3067-1,-4788,12;	2	NA	0	NA	0	NA	0
Atad3a	44.04	26.6	1.66	0.1	Atad3a	36.31	26.8	1.39	0	Atad3a	NA	0	NA	0	P-4207-1,-9625,11;	1	NA	0	NA	0	NA	0
Atf3	7.72	43.92	0.18	0.04	Atf3	7.87	11.1	0.68	0.06	Atf3	NA	0	NA	0	P-5617-1,-310,10;P-4243-1,-92359,11;	2	NA	0	NA	0	NA	0
Atf5	19.6	23.87	0.82	0.26	Atf5	18.13	19.71	0.88	0.05	Atf5	NA	0	NA	0	P-4297-1,-23539,11;	1	NA	0	NA	0	NA	0
Athl1	12.66	12.14	1.04	0.67	Athl1	10.52	13.02	0.83	0.13	Athl1	NA	0	NA	0	P-721-1,-18636,22;	1	NA	0	NA	0	NA	0
Atn1	51.75	60.79	0.85	0.45	Atn1	74.21	103.34	0.71	0.18	Atn1	NA	0	NA	0	P-2044-1,-2989,14;	1	NA	0	NA	0	NA	0
Atoh7	0	0	1	NA	Atoh7	0.08	0	8.55	0.42	Atoh7	NA	0	NA	0	P-362-1,-3623,37;	1	NA	0	NA	0	NA	0
Atp11c	8.53	8.08	1.06	0.83	Atp11c	13.64	16.97	0.81	0.13	Atp11c	NA	0	NA	0	P-3684-1,-823,11;	1	P-3995-1,-198,19;	1	NA	0	NA	0
Atp5s	3.53	3.85	0.92	0.51	Atp5s	3.35	3.35	1.59	0.06	Atp5s	NA	0	NA	0	P-1269-1,-147,16;	1	NA	0	NA	0	NA	0
Atp6v1c1	17.51	12.72	1.38	0.02	Atp6v1c1	13.76	11.27	1.38	0.15	Atp6v1c1	NA	0	P-7544-2,253369,32;	1	P-5773-1,-4,10;	1	NA	0	NA	0	NA	0
Atp6v1g2	4.16	0.99	4.16	0.01	Atp6v1g2	3.66	7.27	0.5	0.01	Atp6v1g2	NA	0	NA	0	P-1728-1,-14,15;	1	NA	0	NA	0	NA	0
Atrn	8.09	9.29	0.87	0.43	Atrn	9.98	11.83	0.84	0.01	Atrn	NA	0	NA	0	P-4035-1,-301,11;	1	P-3213-3,281,21;	1	NA	0	NA	0
Atxn7l3	39.7	33.37	1.19	0.09	Atxn7l3	33.16	19.57	1.69	0.05	Atxn7l3	NA	0	NA	0	P-2422-1,-968,13;	1	P-3843-1,-21377,19;P-551-1,-20223,49;	2	NA	0	NA	0
Aurkc	0.12	0.04	2.59	0.16	Aurkc	0.13	0.1	14.36	0.22	Aurkc	NA	0	NA	0	P-4599-1,85521,10;	1	P-7395-1,18328,15;	1	NA	0	NA	0
Aven	14.75	15.73	0.94	0.64	Aven	11.82	8.26	1.28	0.01	Aven	NA	0	NA	0	P-3781-1,307186,11;	1	NA	0	NA	0	NA	0
Avpi1	4.66	6.06	0.77	0.39	Avpi1	3.43	1.34	2.48	0.15	Avpi1	NA	0	NA	0	P-5213-1,-129,10;	1	NA	0	NA	0	NA	0
Avpr1b	0	0	1	NA	Avpr1b	0.02	0	3.46	0.42	Avpr1b	NA	0	NA	0	P-5957-1,-43891,10;	1	NA	0	NA	0	NA	0
B230217C12Rik	2.33	2.72	0.86	0.28	B230217C12Rik	2.13	2.86	0.68	0.27	B230217C12Rik	NA	0	NA	0	P-5534-1,-23735,10;	1	NA	0	NA	0	NA	0
B3gnt6	0.01	0.01	1.24	0.67	B3gnt6	0.05	0	6.4	0.35	B3gnt6	NA	0	NA	0	P-535-1,4142,26;	1	NA	0	NA	0	NA	0
BC005624	25.62	17.22	1.49	0.01	BC005624	19.99	31.78	0.62	0.03	BC005624	NA	0	NA	0	P-1108-1,-131,18;	1	NA	0	NA	0	NA	0
BC021785	0.11	0.11	1.04	0.94	BC021785	0.16	0.19	0.49	0.25	BC021785	NA	0	P-1730-1,3833,84;	1	P-166-1,18913,85;	1	NA	0	NA	0	NA	0
BC024139	0.01	0	1.24	0.67	BC024139	0	0	1	NA	BC024139	NA	0	NA	0	P-5289-1,-29346,10;	1	NA	0	NA	0	NA	0
BC028528	1.05	9.31	0.11	0	BC028528	1.03	2.01	0.71	0.32	BC028528	NA	0	NA	0	P-1868-1,-1908,14;	1	NA	0	NA	0	NA	0
BC031181	39.15	24.91	1.57	0.02	BC031181	28.28	27.8	1.05	0.39	BC031181	NA	0	NA	0	P-922-1,-153,19;	1	NA	0	NA	0	NA	0
BC049730	0.33	0.06	5.15	0.02	BC049730	2.23	0.7	9.67	0.1	BC049730	NA	0	NA	0	P-154-1,-22276,90;	1	NA	0	NA	0	NA	0
BC051142	0.42	0.24	1.75	0.19	BC051142	0.16	0.82	0.16	0	BC051142	NA	0	NA	0	P-1982-1,305,14;	1	NA	0	NA	0	NA	0
Baalc	0.34	0.12	2.58	0.18	Baalc	0.21	0.76	0.23	0.01	Baalc	NA	0	P-7544-2,-17869,32;	1	P-3310-1,5836,12;	1	NA	0	NA	0	NA	0
Bace2	0.05	1.04	0.06	0.01	Bace2	0.06	0.31	0.39	0.11	Bace2	NA	0	NA	0	P-3991-1,-69877,11;	1	NA	0	NA	0	NA	0
Bag5	18.94	14.91	1.27	0	Bag5	15.23	14.17	1.13	0.09	Bag5	NA	0	NA	0	P-3629-2,7900,11;	1	NA	0	NA	0	NA	0
Bcan	0.01	0	1.33	0.43	Bcan	0.02	0	3.38	0.42	Bcan	NA	0	NA	0	P-2141-1,16919,13;P-1442-1,13243,16;	2	NA	0	NA	0	NA	0
Bckdha	45.94	23.72	1.94	0.01	Bckdha	37.56	22.8	1.89	0.02	Bckdha	NA	0	NA	0	P-1877-1,-376,14;	1	NA	0	NA	0	NA	0
Bcl2l13	16.56	13.71	1.21	0.06	Bcl2l13	18.87	12.46	1.41	0.02	Bcl2l13	NA	0	NA	0	P-1158-1,-110,17;	1	NA	0	NA	0	NA	0
Bcorl1	6.72	6.16	1.09	0.58	Bcorl1	10.94	8.86	1.29	0.21	Bcorl1	NA	0	NA	0	P-1179-1,2421,17;	1	P-7493-1,746,15;P-4457-3,-55977,18;	2	NA	0	NA	0
Bcs1l	6.01	4.96	1.21	0.25	Bcs1l	5.14	3.63	1.28	0.05	Bcs1l	NA	0	NA	0	P-3285-1,-52,12;	1	P-2317-1,35,25;	1	NA	0	NA	0
Becn1	46.03	30.32	1.52	0.01	Becn1	35.45	32.94	1.1	0.24	Becn1	NA	0	NA	0	P-1627-1,-38,15;	1	NA	0	NA	0	NA	0
Bend7	1.59	0.63	2.52	0.02	Bend7	2.47	3.04	0.75	0.01	Bend7	NA	0	NA	0	P-1790-1,146284,14;	1	P-6453-1,-45494,15;P-7137-1,-281,15;P-5082-1,10705,17;	3	NA	0	NA	0
Best2	0.02	0.01	1.39	0.7	Best2	0.01	0	2.18	0.19	Best2	NA	0	NA	0	P-4754-1,938,10;	1	NA	0	NA	0	NA	0
Bin1	23.09	24.01	0.96	0.63	Bin1	15.42	12.27	1.18	0.09	Bin1	NA	0	NA	0	P-2783-1,107893,12;P-1965-1,224,14;	2	P-6093-1,-3,16;P-6159-1,37352,16;	2	NA	0	NA	0
Blzf1	5.79	5.18	1.12	0.4	Blzf1	6.12	6.72	0.92	0.15	Blzf1	NA	0	NA	0	P-2246-1,-140,13;	1	NA	0	NA	0	NA	0
Bmyc	24.99	21.06	1.19	0.39	Bmyc	21.98	18.52	0.99	0.9	Bmyc	NA	0	NA	0	P-4670-1,273,10;	1	NA	0	NA	0	NA	0
Bola2	31.82	19.86	1.6	0.09	Bola2	30.13	27.51	1.14	0.22	Bola2	NA	0	NA	0	P-1654-1,326,15;	1	NA	0	NA	0	NA	0
Brap	10.49	11.95	0.88	0.25	Brap	10.39	11.47	0.88	0.03	Brap	NA	0	NA	0	P-5335-1,31114,10;	1	NA	0	NA	0	NA	0
Brat1	7.03	5.87	1.2	0.21	Brat1	6.8	4.03	1.77	0.07	Brat1	NA	0	NA	0	P-2075-1,-207,14;	1	NA	0	NA	0	NA	0
Brd3	40.73	38.83	1.05	0.58	Brd3	52.38	57.89	0.87	0.11	Brd3	NA	0	NA	0	P-965-1,33190,19;	1	NA	0	NA	0	NA	0
Brms1	16.03	9.76	1.64	0.01	Brms1	11.56	9.81	1.18	0.12	Brms1	NA	0	NA	0	P-1468-1,-66,16;P-489-1,-3061,28;	2	NA	0	NA	0	NA	0
Brsk2	0.02	0.11	0.29	0.5	Brsk2	0.05	0.05	0.58	0.23	Brsk2	NA	0	NA	0	P-350-1,23435,39;	1	NA	0	NA	0	NA	0
Bsg	197.52	184.32	1.07	0.39	Bsg	140.93	159.62	0.89	0.16	Bsg	NA	0	NA	0	P-2849-1,-9057,12;	1	P-2993-1,-90,22;	1	NA	0	NA	0
Bst2	1.43	8.87	0.16	0.07	Bst2	1.88	0.59	188.71	0.01	Bst2	NA	0	NA	0	P-1961-1,15552,14;	1	NA	0	NA	0	NA	0
Btbd8	0.63	0.66	0.95	0.92	Btbd8	0.57	1.58	0.39	0.03	Btbd8	NA	0	NA	0	P-1056-1,-108,18;	1	P-5130-1,-65,17;	1	NA	0	NA	0
Hspa1a	42.85	35.89	1.19	0.85	Hspa1a	24.56	8.09	3.62	0.09	Hspa1a	NA	0	NA	0	P-663-1,-357,23;	1	NA	0	NA	0	NA	0
Btk	0.02	0.46	0.07	0.07	Btk	0.04	0.15	0.18	0.01	Btk	NA	0	NA	0	P-2893-1,-2406,12;	1	NA	0	NA	0	NA	0
C130026I21Rik	0	0.02	0.36	0.19	C130026I21Rik	0.11	0	12.28	0.42	C130026I21Rik	NA	0	NA	0	P-4460-1,-312398,10;P-5391-1,-54782,10;P-5717-1,83924,10;P-3804-1,-11286,11;P-3549-1,104893,11;P-2019-1,-316835,14;P-850-1,5021,20;	7	P-6492-1,-192054,15;P-5335-1,-37634,17;P-3400-1,-266429,21;P-3401-1,-9721,21;P-3114-1,9024,22;P-2793-1,89396,23;P-2501-1,-316022,24;P-1664-1,-4875,30;	8	NA	0	NA	0
C1galt1c1	8.91	7.49	1.19	0.58	C1galt1c1	7.99	8.88	0.88	0.03	C1galt1c1	NA	0	NA	0	P-1290-1,37,16;	1	NA	0	NA	0	NA	0
C1qbp	137.56	88.83	1.55	0.02	C1qbp	117.94	86.19	1.38	0.02	C1qbp	NA	0	NA	0	P-1546-1,-38,15;	1	NA	0	NA	0	NA	0
C77370	0.05	0.26	0.21	0	C77370	0.14	0.2	0.75	0.32	C77370	NA	0	NA	0	P-4247-1,-4,11;	1	NA	0	NA	0	NA	0
Cabin1	17.13	12.21	1.4	0.22	Cabin1	17.2	14.57	1.22	0.02	Cabin1	NA	0	NA	0	P-2850-1,-59,12;	1	NA	0	NA	0	NA	0
Cacna1h	8.18	5.96	1.37	0.34	Cacna1h	8.45	1.93	3.66	0.01	Cacna1h	NA	0	NA	0	P-673-1,33136,23;	1	NA	0	NA	0	NA	0
Cacna2d4	0.01	0	1.68	0.42	Cacna2d4	0.01	0	2.17	0.42	Cacna2d4	NA	0	P-6205-1,3933,36;P-5596-1,-10853,39;	2	P-3557-1,-3272,11;	1	NA	0	NA	0	NA	0
Cadm4	20.06	6.07	3.3	0	Cadm4	12.42	12.89	0.89	0.49	Cadm4	NA	0	NA	0	P-3478-1,-7938,11;P-1330-1,-175,16;	2	NA	0	NA	0	NA	0
Calr3	0.81	0.44	1.82	0.14	Calr3	0.28	1.75	0.16	0	Calr3	NA	0	NA	0	P-2710-1,218,12;	1	NA	0	NA	0	NA	0
Camk2n2	1.92	3.21	0.6	0.07	Camk2n2	1.36	2.35	0.63	0.17	Camk2n2	NA	0	NA	0	P-3574-1,-8757,11;	1	P-2643-1,-80,24;	1	NA	0	NA	0
Canx	107.42	130.99	0.82	0.14	Canx	109.81	159.11	0.67	0	Canx	NA	0	NA	0	P-1506-1,-212,15;	1	NA	0	NA	0	NA	0
Capn11	0.15	0.15	1.05	0.97	Capn11	0.04	0.01	1.72	0.46	Capn11	NA	0	NA	0	P-4168-1,16422,11;	1	NA	0	NA	0	NA	0
Car15	0.78	0.57	1.37	0.22	Car15	4.62	0.52	8.26	0.06	Car15	NA	0	P-5552-1,12255,39;	1	P-4841-1,31249,10;	1	P-828-2,30851,41;	1	NA	0	NA	0
Car4	1.54	5.9	0.26	0.01	Car4	3.35	7.4	0.35	0	Car4	NA	0	P-2546-1,-1895,63;	1	P-170-1,-13665,82;	1	NA	0	NA	0	NA	0
Cars	19.7	14.61	1.35	0.17	Cars	12.18	15.04	0.78	0.01	Cars	NA	0	NA	0	P-5636-1,-52,10;	1	NA	0	NA	0	NA	0
Casc1	0.09	0.02	3.14	0.13	Casc1	0.16	0.04	1.73	0.07	Casc1	NA	0	P-5610-1,36845,39;	1	P-1844-1,66,14;	1	NA	0	NA	0	NA	0
Casc5	5.87	7.8	0.75	0.18	Casc5	9.23	9.36	0.97	0.29	Casc5	NA	0	NA	0	P-306-1,-10439,45;	1	NA	0	NA	0	NA	0
Casp2	26.92	22.35	1.2	0.06	Casp2	28.35	38.75	0.74	0	Casp2	NA	0	NA	0	P-2409-1,-261,13;	1	P-92-2,72,106;	1	NA	0	NA	0
Cbln3	0.25	0.35	0.73	0.52	Cbln3	0.28	0.32	1.38	0.3	Cbln3	NA	0	NA	0	P-5520-1,10203,10;	1	P-1616-2,-807,30;	1	NA	0	NA	0
Cbx8	12.23	11.68	1.05	0.74	Cbx8	6.67	5.91	1.23	0.55	Cbx8	NA	0	NA	0	P-5946-1,-16060,10;P-4233-1,-11122,11;	2	P-2135-2,-117,26;	1	NA	0	NA	0
Ccdc107	21.72	22.38	0.97	0.82	Ccdc107	16.44	8.78	1.67	0.03	Ccdc107	NA	0	NA	0	P-1099-1,-332,18;	1	NA	0	NA	0	NA	0
Ccdc136	8.14	6.73	1.21	0.22	Ccdc136	7.32	8.13	0.99	0.52	Ccdc136	NA	0	NA	0	P-5188-1,-7883,10;	1	NA	0	NA	0	NA	0
Ccdc142	3.25	1.19	2.71	0.14	Ccdc142	2.58	2.38	1.27	0.21	Ccdc142	NA	0	NA	0	P-4998-1,-13758,10;	1	NA	0	NA	0	NA	0
Ccdc15	1.16	1.36	0.86	0.56	Ccdc15	2.42	3.62	0.53	0.01	Ccdc15	NA	0	NA	0	P-534-1,18,26;	1	NA	0	NA	0	NA	0
Ccdc151	1.77	0.39	4.45	0.04	Ccdc151	1.27	1.29	1.09	0.57	Ccdc151	NA	0	NA	0	P-3953-1,-226,11;	1	NA	0	NA	0	NA	0
Ccdc158	0.28	0.44	0.63	0.05	Ccdc158	0.14	0.43	0.32	0.03	Ccdc158	NA	0	NA	0	P-2139-1,-408,13;	1	NA	0	NA	0	NA	0
Lmtk3	10.65	3.32	3.21	0.17	Lmtk3	7.62	3.58	2.54	0.02	Lmtk3	NA	0	NA	0	P-3210-1,16190,12;	1	NA	0	NA	0	NA	0
Ccdc24	3.55	4.06	0.87	0.63	Ccdc24	3.08	2.37	1.68	0.08	Ccdc24	NA	0	NA	0	P-4210-1,4363,11;	1	NA	0	NA	0	NA	0
Ccdc51	2.61	1.61	1.61	0.1	Ccdc51	2.13	1.15	1.7	0.11	Ccdc51	NA	0	NA	0	P-5316-1,161,10;	1	NA	0	NA	0	NA	0
Ccdc60	0.09	0.2	0.49	0.32	Ccdc60	0.24	0.09	25.21	0.17	Ccdc60	NA	0	P-6919-1,-53738,34;P-3722-1,-78252,49;	2	P-4351-1,98863,11;	1	P-4937-1,121321,17;	1	NA	0	NA	0
Ccdc71	11.92	12.77	0.93	0.6	Ccdc71	11.34	10.06	1.07	0.16	Ccdc71	NA	0	NA	0	P-4249-1,8911,11;	1	NA	0	NA	0	NA	0
Ccdc78	0.04	0	5.26	0.24	Ccdc78	0.05	0.09	5.52	0.2	Ccdc78	NA	0	NA	0	P-4376-1,-939,11;	1	NA	0	NA	0	NA	0
Ccdc88b	0.04	0.77	0.06	0.02	Ccdc88b	0.11	0.12	0.71	0.17	Ccdc88b	NA	0	P-6184-1,-34485,36;	1	P-4943-1,1433,10;	1	NA	0	NA	0	NA	0
Ccdc97	17.01	12.37	1.38	0.18	Ccdc97	18.52	14.45	1.32	0.16	Ccdc97	NA	0	NA	0	P-4598-1,11455,10;	1	NA	0	NA	0	NA	0
Cck	0.06	1.03	0.07	0.12	Cck	0	0	1	NA	Cck	NA	0	NA	0	P-3513-1,-109913,11;P-999-1,97433,18;	2	NA	0	NA	0	NA	0
Cckbr	0	0.01	0.57	0.27	Cckbr	0.07	0.13	0.4	0.12	Cckbr	NA	0	NA	0	P-2296-1,52245,13;	1	NA	0	NA	0	NA	0
Ccnd2	17.69	105.92	0.17	0	Ccnd2	43.19	39.6	1.07	0.16	Ccnd2	NA	0	NA	0	P-4600-1,-1238,10;	1	NA	0	NA	0	NA	0
Ccne1	24.54	39.32	0.62	0.01	Ccne1	16.31	12.64	1.24	0.09	Ccne1	NA	0	NA	0	P-2595-1,-66803,13;P-2055-1,22675,14;	2	P-5511-1,-66875,17;	1	NA	0	NA	0
Ccnf	14.87	14.54	1.02	0.8	Ccnf	10.08	8.55	1.26	0.1	Ccnf	NA	0	NA	0	P-1634-1,-369,15;	1	NA	0	NA	0	NA	0
Cd248	0.7	53.86	0.01	0.01	Cd248	2.46	1.41	1.56	0.1	Cd248	NA	0	NA	0	P-1716-1,-15753,15;	1	P-6771-1,-70,15;P-2915-1,4104,22;	2	NA	0	NA	0
Cd274	0.13	0.17	0.75	0.26	Cd274	0.16	0.17	0.79	0.08	Cd274	NA	0	NA	0	P-5677-1,13089,10;	1	NA	0	NA	0	NA	0
Cd300lb	0	0.16	0.08	0.01	Cd300lb	0.1	0.05	0.94	0.95	Cd300lb	NA	0	NA	0	P-1585-1,21385,15;	1	NA	0	NA	0	NA	0
Cd40	0.41	2.73	0.15	0.02	Cd40	0.44	0.17	45.03	0.02	Cd40	NA	0	NA	0	P-5669-1,19513,10;	1	P-6946-1,4584,15;	1	NA	0	NA	0
Cd68	6.05	7.5	0.81	0.65	Cd68	7.67	4.86	1.14	0.75	Cd68	NA	0	NA	0	P-4633-1,302,10;	1	NA	0	NA	0	NA	0
Cd7	0	0.84	0.01	0.08	Cd7	0.02	0	3.18	0.42	Cd7	NA	0	NA	0	P-3464-1,-14332,11;	1	NA	0	NA	0	NA	0
Cda	0.51	0.84	0.62	0.29	Cda	0.7	0.13	2.53	0.15	Cda	NA	0	P-6718-1,-12473,35;P-4700-1,24192,43;	2	P-4067-1,93,11;	1	NA	0	NA	0	NA	0
Cdc123	48.68	42.37	1.15	0.21	Cdc123	37.42	35.89	1.25	0.04	Cdc123	NA	0	NA	0	P-567-1,-80,25;	1	NA	0	NA	0	NA	0
Cdc37	108.41	85.1	1.27	0.13	Cdc37	93.44	95.32	0.96	0.49	Cdc37	NA	0	NA	0	P-5892-1,-228,10;	1	NA	0	NA	0	NA	0
Cdk18	0.57	1.71	0.34	0	Cdk18	1.39	1.77	0.84	0.01	Cdk18	NA	0	P-4751-1,-17953,42;	1	P-3945-1,-17890,11;	1	NA	0	NA	0	NA	0
Cdk4	478.31	383.24	1.25	0.08	Cdk4	339.05	273.3	1.23	0.08	Cdk4	NA	0	NA	0	P-1554-1,-217,15;	1	NA	0	NA	0	NA	0
Ceacam9	0	0	1	NA	Ceacam9	0.03	0	4.3	0.42	Ceacam9	NA	0	NA	0	P-4919-1,6838,10;	1	NA	0	NA	0	NA	0
Fabp5	116.63	36.89	3.16	0.04	Fabp5	63.21	79.72	0.77	0.06	Fabp5	NA	0	NA	0	P-3225-1,-64690,12;	1	P-7398-1,21462,15;	1	NA	0	NA	0
Celsr3	0.05	0.19	0.29	0.43	Celsr3	0.07	0	6.02	0.1	Celsr3	NA	0	NA	0	P-5721-1,5693,10;	1	NA	0	NA	0	NA	0
Cenpj	4.86	3.78	1.29	0.09	Cenpj	4.45	6.9	0.62	0.06	Cenpj	NA	0	NA	0	P-2533-1,19,13;	1	NA	0	NA	0	NA	0
Cep55	8.88	9.63	0.92	0.45	Cep55	8.76	12.01	0.69	0.07	Cep55	NA	0	P-4144-1,36662,46;	1	P-4673-1,-680,10;	1	NA	0	NA	0	NA	0
Cercam	3.56	4.95	0.72	0.04	Cercam	5.84	5.09	1.3	0.03	Cercam	NA	0	NA	0	P-1822-1,-372,14;	1	NA	0	NA	0	NA	0
Chchd4	17.15	11.83	1.45	0.04	Chchd4	15.81	8.26	1.87	0.02	Chchd4	NA	0	NA	0	P-402-1,32501,33;	1	NA	0	NA	0	NA	0
Chd4	133.2	85.38	1.56	0.04	Chd4	161.81	135.6	1.16	0.06	Chd4	NA	0	NA	0	P-5559-1,-13865,10;	1	P-2750-4,-6147,23;P-2667-2,-470,23;P-2216-1,1113,26;	3	NA	0	NA	0
Chid1	6.54	9.28	0.7	0.04	Chid1	4.97	4.92	1.36	0.12	Chid1	NA	0	P-1369-1,14925,96;	1	P-5637-1,14447,10;P-4343-1,-222,11;	2	NA	0	NA	0	NA	0
Chit1	0.03	0.02	1.39	0.36	Chit1	0.03	0.22	0.67	0.32	Chit1	NA	0	P-4711-1,38290,43;	1	P-2362-1,22275,13;	1	P-1290-1,-18031,34;	1	NA	0	NA	0
Chkb	23.11	12.61	1.83	0.12	Chkb	11.69	7.9	1.6	0.12	Chkb	NA	0	NA	0	P-518-1,-68,27;	1	NA	0	NA	0	NA	0
Chrac1	25.15	19.85	1.27	0.04	Chrac1	19.86	16.31	1.34	0.1	Chrac1	NA	0	P-2244-1,80324,69;	1	P-3577-1,-22904,11;	1	P-2880-1,321,23;	1	NA	0	NA	0
Chrm1	0	0.02	0.35	0.16	Chrm1	0.07	0.03	1.29	0.78	Chrm1	NA	0	NA	0	P-451-1,49364,30;	1	NA	0	NA	0	NA	0
Chrnb1	0.77	1.37	0.56	0.03	Chrnb1	1.64	1.06	1.5	0.11	Chrnb1	NA	0	NA	0	P-4395-1,-4264,11;P-2614-2,6192,13;	2	NA	0	NA	0	NA	0
Chst12	6.42	10.32	0.62	0.02	Chst12	8.05	9.86	0.88	0.37	Chst12	NA	0	P-1347-1,-252,96;	1	P-2925-1,402,12;	1	NA	0	NA	0	NA	0
Cideb	0.65	1.01	0.65	0.02	Cideb	1.38	1.04	1.1	0.25	Cideb	NA	0	NA	0	P-2335-1,-3961,13;	1	NA	0	NA	0	NA	0
Cited4	0.55	1.05	0.53	0.53	Cited4	2.2	1.31	3.93	0.04	Cited4	NA	0	P-6966-2,75824,34;P-4821-1,77246,42;	2	P-3485-1,-76581,11;	1	NA	0	NA	0	NA	0
Ckap5	42.4	37.46	1.13	0.17	Ckap5	44.82	45.3	0.92	0.13	Ckap5	NA	0	NA	0	P-2902-1,11038,12;	1	NA	0	NA	0	NA	0
Sh2b3	8.5	10.93	0.78	0.07	Sh2b3	15.24	4.26	3.21	0	Sh2b3	NA	0	P-7841-2,1140,31;	1	P-3905-1,21623,11;	1	P-6887-1,123561,15;	1	NA	0	NA	0
Ckm	0.01	0.26	0.08	0.11	Ckm	0.05	0	6.27	0.2	Ckm	NA	0	NA	0	P-4021-1,-5519,11;	1	NA	0	NA	0	NA	0
Ckmt2	0	0	1	NA	Ckmt2	0.04	0	4.81	0.42	Ckmt2	NA	0	NA	0	P-4738-1,-31528,10;	1	NA	0	NA	0	NA	0
Clcf1	1.66	3.51	0.47	0.13	Clcf1	2.51	5.48	0.6	0.09	Clcf1	NA	0	NA	0	P-2100-1,8169,14;	1	P-6003-1,404,16;P-6050-1,614,16;	2	NA	0	NA	0
Clcnka	0.05	0.11	0.54	0.29	Clcnka	1.94	0.61	1.76	0.02	Clcnka	NA	0	NA	0	P-2500-1,10611,13;	1	NA	0	NA	0	NA	0
Clec2l	1.94	2.37	0.82	0.14	Clec2l	1.35	0.49	2.59	0.07	Clec2l	NA	0	NA	0	P-4713-1,32462,10;	1	P-1701-1,-64,30;	1	NA	0	NA	0
Clpp	34.28	24.28	1.41	0.05	Clpp	26.4	25.52	1.24	0.02	Clpp	NA	0	NA	0	P-457-1,91,29;	1	NA	0	NA	0	NA	0
Clta	157.67	129.07	1.22	0.17	Clta	125.79	111.62	1.13	0.21	Clta	NA	0	NA	0	P-5345-1,60307,10;	1	NA	0	NA	0	NA	0
Cmpk1	28.68	36.1	0.79	0.44	Cmpk1	25.84	30.84	0.77	0	Cmpk1	NA	0	NA	0	P-2928-1,39667,12;	1	NA	0	NA	0	NA	0
Cndp2	16.52	20.84	0.79	0.05	Cndp2	15.17	12.82	1.11	0.16	Cndp2	NA	0	NA	0	P-5497-1,-3776,10;	1	NA	0	NA	0	NA	0
Cnga4	0.03	0.04	0.76	0.77	Cnga4	0.04	0.01	4.65	0.42	Cnga4	NA	0	NA	0	P-5732-1,-4164,10;	1	NA	0	NA	0	NA	0
Col6a2	1.32	141.65	0.01	0.02	Col6a2	5.63	3.4	1.91	0.01	Col6a2	NA	0	NA	0	P-1937-1,67,14;	1	NA	0	NA	0	NA	0
Colec11	0.06	0.65	0.1	0.2	Colec11	0.08	0.17	0.27	0.01	Colec11	NA	0	NA	0	P-1544-1,20867,15;	1	NA	0	NA	0	NA	0
Colgalt1	42.88	52.05	0.82	0.09	Colgalt1	38.66	39.11	0.93	0.15	Colgalt1	NA	0	NA	0	P-3142-1,18653,12;P-3141-1,49899,12;	2	NA	0	NA	0	NA	0
Cops3	68.05	54.7	1.24	0.04	Cops3	56.26	44.69	1.26	0.03	Cops3	NA	0	NA	0	P-3279-1,-47,12;	1	NA	0	NA	0	NA	0
Coq4	9.9	5.8	1.71	0.01	Coq4	8.06	5.69	1.36	0.03	Coq4	NA	0	NA	0	P-4727-1,139,10;	1	NA	0	NA	0	NA	0
Fam171a2	19.43	24.61	0.79	0.14	Fam171a2	19.41	8.78	3.06	0.03	Fam171a2	NA	0	NA	0	P-4632-1,13067,10;	1	NA	0	NA	0	NA	0
Coro2a	0.53	0.83	0.65	0.1	Coro2a	1.21	1.72	0.75	0	Coro2a	NA	0	NA	0	P-4157-1,-28508,11;	1	NA	0	NA	0	NA	0
Cpsf1	37.45	24.62	1.52	0.08	Cpsf1	31.75	21.8	1.51	0.04	Cpsf1	NA	0	NA	0	P-1700-1,-118,15;	1	NA	0	NA	0	NA	0
Cpsf4	20.76	19.76	1.05	0.73	Cpsf4	17.04	12.97	1.24	0.09	Cpsf4	NA	0	NA	0	P-3294-1,-185,12;	1	NA	0	NA	0	NA	0
Cpt1b	0.79	0.25	3.08	0.05	Cpt1b	1.36	1.59	5.22	0.01	Cpt1b	NA	0	NA	0	P-518-1,-4104,27;	1	NA	0	NA	0	NA	0
Cpt2	11.05	7.6	1.45	0.03	Cpt2	12.36	10.97	1.13	0.1	Cpt2	NA	0	NA	0	P-5342-1,-13843,10;	1	NA	0	NA	0	NA	0
Snrnp25	19.98	15.35	1.3	0.24	Snrnp25	11.63	5.25	2.97	0.03	Snrnp25	NA	0	NA	0	P-1679-1,65,15;	1	NA	0	NA	0	NA	0
Crb3	0.15	1.28	0.13	0	Crb3	2.61	0.37	5.26	0.04	Crb3	NA	0	NA	0	P-3087-1,-2668,12;	1	NA	0	NA	0	NA	0
Creg2	0.03	0.05	0.75	0.76	Creg2	0.17	0.04	1.93	0.17	Creg2	NA	0	P-3790-1,32452,49;	1	P-5624-1,36194,10;	1	NA	0	NA	0	NA	0
Prodh	10.75	3.45	3.11	0.02	Prodh	12.06	5.97	1.98	0	Prodh	NA	0	NA	0	P-1455-1,99,16;	1	NA	0	NA	0	NA	0
Crispld2	0.3	5.11	0.06	0.01	Crispld2	0.58	1.01	0.94	0.37	Crispld2	NA	0	P-983-3,-37958,112;P-6731-3,12737,35;P-3747-1,75677,49;P-2933-1,-48905,57;P-2597-2,-39682,62;P-2087-2,44636,73;	6	P-5177-1,12709,10;	1	NA	0	NA	0	NA	0
Crygs	0	0.06	0.15	0.28	Crygs	0	0	1	NA	Crygs	NA	0	NA	0	P-2464-1,-33265,13;	1	NA	0	NA	0	NA	0
Cryzl1	14.21	13.85	1.03	0.76	Cryzl1	12.12	8.96	1.4	0.02	Cryzl1	NA	0	NA	0	P-3053-1,235,12;	1	P-7011-1,308,15;	1	NA	0	NA	0
Csdc2	4.92	10.88	0.45	0.03	Csdc2	4.02	6.29	0.53	0	Csdc2	NA	0	NA	0	P-3004-1,136,12;	1	NA	0	NA	0	NA	0
Phgdh	195.51	64.76	3.02	0	Phgdh	139.42	58.44	2.43	0.04	Phgdh	NA	0	P-42-1,-15959,306;	1	P-3973-1,-15953,11;	1	P-3352-1,877,21;P-613-1,-11,47;	2	NA	0	NA	0
Csgalnact1	0.04	1.27	0.04	0	Csgalnact1	0.17	0.23	1.97	0.2	Csgalnact1	NA	0	NA	0	P-5549-1,178120,10;	1	NA	0	NA	0	NA	0
Ctns	5.97	5.2	1.15	0.16	Ctns	5.74	4.65	1.44	0.02	Ctns	NA	0	NA	0	P-3318-1,51,12;	1	NA	0	NA	0	NA	0
Ctsk	0.33	8.8	0.04	0	Ctsk	0.63	1.22	0.43	0.02	Ctsk	NA	0	NA	0	P-4542-1,18545,10;	1	NA	0	NA	0	NA	0
Ctss	0.38	9.7	0.04	0.03	Ctss	0.51	2.12	0.18	0	Ctss	NA	0	NA	0	P-4542-1,-8955,10;	1	NA	0	NA	0	NA	0
Ctsw	0	0.05	0.18	0.19	Ctsw	0.02	0	2.81	0.19	Ctsw	NA	0	NA	0	P-2724-1,4515,12;	1	NA	0	NA	0	NA	0
Ctxn1	77.84	40.1	1.94	0.01	Ctxn1	75.3	132.06	0.57	0.02	Ctxn1	NA	0	NA	0	P-1017-1,840,18;	1	NA	0	NA	0	NA	0
Cux2	8.07	3.67	2.19	0.05	Cux2	7.26	7.34	1.26	0.08	Cux2	NA	0	NA	0	P-3216-1,177477,12;	1	P-1478-1,-94,32;	1	NA	0	NA	0
Cxxc1	35.42	32.56	1.09	0.51	Cxxc1	28.71	34.95	0.82	0.04	Cxxc1	NA	0	NA	0	P-4128-1,-125,11;	1	NA	0	NA	0	NA	0
Cyb561d1	2.63	0.97	2.7	0.03	Cyb561d1	2.11	0.77	2.96	0.14	Cyb561d1	NA	0	P-1593-1,3480,88;	1	P-722-1,3437,22;	1	P-4328-1,264,18;P-302-1,3432,63;	2	NA	0	NA	0
Cyb561d2	3.5	2.73	1.28	0.11	Cyb561d2	2.65	1.42	2.01	0.1	Cyb561d2	NA	0	NA	0	P-2319-1,-108,13;	1	NA	0	NA	0	NA	0
Cygb	0.53	20.3	0.03	0	Cygb	0.9	2	0.55	0	Cygb	NA	0	P-5719-1,8656,38;	1	P-4183-1,-3765,11;	1	NA	0	NA	0	NA	0
Cym	0.11	0.09	1.21	0.79	Cym	0.08	0	8.86	0.19	Cym	NA	0	NA	0	P-2635-1,15575,13;	1	NA	0	NA	0	NA	0
Cyp2d10	0	0	1.48	0.42	Cyp2d10	0	0	1.31	0.42	Cyp2d10	NA	0	NA	0	P-5693-1,-10308,10;P-4040-1,-10530,11;	2	NA	0	NA	0	NA	0
Cyp2d9	0.05	0	4.26	0.16	Cyp2d9	0.03	0	3.74	0.42	Cyp2d9	NA	0	NA	0	P-5693-1,-34875,10;P-4040-1,-34653,11;	2	NA	0	NA	0	NA	0
Cyp2w1	0	0	1	NA	Cyp2w1	0.04	0	4.74	0.42	Cyp2w1	NA	0	NA	0	P-5060-1,-1065,10;	1	NA	0	NA	0	NA	0
Cyp4f13	3.58	3.05	1.18	0.49	Cyp4f13	2.55	4.76	0.68	0.05	Cyp4f13	NA	0	NA	0	P-2211-1,22473,13;	1	NA	0	NA	0	NA	0
Cyp4f14	0.03	0	4.43	0.36	Cyp4f14	0.04	0	5.23	0.42	Cyp4f14	NA	0	NA	0	P-2211-1,-7842,13;	1	NA	0	NA	0	NA	0
Cyp4f18	0.02	0.33	0.09	0.04	Cyp4f18	0	0	1	NA	Cyp4f18	NA	0	P-3322-1,20349,53;	1	P-4295-1,21062,11;	1	NA	0	NA	0	NA	0
Cyp4x1	0	0.01	0.62	0.42	Cyp4x1	0.03	0	3.67	0.25	Cyp4x1	NA	0	NA	0	P-2205-1,17612,13;	1	NA	0	NA	0	NA	0
Cyth2	46.54	31.87	1.46	0.01	Cyth2	35.6	31.32	1.25	0.03	Cyth2	NA	0	NA	0	P-3210-1,12741,12;	1	NA	0	NA	0	NA	0
D10Wsu102e	21.56	15.7	1.37	0	D10Wsu102e	18.35	17.33	1.03	0.59	D10Wsu102e	NA	0	NA	0	P-1629-1,-159,15;	1	NA	0	NA	0	NA	0
D930028M14Rik	0	0.01	0.59	0.42	D930028M14Rik	0	0	1	NA	D930028M14Rik	NA	0	NA	0	P-3604-1,27335,11;	1	P-3934-1,27336,19;	1	NA	0	NA	0
Dalrd3	24.58	12.43	1.98	0.04	Dalrd3	19.14	12.41	1.53	0.13	Dalrd3	NA	0	NA	0	P-1490-1,-2866,15;	1	NA	0	NA	0	NA	0
Dapk3	18.96	17.25	1.1	0.43	Dapk3	14.22	12.42	1.3	0.01	Dapk3	NA	0	NA	0	P-1907-1,-125,14;	1	NA	0	NA	0	NA	0
Daxx	18.97	11.4	1.66	0.04	Daxx	15.45	11.02	1.27	0	Daxx	NA	0	NA	0	P-3663-1,-655,11;	1	NA	0	NA	0	NA	0
Dbn1	103.73	78.07	1.33	0.06	Dbn1	73.83	88.51	0.79	0.11	Dbn1	NA	0	NA	0	P-4684-1,16628,10;	1	P-1638-5,-45,30;	1	NA	0	NA	0
Dcaf12	25.84	23.39	1.1	0.33	Dcaf12	28.02	19.49	1.52	0.06	Dcaf12	NA	0	NA	0	P-4361-1,-160,11;	1	NA	0	NA	0	NA	0
Dcaf15	28.22	18.75	1.5	0.06	Dcaf15	16.52	10.85	1.41	0.13	Dcaf15	NA	0	NA	0	P-3856-1,387,11;	1	NA	0	NA	0	NA	0
Dcaf7	34.77	36.01	0.97	0.62	Dcaf7	42.59	30.51	1.44	0.02	Dcaf7	NA	0	NA	0	P-1349-1,68,16;	1	NA	0	NA	0	NA	0
Dcakd	110.93	96.08	1.15	0.25	Dcakd	105.27	105.32	0.94	0.57	Dcakd	NA	0	P-6432-1,52422,36;	1	P-3507-1,53118,11;P-3134-1,23930,12;	2	P-5579-3,52238,16;P-2936-1,27093,22;	2	NA	0	NA	0
Dcdc2b	0.05	0.03	1.45	0.61	Dcdc2b	0.13	0.13	0.55	0.02	Dcdc2b	NA	0	NA	0	P-5913-1,5411,10;	1	NA	0	NA	0	NA	0
Dclk3	0.02	0.29	0.09	0.04	Dclk3	0.79	0.36	1.54	0.15	Dclk3	NA	0	NA	0	P-471-1,-118951,29;	1	NA	0	NA	0	NA	0
Dctn5	32.9	31.18	1.06	0.54	Dctn5	26.96	30.36	0.94	0.18	Dctn5	NA	0	NA	0	P-4414-1,-45,10;	1	NA	0	NA	0	NA	0
Ddost	104.77	124.36	0.84	0.02	Ddost	75.19	84.14	0.9	0.29	Ddost	NA	0	NA	0	P-5414-1,-21648,10;P-1512-1,5,15;	2	NA	0	NA	0	NA	0
Ddx52	20.55	15.46	1.33	0.04	Ddx52	16.5	18.17	0.82	0	Ddx52	NA	0	P-3437-2,-28000,52;	1	P-5535-1,-5562,10;	1	NA	0	NA	0	NA	0
Ddx55	7.43	4.05	1.83	0.04	Ddx55	4.54	3.6	0.99	0.9	Ddx55	NA	0	NA	0	P-1045-1,-93,18;	1	NA	0	NA	0	NA	0
Dgat2	4.15	6.83	0.61	0.05	Dgat2	5.05	2.61	1.83	0.08	Dgat2	NA	0	P-8446-1,14578,30;	1	P-4597-1,14556,10;P-4254-1,326,11;P-2923-1,31167,12;	3	P-5554-1,10796,17;	1	NA	0	NA	0
Dgkd	18.49	17.7	1.04	0.64	Dgkd	17.19	11.92	1.44	0.1	Dgkd	NA	0	NA	0	P-3682-1,22798,11;	1	NA	0	NA	0	NA	0
Dhrs11	2.15	3.12	0.69	0.04	Dhrs11	1.74	0.98	2.03	0.02	Dhrs11	NA	0	NA	0	P-5949-1,-279,10;	1	NA	0	NA	0	NA	0
Dhx33	15.47	12.23	1.26	0.14	Dhx33	16.89	12.84	1.25	0.04	Dhx33	NA	0	NA	0	P-1279-1,-148,16;	1	NA	0	NA	0	NA	0
Diras1	0.08	0.1	0.8	0.81	Diras1	0.09	0.04	1.02	0.91	Diras1	NA	0	NA	0	P-4578-1,216,10;P-4745-1,10460,10;	2	NA	0	NA	0	NA	0
Dis3	18.85	18.35	1.03	0.49	Dis3	21.4	22.4	0.9	0.24	Dis3	NA	0	NA	0	P-5293-1,6,10;	1	NA	0	NA	0	NA	0
Dlg4	21.6	15.11	1.43	0.1	Dlg4	19.94	27.21	0.72	0.03	Dlg4	NA	0	NA	0	P-2613-1,-3270,13;	1	P-5166-1,2571,17;	1	NA	0	NA	0
Dlx4	0.02	0	2.24	0.51	Dlx4	0	0	1	NA	Dlx4	NA	0	P-8228-1,-15627,30;P-4828-1,19508,42;P-4484-1,-40129,44;	3	P-5948-1,-40751,10;	1	NA	0	NA	0	NA	0
Dlx6	0.02	0	3.35	0.23	Dlx6	0	0.06	1	NA	Dlx6	NA	0	NA	0	P-4060-1,154,11;	1	P-5808-1,-6626,16;	1	NA	0	NA	0
Dnaja4	1.42	2.61	0.54	0.06	Dnaja4	1.22	1.5	0.72	0.09	Dnaja4	NA	0	P-5607-1,-3748,39;	1	P-4293-1,-22891,11;	1	NA	0	NA	0	NA	0
Dnajb2	6.33	6.61	0.96	0.65	Dnajb2	6.02	5.89	1.07	0.62	Dnajb2	NA	0	NA	0	P-385-1,26709,35;	1	NA	0	NA	0	NA	0
Dnajb5	5.23	5.28	0.99	0.93	Dnajb5	4.12	4.83	0.86	0.07	Dnajb5	NA	0	NA	0	P-356-1,-5139,38;	1	P-405-1,-67,56;	1	NA	0	NA	0
Dnajc11	31.15	22.97	1.36	0.03	Dnajc11	27.06	23.34	1.06	0.31	Dnajc11	NA	0	P-3277-1,-46602,53;P-2999-4,34970,56;P-2740-1,28298,60;	3	P-5065-1,20095,10;P-4153-1,-13637,11;P-4066-1,-358,11;	3	P-4710-1,35044,18;	1	NA	0	NA	0
Dnajc14	14.38	15.69	0.92	0.46	Dnajc14	15.51	12.86	1.24	0.04	Dnajc14	NA	0	NA	0	P-4050-1,-62,11;	1	P-1302-1,-128,34;	1	NA	0	NA	0
Dnajc25	6.06	8.95	0.68	0	Dnajc25	4.52	7.99	0.56	0.01	Dnajc25	NA	0	NA	0	P-5344-1,-258,10;	1	P-3823-1,-7760,19;	1	NA	0	NA	0
Dnm3	0.09	0.38	0.26	0	Dnm3	0.62	0.41	1.47	0.03	Dnm3	NA	0	NA	0	P-5390-1,-30754,10;	1	NA	0	NA	0	NA	0
Dock6	13.97	14.07	0.99	0.97	Dock6	12.15	7.49	1.7	0.04	Dock6	NA	0	NA	0	P-4342-1,-323,11;	1	NA	0	NA	0	NA	0
Donson	9.49	9.5	1	0.96	Donson	7.32	8.03	0.88	0.07	Donson	NA	0	NA	0	P-2237-1,-284,13;	1	NA	0	NA	0	NA	0
Dot1l	18.76	15.63	1.2	0.32	Dot1l	22.16	17.02	1.29	0.04	Dot1l	NA	0	NA	0	P-2153-1,-153,13;	1	NA	0	NA	0	NA	0
Dpp7	6.98	4.98	1.4	0.06	Dpp7	6.11	3.07	2.64	0.08	Dpp7	NA	0	NA	0	P-2812-1,106,12;	1	NA	0	NA	0	NA	0
Drd2	0.01	0.07	0.27	0.44	Drd2	0	0	1	NA	Drd2	NA	0	NA	0	P-5463-1,63245,10;P-3040-1,-266,12;	2	NA	0	NA	0	NA	0
Dscam	0.02	0.05	0.54	0.33	Dscam	0.07	0.04	7.98	0.14	Dscam	NA	0	NA	0	P-3991-1,-116099,11;P-3792-1,557255,11;	2	P-5952-1,412965,16;P-2408-1,555902,25;	2	NA	0	NA	0
Dscc1	9.35	8.94	1.05	0.71	Dscc1	7.4	8.19	1.19	0.16	Dscc1	NA	0	NA	0	P-3745-1,517,11;	1	NA	0	NA	0	NA	0
Dtx4	1.36	4.44	0.31	0.03	Dtx4	3.36	6.04	0.57	0.01	Dtx4	NA	0	NA	0	P-3001-1,26400,12;P-2436-1,-144,13;	2	NA	0	NA	0	NA	0
Ramp2	93.52	34.11	2.74	0	Ramp2	74.81	31.2	2.31	0.01	Ramp2	NA	0	P-978-3,-14289,113;	1	P-2313-1,-14328,13;	1	P-2937-1,229,22;	1	NA	0	NA	0
Dusp8	3.5	2.02	1.73	0.4	Dusp8	0.92	7.02	0.13	0	Dusp8	NA	0	P-7403-1,6136,32;	1	P-2176-1,13184,13;	1	P-7200-1,-152,15;	1	NA	0	NA	0
Dvl2	28.01	23.89	1.17	0.26	Dvl2	24.19	24.42	1	0.96	Dvl2	NA	0	NA	0	P-961-1,10,19;	1	P-6073-1,-3102,16;	1	NA	0	NA	0
Dynll2	52.62	50.57	1.04	0.66	Dynll2	43.31	39.69	1.07	0.09	Dynll2	NA	0	NA	0	P-3136-1,19719,12;P-1297-1,66352,16;	2	NA	0	NA	0	NA	0
E130309D14Rik	0.18	0.13	1.37	0.36	E130309D14Rik	0.2	0.42	0.41	0.07	E130309D14Rik	NA	0	NA	0	P-256-1,-261,54;	1	NA	0	NA	0	NA	0
Ear10	0	0	1	NA	Ear10	0.14	0	15.42	0.42	Ear10	NA	0	NA	0	P-4321-1,-1587,11;	1	NA	0	NA	0	NA	0
Ebpl	7.19	7.05	1.02	0.9	Ebpl	5.02	3.89	1.31	0.31	Ebpl	NA	0	NA	0	P-5518-1,28948,10;	1	NA	0	NA	0	NA	0
Ecm2	0.01	0.66	0.03	0.01	Ecm2	0.1	0.21	0.55	0.22	Ecm2	NA	0	NA	0	P-2733-1,-55188,12;	1	NA	0	NA	0	NA	0
Edc4	22.6	17.58	1.29	0.14	Edc4	19.96	14.77	1.3	0	Edc4	NA	0	NA	0	P-4992-1,-191,10;	1	NA	0	NA	0	NA	0
Efcab6	0	0.03	0.26	0.21	Efcab6	0.01	0	2.11	0.42	Efcab6	NA	0	NA	0	P-415-1,82601,32;	1	NA	0	NA	0	NA	0
Efna3	2.32	5.7	0.41	0	Efna3	1.9	1.83	1.9	0.01	Efna3	NA	0	NA	0	P-4544-1,14700,10;	1	P-6344-1,123,16;	1	NA	0	NA	0
Efna4	21.08	16.01	1.32	0.1	Efna4	13.79	10.86	1.33	0.21	Efna4	NA	0	NA	0	P-4543-1,-2658,10;	1	NA	0	NA	0	NA	0
Ehd1	19.68	25.48	0.77	0.05	Ehd1	18.88	16.28	1.06	0.32	Ehd1	NA	0	NA	0	P-2351-1,416,13;	1	NA	0	NA	0	NA	0
Eif2a	44.49	32.19	1.38	0.08	Eif2a	53.38	53.33	1.01	0.93	Eif2a	NA	0	NA	0	P-1675-1,-108702,15;	1	P-6971-1,-86004,15;	1	NA	0	NA	0
Eif3l	137.68	98.24	1.4	0.04	Eif3l	130.87	118.75	1.09	0.08	Eif3l	NA	0	NA	0	P-2787-1,9,12;	1	NA	0	NA	0	NA	0
Eif5a	318.32	288.3	1.1	0.41	Eif5a	256.08	215.77	1.18	0.02	Eif5a	NA	0	NA	0	P-2288-1,33,13;	1	NA	0	NA	0	NA	0
Elf4	3.29	8.76	0.38	0	Elf4	3.96	4.98	0.83	0.12	Elf4	NA	0	NA	0	P-3808-1,-12,11;P-1179-1,110390,17;	2	NA	0	NA	0	NA	0
Elk1	12.18	11.14	1.09	0.34	Elk1	12.88	11.35	1.42	0.02	Elk1	NA	0	NA	0	P-3512-1,-20,11;	1	NA	0	NA	0	NA	0
Elmo2	19.26	17.98	1.07	0.55	Elmo2	15	12.14	1.25	0.01	Elmo2	NA	0	NA	0	P-5076-1,5307,10;P-3348-1,-44126,12;P-2834-1,-21174,12;	3	NA	0	NA	0	NA	0
Elmod3	4.25	4.75	0.89	0.09	Elmod3	4.58	3.37	1.05	0.69	Elmod3	NA	0	NA	0	P-5187-1,106,10;	1	NA	0	NA	0	NA	0
Elovl5	26.81	54.67	0.49	0.04	Elovl5	24.43	27.15	0.9	0.16	Elovl5	NA	0	P-5157-2,-7675,40;	1	P-4985-1,-162,10;P-1352-1,89467,16;	2	NA	0	NA	0	NA	0
Elp4	4.57	4.62	0.99	0.9	Elp4	4.95	6.91	0.66	0	Elp4	NA	0	NA	0	P-2721-1,-146,12;	1	NA	0	NA	0	NA	0
Pfkl	53.02	37.68	1.41	0.07	Pfkl	45.4	16.71	2.76	0.03	Pfkl	NA	0	NA	0	P-890-1,175,19;	1	NA	0	NA	0	NA	0
Enthd2	6.09	4.32	1.41	0.15	Enthd2	3.88	2.62	1.49	0.19	Enthd2	NA	0	NA	0	P-1887-1,-232,14;	1	NA	0	NA	0	NA	0
Ep400	22.02	19.54	1.13	0.57	Ep400	28.12	23.87	1.19	0.03	Ep400	NA	0	NA	0	P-3774-1,-267,11;	1	NA	0	NA	0	NA	0
Ephb4	38.56	46.69	0.83	0.14	Ephb4	32.74	26.19	1.25	0.11	Ephb4	NA	0	NA	0	P-5113-1,-629,10;	1	NA	0	NA	0	NA	0
Epn2	10.61	11.41	0.93	0.21	Epn2	9.66	9.74	0.9	0.09	Epn2	NA	0	NA	0	P-2467-1,-40806,13;	1	P-6356-1,68673,16;	1	NA	0	NA	0
Eprs	59.11	44.98	1.31	0.01	Eprs	64.6	62.67	1.02	0.04	Eprs	NA	0	NA	0	P-1397-1,-70,16;	1	NA	0	NA	0	NA	0
Ercc1	13.65	12.37	1.1	0.29	Ercc1	11.36	7.6	1.59	0.02	Ercc1	NA	0	NA	0	P-3959-1,-1167,11;P-1252-1,-24725,17;	2	P-1978-1,-24681,27;	1	NA	0	NA	0
Esrp2	0.1	0.47	0.23	0	Esrp2	1.44	1.13	1.13	0.34	Esrp2	NA	0	NA	0	P-4465-1,-4010,10;P-5178-1,1649,10;	2	NA	0	NA	0	NA	0
Esrra	8.4	6.39	1.31	0.08	Esrra	9.35	3.18	2.84	0.03	Esrra	NA	0	NA	0	P-1836-1,-98,14;	1	NA	0	NA	0	NA	0
Esyt1	8.34	14.37	0.58	0.04	Esyt1	10.57	9.25	1.09	0.51	Esyt1	NA	0	NA	0	P-3062-1,694,12;	1	NA	0	NA	0	NA	0
Exo5	11.26	9.52	1.18	0.02	Exo5	9.59	8.11	1.21	0.01	Exo5	NA	0	NA	0	P-3447-1,15006,11;P-190-1,58515,74;	2	NA	0	NA	0	NA	0
Exosc5	25.83	16.43	1.57	0.01	Exosc5	20.45	13.1	1.57	0.04	Exosc5	NA	0	NA	0	P-1877-1,-16,14;	1	NA	0	NA	0	NA	0
Exosc9	19.15	15.3	1.25	0.15	Exosc9	14.22	18.01	0.78	0.02	Exosc9	NA	0	NA	0	P-1443-1,144,16;	1	NA	0	NA	0	NA	0
F2	0	0	1	NA	F2	0	0	1	NA	F2	NA	0	NA	0	P-2902-1,98614,12;	1	NA	0	NA	0	NA	0
Dusp2	10.35	4.01	2.58	0.06	Dusp2	9.79	7.99	1.79	0.35	Dusp2	NA	0	P-7785-1,-26104,31;	1	P-4125-1,-43122,11;	1	P-4481-1,-48097,18;P-414-1,-167,55;	2	NA	0	NA	0
Fam109a	15.18	8.79	1.73	0.06	Fam109a	9.68	4.89	1.86	0.13	Fam109a	NA	0	NA	0	P-3216-1,23346,12;	1	NA	0	NA	0	NA	0
Fam118b	9.24	8.16	1.13	0.42	Fam118b	5.75	4.25	1.37	0.14	Fam118b	NA	0	NA	0	P-1682-1,71,15;	1	NA	0	NA	0	NA	0
Fam126a	9.5	10.8	0.88	0.32	Fam126a	11.26	7.91	1.36	0.04	Fam126a	NA	0	NA	0	P-2140-1,1056,13;	1	NA	0	NA	0	NA	0
Fam13a	1.85	1.54	1.2	0.16	Fam13a	2.55	1.36	1.37	0.14	Fam13a	NA	0	P-7717-1,70523,32;	1	P-3406-1,-88,11;	1	NA	0	NA	0	NA	0
Fam160a2	5.86	3.61	1.62	0.06	Fam160a2	7.21	5.03	1.61	0.02	Fam160a2	NA	0	NA	0	P-5732-1,-350,10;	1	NA	0	NA	0	NA	0
Fam161b	1.49	1.15	1.29	0.02	Fam161b	1.2	1.89	0.68	0.06	Fam161b	NA	0	NA	0	P-3504-1,154,11;	1	NA	0	NA	0	NA	0
Ckb	60.94	31.44	1.94	0.02	Ckb	24.94	7.79	2.7	0.02	Ckb	NA	0	NA	0	P-3630-1,39,11;	1	P-7709-1,96818,15;	1	NA	0	NA	0
Fam184b	0.1	0.23	0.48	0.29	Fam184b	0.21	0.16	0.99	0.96	Fam184b	NA	0	NA	0	P-1238-1,109606,17;	1	NA	0	NA	0	NA	0
Fam212a	1.38	15.02	0.09	0	Fam212a	1.21	0	122.3	0	Fam212a	NA	0	NA	0	P-3475-1,8,11;	1	NA	0	NA	0	NA	0
Fam219a	1.4	2.53	0.55	0.04	Fam219a	1.31	2.54	0.45	0.06	Fam219a	NA	0	NA	0	P-220-1,23407,64;	1	NA	0	NA	0	NA	0
Fam46d	0.02	0.01	1.07	0.93	Fam46d	0.05	0.07	0.4	0.1	Fam46d	NA	0	NA	0	P-1154-1,41787,17;	1	NA	0	NA	0	NA	0
Fam69c	0	0.04	0.19	0.3	Fam69c	0.11	0	12.04	0.42	Fam69c	NA	0	NA	0	P-4945-1,79261,10;	1	NA	0	NA	0	NA	0
Fam72a	1.79	0.92	1.93	0.08	Fam72a	1.28	0.88	1.26	0.01	Fam72a	NA	0	NA	0	P-5957-1,27445,10;	1	NA	0	NA	0	NA	0
Fam96b	28.64	24.92	1.15	0.39	Fam96b	23.68	33.96	0.79	0.11	Fam96b	NA	0	NA	0	P-1451-1,901,16;	1	NA	0	NA	0	NA	0
Fan1	3.51	2.76	1.27	0.15	Fan1	3.09	2.82	1.37	0.1	Fan1	NA	0	NA	0	P-631-1,43,24;	1	NA	0	NA	0	NA	0
Fastkd3	6.6	6.02	1.1	0.52	Fastkd3	6.21	6.24	0.96	0.13	Fastkd3	NA	0	NA	0	P-1324-1,-166,16;	1	NA	0	NA	0	NA	0
Fbll1	0.01	0.17	0.08	0.43	Fbll1	0.01	0	1.75	0.42	Fbll1	NA	0	NA	0	P-116-1,-172,123;	1	NA	0	NA	0	NA	0
Fbln5	0.2	29.51	0.01	0.01	Fbln5	1.36	1.57	1.2	0.1	Fbln5	NA	0	NA	0	P-5702-1,57006,10;	1	NA	0	NA	0	NA	0
Fbrsl1	10.34	6.33	1.63	0.07	Fbrsl1	11.65	12.07	0.93	0.32	Fbrsl1	NA	0	NA	0	P-5193-1,745,10;	1	NA	0	NA	0	NA	0
Fbxl12	8.71	7.88	1.11	0	Fbxl12	5.7	2.77	1.84	0.1	Fbxl12	NA	0	NA	0	P-3552-1,-177,11;	1	NA	0	NA	0	NA	0
Fbxl16	1.38	3.09	0.45	0.02	Fbxl16	1.32	1.93	0.88	0.31	Fbxl16	NA	0	NA	0	P-188-1,4632,76;	1	NA	0	NA	0	NA	0
Nudt16l1	37.98	34.7	1.09	0.58	Nudt16l1	26.34	12.53	2.55	0.06	Nudt16l1	NA	0	NA	0	P-5023-1,-3526,10;P-3092-2,535,12;	2	NA	0	NA	0	NA	0
Fbxl7	1.83	16.06	0.11	0	Fbxl7	2.74	4.39	0.66	0.07	Fbxl7	NA	0	NA	0	P-1624-1,99319,15;	1	NA	0	NA	0	NA	0
1810043H04Rik	17.56	13.73	1.28	0.26	1810043H04Rik	11.41	6.88	2.54	0.07	1810043H04Rik	NA	0	NA	0	P-1887-1,35,14;	1	NA	0	NA	0	NA	0
Fbxo2	0.83	0.03	22.51	0	Fbxo2	1.27	1.32	1.03	0.81	Fbxo2	NA	0	NA	0	P-5571-1,3671,10;	1	P-2044-1,3542,27;	1	NA	0	NA	0
Fbxo32	2.44	1.48	1.65	0.24	Fbxo32	3.8	2.88	1.41	0.02	Fbxo32	NA	0	P-7023-1,-524,34;	1	P-3744-1,-505,11;	1	P-4189-2,-512,19;	1	NA	0	NA	0
Fbxo44	3.95	0.98	4	0.08	Fbxo44	3.01	2.85	1.86	0.13	Fbxo44	NA	0	NA	0	P-5571-1,-4209,10;	1	P-2044-1,-4080,27;	1	NA	0	NA	0
Fbxo9	10.46	10.95	0.95	0.5	Fbxo9	9.24	6.68	1.23	0.06	Fbxo9	NA	0	NA	0	P-2707-1,15,12;	1	NA	0	NA	0	NA	0
Fes	2.53	4	0.63	0.06	Fes	2.63	1.81	1.99	0	Fes	NA	0	NA	0	P-2741-1,1525,12;	1	NA	0	NA	0	NA	0
Fgf21	0.02	0.15	0.18	0.03	Fgf21	0.03	0	4.1	0.42	Fgf21	NA	0	P-4458-1,40547,44;	1	P-4148-1,40775,11;	1	P-6683-1,40458,15;	1	NA	0	NA	0
Fgfbp3	2.7	1.68	1.61	0.33	Fgfbp3	1.94	2.67	0.64	0.05	Fgfbp3	NA	0	NA	0	P-3416-1,828,11;	1	NA	0	NA	0	NA	0
Fh1	51.84	47.3	1.1	0.2	Fh1	39.44	31.37	1.24	0.29	Fh1	NA	0	NA	0	P-3943-1,95640,11;	1	NA	0	NA	0	NA	0
Fhad1	0.03	0.08	0.44	0.05	Fhad1	0.14	0.17	0.85	0.24	Fhad1	NA	0	P-682-1,6804,131;P-2628-1,-23127,62;	2	P-3728-1,38759,11;	1	P-7346-1,-26697,15;	1	NA	0	NA	0
Fibp	33.04	22.36	1.48	0	Fibp	22.3	22.13	1.1	0.37	Fibp	NA	0	NA	0	P-2724-1,3376,12;	1	NA	0	NA	0	NA	0
Ficd	1.83	1.79	1.02	0.94	Ficd	1.43	2.41	0.47	0.01	Ficd	NA	0	P-4011-1,16118,47;	1	P-2475-1,320,13;	1	NA	0	NA	0	NA	0
Fkbp15	8.62	8.73	0.99	0.91	Fkbp15	9.8	8.9	1.08	0.36	Fkbp15	NA	0	NA	0	P-333-1,72675,41;	1	P-7498-1,67310,15;	1	NA	0	NA	0
Fkbp8	83.63	80.46	1.04	0.73	Fkbp8	61.87	45.61	1.37	0.1	Fkbp8	NA	0	NA	0	P-1831-1,-147,14;	1	NA	0	NA	0	NA	0
Flt3	0	0.08	0.16	0.27	Flt3	0.04	0	4.72	0.42	Flt3	NA	0	NA	0	P-4203-1,71487,11;	1	NA	0	NA	0	NA	0
Fnbp4	28.15	18.66	1.51	0.11	Fnbp4	28.52	32.33	0.83	0.14	Fnbp4	NA	0	NA	0	P-3868-1,-138,11;	1	NA	0	NA	0	NA	0
Fndc8	0	0.01	0.46	0.21	Fndc8	0.07	0	8.33	0.18	Fndc8	NA	0	NA	0	P-4099-1,5404,11;	1	NA	0	NA	0	NA	0
Fndc9	0	0.03	0.28	0.18	Fndc9	0.02	0	3	0.42	Fndc9	NA	0	P-3393-1,54143,52;	1	P-3754-1,-19959,11;	1	NA	0	NA	0	NA	0
Fopnl	23.93	25.98	0.92	0.6	Fopnl	18.38	16.02	1.22	0.1	Fopnl	NA	0	NA	0	P-3235-1,438,12;	1	NA	0	NA	0	NA	0
Fosl2	6.24	14.88	0.42	0.09	Fosl2	10.18	9.64	1.15	0.44	Fosl2	NA	0	NA	0	P-816-1,16657,20;P-376-1,-3098,35;	2	P-112-3,-776,100;P-585-1,-3097,48;	2	NA	0	NA	0
Foxe3	0.1	0	11.44	0.3	Foxe3	0.16	0	16.67	0.42	Foxe3	NA	0	NA	0	P-2928-1,-21522,12;	1	NA	0	NA	0	NA	0
Foxred2	5.44	2.83	1.92	0.05	Foxred2	4.97	3.66	1.12	0.08	Foxred2	NA	0	NA	0	P-1415-1,62,16;	1	NA	0	NA	0	NA	0
Fpgt	3.07	2.86	1.07	0.69	Fpgt	3.36	3.16	1.56	0	Fpgt	NA	0	NA	0	P-1633-1,-136,15;	1	NA	0	NA	0	NA	0
Frmpd1	0.3	0.12	2.32	0.05	Frmpd1	0.23	0.27	1.33	0.21	Frmpd1	NA	0	NA	0	P-4935-1,-38233,10;P-3527-1,-18705,11;	2	P-1409-2,-19243,32;	1	NA	0	NA	0
Fubp3	25.47	23.68	1.08	0.25	Fubp3	28.88	28.74	0.96	0.39	Fubp3	NA	0	NA	0	P-5760-1,-87069,10;	1	NA	0	NA	0	NA	0
Fuz	9.64	5.3	1.82	0.06	Fuz	9.79	5.43	1.94	0.01	Fuz	NA	0	NA	0	P-5734-1,23,10;	1	NA	0	NA	0	NA	0
Fxyd3	0.02	0.1	0.23	0.38	Fxyd3	0.61	0	62.05	0.18	Fxyd3	NA	0	NA	0	P-3646-1,-21112,11;	1	NA	0	NA	0	NA	0
Fxyd5	0.82	3.14	0.26	0	Fxyd5	2.65	1.63	1.29	0.41	Fxyd5	NA	0	NA	0	P-5252-1,775,10;	1	NA	0	NA	0	NA	0
Gabarapl1	35.33	34.66	1.02	0.86	Gabarapl1	25.48	29.96	0.8	0.03	Gabarapl1	NA	0	P-4930-1,24584,42;	1	P-2986-1,26271,12;	1	NA	0	NA	0	NA	0
Galnt16	0.97	15.36	0.06	0	Galnt16	0.57	0.59	0.77	0.32	Galnt16	NA	0	P-3455-1,-22029,52;	1	P-302-1,-21964,46;	1	NA	0	NA	0	NA	0
Garnl3	2.54	4.41	0.58	0	Garnl3	3.3	3.14	0.91	0.05	Garnl3	NA	0	P-2108-1,-120087,73;	1	P-3701-1,-67640,11;P-3734-1,-43651,11;P-2552-1,-43016,13;	3	P-6647-1,-43206,15;	1	NA	0	NA	0
Gas2l1	5.66	6.24	0.91	0.28	Gas2l1	5.6	4.95	1.14	0.04	Gas2l1	NA	0	NA	0	P-4103-1,3395,11;	1	NA	0	NA	0	NA	0
Gas8	18.04	12.82	1.41	0.01	Gas8	18.64	17.82	1.06	0.65	Gas8	NA	0	P-6913-1,770,34;	1	P-1304-1,110284,16;	1	P-6011-1,66057,16;	1	NA	0	NA	0
Gata2	0.41	8.87	0.05	0.04	Gata2	3.26	1.63	1.84	0.01	Gata2	NA	0	P-4835-1,-22226,42;	1	P-5112-1,-74516,10;P-3772-1,-92416,11;	2	NA	0	NA	0	NA	0
Gchfr	0.21	1.66	0.13	0.03	Gchfr	0.52	0.53	1.08	0.89	Gchfr	NA	0	NA	0	P-3180-1,-480,12;	1	NA	0	NA	0	NA	0
Gcm1	0	0.01	0.41	0.02	Gcm1	0.13	0	13.71	0.11	Gcm1	NA	0	NA	0	P-1352-1,-45127,16;	1	NA	0	NA	0	NA	0
Gdpd4	0	0	1	NA	Gdpd4	0	0	1.37	0.42	Gdpd4	NA	0	NA	0	P-437-1,184905,31;	1	NA	0	NA	0	NA	0
Gemin8	5.58	4.61	1.21	0.11	Gemin8	4.96	6.84	0.64	0.01	Gemin8	NA	0	P-7459-1,157969,32;	1	P-3396-2,61,11;	1	P-2178-1,-24,26;	1	NA	0	NA	0
Gen1	4.16	4.86	0.86	0.04	Gen1	4.72	6.61	0.66	0.02	Gen1	NA	0	NA	0	P-976-1,-170,19;	1	P-2055-1,-257,27;	1	NA	0	NA	0
Get4	35.66	33.95	1.05	0.58	Get4	23.15	15.31	1.51	0.14	Get4	NA	0	NA	0	P-3117-1,-384,12;	1	P-6790-2,492,15;	1	NA	0	NA	0
Ggct	1.4	0.78	1.8	0.13	Ggct	0.78	1.31	0.7	0.14	Ggct	NA	0	NA	0	P-5405-1,-24235,10;P-1723-1,-110,15;	2	NA	0	NA	0	NA	0
Ggt5	0.29	4.09	0.07	0	Ggt5	0.19	0.19	0.8	0.56	Ggt5	NA	0	NA	0	P-5882-1,-177,10;P-3757-1,-2954,11;	2	NA	0	NA	0	NA	0
Gja4	0.1	0.9	0.12	0.01	Gja4	0.3	0.13	5.11	0.24	Gja4	NA	0	NA	0	P-2348-1,-5794,13;	1	NA	0	NA	0	NA	0
Gjb3	0.03	0.11	0.36	0.49	Gjb3	0.05	0.16	6.16	0.19	Gjb3	NA	0	NA	0	P-2348-1,11011,13;	1	NA	0	NA	0	NA	0
Glipr1l1	0	0	1	NA	Glipr1l1	0.09	0	9.84	0.42	Glipr1l1	NA	0	NA	0	P-3036-1,-22,12;	1	NA	0	NA	0	NA	0
Glod4	28.32	23.43	1.21	0.19	Glod4	21.89	20.62	1.05	0.43	Glod4	NA	0	P-3873-1,-44409,48;P-2984-1,-65466,56;	2	P-2104-1,-98246,14;	1	NA	0	NA	0	NA	0
Hmgcl	20.36	17.67	1.15	0.38	Hmgcl	11.03	4.21	2.54	0.12	Hmgcl	NA	0	NA	0	P-3696-1,8028,11;	1	NA	0	NA	0	NA	0
Gm10778	0.74	0.64	1.16	0.72	Gm10778	0.84	0.7	1.73	0.03	Gm10778	NA	0	NA	0	P-3320-1,-13122,12;	1	P-2694-2,-18402,23;	1	NA	0	NA	0
Gm11744	0.18	0.28	0.67	0.61	Gm11744	0.04	0	4.66	0.42	Gm11744	NA	0	NA	0	P-4183-1,970,11;	1	NA	0	NA	0	NA	0
Gm11992	0.15	0.14	1.01	0.97	Gm11992	0.44	0.63	0.55	0.07	Gm11992	NA	0	NA	0	P-4185-1,-66,11;	1	NA	0	NA	0	NA	0
Gm13152	2.45	3.5	0.7	0.12	Gm13152	5.29	4.53	1.31	0.05	Gm13152	NA	0	NA	0	P-4606-1,-70337,10;P-2451-1,-68683,13;	2	P-5918-1,-98733,16;P-5908-1,-85314,16;	2	NA	0	NA	0
Gm13212	1.66	0.95	1.75	0.46	Gm13212	5.84	6.38	0.73	0.21	Gm13212	NA	0	NA	0	P-2926-1,-29992,12;P-2668-1,-24576,12;	2	P-6638-1,-51648,15;	1	NA	0	NA	0
Gm14496	0	0	1	NA	Gm14496	0	0	1	NA	Gm14496	NA	0	NA	0	P-118-1,-59978,122;	1	NA	0	NA	0	NA	0
Gm4981	0	0	1	NA	Gm4981	0.05	0.05	6.18	0.33	Gm4981	NA	0	NA	0	P-5540-1,3092,10;P-2131-1,-228,14;	2	NA	0	NA	0	NA	0
Gm7102	1.06	0.99	1.07	0.74	Gm7102	0.62	0.06	62.72	0.34	Gm7102	NA	0	NA	0	P-2837-1,35579,12;	1	NA	0	NA	0	NA	0
Gm7120	7.05	7.21	0.98	0.82	Gm7120	7.78	12.47	0.83	0.29	Gm7120	NA	0	NA	0	P-111-1,111679,135;	1	NA	0	NA	0	NA	0
Gm732	0	0	1	NA	Gm732	0.01	0	1.68	0.42	Gm732	NA	0	NA	0	P-1154-1,90077,17;	1	NA	0	NA	0	NA	0
Gm7325	0.05	0.08	0.64	0.73	Gm7325	0.6	0	60.7	0.16	Gm7325	NA	0	NA	0	P-4168-1,-40988,11;	1	NA	0	NA	0	NA	0
Gm8439	0	0	1	NA	Gm8439	0	0	1	NA	Gm8439	NA	0	NA	0	P-3485-1,1237,11;	1	NA	0	NA	0	NA	0
Gm9047	0	0	1	NA	Gm9047	0	0	1	NA	Gm9047	NA	0	NA	0	P-3407-1,13989,11;	1	NA	0	NA	0	NA	0
Gmfb	23.84	29.31	0.81	0.4	Gmfb	28.34	26.35	0.95	0.29	Gmfb	NA	0	NA	0	P-1114-1,-83,18;	1	P-1492-1,22,32;	1	NA	0	NA	0
Gmfg	0.03	1.63	0.02	0.03	Gmfg	0.11	0.22	0.96	0.93	Gmfg	NA	0	NA	0	P-5556-1,-750,10;	1	NA	0	NA	0	NA	0
Gmppb	6.7	7.07	0.95	0.71	Gmppb	3.79	2.36	1.57	0.05	Gmppb	NA	0	NA	0	P-2950-1,-167,12;	1	NA	0	NA	0	NA	0
Gne	2.81	3.14	0.9	0.24	Gne	3.25	3.54	0.87	0.22	Gne	NA	0	NA	0	P-5345-1,11192,10;	1	NA	0	NA	0	NA	0
Gngt2	0.04	0.93	0.06	0.04	Gngt2	0.14	0	14.71	0.35	Gngt2	NA	0	NA	0	P-4687-1,15977,10;	1	NA	0	NA	0	NA	0
Gp6	0	0	1	NA	Gp6	0.01	0	1.98	0.42	Gp6	NA	0	NA	0	P-929-1,-29644,19;	1	NA	0	NA	0	NA	0
Gpbar1	0.15	0.32	0.48	0.39	Gpbar1	0.27	0.97	0.56	0.07	Gpbar1	NA	0	NA	0	P-4639-1,-37908,10;	1	P-2659-1,-37916,24;	1	NA	0	NA	0
Gpr108	11.99	11.2	1.07	0.71	Gpr108	9.24	9.08	0.94	0.52	Gpr108	NA	0	NA	0	P-3538-2,-798,11;	1	NA	0	NA	0	NA	0
Gpr132	0	0.69	0.02	0.05	Gpr132	0.07	0.15	7.77	0.31	Gpr132	NA	0	NA	0	P-280-1,-37292,50;	1	NA	0	NA	0	NA	0
Gprin1	0.8	1.12	0.72	0.55	Gprin1	0.79	0.8	0.73	0.03	Gprin1	NA	0	NA	0	P-420-1,-8665,32;	1	NA	0	NA	0	NA	0
Grasp	1.99	8.1	0.25	0	Grasp	2.85	2.09	1.63	0.02	Grasp	NA	0	P-5919-1,18680,37;P-4506-2,-35981,44;	2	P-5025-1,-2224,10;P-3993-1,-28175,11;P-3706-1,15201,11;	3	P-2980-1,30003,22;	1	NA	0	NA	0
Grin2c	0.04	0.01	2.32	0.32	Grin2c	0.05	0.09	0.44	0.07	Grin2c	NA	0	P-2973-1,53619,56;P-1828-1,30501,80;	2	P-2979-1,25568,12;P-621-1,30477,24;	2	NA	0	NA	0	NA	0
Grin2d	0.46	1.46	0.32	0.06	Grin2d	0.57	0.25	1.77	0.08	Grin2d	NA	0	NA	0	P-1132-1,-2741,17;	1	NA	0	NA	0	NA	0
Grip2	0.01	0.15	0.14	0.1	Grip2	0.04	0.02	5.18	0.42	Grip2	NA	0	NA	0	P-1160-1,66118,17;	1	NA	0	NA	0	NA	0
Grm1	0	0.01	0.67	0.02	Grm1	0.09	0	10.26	0.41	Grm1	NA	0	NA	0	P-4797-1,393190,10;P-807-1,710,21;	2	NA	0	NA	0	NA	0
Grn	39.91	61.2	0.65	0.01	Grn	32.95	35.32	0.95	0.01	Grn	NA	0	P-4378-1,-8566,45;	1	P-4632-1,4300,10;	1	NA	0	NA	0	NA	0
Grpel2	8.85	6.42	1.38	0.01	Grpel2	8.03	5.87	1.4	0.07	Grpel2	NA	0	NA	0	P-552-1,-129,26;	1	NA	0	NA	0	NA	0
Gsc	0.01	0.07	0.3	0.06	Gsc	0.02	0	2.93	0.42	Gsc	NA	0	NA	0	P-3580-1,1148,11;	1	NA	0	NA	0	NA	0
Gstm1	26.89	25.88	1.04	0.73	Gstm1	26.26	51.95	0.47	0	Gstm1	NA	0	NA	0	P-1466-2,-156,16;	1	NA	0	NA	0	NA	0
Gtf2h5	36.45	31.68	1.15	0.39	Gtf2h5	22.53	19.42	1.14	0.46	Gtf2h5	NA	0	NA	0	P-5504-1,7819,10;	1	NA	0	NA	0	NA	0
Gtf3c1	33.94	24.31	1.4	0.09	Gtf3c1	38	27.07	1.35	0.01	Gtf3c1	NA	0	NA	0	P-4994-1,53003,10;	1	NA	0	NA	0	NA	0
Gtf3c4	15.74	20.41	0.77	0.02	Gtf3c4	18.63	14.05	1.42	0.02	Gtf3c4	NA	0	NA	0	P-2209-1,52794,13;	1	P-6231-2,-112,16;	1	NA	0	NA	0
Gtpbp3	11.49	7.96	1.44	0.07	Gtpbp3	7.86	4.13	2.34	0.02	Gtpbp3	NA	0	NA	0	P-3288-1,-2110,12;P-1198-1,10030,17;	2	P-2895-1,9957,22;	1	NA	0	NA	0
Gtsf1l	0	0	1	NA	Gtsf1l	0	0	1	NA	Gtsf1l	NA	0	P-1474-2,-201470,92;	1	P-5757-1,-201165,10;	1	P-3358-2,-78455,21;P-1231-1,-115294,35;	2	NA	0	NA	0
Gucy2d	0	0	1	NA	Gucy2d	0.01	0	1.62	0.42	Gucy2d	NA	0	NA	0	P-2924-1,37780,12;	1	NA	0	NA	0	NA	0
Gucy2g	0.01	0.02	0.68	0.47	Gucy2g	0.03	0.07	0.35	0.1	Gucy2g	NA	0	NA	0	P-1791-1,-3878,14;	1	NA	0	NA	0	NA	0
Guf1	12.44	7.07	1.76	0.1	Guf1	9.8	12.36	0.83	0.11	Guf1	NA	0	NA	0	P-3264-1,-203,12;	1	NA	0	NA	0	NA	0
Zfp36	51.36	121.85	0.42	0.08	Zfp36	122.6	65.77	2.48	0.03	Zfp36	NA	0	NA	0	P-3897-1,-3057,11;	1	P-2215-1,-2981,26;	1	NA	0	NA	0
Gys1	13.79	15.72	0.88	0.38	Gys1	15.82	11.75	1.38	0.01	Gys1	NA	0	NA	0	P-1125-1,49,17;	1	NA	0	NA	0	NA	0
Gzmm	0.32	0.25	1.29	0.42	Gzmm	0.46	0.25	1.81	0.22	Gzmm	NA	0	NA	0	P-2849-1,6423,12;	1	NA	0	NA	0	NA	0
H2-Q4	7.56	4.96	1.52	0	H2-Q4	8.48	9.34	0.96	0.95	H2-Q4	NA	0	NA	0	P-2841-1,-71,12;	1	NA	0	NA	0	NA	0
Haghl	17.62	10.63	1.66	0.06	Haghl	10.08	6.56	1.34	0.16	Haghl	NA	0	NA	0	P-4376-1,32,11;	1	NA	0	NA	0	NA	0
Hapln4	0.01	0.01	1.04	0.95	Hapln4	0.03	0	4.35	0.27	Hapln4	NA	0	NA	0	P-3018-1,34260,12;	1	NA	0	NA	0	NA	0
Hcn4	0.1	0.74	0.15	0.14	Hcn4	0.34	0.75	0.44	0.02	Hcn4	NA	0	NA	0	P-2797-1,-55984,12;	1	NA	0	NA	0	NA	0
Hdac3	49.09	50.44	0.97	0.74	Hdac3	35.09	33.35	1.05	0.5	Hdac3	NA	0	NA	0	P-1255-1,-1243,17;	1	NA	0	NA	0	NA	0
Hectd3	6.25	5.3	1.18	0.13	Hectd3	5.94	4.72	1.28	0	Hectd3	NA	0	NA	0	P-5069-1,-814,10;	1	NA	0	NA	0	NA	0
Helz	6.99	8.24	0.85	0.32	Helz	15.39	21.27	0.78	0.14	Helz	NA	0	P-4893-1,87666,42;	1	P-4393-1,166424,11;	1	NA	0	NA	0	NA	0
Herpud1	34.13	19.07	1.79	0.09	Herpud1	15.08	24.26	0.7	0.12	Herpud1	NA	0	NA	0	P-892-1,-8608,19;	1	NA	0	NA	0	NA	0
Herpud2	10.42	13.11	0.79	0.02	Herpud2	16.79	16.16	1.12	0.32	Herpud2	NA	0	NA	0	P-3551-1,-15864,11;	1	P-4881-1,-61065,17;	1	NA	0	NA	0
Hes3	0	0	1	NA	Hes3	0.02	0	2.86	0.42	Hes3	NA	0	NA	0	P-4537-1,8246,10;	1	NA	0	NA	0	NA	0
Hgs	25.44	21.66	1.17	0.16	Hgs	27.12	27.96	0.98	0.83	Hgs	NA	0	NA	0	P-3006-1,-113,12;	1	NA	0	NA	0	NA	0
Hgsnat	10.59	13.53	0.78	0.07	Hgsnat	8.7	9.77	0.91	0.38	Hgsnat	NA	0	NA	0	P-2572-1,14739,13;	1	NA	0	NA	0	NA	0
Hhatl	0.08	0.01	4.77	0.07	Hhatl	0.01	0.3	0.06	0	Hhatl	NA	0	NA	0	P-325-1,1103,42;	1	NA	0	NA	0	NA	0
Hhipl1	0.22	1.52	0.15	0.03	Hhipl1	0.38	0.22	1.31	0.04	Hhipl1	NA	0	P-442-1,-17480,156;	1	P-3314-1,22168,12;	1	NA	0	NA	0	NA	0
Higd1a	15.52	13.99	1.11	0.27	Higd1a	7.32	5.86	1.08	0.8	Higd1a	NA	0	NA	0	P-5546-1,-32734,10;	1	NA	0	NA	0	NA	0
Hils1	0	0.01	0.53	0.42	Hils1	0.09	0	10.17	0.42	Hils1	NA	0	NA	0	P-5874-1,2749,10;	1	NA	0	NA	0	NA	0
Hist1h1b	1.6	1.71	0.93	0.92	Hist1h1b	0.96	1.55	4.25	0.05	Hist1h1b	NA	0	NA	0	P-1701-1,-2091,15;	1	NA	0	NA	0	NA	0
Hist1h3g	1.06	0.7	1.5	0.27	Hist1h3g	1.02	1.08	0.72	0.48	Hist1h3g	NA	0	NA	0	P-2285-1,-181,13;	1	NA	0	NA	0	NA	0
Hoxc9	33.31	13.16	2.53	0	Hoxc9	25.23	34.82	0.82	0.05	Hoxc9	NA	0	P-5387-1,-4926,40;	1	P-5366-1,-8012,10;	1	P-3096-2,-5881,22;	1	NA	0	NA	0
Hmgcs2	0.23	1.58	0.15	0.02	Hmgcs2	0.36	1.27	0.36	0.01	Hmgcs2	NA	0	P-5662-1,649,38;	1	P-2776-1,-38869,12;	1	P-5607-1,-13136,16;	1	NA	0	NA	0
Hmgn2	721.27	752.02	0.96	0.79	Hmgn2	492.86	557.33	0.88	0.05	Hmgn2	NA	0	NA	0	P-953-1,57337,19;	1	P-6029-1,651,16;P-1704-1,56977,30;	2	NA	0	NA	0
Hnrnpa0	296.88	251.89	1.18	0.01	Hnrnpa0	212.08	141.85	1.46	0.1	Hnrnpa0	NA	0	NA	0	P-4229-1,14973,11;	1	NA	0	NA	0	NA	0
Hoxa2	5.22	5.59	0.93	0.74	Hoxa2	4.7	7.45	0.75	0.03	Hoxa2	NA	0	NA	0	P-2629-1,275,13;	1	P-2086-1,-6449,27;P-1276-2,239,34;	2	NA	0	NA	0
Rsph3b	12.5	4.94	2.53	0.03	Rsph3b	12.26	16.16	0.76	0.11	Rsph3b	NA	0	NA	0	P-1562-1,95595,15;	1	NA	0	NA	0	NA	0
Hpn	0.42	1.19	0.36	0.01	Hpn	2.54	0.72	2.16	0.19	Hpn	NA	0	NA	0	P-3646-1,17474,11;	1	NA	0	NA	0	NA	0
Hsd11b1	0	0.85	0.01	0.03	Hsd11b1	0.08	0.2	1.29	0.24	Hsd11b1	NA	0	NA	0	P-5798-1,34193,10;	1	P-2655-1,-10186,24;	1	NA	0	NA	0
Hsd17b13	0	0	0.98	0.96	Hsd17b13	0.02	0	3.13	0.42	Hsd17b13	NA	0	NA	0	P-92-1,27046,163;	1	NA	0	NA	0	NA	0
Hsd3b7	3.92	5.28	0.74	0.12	Hsd3b7	3.13	1.48	2.26	0.04	Hsd3b7	NA	0	NA	0	P-4413-1,-73,10;	1	P-4507-1,-22776,18;	1	NA	0	NA	0
Hsf4	0	0.08	0.11	0.01	Hsf4	0.05	0	5.64	0.32	Hsf4	NA	0	NA	0	P-5321-1,-1117,10;	1	NA	0	NA	0	NA	0
Hsp90ab1	1574.71	1074.39	1.47	0.04	Hsp90ab1	1558.4	1375.43	1.11	0.06	Hsp90ab1	NA	0	NA	0	P-4130-1,6209,11;P-2258-1,-1019,13;	2	P-2021-1,486,27;P-1613-2,-1042,30;	2	NA	0	NA	0
Stard3	20.75	13.3	1.56	0.07	Stard3	17.31	8.89	2.41	0.01	Stard3	NA	0	NA	0	P-4898-1,-706,10;	1	NA	0	NA	0	NA	0
Hspa1l	0.12	0.41	0.3	0.02	Hspa1l	0.07	0.01	2.67	0.49	Hspa1l	NA	0	NA	0	P-663-1,-222,23;	1	NA	0	NA	0	NA	0
Hspa5	437.9	556.99	0.79	0.04	Hspa5	216.73	243.48	0.86	0.06	Hspa5	NA	0	NA	0	P-165-1,62,85;	1	NA	0	NA	0	NA	0
Hspb8	0.78	3.21	0.25	0.05	Hspb8	0.34	3.14	0.13	0	Hspb8	NA	0	P-6919-1,80141,34;P-3722-1,55627,49;	2	P-1253-1,-131265,17;P-744-1,-95409,22;	2	NA	0	NA	0	NA	0
Hspbp1	32.06	21.56	1.49	0.04	Hspbp1	23.14	13.76	1.71	0.06	Hspbp1	NA	0	NA	0	P-1619-1,-392,15;	1	NA	0	NA	0	NA	0
Htatsf1	37.75	32.59	1.16	0.02	Htatsf1	33	35.5	0.89	0.16	Htatsf1	NA	0	NA	0	P-4588-1,-386,10;	1	NA	0	NA	0	NA	0
Htr6	0.02	0.02	1.09	0.89	Htr6	0.03	0	3.99	0.25	Htr6	NA	0	P-5715-1,67366,38;	1	P-548-1,15743,26;	1	NA	0	NA	0	NA	0
Icosl	1.75	3.98	0.44	0.02	Icosl	1.88	1.9	1.21	0.02	Icosl	NA	0	NA	0	P-5712-1,581,10;	1	P-3110-1,401,22;	1	NA	0	NA	0
Ide	22.45	11.32	1.98	0.02	Ide	23.1	37.15	0.52	0	Ide	NA	0	NA	0	P-632-1,91276,24;	1	NA	0	NA	0	NA	0
Ier3	3.59	10.24	0.35	0.02	Ier3	6.49	4.88	1.44	0.27	Ier3	NA	0	NA	0	P-3271-1,-95924,12;	1	NA	0	NA	0	NA	0
Ifi30	30.39	21.2	1.43	0.01	Ifi30	36.66	36.55	1	0.98	Ifi30	NA	0	NA	0	P-1860-1,-2925,14;	1	NA	0	NA	0	NA	0
Ift122	15.69	9.32	1.68	0	Ift122	13.48	13.04	0.96	0.38	Ift122	NA	0	P-492-1,61099,150;	1	P-2543-2,-9,13;	1	NA	0	NA	0	NA	0
Ift172	13.93	11.03	1.26	0.19	Ift172	11.43	8.36	1.44	0.06	Ift172	NA	0	NA	0	P-795-1,60,21;	1	NA	0	NA	0	NA	0
Ift27	20.87	17.5	1.19	0.32	Ift27	11.19	14.86	0.9	0.42	Ift27	NA	0	NA	0	P-3543-1,-315,11;	1	NA	0	NA	0	NA	0
Ift52	21.65	16.05	1.35	0.03	Ift52	20.24	18.87	0.84	0.08	Ift52	NA	0	NA	0	P-5077-1,21195,10;	1	NA	0	NA	0	NA	0
Il21r	0.01	0.22	0.07	0.13	Il21r	0.14	0.26	0.93	0.94	Il21r	NA	0	NA	0	P-4994-1,51348,10;	1	NA	0	NA	0	NA	0
Ildr2	0.34	0.89	0.39	0.04	Ildr2	0.25	1.68	0.12	0	Ildr2	NA	0	NA	0	P-3759-1,28637,11;	1	P-1267-2,81,34;	1	NA	0	NA	0
Immp1l	22.98	22.35	1.03	0.91	Immp1l	14.47	13.03	1.23	0.25	Immp1l	NA	0	P-8605-1,69886,30;	1	P-2721-1,72,12;	1	NA	0	NA	0	NA	0
Inmt	0.01	0.2	0.09	0.29	Inmt	0.46	0.56	2.61	0	Inmt	NA	0	NA	0	P-493-1,-12949,27;	1	NA	0	NA	0	NA	0
Creld1	19.93	8.03	2.48	0.01	Creld1	14.3	12.64	1.18	0.04	Creld1	NA	0	NA	0	P-3212-1,29,12;	1	NA	0	NA	0	NA	0
Ints4	21.16	14.39	1.47	0.01	Ints4	22.2	27.27	0.84	0.05	Ints4	NA	0	NA	0	P-4195-1,-18,11;	1	NA	0	NA	0	NA	0
Ipo13	19.61	12.42	1.58	0.03	Ipo13	17.39	15.24	1.15	0.26	Ipo13	NA	0	NA	0	P-2992-1,-472,12;	1	NA	0	NA	0	NA	0
Iqce	9.84	7.74	1.27	0.32	Iqce	10.59	9.95	1.09	0.02	Iqce	NA	0	NA	0	P-2075-1,-2426,14;	1	NA	0	NA	0	NA	0
Isy1	29.2	26.63	1.1	0.37	Isy1	23.44	24.53	0.95	0.19	Isy1	NA	0	NA	0	P-1895-1,-127,14;	1	NA	0	NA	0	NA	0
Itga5	13.91	25.25	0.55	0.02	Itga5	10.68	7.46	1.47	0.04	Itga5	NA	0	NA	0	P-5861-1,-4565,10;P-4273-1,13610,11;	2	P-3584-1,141,20;	1	NA	0	NA	0
Itga6	6.5	9.65	0.67	0.04	Itga6	17.42	14.74	1.05	0.6	Itga6	NA	0	P-1332-1,42025,97;	1	P-5016-1,25962,10;	1	P-3572-2,-25,20;	1	NA	0	NA	0
Itgb3	0.08	1.13	0.08	0.02	Itgb3	0.18	0.29	0.59	0.04	Itgb3	NA	0	NA	0	P-2563-1,-17691,13;	1	NA	0	NA	0	NA	0
Itgb4	0.59	0.27	2.13	0.01	Itgb4	0.91	1.62	0.55	0	Itgb4	NA	0	NA	0	P-3008-1,30283,12;	1	NA	0	NA	0	NA	0
Itgb8	0.27	1.71	0.16	0	Itgb8	0.67	2.09	0.36	0	Itgb8	NA	0	NA	0	P-5530-1,1042,10;P-3060-1,-12,12;	2	NA	0	NA	0	NA	0
Btg2	55.32	96.21	0.58	0.28	Btg2	73.23	56.74	2.38	0.18	Btg2	NA	0	P-4632-1,11857,43;	1	P-3679-1,17765,11;	1	P-5366-1,-23,17;P-1290-1,-14091,34;	2	NA	0	NA	0
Jag2	0.99	0.81	1.23	0.35	Jag2	0.97	0.43	2.61	0.06	Jag2	NA	0	NA	0	P-280-1,31287,50;	1	NA	0	NA	0	NA	0
Jakmip1	0.02	0.09	0.28	0.31	Jakmip1	0.08	0	8.72	0.14	Jakmip1	NA	0	NA	0	P-5910-1,112454,10;	1	NA	0	NA	0	NA	0
Jmjd4	4.78	3.81	1.25	0.21	Jmjd4	6.22	4.29	1.46	0.02	Jmjd4	NA	0	NA	0	P-1749-1,-120,15;	1	NA	0	NA	0	NA	0
Kank2	22	30.31	0.73	0.04	Kank2	28.69	16.4	1.83	0.01	Kank2	NA	0	P-4789-1,5699,42;	1	P-3813-1,5673,11;	1	NA	0	NA	0	NA	0
Kap	0	0.26	0.04	0.42	Kap	0.32	3.59	0.07	0	Kap	NA	0	P-189-1,-123358,204;	1	P-5057-1,-123345,10;	1	NA	0	NA	0	NA	0
Kat8	20.7	14.96	1.38	0.02	Kat8	14.53	9.73	1.43	0.12	Kat8	NA	0	NA	0	P-3518-1,-170,11;	1	NA	0	NA	0	NA	0
Kbtbd3	1.21	1.31	0.92	0.82	Kbtbd3	1.21	1.15	0.94	0.67	Kbtbd3	NA	0	NA	0	P-700-1,-430,22;	1	NA	0	NA	0	NA	0
Kcmf1	23.95	22.97	1.04	0.64	Kcmf1	24.86	31.48	0.72	0.02	Kcmf1	NA	0	NA	0	P-2715-1,58679,12;	1	P-4560-1,92970,18;P-2388-1,45,25;	2	NA	0	NA	0
Kcnab3	2.03	2.52	0.81	0.45	Kcnab3	2.24	2.22	1.1	0.62	Kcnab3	NA	0	NA	0	P-4511-1,38652,10;	1	NA	0	NA	0	NA	0
Kcnc3	0.98	0.25	3.76	0.13	Kcnc3	0.87	0.36	1.74	0.07	Kcnc3	NA	0	NA	0	P-5327-1,-1197,10;P-5326-1,659,10;	2	P-4779-1,13972,18;	1	NA	0	NA	0
Kcng4	0.02	0.02	1.3	0.68	Kcng4	0.01	0.01	0.76	0.65	Kcng4	NA	0	NA	0	P-3719-1,843,11;	1	NA	0	NA	0	NA	0
Kcnip3	0.44	3.8	0.12	0	Kcnip3	1.62	1.15	1.16	0.19	Kcnip3	NA	0	NA	0	P-5492-1,20098,10;	1	P-6795-1,38650,15;	1	NA	0	NA	0
Kcnk1	1.55	0.93	1.66	0.02	Kcnk1	3.22	2.6	1.16	0.17	Kcnk1	NA	0	P-7553-2,179626,32;	1	P-4863-1,80450,10;	1	NA	0	NA	0	NA	0
Kcnk7	0.01	0.12	0.14	0.24	Kcnk7	0.09	0	9.6	0.28	Kcnk7	NA	0	P-7362-1,9527,33;	1	P-2531-1,-8215,13;	1	NA	0	NA	0	NA	0
Kcnu1	0.07	0.11	0.68	0.54	Kcnu1	0.11	0.13	0.63	0.03	Kcnu1	NA	0	NA	0	P-2572-1,112382,13;	1	NA	0	NA	0	NA	0
Kcp	4.52	13.37	0.34	0.01	Kcp	2.26	2.48	0.99	0.92	Kcp	NA	0	NA	0	P-3407-1,22524,11;	1	NA	0	NA	0	NA	0
Kctd10	20.48	45.71	0.45	0	Kctd10	19.13	11.22	1.63	0.06	Kctd10	NA	0	P-6554-1,12296,35;	1	P-3022-1,12073,12;	1	NA	0	NA	0	NA	0
Kctd11	2.38	1.93	1.23	0.07	Kctd11	3.15	2.63	1.21	0.14	Kctd11	NA	0	NA	0	P-3712-1,357,11;	1	NA	0	NA	0	NA	0
Kctd9	6.98	6.46	1.08	0.46	Kctd9	6.37	5.97	0.99	0.86	Kctd9	NA	0	NA	0	P-5146-1,-340,10;	1	NA	0	NA	0	NA	0
Khk	8.19	4.47	1.83	0.06	Khk	8.01	6.6	1.4	0.1	Khk	NA	0	NA	0	P-3218-1,123,12;	1	NA	0	NA	0	NA	0
Khsrp	78.79	62.08	1.27	0.21	Khsrp	101.37	82.79	1.24	0.03	Khsrp	NA	0	NA	0	P-619-3,-707,24;	1	NA	0	NA	0	NA	0
Kif17	0.21	0.13	1.62	0.14	Kif17	0.35	0.16	6.65	0.03	Kif17	NA	0	NA	0	P-5414-1,20850,10;	1	NA	0	NA	0	NA	0
Kif19a	0.14	0.2	0.7	0.22	Kif19a	0.17	0.28	1.42	0.47	Kif19a	NA	0	P-6331-1,-26106,36;	1	P-5785-1,-20099,10;	1	NA	0	NA	0	NA	0
Kif3a	13.29	12.25	1.09	0.28	Kif3a	17.77	17.6	0.95	0.57	Kif3a	NA	0	NA	0	P-2759-1,-143,12;	1	NA	0	NA	0	NA	0
Klc3	1.32	0.23	5.62	0	Klc3	1.64	1.34	1.34	0.29	Klc3	NA	0	NA	0	P-4021-1,-5697,11;	1	P-4624-1,-43,18;	1	NA	0	NA	0
Klf16	11.42	8.7	1.31	0.02	Klf16	14.33	10.05	1.33	0.07	Klf16	NA	0	NA	0	P-4454-1,-1289,10;	1	P-485-1,-39,52;	1	NA	0	NA	0
Klhl17	17.3	9.96	1.74	0.17	Klhl17	12.06	7.27	1.63	0.06	Klhl17	NA	0	NA	0	P-2745-1,-1706,12;	1	NA	0	NA	0	NA	0
Klhl40	0.11	0.16	0.7	0.69	Klhl40	0.1	0.11	11.04	0.21	Klhl40	NA	0	NA	0	P-325-1,13797,42;	1	NA	0	NA	0	NA	0
Klrb1b	0	0.15	0.06	0.19	Klrb1b	0.02	0	3.05	0.42	Klrb1b	NA	0	NA	0	P-893-1,26796,19;	1	NA	0	NA	0	NA	0
Klre1	0	0.03	0.27	0.21	Klre1	0	0	1	NA	Klre1	NA	0	P-4930-1,-20109,42;	1	P-2986-1,-18422,12;	1	NA	0	NA	0	NA	0
Krt15	2.81	0.07	35.43	0	Krt15	0.86	2.26	0.36	0.03	Krt15	NA	0	P-2208-1,-1969,70;	1	P-3164-1,-1882,12;	1	NA	0	NA	0	NA	0
Krt80	0	0.32	0.03	0.12	Krt80	0.41	0	42.38	0.07	Krt80	NA	0	NA	0	P-4735-1,54084,10;	1	NA	0	NA	0	NA	0
Krt84	0.01	0.01	0.94	0.91	Krt84	0.01	0	1.88	0.42	Krt84	NA	0	NA	0	P-3160-1,12797,12;	1	NA	0	NA	0	NA	0
Krt86	0	0	1.4	0.42	Krt86	0	0	1	NA	Krt86	NA	0	NA	0	P-453-1,-340,30;	1	NA	0	NA	0	NA	0
Krtap17-1	0.11	0	11.75	0.04	Krtap17-1	0.07	0	8.42	0.42	Krtap17-1	NA	0	NA	0	P-4789-1,220,10;	1	P-765-1,249,43;	1	NA	0	NA	0
L1cam	0.72	1.87	0.39	0.35	L1cam	3.32	5.59	0.59	0	L1cam	NA	0	NA	0	P-3168-1,131,12;	1	P-2002-1,46,27;	1	NA	0	NA	0
L2hgdh	7.88	6.19	1.27	0.08	L2hgdh	8.32	5.33	1.39	0.04	L2hgdh	NA	0	NA	0	P-1269-1,59,16;	1	NA	0	NA	0	NA	0
Lamb2	22.31	31.1	0.72	0.1	Lamb2	22.25	14.01	1.56	0.05	Lamb2	NA	0	NA	0	P-4249-1,-10433,11;	1	P-4517-1,67,18;	1	NA	0	NA	0
Lamtor1	47.3	54.61	0.87	0.25	Lamtor1	33.52	35.73	1.06	0.34	Lamtor1	NA	0	NA	0	P-544-1,-82,26;	1	NA	0	NA	0	NA	0
Lamtor4	14.32	12.88	1.11	0.67	Lamtor4	8.93	5.69	1.28	0.34	Lamtor4	NA	0	NA	0	P-984-1,254,19;	1	NA	0	NA	0	NA	0
Lce3a	0	0	1	NA	Lce3a	0	0	1	NA	Lce3a	NA	0	NA	0	P-1606-1,25912,15;	1	NA	0	NA	0	NA	0
Ldlrap1	6.13	8.54	0.72	0.03	Ldlrap1	6.72	10.01	0.73	0.05	Ldlrap1	NA	0	NA	0	P-3652-1,37578,11;	1	NA	0	NA	0	NA	0
Lemd1	0	0.02	0.29	0.42	Lemd1	0.04	0.03	0.58	0.46	Lemd1	NA	0	P-4751-1,-33798,42;	1	P-3945-1,-33861,11;P-4141-1,16821,11;	2	NA	0	NA	0	NA	0
Letmd1	8.24	7.63	1.08	0.45	Letmd1	8.67	7.27	1.21	0.13	Letmd1	NA	0	P-7477-1,1185,32;	1	P-3666-1,-11521,11;	1	P-4429-1,17641,18;	1	NA	0	NA	0
Lgals9	0.18	18.5	0.01	0.01	Lgals9	0.79	1.86	0.72	0.17	Lgals9	NA	0	P-7049-1,-131924,34;	1	P-3430-1,-57291,11;P-655-1,32240,23;	2	NA	0	NA	0	NA	0
Lgi3	0.51	1.32	0.39	0.01	Lgi3	0.43	1.57	0.25	0	Lgi3	NA	0	NA	0	P-2356-1,7339,13;	1	NA	0	NA	0	NA	0
Lhpp	10.95	14.05	0.78	0.03	Lhpp	8.53	9.76	0.8	0.01	Lhpp	NA	0	P-8058-1,26839,31;P-7589-1,116058,32;	2	P-5051-1,183565,10;P-4344-1,77430,11;	2	NA	0	NA	0	NA	0
Lim2	0	0	1	NA	Lim2	0.07	0	7.54	0.42	Lim2	NA	0	NA	0	P-5901-1,-4399,10;	1	NA	0	NA	0	NA	0
Limk1	10.94	10.43	1.05	0.71	Limk1	8.81	9.04	1.06	0.03	Limk1	NA	0	NA	0	P-1847-1,-263,14;	1	NA	0	NA	0	NA	0
Limk2	11.62	8.07	1.44	0.06	Limk2	10.66	6.16	1.93	0.05	Limk2	NA	0	P-2894-1,61741,57;	1	P-2870-1,37505,12;	1	P-6729-1,-14789,15;P-5056-1,34,17;P-3233-1,34653,21;P-2839-1,76717,23;	4	NA	0	NA	0
Lmna	8.75	20.98	0.42	0.01	Lmna	9.95	12.94	0.77	0.05	Lmna	NA	0	NA	0	P-4436-1,37,10;P-3864-1,-23061,11;	2	P-3355-1,10242,21;P-1610-1,-6876,30;	2	NA	0	NA	0
Ccdc163	10.69	4.39	2.43	0.05	Ccdc163	6.23	7.1	0.96	0.73	Ccdc163	NA	0	NA	0	P-3410-1,-378,11;P-1866-1,-602,14;	2	NA	0	NA	0	NA	0
Lpar5	0.01	0.07	0.27	0.02	Lpar5	0.02	0.04	3.24	0.42	Lpar5	NA	0	NA	0	P-5559-1,10839,10;P-877-1,-9524,20;	2	P-2750-4,18557,23;	1	NA	0	NA	0
Lpcat4	5.68	8.24	0.69	0.04	Lpcat4	5.09	11.9	0.4	0	Lpcat4	NA	0	NA	0	P-5924-1,896,10;P-3782-1,-42394,11;	2	NA	0	NA	0	NA	0
Lpin3	0.19	0.23	0.84	0.44	Lpin3	0.22	0.25	0.96	0.88	Lpin3	NA	0	NA	0	P-5270-1,6803,10;	1	NA	0	NA	0	NA	0
Lrfn3	5.13	5.93	0.86	0.39	Lrfn3	5.53	4.36	1.53	0.02	Lrfn3	NA	0	NA	0	P-2179-1,-10871,13;	1	NA	0	NA	0	NA	0
Lrrc3	0.73	2.14	0.35	0.09	Lrrc3	1.03	1.46	0.76	0.13	Lrrc3	NA	0	NA	0	P-4796-1,-732,10;	1	NA	0	NA	0	NA	0
Lrrc32	0.17	14.11	0.01	0.02	Lrrc32	0.64	0.48	1.81	0.17	Lrrc32	NA	0	NA	0	P-2924-1,-13021,12;	1	NA	0	NA	0	NA	0
Lrrc34	0.71	0.65	1.08	0.85	Lrrc34	1.1	1.77	0.93	0.35	Lrrc34	NA	0	NA	0	P-2810-1,-2848,12;	1	NA	0	NA	0	NA	0
Lrrc48	1.02	0.35	2.88	0.04	Lrrc48	0.89	0.85	1.4	0.21	Lrrc48	NA	0	NA	0	P-2151-1,-283,13;	1	NA	0	NA	0	NA	0
Lrrc56	6.33	2.74	2.31	0.01	Lrrc56	5.81	6.26	1.16	0.04	Lrrc56	NA	0	NA	0	P-2763-1,-96,12;	1	NA	0	NA	0	NA	0
Lrrc61	5.69	2	2.83	0	Lrrc61	6.34	5.45	1.32	0.17	Lrrc61	NA	0	NA	0	P-573-1,-1721,25;	1	NA	0	NA	0	NA	0
Lsm10	8.65	7.69	1.12	0.42	Lsm10	7.41	5.11	2.05	0.04	Lsm10	NA	0	P-3618-1,-19908,50;	1	P-4357-1,-31,11;	1	NA	0	NA	0	NA	0
Lss	5.4	3.79	1.42	0.11	Lss	5.11	5.05	0.9	0.07	Lss	NA	0	NA	0	P-2268-1,-68,13;	1	NA	0	NA	0	NA	0
Ltb4r1	0.05	0.4	0.14	0.06	Ltb4r1	0.1	0	11.15	0.18	Ltb4r1	NA	0	NA	0	P-2335-1,-3543,13;	1	NA	0	NA	0	NA	0
Ltb4r2	0.04	0.03	1.33	0.52	Ltb4r2	0.04	0.08	4.85	0.3	Ltb4r2	NA	0	NA	0	P-2335-1,991,13;	1	NA	0	NA	0	NA	0
Lyl1	0.02	1.1	0.03	0.04	Lyl1	0.21	0	22.48	0.01	Lyl1	NA	0	NA	0	P-3599-1,7901,11;P-1070-1,14825,18;	2	NA	0	NA	0	NA	0
Lysmd2	13.12	15.45	0.85	0.22	Lysmd2	11.01	13.04	0.8	0.04	Lysmd2	NA	0	P-5636-3,43479,39;	1	P-5043-1,-14863,10;	1	P-481-1,-28,52;	1	NA	0	NA	0
Lyzl4	0	0.02	0.4	0.42	Lyzl4	0	0	1	NA	Lyzl4	NA	0	NA	0	P-3398-1,-524,11;P-3513-1,35964,11;	2	NA	0	NA	0	NA	0
Lzic	22.79	18.31	1.25	0.11	Lzic	17.98	12.54	1.36	0.12	Lzic	NA	0	NA	0	P-3821-1,36,11;	1	NA	0	NA	0	NA	0
Lztfl1	12.04	9.63	1.25	0.32	Lztfl1	14.09	13.1	1.05	0.6	Lztfl1	NA	0	NA	0	P-2853-1,-35,12;	1	NA	0	NA	0	NA	0
Maff	6.46	9.52	0.68	0.18	Maff	4.38	4.19	0.92	0.27	Maff	NA	0	NA	0	P-3161-1,559,12;	1	NA	0	NA	0	NA	0
Man1b1	31.76	33.56	0.95	0.44	Man1b1	23.08	17.47	1.32	0.16	Man1b1	NA	0	NA	0	P-513-1,-122,27;	1	NA	0	NA	0	NA	0
Man2a2	18.3	16.33	1.12	0.52	Man2a2	19.62	15.51	1.24	0.04	Man2a2	NA	0	NA	0	P-2741-1,-15046,12;	1	NA	0	NA	0	NA	0
Map3k11	14.02	8	1.75	0.05	Map3k11	14.86	11.35	1.16	0.02	Map3k11	NA	0	NA	0	P-2531-1,7021,13;	1	NA	0	NA	0	NA	0
Map3k12	6.19	6.09	1.02	0.9	Map3k12	5.07	3.49	1.68	0.01	Map3k12	NA	0	NA	0	P-3275-1,-2041,12;	1	P-2200-1,-210,26;	1	NA	0	NA	0
Map3k14	2.62	2.32	1.13	0.65	Map3k14	2.46	1.03	2.37	0.02	Map3k14	NA	0	NA	0	P-2194-1,-57934,13;	1	P-7473-1,31636,15;	1	NA	0	NA	0
Mapk8ip2	0.36	0.91	0.4	0.33	Mapk8ip2	0.42	0.12	2.72	0.01	Mapk8ip2	NA	0	NA	0	P-1392-1,22497,16;	1	NA	0	NA	0	NA	0
Maz	153.24	119.83	1.28	0.04	Maz	141.69	132.56	1.04	0.22	Maz	NA	0	NA	0	P-1096-2,-1002,18;	1	P-223-2,-521,73;	1	NA	0	NA	0
Mbd4	5.24	3.95	1.33	0.01	Mbd4	5.79	5.44	1.09	0.05	Mbd4	NA	0	NA	0	P-2543-2,-150,13;	1	NA	0	NA	0	NA	0
Mcidas	0	0	1	NA	Mcidas	0.05	0	6.08	0.22	Mcidas	NA	0	NA	0	P-4562-1,240,10;	1	NA	0	NA	0	NA	0
Mcm8	6.57	5.64	1.16	0.06	Mcm8	5.59	6.95	0.76	0	Mcm8	NA	0	NA	0	P-3027-1,-162,12;	1	NA	0	NA	0	NA	0
Mcts2	15.81	10.6	1.49	0.05	Mcts2	9.73	6.99	1.12	0.21	Mcts2	NA	0	NA	0	P-5207-1,20813,10;	1	NA	0	NA	0	NA	0
Mdc1	16.85	17.33	0.97	0.86	Mdc1	18.85	35.52	0.5	0.02	Mdc1	NA	0	NA	0	P-789-1,-8,21;	1	NA	0	NA	0	NA	0
Med11	19.13	14.06	1.36	0.07	Med11	13.85	11.32	1.53	0.03	Med11	NA	0	NA	0	P-4744-1,-74,10;	1	NA	0	NA	0	NA	0
Med17	10.1	7.69	1.31	0	Med17	9.11	7.13	1.08	0.39	Med17	NA	0	NA	0	P-4989-1,-769,10;	1	NA	0	NA	0	NA	0
Med25	36.5	31.74	1.15	0.2	Med25	37.79	30.14	1.35	0.03	Med25	NA	0	NA	0	P-5734-1,-3705,10;	1	NA	0	NA	0	NA	0
Med28	11.62	10.04	1.16	0.4	Med28	7.93	4.46	1.77	0.16	Med28	NA	0	NA	0	P-1238-1,9674,17;	1	NA	0	NA	0	NA	0
Mesp1	0.05	0.03	1.54	0.62	Mesp1	0.02	0	3.1	0.42	Mesp1	NA	0	NA	0	P-5640-1,362,10;	1	NA	0	NA	0	NA	0
Mesp2	0.18	0.09	1.92	0.15	Mesp2	0.23	0.41	0.75	0.15	Mesp2	NA	0	NA	0	P-1260-1,34799,17;	1	NA	0	NA	0	NA	0
Mettl13	9.04	7.74	1.17	0.26	Mettl13	7.89	6.03	1.31	0.08	Mettl13	NA	0	NA	0	P-5390-1,39763,10;	1	NA	0	NA	0	NA	0
Mfap2	106.44	195.78	0.54	0.01	Mfap2	77.77	103.39	0.79	0.09	Mfap2	NA	0	P-3439-1,38965,52;	1	P-5262-1,1280,10;P-4821-1,21262,10;	2	NA	0	NA	0	NA	0
Mfsd10	29.45	22.3	1.32	0.09	Mfsd10	22.77	23.28	0.96	0.13	Mfsd10	NA	0	NA	0	P-2096-1,128,14;	1	NA	0	NA	0	NA	0
Mfsd2a	0.65	1.23	0.53	0.05	Mfsd2a	0.43	0.35	1.19	0.61	Mfsd2a	NA	0	NA	0	P-4932-1,-24141,10;	1	P-4416-1,5771,18;P-3876-1,69229,19;	2	NA	0	NA	0
Mfsd3	1.32	1.1	1.2	0.23	Mfsd3	1.02	0.75	2.79	0.11	Mfsd3	NA	0	NA	0	P-3309-1,60,12;P-736-1,604,22;	2	NA	0	NA	0	NA	0
Mien1	19.99	11.1	1.8	0.03	Mien1	10.86	6.36	1.49	0.16	Mien1	NA	0	NA	0	P-2127-1,68,14;	1	NA	0	NA	0	NA	0
Mier2	17.17	14.74	1.17	0.58	Mier2	13.84	9.35	1.48	0.07	Mier2	NA	0	NA	0	P-4637-1,-11738,10;	1	NA	0	NA	0	NA	0
Mill2	0.01	1.17	0.01	0.03	Mill2	0.02	0	3.32	0.19	Mill2	NA	0	NA	0	P-5903-1,33558,10;	1	NA	0	NA	0	NA	0
Mknk1	6.71	6.68	1	0.95	Mknk1	5.69	6.33	0.89	0.15	Mknk1	NA	0	NA	0	P-3909-1,-69,11;	1	NA	0	NA	0	NA	0
Mlec	69.85	98.71	0.71	0	Mlec	77.03	64.07	1.18	0.06	Mlec	NA	0	P-3676-1,6541,50;	1	P-2058-1,6536,14;	1	P-2901-1,-10877,22;P-483-1,-44,52;	2	NA	0	NA	0
Mmachc	8.84	5.71	1.55	0.08	Mmachc	11.24	11.12	0.98	0.88	Mmachc	NA	0	NA	0	P-3410-1,-146,11;P-1866-1,78,14;	2	NA	0	NA	0	NA	0
Mmp28	0.03	0.25	0.16	0.18	Mmp28	0.09	0	9.56	0.21	Mmp28	NA	0	NA	0	P-1339-1,22461,16;	1	NA	0	NA	0	NA	0
Mob2	15.79	13.66	1.16	0.17	Mob2	11.42	10.75	1.03	0.73	Mob2	NA	0	P-7403-1,-28102,32;	1	P-2176-1,-21054,13;P-350-1,87513,39;	2	NA	0	NA	0	NA	0
Morf4l1	197.26	211.24	0.93	0.81	Morf4l1	163.11	198.02	0.86	0	Morf4l1	NA	0	NA	0	P-2072-1,64,14;	1	NA	0	NA	0	NA	0
Morf4l2	192.14	168.86	1.14	0.19	Morf4l2	144.36	170.62	0.86	0.02	Morf4l2	NA	0	NA	0	P-1766-1,345,14;	1	P-5875-1,-16,16;	1	NA	0	NA	0
Morn3	0.04	0.02	1.74	0.47	Morn3	0.06	0	6.61	0.19	Morn3	NA	0	NA	0	P-3724-1,-11177,11;	1	NA	0	NA	0	NA	0
Mpeg1	0.21	4.26	0.05	0.01	Mpeg1	0.98	1.51	0.83	0.26	Mpeg1	NA	0	NA	0	P-3001-1,14817,12;	1	NA	0	NA	0	NA	0
Mpp3	4.87	1.89	2.56	0.16	Mpp3	2.18	1.06	1.44	0.2	Mpp3	NA	0	NA	0	P-912-1,1141,19;	1	P-1207-4,1127,35;	1	NA	0	NA	0
Mpped1	0.02	0.35	0.08	0.07	Mpped1	0.04	0	5.23	0.06	Mpped1	NA	0	NA	0	P-415-1,197919,32;	1	NA	0	NA	0	NA	0
Mpv17l2	8.15	6.18	1.32	0.03	Mpv17l2	7.26	6.3	0.99	0.88	Mpv17l2	NA	0	NA	0	P-2921-1,78,12;	1	NA	0	NA	0	NA	0
Mpzl3	1.02	0.46	2.19	0.04	Mpzl3	1.15	1.01	1.7	0.03	Mpzl3	NA	0	NA	0	P-1752-1,334,14;	1	NA	0	NA	0	NA	0
Mrgprd	0	0.01	0.55	0.42	Mrgprd	0.01	0	2.09	0.42	Mrgprd	NA	0	NA	0	P-4913-1,-11931,10;	1	NA	0	NA	0	NA	0
Mrgpre	0.46	1.11	0.42	0.26	Mrgpre	0.53	0.18	2.34	0.29	Mrgpre	NA	0	NA	0	P-723-1,332,22;	1	P-1528-3,364,31;	1	NA	0	NA	0
Mrgprf	0.03	1.68	0.03	0.04	Mrgprf	0.09	0.05	0.87	0.79	Mrgprf	NA	0	NA	0	P-4913-1,2076,10;	1	NA	0	NA	0	NA	0
Mrgprg	0	0.02	0.32	0.42	Mrgprg	0.02	0	3.49	0.42	Mrgprg	NA	0	P-1398-1,18390,95;	1	P-1683-1,18468,15;	1	NA	0	NA	0	NA	0
Mroh2a	0.02	0.01	1.1	0.59	Mroh2a	0.1	0	10.62	0.35	Mroh2a	NA	0	NA	0	P-5248-1,18947,10;P-4801-1,23211,10;P-5315-1,30015,10;P-5620-1,35737,10;P-3947-1,-12325,11;P-3762-1,1370,11;P-3511-1,11699,11;P-3681-1,26755,11;P-3392-1,43169,11;P-2134-1,37153,14;P-1220-4,33446,17;	11	NA	0	NA	0	NA	0
Mroh7	0.03	0.1	0.4	0.1	Mroh7	0.09	0.2	0.34	0.02	Mroh7	NA	0	NA	0	P-2118-1,19289,14;	1	NA	0	NA	0	NA	0
Mrpl22	28.42	21.01	1.35	0.12	Mrpl22	19.91	20.03	0.91	0.13	Mrpl22	NA	0	NA	0	P-1838-1,153,14;	1	NA	0	NA	0	NA	0
Mrpl49	32.69	23.92	1.37	0.05	Mrpl49	23.92	18.79	1.35	0.01	Mrpl49	NA	0	NA	0	P-4127-1,-4107,11;	1	NA	0	NA	0	NA	0
Coq6	17.17	12.6	1.36	0.11	Coq6	12.07	6.46	2.35	0.05	Coq6	NA	0	NA	0	P-3504-1,10,11;	1	NA	0	NA	0	NA	0
Mrps17	31.02	27.1	1.14	0.4	Mrps17	19.07	15.74	1.16	0.28	Mrps17	NA	0	NA	0	P-1282-1,-21,16;	1	NA	0	NA	0	NA	0
Mrs2	7.85	8.43	0.93	0.58	Mrs2	10.55	7.2	1.77	0.02	Mrs2	NA	0	NA	0	P-2400-1,-30166,13;	1	NA	0	NA	0	NA	0
Mt1	4.37	7.65	0.57	0.15	Mt1	15.33	37.8	0.36	0.01	Mt1	NA	0	NA	0	P-5179-1,-14,10;	1	NA	0	NA	0	NA	0
Mt2	2.12	4.18	0.51	0.21	Mt2	12.34	17.22	0.6	0.07	Mt2	NA	0	NA	0	P-5894-1,787,10;	1	NA	0	NA	0	NA	0
Mthfd2	20.2	15.11	1.34	0.08	Mthfd2	12.99	13.66	0.88	0.14	Mthfd2	NA	0	P-4226-1,1449,46;	1	P-1945-1,390,14;	1	NA	0	NA	0	NA	0
Mthfsd	12.56	6.95	1.81	0.07	Mthfsd	10.39	7.32	1.43	0.04	Mthfsd	NA	0	NA	0	P-4250-1,15429,11;	1	P-3621-1,153,20;	1	NA	0	NA	0
Mtif2	10.9	9.5	1.15	0.29	Mtif2	11.63	10.53	1.12	0.19	Mtif2	NA	0	NA	0	P-1078-1,-66,18;	1	NA	0	NA	0	NA	0
Mtmr4	18.44	17.66	1.04	0.53	Mtmr4	17.29	15.63	1.03	0.38	Mtmr4	NA	0	NA	0	P-3799-1,-186,11;	1	NA	0	NA	0	NA	0
Mtx1	27.45	21.84	1.26	0.15	Mtx1	18.37	17.65	1.11	0.14	Mtx1	NA	0	NA	0	P-5347-1,-1621,10;	1	NA	0	NA	0	NA	0
Mum1l1	5.2	6.38	0.82	0.06	Mum1l1	4.91	4.28	1.22	0.08	Mum1l1	NA	0	NA	0	P-2917-1,7149,12;	1	NA	0	NA	0	NA	0
Mybl2	13.78	12.3	1.12	0.33	Mybl2	8.17	10.39	0.65	0.03	Mybl2	NA	0	NA	0	P-5077-1,-16138,10;	1	NA	0	NA	0	NA	0
Mycbpap	1.11	0.68	1.62	0.09	Mycbpap	1.07	0.34	2.97	0	Mycbpap	NA	0	P-6497-2,-4890,35;P-4422-1,-1507,44;	2	P-3634-1,-22415,11;P-2286-2,58,13;	2	NA	0	NA	0	NA	0
Myd88	1.95	10.04	0.19	0.01	Myd88	2.51	1.7	1.16	0.38	Myd88	NA	0	NA	0	P-4700-1,-1017,10;	1	NA	0	NA	0	NA	0
Myg1	29.53	23.34	1.27	0.14	Myg1	23.32	21.95	1.01	0.58	Myg1	NA	0	NA	0	P-2817-1,21,12;	1	NA	0	NA	0	NA	0
Myl4	0.18	1.06	0.18	0.02	Myl4	0.25	0	26.02	0.12	Myl4	NA	0	NA	0	P-2563-1,13324,13;	1	NA	0	NA	0	NA	0
Myl7	0.35	0.25	1.41	0.6	Myl7	0.08	0.04	1.04	0.97	Myl7	NA	0	P-6384-1,6287,36;P-5391-1,-3395,40;	2	P-4332-1,6216,11;	1	P-5055-1,6196,17;	1	NA	0	NA	0
Myo18a	6.5	8.12	0.8	0.15	Myo18a	8.66	6.4	1.42	0	Myo18a	NA	0	NA	0	P-4900-2,-5329,10;	1	NA	0	NA	0	NA	0
Myo1h	0.04	0.2	0.23	0.01	Myo1h	0.14	0.07	1.03	0.9	Myo1h	NA	0	P-6554-1,53246,35;	1	P-3022-1,53469,12;	1	NA	0	NA	0	NA	0
Myo7a	1.51	1.72	0.88	0.55	Myo7a	1.65	1.77	1.01	0.97	Myo7a	NA	0	NA	0	P-437-1,14664,31;	1	NA	0	NA	0	NA	0
Myoz3	0	0	1	NA	Myoz3	0.09	0	10	0.42	Myoz3	NA	0	P-513-1,-14626,148;	1	P-4314-1,-8657,11;	1	NA	0	NA	0	NA	0
Myt1	0	0.22	0.05	0.42	Myt1	0.03	0	4.19	0.42	Myt1	NA	0	NA	0	P-1745-1,1464,15;	1	NA	0	NA	0	NA	0
Nacad	0.07	0.6	0.13	0.16	Nacad	0.12	0.02	2.44	0.49	Nacad	NA	0	NA	0	P-4453-1,1863,10;	1	NA	0	NA	0	NA	0
Napa	43.07	35.87	1.2	0.12	Napa	32.07	33.13	1.04	0.38	Napa	NA	0	NA	0	P-4257-1,-226,11;	1	NA	0	NA	0	NA	0
Ncan	0.08	0.28	0.31	0.16	Ncan	0.06	0.01	2.99	0.1	Ncan	NA	0	NA	0	P-3018-1,3084,12;	1	NA	0	NA	0	NA	0
Ncapg2	9.43	12.64	0.75	0.13	Ncapg2	11.96	14.65	0.79	0.01	Ncapg2	NA	0	NA	0	P-4849-1,589,10;	1	NA	0	NA	0	NA	0
Nck1	14.33	13.93	1.03	0.89	Nck1	14.97	14.61	1.04	0.29	Nck1	NA	0	NA	0	P-5395-1,25274,10;	1	NA	0	NA	0	NA	0
Ndst1	21.62	24.49	0.88	0.49	Ndst1	27.52	33.32	0.83	0	Ndst1	NA	0	P-6519-1,32348,35;P-6133-2,51707,37;	2	P-2581-1,49243,13;	1	NA	0	NA	0	NA	0
Ndufaf3	6.86	7.2	0.95	0.77	Ndufaf3	5.16	2.18	2.11	0.12	Ndufaf3	NA	0	NA	0	P-1490-1,316,15;	1	NA	0	NA	0	NA	0
Ndufb8	150.1	148.3	1.01	0.85	Ndufb8	108.91	63.66	1.87	0.05	Ndufb8	NA	0	NA	0	P-2254-1,264,13;	1	NA	0	NA	0	NA	0
Nefh	0.08	0.07	1.11	0.89	Nefh	0.1	0.06	0.82	0.35	Nefh	NA	0	NA	0	P-126-1,-1361,109;	1	NA	0	NA	0	NA	0
Nenf	34.46	55.87	0.62	0.03	Nenf	27.25	23.94	1.11	0.5	Nenf	NA	0	NA	0	P-4243-1,42495,11;	1	NA	0	NA	0	NA	0
Nes	40.42	30.26	1.34	0.22	Nes	35.76	26.26	1.29	0.03	Nes	NA	0	NA	0	P-2141-1,12344,13;P-1442-1,16020,16;	2	P-1254-1,22,34;	1	NA	0	NA	0
Neu3	0.56	1.99	0.28	0.02	Neu3	0.73	0.61	0.86	0.31	Neu3	NA	0	NA	0	P-1355-1,33,16;	1	NA	0	NA	0	NA	0
Neurl1b	0.48	3.07	0.16	0.01	Neurl1b	1.32	1.77	1.1	0.27	Neurl1b	NA	0	P-1624-1,-17457,87;	1	P-2558-1,16261,13;	1	P-2125-1,-17358,26;	1	NA	0	NA	0
Neurod1	0	0	1	NA	Neurod1	0.09	0	10.08	0.42	Neurod1	NA	0	NA	0	P-141-1,2422,98;	1	P-2967-1,2399,22;	1	NA	0	NA	0
Neurod4	0	0	1	NA	Neurod4	0.05	0	5.74	0.42	Neurod4	NA	0	NA	0	P-232-1,33,61;	1	NA	0	NA	0	NA	0
Nfatc3	20.83	21.03	0.99	0.94	Nfatc3	31.64	39.02	0.79	0.05	Nfatc3	NA	0	NA	0	P-5178-1,75722,10;	1	NA	0	NA	0	NA	0
Nfe2l1	46.56	44.37	1.05	0.65	Nfe2l1	43.81	52.2	0.85	0.01	Nfe2l1	NA	0	NA	0	P-3583-1,5705,11;P-2314-1,513,13;	2	P-3228-2,5801,21;	1	NA	0	NA	0
Nfkb2	6.97	3.95	1.76	0.01	Nfkb2	7.18	4.15	1.67	0.03	Nfkb2	NA	0	NA	0	P-2457-1,3575,13;	1	P-4081-1,77,19;	1	NA	0	NA	0
Nfkbil1	11.5	8.78	1.31	0.03	Nfkbil1	8.84	7.22	1.23	0	Nfkbil1	NA	0	NA	0	P-1728-1,-756,15;	1	NA	0	NA	0	NA	0
Nicn1	10.5	12.47	0.84	0.05	Nicn1	9.66	7.83	1.13	0.16	Nicn1	NA	0	NA	0	P-3169-1,159,12;	1	NA	0	NA	0	NA	0
Nipsnap1	34.31	18.47	1.86	0	Nipsnap1	30.12	22.9	1.22	0.1	Nipsnap1	NA	0	NA	0	P-5451-1,790,10;	1	NA	0	NA	0	NA	0
Nipsnap3b	12.37	12.95	0.96	0.76	Nipsnap3b	8.22	10.9	0.72	0.05	Nipsnap3b	NA	0	NA	0	P-2807-1,-165,12;	1	NA	0	NA	0	NA	0
Nisch	144.59	113.21	1.28	0.22	Nisch	147.98	116.59	1.25	0.01	Nisch	NA	0	NA	0	P-4845-1,-154,10;	1	NA	0	NA	0	NA	0
Nkain4	2.51	17.07	0.15	0.04	Nkain4	2.41	0.74	4.01	0.05	Nkain4	NA	0	NA	0	P-5419-1,231,10;	1	NA	0	NA	0	NA	0
Nkiras1	1.12	0.97	1.15	0.25	Nkiras1	0.74	0.64	1.17	0.21	Nkiras1	NA	0	NA	0	P-2912-1,96,12;	1	NA	0	NA	0	NA	0
Nkpd1	0.08	0.02	3.36	0.19	Nkpd1	0.11	0	11.55	0.19	Nkpd1	NA	0	NA	0	P-2769-1,5483,12;	1	NA	0	NA	0	NA	0
Nkx2-2	0.01	0	1.26	0.67	Nkx2-2	0.03	0	4.24	0.42	Nkx2-2	NA	0	NA	0	P-4162-1,7538,11;	1	NA	0	NA	0	NA	0
Nkx2-4	0	0	1	NA	Nkx2-4	0.01	0	2.06	0.42	Nkx2-4	NA	0	NA	0	P-4162-1,-93419,11;	1	NA	0	NA	0	NA	0
Nlk	7.63	5.02	1.52	0.05	Nlk	10.81	11.81	0.9	0.2	Nlk	NA	0	P-6437-1,114656,36;	1	P-4971-1,-95,10;	1	NA	0	NA	0	NA	0
Nlrp6	0.25	0.09	2.74	0.09	Nlrp6	0.39	0.13	2.41	0.1	Nlrp6	NA	0	NA	0	P-721-1,2043,22;	1	NA	0	NA	0	NA	0
Nob1	38.13	20.57	1.85	0.05	Nob1	31.09	18.22	1.85	0.01	Nob1	NA	0	NA	0	P-1960-1,263,14;	1	NA	0	NA	0	NA	0
Noc2l	73	44.9	1.63	0.03	Noc2l	55.19	46.32	1.18	0.02	Noc2l	NA	0	NA	0	P-2745-1,553,12;	1	NA	0	NA	0	NA	0
Nodal	0.18	0.1	1.74	0.48	Nodal	0.11	0.06	0.87	0.85	Nodal	NA	0	NA	0	P-2649-1,-18404,13;	1	NA	0	NA	0	NA	0
Nol11	23.67	21.92	1.08	0.44	Nol11	20.97	22.82	0.86	0	Nol11	NA	0	P-4878-1,-187003,42;P-2425-1,-219394,66;P-1776-1,-102837,82;	3	P-4969-1,-86722,10;	1	NA	0	NA	0	NA	0
Nol6	24.71	18.64	1.33	0.1	Nol6	23.8	16.92	1.53	0	Nol6	NA	0	NA	0	P-3563-1,-35,11;	1	NA	0	NA	0	NA	0
Nos3	0.03	0.82	0.05	0.02	Nos3	0.27	0	27.67	0.14	Nos3	NA	0	NA	0	P-3219-1,18844,12;	1	NA	0	NA	0	NA	0
Npas4	0.62	0.97	0.64	0.73	Npas4	0.7	2.04	1.12	0.8	Npas4	NA	0	NA	0	P-1981-1,-12331,14;	1	NA	0	NA	0	NA	0
Npffr2	0.04	0	5.02	0.21	Npffr2	0.02	0	3.07	0.42	Npffr2	NA	0	NA	0	P-4353-1,317177,11;	1	NA	0	NA	0	NA	0
Nppc	0.35	0.71	0.5	0.07	Nppc	0.29	3.74	0.1	0	Nppc	NA	0	NA	0	P-3716-1,960,11;P-1938-2,-7,14;P-1661-1,20087,15;	3	NA	0	NA	0	NA	0
Nprl2	14.25	9.21	1.55	0.04	Nprl2	13.08	7.02	1.85	0.02	Nprl2	NA	0	NA	0	P-2319-1,-236,13;	1	NA	0	NA	0	NA	0
Nptx1	1.51	0.43	3.48	0.12	Nptx1	0.69	2.84	0.27	0	Nptx1	NA	0	NA	0	P-2534-1,54730,13;P-1919-1,43861,14;	2	P-1030-2,-182,37;	1	NA	0	NA	0
Npy5r	0	0	0.98	0.96	Npy5r	0.04	0.11	1.71	0.65	Npy5r	NA	0	NA	0	P-2386-1,101049,13;	1	NA	0	NA	0	NA	0
Nr2e1	0.01	0	1.57	0.19	Nr2e1	0.01	0.05	0.17	0.01	Nr2e1	NA	0	NA	0	P-1316-1,8822,16;	1	P-2381-1,3796,25;	1	NA	0	NA	0
Nr4a1	28.22	103.62	0.27	0.03	Nr4a1	61.57	101.58	0.62	0.03	Nr4a1	NA	0	P-5919-1,-23959,37;	1	P-3706-1,-27438,11;	1	P-2980-1,-12636,22;	1	NA	0	NA	0
Nrarp	2.33	5.72	0.41	0.05	Nrarp	3.34	11.44	0.29	0	Nrarp	NA	0	NA	0	P-4370-1,12916,11;	1	NA	0	NA	0	NA	0
Nrxn1	0.07	1.09	0.07	0.04	Nrxn1	0.16	0.21	0.6	0.11	Nrxn1	NA	0	NA	0	P-176-1,-82,79;	1	NA	0	NA	0	NA	0
Nsun2	35.46	26.78	1.32	0	Nsun2	31.28	23.26	1.37	0.03	Nsun2	NA	0	P-1725-1,34247,84;	1	P-1484-1,-207,16;	1	NA	0	NA	0	NA	0
Nsun4	4.19	4.83	0.87	0.06	Nsun4	4.32	1.6	2.78	0.03	Nsun4	NA	0	NA	0	P-4607-1,-143,10;	1	NA	0	NA	0	NA	0
Nt5c1a	0	0.04	0.19	0.42	Nt5c1a	0.25	0	26.2	0.21	Nt5c1a	NA	0	NA	0	P-5006-1,26265,10;	1	NA	0	NA	0	NA	0
Nt5c2	13.41	9.29	1.44	0	Nt5c2	11.9	10.28	1.07	0.18	Nt5c2	NA	0	NA	0	P-204-1,-1524,71;	1	NA	0	NA	0	NA	0
Tcirg1	22.25	9.49	2.34	0.12	Tcirg1	12.3	6.23	1.99	0.02	Tcirg1	NA	0	NA	0	P-4886-1,1851,10;	1	NA	0	NA	0	NA	0
Ntan1	22.51	28.21	0.8	0.16	Ntan1	19.99	20.79	0.95	0.55	Ntan1	NA	0	NA	0	P-1648-1,-201,15;	1	NA	0	NA	0	NA	0
Nub1	22.08	22.06	1	0.99	Nub1	21.14	20.25	1.03	0.47	Nub1	NA	0	P-1553-1,-61334,89;	1	P-2227-1,-33564,13;	1	NA	0	NA	0	NA	0
Nudt16	2.2	2.83	0.78	0.42	Nudt16	1.94	2.29	1	0.99	Nudt16	NA	0	NA	0	P-2896-1,425,12;	1	P-712-1,139,44;	1	NA	0	NA	0
Ino80b	26.87	11.88	2.26	0	Ino80b	20.23	14.9	1.37	0.15	Ino80b	NA	0	NA	0	P-1740-1,-58,15;	1	NA	0	NA	0	NA	0
Nudt2	17.12	13.2	1.3	0.22	Nudt2	12.94	10.39	1.83	0.01	Nudt2	NA	0	NA	0	P-851-1,34224,20;	1	NA	0	NA	0	NA	0
Nup107	29.21	26.4	1.11	0.04	Nup107	21.99	24.89	0.84	0.01	Nup107	NA	0	P-801-1,-42880,123;P-7515-1,492,32;	2	P-5037-1,-42906,10;	1	NA	0	NA	0	NA	0
Nutf2	21.9	16.13	1.36	0.1	Nutf2	20.38	33.52	0.6	0	Nutf2	NA	0	NA	0	P-2496-1,-165,13;	1	NA	0	NA	0	NA	0
Nxn	25.29	32.34	0.78	0.05	Nxn	18.31	11.79	1.58	0.07	Nxn	NA	0	P-3873-1,111006,48;P-2984-1,89949,56;	2	P-2104-1,57169,14;	1	NA	0	NA	0	NA	0
Nxpe3	0.74	1.28	0.58	0.09	Nxpe3	1.31	0.68	1.67	0.08	Nxpe3	NA	0	NA	0	P-5021-1,40917,10;	1	NA	0	NA	0	NA	0
Nynrin	21.37	25.62	0.83	0.27	Nynrin	25.5	18.79	1.34	0.01	Nynrin	NA	0	NA	0	P-5520-1,19938,10;P-3425-1,-287,11;	2	P-462-1,-107,53;	1	NA	0	NA	0
Ogg1	7.78	6.08	1.28	0.17	Ogg1	4	4.69	0.81	0.28	Ogg1	NA	0	NA	0	P-4920-1,-634,10;	1	NA	0	NA	0	NA	0
Olfml3	2.32	139.56	0.02	0.01	Olfml3	4.15	3.81	1.07	0.59	Olfml3	NA	0	P-6377-1,87353,36;	1	P-5832-1,-548,10;	1	P-7461-1,2781,15;P-4803-1,54441,18;	2	NA	0	NA	0
Olfr1318	0	0	1	NA	Olfr1318	0.09	0	10.18	0.42	Olfr1318	NA	0	NA	0	P-3782-1,41176,11;	1	NA	0	NA	0	NA	0
Olfr147	0	0	1	NA	Olfr147	0.08	0	8.71	0.42	Olfr147	NA	0	NA	0	P-66-1,11996,239;	1	NA	0	NA	0	NA	0
Olfr20	0	0	1	NA	Olfr20	0	0	1	0.42	Olfr20	NA	0	NA	0	P-4575-1,3352,10;	1	NA	0	NA	0	NA	0
Olfr376	0	0	1	NA	Olfr376	0.11	0	12.01	0.42	Olfr376	NA	0	NA	0	P-4575-1,-17055,10;	1	NA	0	NA	0	NA	0
Olfr464	0	0	1	NA	Olfr464	0	0	1	NA	Olfr464	NA	0	NA	0	P-3136-1,-52811,12;P-1297-1,-6178,16;	2	NA	0	NA	0	NA	0
Olfr748	0	0	1	NA	Olfr748	0.13	0	13.91	0.42	Olfr748	NA	0	NA	0	P-81-1,9766,195;	1	NA	0	NA	0	NA	0
Olfr749	0	0	1	NA	Olfr749	0	0	1	NA	Olfr749	NA	0	NA	0	P-81-1,24226,195;	1	NA	0	NA	0	NA	0
Olfr901	0	0	1	NA	Olfr901	0	0	1	NA	Olfr901	NA	0	NA	0	P-66-1,-16568,239;	1	NA	0	NA	0	NA	0
Onecut3	0	0.01	0.8	0.53	Onecut3	0.04	0.02	1	1	Onecut3	NA	0	NA	0	P-2704-1,-48458,12;	1	NA	0	NA	0	NA	0
Opa3	11.38	11.52	0.99	0.89	Opa3	14.64	14.61	0.97	0.7	Opa3	NA	0	NA	0	P-2985-1,41725,12;	1	NA	0	NA	0	NA	0
Opalin	0	0	1	NA	Opalin	0.03	0	3.54	0.42	Opalin	NA	0	NA	0	P-2233-1,-114816,13;	1	NA	0	NA	0	NA	0
Opn1sw	0.01	0.1	0.15	0.05	Opn1sw	0	0	1	NA	Opn1sw	NA	0	NA	0	P-5188-1,-8289,10;	1	NA	0	NA	0	NA	0
Orai2	3.79	3.52	1.08	0.69	Orai2	4.29	2.5	2.09	0.02	Orai2	NA	0	NA	0	P-4874-1,-77,10;	1	NA	0	NA	0	NA	0
Ormdl2	9.71	3.93	2.46	0	Ormdl2	7.92	6.9	1.03	0.41	Ormdl2	NA	0	NA	0	P-3802-1,28,11;	1	NA	0	NA	0	NA	0
Ormdl3	32	27.55	1.16	0.09	Ormdl3	19.73	15.6	1.37	0.08	Ormdl3	NA	0	NA	0	P-2242-1,97,13;	1	NA	0	NA	0	NA	0
Os9	21.01	21.26	0.99	0.92	Os9	21.01	28.99	0.72	0.04	Os9	NA	0	NA	0	P-4334-1,0,11;	1	NA	0	NA	0	NA	0
Osbpl5	8.52	16.58	0.51	0.01	Osbpl5	8.92	6.58	1.33	0.17	Osbpl5	NA	0	P-1398-1,-6640,95;	1	P-1683-1,-6562,15;	1	P-1228-1,1583,35;	1	NA	0	NA	0
Oscp1	4.93	3.57	1.38	0	Oscp1	3.73	3.65	1.06	0.44	Oscp1	NA	0	P-3618-1,18150,50;	1	P-1896-1,-261,14;	1	NA	0	NA	0	NA	0
Osgep	37.79	27.22	1.39	0.12	Osgep	24.99	21.69	1.18	0.04	Osgep	NA	0	NA	0	P-1649-1,-32,15;	1	NA	0	NA	0	NA	0
Ost4	75.8	80.2	0.95	0.76	Ost4	60.32	82.2	0.77	0.01	Ost4	NA	0	NA	0	P-1462-1,167,16;	1	NA	0	NA	0	NA	0
Otor	0.03	0.02	1.29	0.67	Otor	0.05	0	6.31	0.24	Otor	NA	0	NA	0	P-1389-1,458210,16;	1	NA	0	NA	0	NA	0
P2rx6	0.4	0.17	2.22	0.14	P2rx6	0.45	0.88	0.62	0.06	P2rx6	NA	0	NA	0	P-5364-1,29,10;	1	P-3654-2,-426,20;	1	NA	0	NA	0
P2ry6	0.04	1.07	0.05	0.06	P2ry6	0.06	0.59	0.16	0.01	P2ry6	NA	0	NA	0	P-4470-1,-894,10;	1	NA	0	NA	0	NA	0
Palb2	3.02	2.58	1.17	0.45	Palb2	2.78	4.46	0.55	0	Palb2	NA	0	NA	0	P-4414-1,-50,10;	1	NA	0	NA	0	NA	0
Pan2	26.14	18.15	1.44	0.11	Pan2	22.63	22.69	0.99	0.65	Pan2	NA	0	NA	0	P-2615-1,634,13;	1	P-4860-1,-2372,18;P-1523-2,56,31;	2	NA	0	NA	0
Papola	52.88	53.56	0.99	0.88	Papola	70.17	86.71	0.77	0.05	Papola	NA	0	NA	0	P-1016-1,178180,18;	1	P-5195-1,-432,17;	1	NA	0	NA	0
Papolb	0.11	0.14	0.83	0.57	Papolb	0.09	0.07	0.65	0.45	Papolb	NA	0	P-2640-1,28803,61;	1	P-3044-1,27448,12;	1	P-1721-1,28895,29;	1	NA	0	NA	0
Paqr5	0.05	0.23	0.24	0.02	Paqr5	2.48	0.59	2.61	0.04	Paqr5	NA	0	NA	0	P-3016-1,-13504,12;	1	P-6010-1,19588,16;	1	NA	0	NA	0
Park7	92.6	86.2	1.07	0.57	Park7	70.48	68.89	1.01	0.93	Park7	NA	0	NA	0	P-626-1,-4991,24;	1	NA	0	NA	0	NA	0
Parp3	0.8	1.45	0.56	0.02	Parp3	0.71	0.96	0.67	0.07	Parp3	NA	0	NA	0	P-2384-1,-200,13;	1	NA	0	NA	0	NA	0
Parp4	2.52	2.09	1.2	0.37	Parp4	4	3.41	1.27	0.02	Parp4	NA	0	NA	0	P-2533-1,-3792,13;	1	NA	0	NA	0	NA	0
Pbx4	2.5	0.43	5.65	0.08	Pbx4	1.01	1.05	0.78	0.08	Pbx4	NA	0	NA	0	P-4108-1,111,11;	1	NA	0	NA	0	NA	0
Pbxip1	10.95	9.2	1.19	0.35	Pbxip1	10.92	8.72	1.31	0.01	Pbxip1	NA	0	NA	0	P-3611-1,767,11;	1	NA	0	NA	0	NA	0
Pcm1	33.67	24.81	1.36	0.17	Pcm1	47.9	51.05	0.89	0.17	Pcm1	NA	0	NA	0	P-2799-1,11351,12;	1	P-5689-1,-172,16;	1	NA	0	NA	0
Pcmtd2	14.6	9.43	1.55	0.03	Pcmtd2	20.86	16.14	1.35	0.06	Pcmtd2	NA	0	NA	0	P-3226-1,-122,12;P-1745-1,-73058,15;	2	NA	0	NA	0	NA	0
Glrx5	50.7	42.57	1.19	0.34	Glrx5	38.52	15.34	2.22	0.03	Glrx5	NA	0	NA	0	P-5701-1,-7211,10;P-1495-1,-241,15;	2	P-682-1,-22856,45;	1	NA	0	NA	0
Pcp4	4.7	11.81	0.4	0.13	Pcp4	7.68	69.14	0.09	0	Pcp4	NA	0	NA	0	P-3792-1,145891,11;	1	P-5952-1,290181,16;P-2408-1,147244,25;	2	NA	0	NA	0
Pcsk9	0.31	2.91	0.11	0.05	Pcsk9	0.73	1.08	0.62	0.05	Pcsk9	NA	0	NA	0	P-3861-1,505,11;	1	NA	0	NA	0	NA	0
Pdcd10	16.7	17.31	0.96	0.89	Pdcd10	12.05	13.24	1.08	0.21	Pdcd10	NA	0	NA	0	P-5487-1,-207,10;	1	NA	0	NA	0	NA	0
Pdcd11	16.4	11.98	1.37	0.12	Pdcd11	15.91	10.3	1.64	0.01	Pdcd11	NA	0	NA	0	P-3305-1,21,12;	1	NA	0	NA	0	NA	0
Pde4a	2.15	2.05	1.05	0.65	Pde4a	2.66	3.63	0.68	0	Pde4a	NA	0	P-6484-3,38946,35;	1	P-2365-1,-4141,13;	1	NA	0	NA	0	NA	0
Pde8b	0.07	0.35	0.23	0.02	Pde8b	0.67	0.37	1.96	0.01	Pde8b	NA	0	P-5536-1,-27206,39;	1	P-3460-1,204889,11;	1	NA	0	NA	0	NA	0
Pdzk1ip1	0.21	1.41	0.15	0.04	Pdzk1ip1	6.47	2.36	2.66	0.08	Pdzk1ip1	NA	0	NA	0	P-2205-1,27657,13;	1	NA	0	NA	0	NA	0
Per1	14.04	14.35	0.98	0.95	Per1	9.6	8.62	1.36	0.04	Per1	NA	0	NA	0	P-3753-1,11474,11;	1	P-1619-1,-1718,30;	1	NA	0	NA	0
Ivd	32.86	32.32	1.02	0.82	Ivd	27.03	13.39	2.22	0.02	Ivd	NA	0	NA	0	P-512-1,-47,27;	1	NA	0	NA	0	NA	0
Pgc	0	0.02	0.31	0.2	Pgc	0	0.03	0.14	0	Pgc	NA	0	P-3920-1,12726,48;	1	P-980-1,12751,19;	1	NA	0	NA	0	NA	0
Pglyrp1	0.01	0.42	0.05	0	Pglyrp1	0	0.13	0.04	0	Pglyrp1	NA	0	NA	0	P-5903-1,-11166,10;	1	NA	0	NA	0	NA	0
Phf20l1	9.49	11.21	0.85	0.21	Phf20l1	12.62	12.52	0.95	0.59	Phf20l1	NA	0	NA	0	P-2487-1,81,13;	1	NA	0	NA	0	NA	0
Pcolce	5.41	77.92	0.07	0.04	Pcolce	11.1	5.29	2.21	0.05	Pcolce	NA	0	NA	0	P-2630-1,143,13;	1	NA	0	NA	0	NA	0
Phldb3	0.13	0.91	0.15	0.02	Phldb3	0.73	0.28	11.02	0.02	Phldb3	NA	0	NA	0	P-791-1,-10188,21;	1	NA	0	NA	0	NA	0
Phrf1	25.12	18.39	1.37	0.19	Phrf1	24.98	21.7	1.11	0.37	Phrf1	NA	0	NA	0	P-5638-1,-6768,10;	1	P-2746-1,-6975,23;	1	NA	0	NA	0
Phtf2	6.94	5.47	1.27	0.07	Phtf2	7.69	9.02	0.82	0.01	Phtf2	NA	0	NA	0	P-4484-1,-629,10;	1	NA	0	NA	0	NA	0
Pibf1	5.89	4.11	1.43	0.09	Pibf1	6.27	6.14	0.94	0.09	Pibf1	NA	0	NA	0	P-5293-1,331,10;	1	NA	0	NA	0	NA	0
Pigs	26.76	21.92	1.22	0.08	Pigs	24.55	24	0.98	0.44	Pigs	NA	0	NA	0	P-5305-1,-28,10;	1	NA	0	NA	0	NA	0
Pigyl	16.88	15.93	1.06	0.52	Pigyl	10.92	7	1.23	0.34	Pigyl	NA	0	NA	0	P-5173-1,-13358,10;	1	NA	0	NA	0	NA	0
Pik3ip1	8.99	3.79	2.37	0.03	Pik3ip1	5.84	6.49	1.04	0.79	Pik3ip1	NA	0	P-2894-1,17032,57;	1	P-2870-1,41268,12;	1	P-3233-1,44120,21;P-2839-1,2056,23;	2	NA	0	NA	0
Pip4k2b	18.41	18.26	1.01	0.94	Pip4k2b	22.62	14.13	1.53	0.02	Pip4k2b	NA	0	P-7576-1,21853,32;	1	P-3840-1,-552,11;	1	NA	0	NA	0	NA	0
Pitpnc1	2.06	5.39	0.38	0.04	Pitpnc1	3.87	5.21	0.67	0.02	Pitpnc1	NA	0	P-4878-1,94315,42;P-2425-1,61924,66;P-1776-1,178481,82;	3	P-4969-1,194596,10;	1	P-7142-1,576,15;	1	NA	0	NA	0
Pkd1	9.4	11.57	0.81	0.42	Pkd1	11.75	7.66	1.68	0.06	Pkd1	NA	0	P-897-2,30632,117;	1	P-5589-1,-310,10;P-2639-1,-5097,13;	2	NA	0	NA	0	NA	0
Pkib	0.02	0.05	0.6	0.32	Pkib	0.08	0.04	8.81	0.05	Pkib	NA	0	NA	0	P-3715-1,85,11;	1	NA	0	NA	0	NA	0
Plaur	2.07	2.36	0.88	0.69	Plaur	2.32	0.79	3.07	0.02	Plaur	NA	0	NA	0	P-3478-1,11585,11;	1	NA	0	NA	0	NA	0
Plbd2	18.54	18.87	0.98	0.91	Plbd2	15.61	9.31	1.51	0	Plbd2	NA	0	NA	0	P-3340-1,-1881,12;	1	NA	0	NA	0	NA	0
Plch2	0.01	0.05	0.32	0.06	Plch2	0.32	0.04	9.91	0	Plch2	NA	0	NA	0	P-2963-1,-3308,12;	1	NA	0	NA	0	NA	0
Plcxd1	0.08	0.05	1.41	0.24	Plcxd1	0.23	0	23.54	0.06	Plcxd1	NA	0	NA	0	P-2962-1,-5192,12;P-3217-1,1441,12;	2	NA	0	NA	0	NA	0
Plcxd3	0.03	0.23	0.17	0.09	Plcxd3	0.02	0.09	0.14	0.01	Plcxd3	NA	0	P-4419-2,-295528,44;	1	P-1424-1,-220737,16;	1	P-91-2,-348052,107;	1	NA	0	NA	0
Pld3	19.21	24.12	0.8	0.21	Pld3	16.09	19.03	0.8	0	Pld3	NA	0	NA	0	P-4150-1,232,11;	1	NA	0	NA	0	NA	0
Plec	6.6	5.64	1.17	0.6	Plec	11.1	7.65	1.53	0.02	Plec	NA	0	NA	0	P-5289-1,50433,10;	1	P-2570-1,-2015,24;P-1014-1,-23241,38;P-648-1,-1207,46;	3	NA	0	NA	0
Plekha6	0.15	4.53	0.03	0.03	Plekha6	1.02	0.71	1.32	0.04	Plekha6	NA	0	P-6756-1,-52579,35;	1	P-4402-1,-64818,11;	1	P-2421-1,-63532,25;	1	NA	0	NA	0
Plekhd1	0.01	0.1	0.2	0.17	Plekhd1	0.3	0.04	3.7	0.14	Plekhd1	NA	0	NA	0	P-4507-1,288,10;	1	NA	0	NA	0	NA	0
Plekhg2	21.28	28.16	0.76	0.19	Plekhg2	18.91	21.36	0.9	0.04	Plekhg2	NA	0	NA	0	P-226-1,-766,62;	1	P-5095-1,438,17;P-2749-1,648,23;P-2552-1,-3360,24;P-2110-1,-398,26;	4	NA	0	NA	0
Plekhj1	18.93	19.72	0.96	0.73	Plekhj1	15.33	7.55	2.2	0.04	Plekhj1	NA	0	NA	0	P-1368-1,427,16;	1	NA	0	NA	0	NA	0
Plvap	4.77	10.31	0.46	0.15	Plvap	1.83	2.3	0.95	0.28	Plvap	NA	0	NA	0	P-1961-1,-10116,14;P-1198-1,13636,17;	2	P-2895-1,13709,22;	1	NA	0	NA	0
Pmm2	13.19	12.46	1.06	0.32	Pmm2	11.92	10.38	1.02	0.41	Pmm2	NA	0	NA	0	P-1422-1,-339,16;	1	NA	0	NA	0	NA	0
Pnkp	8.32	8.6	0.97	0.83	Pnkp	5.75	3.9	1.53	0.05	Pnkp	NA	0	NA	0	P-2768-1,3652,12;	1	NA	0	NA	0	NA	0
Pnpo	6.26	4.67	1.34	0.22	Pnpo	5.22	3.02	1.66	0.11	Pnpo	NA	0	NA	0	P-5445-1,-80,10;	1	NA	0	NA	0	NA	0
Mrpl53	47.18	30.54	1.54	0.01	Mrpl53	28.78	17.15	2.16	0.13	Mrpl53	NA	0	NA	0	P-926-1,-176,19;	1	NA	0	NA	0	NA	0
Polr2e	91.11	67.84	1.34	0.11	Polr2e	63.99	37.07	1.7	0.02	Polr2e	NA	0	NA	0	P-3321-1,-30,12;	1	NA	0	NA	0	NA	0
Polr2i	21.06	20.29	1.04	0.85	Polr2i	17.84	14.43	1.31	0.08	Polr2i	NA	0	NA	0	P-2521-1,-92,13;	1	NA	0	NA	0	NA	0
Polr2j	62.42	47.23	1.32	0.24	Polr2j	58.24	54.71	1.07	0.5	Polr2j	NA	0	P-6173-1,-27283,36;	1	P-836-1,-16,20;	1	NA	0	NA	0	NA	0
Polr3k	20.01	14.37	1.39	0.21	Polr3k	18.29	16.81	1.24	0.21	Polr3k	NA	0	NA	0	P-118-1,66911,122;P-2252-1,14,13;	2	NA	0	NA	0	NA	0
Pou2f3	0.03	0.03	1.05	0.96	Pou2f3	0.04	0	4.99	0.19	Pou2f3	NA	0	NA	0	P-4591-1,-5357,10;	1	NA	0	NA	0	NA	0
Ppp1r14c	0.19	0.32	0.62	0.48	Ppp1r14c	0.55	0.71	1.45	0.35	Ppp1r14c	NA	0	NA	0	P-1519-1,165469,15;	1	NA	0	NA	0	NA	0
Ppp1r18	11.31	10.66	1.06	0.27	Ppp1r18	12.19	10.36	1.18	0.17	Ppp1r18	NA	0	NA	0	P-5587-1,-608,10;	1	P-6591-1,-222,15;	1	NA	0	NA	0
Ppp1r37	27.25	25.17	1.08	0.66	Ppp1r37	22.01	15.06	1.52	0	Ppp1r37	NA	0	NA	0	P-2769-1,38184,12;	1	NA	0	NA	0	NA	0
Ppp2r3d	6.55	4.18	1.56	0.15	Ppp2r3d	5.69	3.81	1.73	0.19	Ppp2r3d	NA	0	P-3282-1,352,53;	1	P-811-1,-574,21;	1	NA	0	NA	0	NA	0
Ppp6r3	39.86	35.78	1.11	0.18	Ppp6r3	45.51	38.26	1.17	0.03	Ppp6r3	NA	0	P-8390-1,-66216,30;	1	P-4944-1,-313,10;	1	NA	0	NA	0	NA	0
Prdm8	0	0.02	0.43	0.25	Prdm8	0.03	0	3.54	0.42	Prdm8	NA	0	NA	0	P-5478-1,-13246,10;	1	P-5047-1,26162,17;	1	NA	0	NA	0
Prdm9	1.32	0.51	2.58	0.1	Prdm9	1.15	1.49	0.75	0.19	Prdm9	NA	0	NA	0	P-3927-1,-1051,11;	1	NA	0	NA	0	NA	0
Prdx3	38.36	34.26	1.12	0.49	Prdx3	37.3	25.54	1.67	0.07	Prdx3	NA	0	NA	0	P-5496-1,426,10;	1	NA	0	NA	0	NA	0
Prepl	14.76	13.71	1.08	0.19	Prepl	16.19	16.06	0.94	0.37	Prepl	NA	0	NA	0	P-732-1,-409,22;	1	NA	0	NA	0	NA	0
Prim1	35.26	32.5	1.08	0.27	Prim1	26.02	34.15	0.8	0.02	Prim1	NA	0	NA	0	P-2423-1,10,13;	1	NA	0	NA	0	NA	0
Prkaa2	0.83	0.56	1.49	0.06	Prkaa2	2.5	2.01	1.26	0.01	Prkaa2	NA	0	NA	0	P-4608-1,-42236,10;	1	P-5948-1,414,16;	1	NA	0	NA	0
Prkcdbp	2.63	17.02	0.15	0.01	Prkcdbp	4.28	5.55	0.76	0.03	Prkcdbp	NA	0	NA	0	P-2296-1,4132,13;	1	NA	0	NA	0	NA	0
Prkcsh	107.29	87.41	1.23	0.03	Prkcsh	68.59	64.68	1.1	0.05	Prkcsh	NA	0	NA	0	P-3953-1,-175,11;	1	NA	0	NA	0	NA	0
Prmt1	293.45	173.41	1.69	0.03	Prmt1	182.53	118.6	1.49	0.1	Prmt1	NA	0	NA	0	P-3172-1,-1085,12;	1	NA	0	NA	0	NA	0
Prmt5	50.83	33	1.54	0	Prmt5	48.97	44.78	1.05	0.24	Prmt5	NA	0	NA	0	P-326-2,-202,42;	1	NA	0	NA	0	NA	0
Proc	0.01	0.02	0.45	0.37	Proc	0.04	0.18	0.14	0.01	Proc	NA	0	NA	0	P-187-1,19421,76;	1	NA	0	NA	0	NA	0
Zfp692	17.48	7.91	2.21	0.18	Zfp692	9.85	5.56	2.23	0.02	Zfp692	NA	0	NA	0	P-288-1,-4505,49;	1	NA	0	NA	0	NA	0
Prr7	6.76	3.63	1.86	0.09	Prr7	4.26	4.75	1.15	0.35	Prr7	NA	0	NA	0	P-4684-1,7216,10;	1	NA	0	NA	0	NA	0
Prrc2a	135.41	109.33	1.24	0.34	Prrc2a	154.42	149.21	1.05	0.58	Prrc2a	NA	0	NA	0	P-4781-1,-1869,10;	1	NA	0	NA	0	NA	0
Prss30	0.01	0.12	0.17	0.4	Prss30	0.04	0	4.85	0.42	Prss30	NA	0	P-3980-1,-6258,47;	1	P-4890-1,-18514,10;	1	NA	0	NA	0	NA	0
Prss48	0	0	1	NA	Prss48	0	0	1	NA	Prss48	NA	0	NA	0	P-3078-1,78313,12;	1	P-3644-1,31387,20;	1	NA	0	NA	0
Psd	0.17	1.49	0.12	0.02	Psd	0.12	0.13	0.82	0.46	Psd	NA	0	NA	0	P-2457-1,17886,13;	1	NA	0	NA	0	NA	0
Ptcd1	7	5.89	1.19	0.3	Ptcd1	6.77	5.45	1.23	0.13	Ptcd1	NA	0	NA	0	P-3294-1,69,12;	1	NA	0	NA	0	NA	0
Ptger1	0.58	2.11	0.28	0.08	Ptger1	1.74	1.65	1.16	0.22	Ptger1	NA	0	NA	0	P-4866-1,-466,10;	1	NA	0	NA	0	NA	0
Ptges3l	2.71	2.95	0.92	0.66	Ptges3l	2.02	1.07	3.73	0.11	Ptges3l	NA	0	NA	0	P-4235-1,-159,11;	1	NA	0	NA	0	NA	0
Ptgir	0.1	1.22	0.09	0.05	Ptgir	0.32	0.14	1.15	0.68	Ptgir	NA	0	P-6916-1,-848,34;	1	P-5643-1,-926,10;	1	P-1170-1,-935,35;	1	NA	0	NA	0
Ptgr2	5.22	3.44	1.52	0.03	Ptgr2	8.16	8.01	1.15	0.07	Ptgr2	NA	0	NA	0	P-3935-1,54,11;	1	NA	0	NA	0	NA	0
Ptov1	211.49	136	1.56	0.03	Ptov1	169.01	106.44	1.68	0.06	Ptov1	NA	0	NA	0	P-2768-1,8995,12;	1	P-1135-4,158,36;	1	NA	0	NA	0
Ptpn21	3.03	3.97	0.76	0.19	Ptpn21	5.78	6.48	0.93	0.56	Ptpn21	NA	0	NA	0	P-3996-1,-27,11;	1	P-1097-2,-3045,36;	1	NA	0	NA	0
Ptpn23	17.73	13.93	1.27	0.38	Ptpn23	17.97	19.55	0.93	0.47	Ptpn23	NA	0	NA	0	P-4983-1,-3492,10;P-2683-1,-10,12;	2	NA	0	NA	0	NA	0
Ptprh	0	0	1.41	0.18	Ptprh	0.05	0	5.76	0.28	Ptprh	NA	0	NA	0	P-738-1,-16140,22;	1	NA	0	NA	0	NA	0
Ptprn	0.01	0.77	0.03	0.4	Ptprn	0.04	0.03	5.41	0.19	Ptprn	NA	0	NA	0	P-1221-1,-13191,17;P-385-1,1034,35;	2	NA	0	NA	0	NA	0
Ptrhd1	2.71	2.01	1.34	0.06	Ptrhd1	2.65	2.97	0.84	0.07	Ptrhd1	NA	0	NA	0	P-5869-1,-45676,10;	1	NA	0	NA	0	NA	0
Pus7l	3.61	4.64	0.78	0.21	Pus7l	3.92	3.16	1.28	0.05	Pus7l	NA	0	P-2188-1,85517,70;	1	P-5026-1,326,10;P-4174-1,80170,11;	2	NA	0	NA	0	NA	0
Pxmp4	7.12	8.24	0.86	0.15	Pxmp4	8.02	8.82	1	0.71	Pxmp4	NA	0	NA	0	P-5206-1,-114,10;	1	NA	0	NA	0	NA	0
Pycr1	2.49	2.48	1	0.99	Pycr1	1.98	2.58	0.91	0.06	Pycr1	NA	0	NA	0	P-3099-1,-56,12;	1	NA	0	NA	0	NA	0
Tomm5	58.43	42.48	1.38	0.09	Tomm5	34.5	20.47	2.15	0.04	Tomm5	NA	0	NA	0	P-4935-1,-57584,10;P-3527-1,-77112,11;	2	P-1409-2,-76574,32;	1	NA	0	NA	0
Rab26	0.26	0.15	1.66	0.49	Rab26	0.14	0.15	14.57	0.24	Rab26	NA	0	NA	0	P-2639-1,-10965,13;	1	NA	0	NA	0	NA	0
Rab37	0.62	0.83	0.75	0.23	Rab37	0.51	0.05	5.06	0.06	Rab37	NA	0	NA	0	P-1955-1,-385,14;	1	NA	0	NA	0	NA	0
Rab3b	0.44	1.24	0.36	0.19	Rab3b	0.63	1.45	0.52	0	Rab3b	NA	0	NA	0	P-3344-1,-8901,12;	1	NA	0	NA	0	NA	0
Rab3gap2	7.65	7.58	1.01	0.85	Rab3gap2	8.03	6.8	1.1	0.22	Rab3gap2	NA	0	NA	0	P-1369-1,-136,16;	1	P-3167-3,41582,22;	1	NA	0	NA	0
Rab40c	11.53	10.71	1.08	0.58	Rab40c	10.28	6.06	1.79	0.04	Rab40c	NA	0	NA	0	P-1718-1,-274,15;	1	NA	0	NA	0	NA	0
Rab4b	17.73	20.38	0.87	0.1	Rab4b	11.99	10.84	1.15	0.26	Rab4b	NA	0	NA	0	P-3442-1,-207,11;	1	P-6912-1,-2384,15;	1	NA	0	NA	0
Rab8a	38.05	40.04	0.95	0.55	Rab8a	33.67	38.78	0.8	0.05	Rab8a	NA	0	NA	0	P-3205-1,-67,12;	1	P-4460-2,-199,18;	1	NA	0	NA	0
Rabgap1l	0.99	2.2	0.45	0.03	Rabgap1l	2.42	3.48	0.73	0.05	Rabgap1l	NA	0	NA	0	P-4189-1,440901,11;	1	NA	0	NA	0	NA	0
Rad54l	8.5	7.01	1.21	0.12	Rad54l	6.91	5.73	1.28	0.14	Rad54l	NA	0	NA	0	P-2965-1,-59,12;	1	NA	0	NA	0	NA	0
Guk1	29.99	23.04	1.3	0.04	Guk1	15.54	9.65	2.14	0.14	Guk1	NA	0	NA	0	P-1906-1,9,14;	1	NA	0	NA	0	NA	0
Ranbp1	273.36	210.17	1.3	0.11	Ranbp1	244.54	381.4	0.6	0.06	Ranbp1	NA	0	NA	0	P-462-1,-366,29;	1	NA	0	NA	0	NA	0
Rangap1	48.42	49.1	0.99	0.9	Rangap1	34.48	31.22	1.07	0.28	Rangap1	NA	0	NA	0	P-3576-1,541,11;P-2608-1,-292,13;	2	NA	0	NA	0	NA	0
Rap1gap	1.63	1.08	1.51	0.02	Rap1gap	2.43	2.22	0.93	0.41	Rap1gap	NA	0	NA	0	P-2372-1,49539,13;	1	NA	0	NA	0	NA	0
Rapgef3	0.34	3.48	0.1	0.03	Rapgef3	1.65	0.97	1.67	0	Rapgef3	NA	0	NA	0	P-4499-1,-8858,10;P-4678-1,-5529,10;	2	NA	0	NA	0	NA	0
Rasa3	5.84	11.01	0.53	0	Rasa3	6.33	5.66	1.15	0.02	Rasa3	NA	0	NA	0	P-3958-1,323,11;	1	P-5440-1,337,17;	1	NA	0	NA	0
Rasgrf1	0.01	0.05	0.29	0.15	Rasgrf1	0.02	0	2.68	0.42	Rasgrf1	NA	0	NA	0	P-758-1,-30010,21;	1	NA	0	NA	0	NA	0
Rasgrf2	0.01	0.05	0.38	0.22	Rasgrf2	0.15	0	15.96	0.12	Rasgrf2	NA	0	NA	0	P-4738-1,223081,10;	1	NA	0	NA	0	NA	0
Rasl10a	0.35	0.48	0.72	0.41	Rasl10a	0.28	0.7	0.89	0.71	Rasl10a	NA	0	P-294-1,-7989,179;	1	P-4103-1,3804,11;	1	P-5018-1,-7986,17;	1	NA	0	NA	0
Rbck1	29.33	27.11	1.08	0.56	Rbck1	23.18	18.49	1.13	0.34	Rbck1	NA	0	NA	0	P-2526-1,28424,13;	1	NA	0	NA	0	NA	0
Rbm17	75.65	58.65	1.29	0.02	Rbm17	72.39	87.56	0.74	0.09	Rbm17	NA	0	NA	0	P-1118-1,67656,18;	1	NA	0	NA	0	NA	0
Rbm45	23.03	18.45	1.25	0.02	Rbm45	16.34	19.99	0.78	0.04	Rbm45	NA	0	NA	0	P-2722-1,401,12;	1	NA	0	NA	0	NA	0
Rce1	18.17	12.68	1.43	0	Rce1	13.86	12.54	1.3	0	Rce1	NA	0	NA	0	P-4221-1,-3401,11;	1	P-3093-1,235,22;	1	NA	0	NA	0
Reep4	18.43	14.08	1.31	0.07	Reep4	11.75	10.89	1.05	0.08	Reep4	NA	0	NA	0	P-2356-1,-7091,13;	1	NA	0	NA	0	NA	0
Rell2	0.34	0.19	1.78	0.58	Rell2	0.28	0.43	0.67	0.04	Rell2	NA	0	NA	0	P-1255-1,1084,17;	1	NA	0	NA	0	NA	0
Rer1	44.85	56.25	0.8	0.05	Rer1	29.8	26.55	1.1	0.55	Rer1	NA	0	NA	0	P-4428-1,-115,10;	1	NA	0	NA	0	NA	0
Resp18	0	0.88	0.01	0.42	Resp18	0	0	1	NA	Resp18	NA	0	NA	0	P-1221-1,1016,17;	1	NA	0	NA	0	NA	0
Retsat	4.77	4.3	1.11	0.55	Retsat	5.26	4.92	1.32	0.05	Retsat	NA	0	NA	0	P-5187-1,-239,10;	1	NA	0	NA	0	NA	0
Rfx2	3.28	2.45	1.34	0.17	Rfx2	3.35	4.89	0.71	0.12	Rfx2	NA	0	NA	0	P-2672-1,-384,12;	1	NA	0	NA	0	NA	0
Rfx4	0	0.01	0.42	0.23	Rfx4	0.01	0	2.39	0.42	Rfx4	NA	0	P-4452-1,122071,44;	1	P-4003-1,147786,11;	1	P-2654-1,122081,24;	1	NA	0	NA	0
Rfx8	0.13	0.19	0.69	0.35	Rfx8	0.14	0	14.85	0.21	Rfx8	NA	0	P-3027-1,-15346,56;	1	P-4405-1,-547,11;	1	NA	0	NA	0	NA	0
Rgs19	8.43	11.96	0.7	0.1	Rgs19	6.66	6.46	0.92	0.37	Rgs19	NA	0	NA	0	P-2120-1,96,14;	1	NA	0	NA	0	NA	0
Rhcg	0.05	0.06	0.89	0.76	Rhcg	3.38	1.22	2.5	0.03	Rhcg	NA	0	P-6099-1,38808,37;	1	P-825-1,61829,20;	1	NA	0	NA	0	NA	0
Rhot2	22.94	13.9	1.65	0.07	Rhot2	18.12	11.89	1.5	0.01	Rhot2	NA	0	NA	0	P-5138-1,267,10;	1	NA	0	NA	0	NA	0
Rhpn1	4.62	2.46	1.88	0.04	Rhpn1	3.53	2.24	1.38	0.07	Rhpn1	NA	0	NA	0	P-1375-1,-186,16;	1	P-5125-1,26789,17;	1	NA	0	NA	0
Rimbp3	0.06	0.02	2.24	0.36	Rimbp3	0.16	0.12	1.1	0.86	Rimbp3	NA	0	NA	0	P-2607-2,2242,13;	1	NA	0	NA	0	NA	0
Rin1	1.63	0.81	2.01	0.05	Rin1	2.96	0.32	10.21	0.01	Rin1	NA	0	NA	0	P-1716-1,1517,15;	1	NA	0	NA	0	NA	0
Rint1	8.13	7.69	1.06	0.48	Rint1	7.96	7.51	1.07	0.37	Rint1	NA	0	NA	0	P-1002-1,-33,18;	1	NA	0	NA	0	NA	0
Rnaseh1	9.36	8.41	1.11	0.2	Rnaseh1	5.95	6.27	1.16	0.37	Rnaseh1	NA	0	NA	0	P-1543-1,123,15;	1	NA	0	NA	0	NA	0
Rnf112	1.13	0.17	6.25	0.03	Rnf112	0.7	0.24	4.31	0.02	Rnf112	NA	0	NA	0	P-4138-1,35927,11;P-2289-1,43635,13;P-391-1,46022,34;	3	NA	0	NA	0	NA	0
Rnf126	44.47	37.26	1.19	0.39	Rnf126	37.25	41.37	0.9	0.32	Rnf126	NA	0	NA	0	P-4579-1,-1648,10;P-4241-1,-639,11;	2	P-3109-1,33,22;	1	NA	0	NA	0
Rnf138	10.66	9.71	1.1	0.71	Rnf138	11.08	13.3	0.82	0.06	Rnf138	NA	0	NA	0	P-5136-1,479,10;	1	NA	0	NA	0	NA	0
Rnf25	25.6	19.26	1.33	0.07	Rnf25	16.53	14.09	1.22	0.01	Rnf25	NA	0	NA	0	P-1302-1,287,16;	1	NA	0	NA	0	NA	0
Rnf32	0.85	0.46	1.82	0.09	Rnf32	0.37	0.16	1.15	0.81	Rnf32	NA	0	NA	0	P-210-1,-240764,68;	1	NA	0	NA	0	NA	0
Rnf38	19.3	12.71	1.52	0.02	Rnf38	25.13	34.69	0.72	0.04	Rnf38	NA	0	NA	0	P-587-1,-66680,24;	1	NA	0	NA	0	NA	0
Rnft2	7.31	4.76	1.53	0.21	Rnft2	5.91	4.09	1.67	0.01	Rnft2	NA	0	NA	0	P-849-1,-192,20;	1	NA	0	NA	0	NA	0
Rpa1	44.17	53.73	0.82	0	Rpa1	29.22	26.31	1.12	0.26	Rpa1	NA	0	P-6856-1,99438,34;P-6003-1,86631,37;P-4727-1,37255,43;	3	P-4743-1,86584,10;	1	NA	0	NA	0	NA	0
Rpgrip1l	3.24	2.67	1.21	0.18	Rpgrip1l	4.61	5.46	0.95	0.65	Rpgrip1l	NA	0	NA	0	P-1603-1,-52,15;	1	NA	0	NA	0	NA	0
Rpl15	514.51	377.72	1.36	0.19	Rpl15	407.03	240.24	1.84	0.05	Rpl15	NA	0	NA	0	P-2912-1,-165,12;	1	NA	0	NA	0	NA	0
Rpl22	165.44	112.37	1.47	0.15	Rpl22	151.92	96.82	1.71	0.05	Rpl22	NA	0	NA	0	P-2548-1,7246,13;P-698-1,-95,22;	2	NA	0	NA	0	NA	0
Rpl36a	665.58	467.18	1.42	0.26	Rpl36a	567.32	468.94	1.3	0.08	Rpl36a	NA	0	NA	0	P-2893-1,-108,12;	1	NA	0	NA	0	NA	0
Rpl5	600.74	448.82	1.34	0.29	Rpl5	517.35	349.04	1.64	0.03	Rpl5	NA	0	NA	0	P-507-1,-11,27;	1	NA	0	NA	0	NA	0
Rplp0	1634.2	1130.33	1.45	0.2	Rplp0	1340.7	865.91	1.69	0.07	Rplp0	NA	0	P-692-1,-27537,130;	1	P-1461-1,-20602,16;	1	NA	0	NA	0	NA	0
Rpn1	66.46	87.72	0.76	0.02	Rpn1	45.89	51.19	0.94	0.04	Rpn1	NA	0	P-4835-1,91965,42;	1	P-5112-1,39675,10;P-3772-1,21775,11;P-1801-1,49,14;	3	NA	0	NA	0	NA	0
Rpusd2	2.42	1.12	2.15	0.01	Rpusd2	3.53	3.81	1.16	0.22	Rpusd2	NA	0	NA	0	P-306-1,12052,45;	1	NA	0	NA	0	NA	0
Rrp1	101.75	77.02	1.32	0.05	Rrp1	83.06	78.62	1.01	0.84	Rrp1	NA	0	NA	0	P-760-1,-39,21;	1	NA	0	NA	0	NA	0
Rrp7a	32.95	26.72	1.23	0.09	Rrp7a	29.18	25.54	1.08	0.2	Rrp7a	NA	0	NA	0	P-2066-1,120,14;	1	NA	0	NA	0	NA	0
Rrp9	24.47	14.38	1.7	0.02	Rrp9	18.31	10.79	1.67	0.03	Rrp9	NA	0	NA	0	P-2384-1,-120,13;	1	NA	0	NA	0	NA	0
Nt5dc2	224.43	105.56	2.13	0	Nt5dc2	184.08	165.36	1.05	0.28	Nt5dc2	NA	0	NA	0	P-4894-1,31659,10;	1	NA	0	NA	0	NA	0
Rsrc1	13.51	12.15	1.11	0.45	Rsrc1	14.45	20.88	0.69	0	Rsrc1	NA	0	NA	0	P-2997-1,-4362,12;	1	P-6446-1,74138,15;	1	NA	0	NA	0
Rtn3	44.45	29.53	1.51	0.02	Rtn3	46.45	52.46	0.86	0.01	Rtn3	NA	0	NA	0	P-3984-1,60947,11;	1	NA	0	NA	0	NA	0
Rundc1	8.73	7.16	1.22	0.11	Rundc1	7.96	4.76	1.76	0.01	Rundc1	NA	0	NA	0	P-4235-1,407,11;	1	NA	0	NA	0	NA	0
Rwdd4a	13.63	10.98	1.24	0.21	Rwdd4a	15.18	17.74	0.8	0.07	Rwdd4a	NA	0	NA	0	P-1311-1,-208,16;	1	NA	0	NA	0	NA	0
S100a6	0.49	42.88	0.01	0.01	S100a6	2.6	0.95	3.55	0.19	S100a6	NA	0	NA	0	P-4609-1,-96,10;	1	NA	0	NA	0	NA	0
Saal1	7.67	7.68	1	0.98	Saal1	7.26	4.77	1.63	0.02	Saal1	NA	0	NA	0	P-4016-1,323,11;	1	NA	0	NA	0	NA	0
Sac3d1	14.02	10.46	1.34	0.03	Sac3d1	9.32	6.29	1.6	0.16	Sac3d1	NA	0	NA	0	P-3352-1,-7507,12;	1	NA	0	NA	0	NA	0
Sarnp	76.96	69.81	1.1	0.57	Sarnp	58.03	82.05	0.71	0.07	Sarnp	NA	0	P-5721-2,68690,38;	1	P-3802-1,-168,11;	1	NA	0	NA	0	NA	0
Scamp2	19.3	18.46	1.05	0.36	Scamp2	18.02	14.74	1.14	0.17	Scamp2	NA	0	NA	0	P-4806-1,365,10;	1	NA	0	NA	0	NA	0
Scamp4	25.27	21.89	1.15	0.12	Scamp4	20.96	16.56	1.22	0.02	Scamp4	NA	0	NA	0	P-2171-1,382,13;	1	NA	0	NA	0	NA	0
Scarf2	8.49	70.52	0.12	0.01	Scarf2	8.38	8.31	1.06	0.74	Scarf2	NA	0	P-5552-1,28827,39;	1	P-4841-1,9833,10;	1	P-828-2,10231,41;	1	NA	0	NA	0
Scd1	2.03	8.96	0.23	0	Scd1	2.69	6.81	0.38	0	Scd1	NA	0	P-7787-1,-57753,31;	1	P-3231-1,-66576,12;	1	NA	0	NA	0	NA	0
Scimp	0	0.18	0.05	0.25	Scimp	0.08	0.11	8.51	0.42	Scimp	NA	0	NA	0	P-5789-1,35159,10;	1	NA	0	NA	0	NA	0
Scrn2	10.96	7.71	1.42	0.09	Scrn2	9.27	7.65	1.36	0.03	Scrn2	NA	0	NA	0	P-2737-1,-8019,12;	1	NA	0	NA	0	NA	0
Scrt1	0.01	0.12	0.12	0.01	Scrt1	0.03	0	3.82	0.42	Scrt1	NA	0	NA	0	P-1917-2,-1463,14;	1	NA	0	NA	0	NA	0
Sdcbp	46.8	65.26	0.72	0.14	Sdcbp	40.1	34.36	1.1	0.37	Sdcbp	NA	0	NA	0	P-3823-1,-65,11;	1	P-3641-1,139,20;	1	NA	0	NA	0
Sdf2l1	20.79	22.8	0.91	0.38	Sdf2l1	8.57	12.11	0.65	0.03	Sdf2l1	NA	0	NA	0	P-1871-1,-23,14;	1	NA	0	NA	0	NA	0
Sdhaf2	9.7	8.54	1.14	0.18	Sdhaf2	9.32	9.21	0.96	0.38	Sdhaf2	NA	0	P-5730-1,29437,38;	1	P-4835-1,22462,10;	1	NA	0	NA	0	NA	0
Sdhd	80.13	70.19	1.14	0.41	Sdhd	62.46	39.3	1.65	0.14	Sdhd	NA	0	NA	0	P-1341-1,-105,16;	1	NA	0	NA	0	NA	0
Sdsl	8.97	1.31	6.79	0	Sdsl	5.66	1.63	3.83	0.06	Sdsl	NA	0	NA	0	P-3148-1,31900,12;	1	NA	0	NA	0	NA	0
Sec61a1	87.41	99.93	0.87	0.05	Sec61a1	74.16	80.45	0.9	0.06	Sec61a1	NA	0	NA	0	P-4258-1,-70778,11;	1	NA	0	NA	0	NA	0
Sephs1	28.31	28.57	0.99	0.88	Sephs1	29.9	37.47	0.74	0	Sephs1	NA	0	NA	0	P-1790-1,-17135,14;	1	P-5082-1,-152714,17;	1	NA	0	NA	0
Serpini2	0	0	1	NA	Serpini2	0	0	1	NA	Serpini2	NA	0	NA	0	P-2251-1,87247,13;	1	NA	0	NA	0	NA	0
Sf3a2	36.89	29.52	1.25	0.19	Sf3a2	42.54	48.08	0.89	0.39	Sf3a2	NA	0	NA	0	P-1368-1,1,16;	1	NA	0	NA	0	NA	0
Sfxn5	2.15	2.79	0.77	0.37	Sfxn5	1.9	1.14	1.81	0.03	Sfxn5	NA	0	P-676-1,101178,132;	1	P-5737-1,-1457,10;	1	NA	0	NA	0	NA	0
Sgca	0.01	0.02	0.75	0.67	Sgca	0.09	0	9.82	0.05	Sgca	NA	0	NA	0	P-5874-1,5917,10;P-2036-1,-2808,14;	2	NA	0	NA	0	NA	0
Sgtb	3.99	3.63	1.1	0.59	Sgtb	5.93	7.83	0.78	0	Sgtb	NA	0	NA	0	P-1764-1,12471,14;	1	NA	0	NA	0	NA	0
Wdr91	11.03	5.61	1.97	0.02	Wdr91	11.62	6.11	2.11	0	Wdr91	NA	0	NA	0	P-5905-1,21485,10;	1	NA	0	NA	0	NA	0
Sh3tc1	0.03	0.88	0.05	0.01	Sh3tc1	1.1	0.25	2.82	0.07	Sh3tc1	NA	0	NA	0	P-2666-1,15385,12;	1	NA	0	NA	0	NA	0
Shank1	2.18	1.61	1.35	0.48	Shank1	3.08	4.67	0.69	0.02	Shank1	NA	0	NA	0	P-1431-1,50024,16;	1	NA	0	NA	0	NA	0
Shc4	0.51	0.33	1.54	0.01	Shc4	0.64	0.59	1.1	0.51	Shc4	NA	0	NA	0	P-3976-1,144,11;	1	NA	0	NA	0	NA	0
Shkbp1	6.72	16.73	0.4	0	Shkbp1	4.66	4.17	1.22	0.34	Shkbp1	NA	0	NA	0	P-4918-1,-52963,10;	1	P-7296-1,-76978,15;P-1136-1,-40296,36;	2	NA	0	NA	0
Shpk	0.41	0.53	0.76	0.2	Shpk	0.67	0.35	2.34	0.01	Shpk	NA	0	NA	0	P-3318-1,-469,12;	1	NA	0	NA	0	NA	0
Skiv2l	26.87	18.04	1.49	0.13	Skiv2l	18.83	12.37	1.48	0.07	Skiv2l	NA	0	NA	0	P-4374-1,-76,11;	1	NA	0	NA	0	NA	0
Slc11a2	7.05	7.16	0.98	0.72	Slc11a2	7.04	5.48	1.15	0.23	Slc11a2	NA	0	NA	0	P-3666-1,-34458,11;	1	NA	0	NA	0	NA	0
Slc12a3	0.01	0.01	0.84	0.81	Slc12a3	2.68	3.13	0.46	0.12	Slc12a3	NA	0	NA	0	P-892-1,48638,19;	1	NA	0	NA	0	NA	0
Slc12a5	2.8	0.92	3.04	0.17	Slc12a5	1.42	0.53	2.57	0.02	Slc12a5	NA	0	NA	0	P-186-1,674,76;	1	NA	0	NA	0	NA	0
Slc16a10	0.64	1.72	0.38	0	Slc16a10	1.14	0.99	0.92	0.56	Slc16a10	NA	0	NA	0	P-4284-1,-70296,11;	1	NA	0	NA	0	NA	0
Slc16a14	0.15	0.39	0.41	0.29	Slc16a14	0.06	0	7.16	0.2	Slc16a14	NA	0	NA	0	P-5959-1,-162638,10;	1	P-6984-1,-158402,15;P-7743-1,-96523,15;P-3116-1,-101797,22;P-2030-1,-148819,27;P-1544-1,-160833,31;	5	NA	0	NA	0
Slc16a8	0.03	0.01	2.21	0.15	Slc16a8	0.04	0.02	4.79	0.42	Slc16a8	NA	0	NA	0	P-770-1,11407,21;	1	NA	0	NA	0	NA	0
Slc17a4	0.02	0.21	0.15	0.08	Slc17a4	0.23	0.08	24.04	0.01	Slc17a4	NA	0	NA	0	P-5944-1,779,10;	1	NA	0	NA	0	NA	0
Slc18a2	0.04	1.26	0.04	0.36	Slc18a2	0.13	0.1	14.06	0.24	Slc18a2	NA	0	NA	0	P-617-1,-21214,24;	1	NA	0	NA	0	NA	0
Slc1a7	0.01	0	1.64	0.53	Slc1a7	0.01	0	2.15	0.42	Slc1a7	NA	0	NA	0	P-5342-1,-30879,10;	1	NA	0	NA	0	NA	0
Slc25a23	20.48	10.45	1.96	0.01	Slc25a23	33.49	30.65	1.08	0.66	Slc25a23	NA	0	NA	0	P-3087-1,300,12;	1	NA	0	NA	0	NA	0
Slc26a6	2.02	2.11	0.96	0.71	Slc26a6	1.48	0.9	3.26	0.02	Slc26a6	NA	0	NA	0	P-5721-1,-22024,10;P-4463-1,-149,10;	2	NA	0	NA	0	NA	0
Slc2a4	8.55	7.2	1.19	0.26	Slc2a4	5.81	7.7	0.74	0.06	Slc2a4	NA	0	NA	0	P-454-1,-816,30;	1	NA	0	NA	0	NA	0
Slc2a6	0.25	0.29	0.88	0.82	Slc2a6	0.08	0.1	8.89	0.26	Slc2a6	NA	0	NA	0	P-5355-1,28,10;	1	NA	0	NA	0	NA	0
Slc35b2	28.55	22.53	1.27	0.02	Slc35b2	20.46	16.08	1.25	0.12	Slc35b2	NA	0	NA	0	P-4130-1,3098,11;	1	NA	0	NA	0	NA	0
Slc36a4	7.32	10.49	0.7	0.09	Slc36a4	8.34	12.75	0.73	0.02	Slc36a4	NA	0	P-615-1,-39325,138;P-1296-1,10101,98;	2	P-1640-1,-39239,15;	1	NA	0	NA	0	NA	0
Slc37a2	0.32	0.74	0.45	0.09	Slc37a2	0.31	0.33	2.95	0.1	Slc37a2	NA	0	NA	0	P-4053-1,168,11;	1	NA	0	NA	0	NA	0
Slc38a3	1.91	0.91	2.09	0.09	Slc38a3	2.5	4.91	0.52	0.01	Slc38a3	NA	0	NA	0	P-2895-1,-16530,12;	1	NA	0	NA	0	NA	0
Slc39a3	7.62	8.57	0.89	0.36	Slc39a3	4.93	4.61	1.16	0.39	Slc39a3	NA	0	NA	0	P-149-1,-89,94;	1	NA	0	NA	0	NA	0
Slc3a2	47.53	42.19	1.13	0.33	Slc3a2	25.53	32.32	0.8	0.01	Slc3a2	NA	0	NA	0	P-451-1,10000,30;	1	NA	0	NA	0	NA	0
Slc47a1	0.06	1.41	0.05	0.02	Slc47a1	1.31	0.45	2.32	0.04	Slc47a1	NA	0	NA	0	P-4138-1,-39997,11;P-2289-1,-32289,13;P-391-1,-29902,34;	3	NA	0	NA	0	NA	0
Slc48a1	10.41	8.63	1.21	0.3	Slc48a1	13	18.64	0.65	0	Slc48a1	NA	0	NA	0	P-4678-1,-10980,10;P-4499-1,-7651,10;P-2697-1,149,12;	3	P-4484-1,-59,18;P-2922-1,48103,22;	2	NA	0	NA	0
Slc52a2	6.4	4.4	1.45	0.03	Slc52a2	4.89	3.01	1.23	0.07	Slc52a2	NA	0	NA	0	P-5368-1,-4774,10;	1	NA	0	NA	0	NA	0
Slc5a10	0.01	0	2.08	0.22	Slc5a10	0.02	0.13	0.11	0	Slc5a10	NA	0	NA	0	P-4237-1,6028,11;	1	NA	0	NA	0	NA	0
Slc6a3	0.03	0	3.02	0.06	Slc6a3	0.08	0	9.19	0.42	Slc6a3	NA	0	NA	0	P-4324-1,-15843,11;	1	NA	0	NA	0	NA	0
Slc8a2	4.27	3.41	1.25	0.21	Slc8a2	3.68	2.69	1.4	0.05	Slc8a2	NA	0	NA	0	P-5735-1,-675,10;	1	P-5753-1,25,16;	1	NA	0	NA	0
Slc9b2	1.28	1.01	1.26	0.04	Slc9b2	1.67	0.62	4.23	0.01	Slc9b2	NA	0	NA	0	P-435-1,3,31;	1	P-1410-1,-42,32;	1	NA	0	NA	0
Slx1b	3.95	2.9	1.36	0.08	Slx1b	3.43	3.03	1.21	0.05	Slx1b	NA	0	NA	0	P-1654-1,22,15;	1	NA	0	NA	0	NA	0
Smarcal1	8.74	7	1.25	0	Smarcal1	9.15	7.95	1.18	0.1	Smarcal1	NA	0	P-1925-1,-5441,78;	1	P-4586-1,369,10;P-4404-1,16661,11;	2	NA	0	NA	0	NA	0
Smarcd1	51.82	26.71	1.94	0.01	Smarcd1	55.31	53	1.04	0.37	Smarcd1	NA	0	NA	0	P-2818-1,-4798,12;	1	NA	0	NA	0	NA	0
Smarcd3	27.04	25.94	1.04	0.65	Smarcd3	21.87	19.63	1.13	0.19	Smarcd3	NA	0	P-8595-1,-1216,30;P-1553-1,-22469,89;	2	P-2227-1,-50239,13;	1	P-2710-2,-2947,23;	1	NA	0	NA	0
Smco3	0.04	0.3	0.16	0.22	Smco3	0.13	0.14	0.51	0.21	Smco3	NA	0	NA	0	P-5330-1,-15644,10;	1	NA	0	NA	0	NA	0
Smg8	13.5	9.25	1.46	0.04	Smg8	9.97	9.99	1.04	0.49	Smg8	NA	0	NA	0	P-1393-1,-68,16;	1	NA	0	NA	0	NA	0
Smim7	25.16	29.84	0.84	0.09	Smim7	15.41	10.83	1.74	0.23	Smim7	NA	0	NA	0	P-3073-1,-1031,12;	1	P-2847-1,-1255,23;	1	NA	0	NA	0
Smpd3	0.07	0.52	0.15	0.25	Smpd3	0.12	0.01	3.75	0.21	Smpd3	NA	0	NA	0	P-3476-1,-67131,11;	1	P-6078-1,46,16;P-1169-1,-215,35;	2	NA	0	NA	0
Snap47	36.83	28.5	1.29	0.12	Snap47	25.61	21.81	1.22	0.19	Snap47	NA	0	P-4406-1,41159,44;	1	P-1749-1,74,15;	1	NA	0	NA	0	NA	0
Snapc1	4.87	4.45	1.09	0.53	Snapc1	3.58	3.84	0.98	0.85	Snapc1	NA	0	NA	0	P-1416-1,-35,16;	1	NA	0	NA	0	NA	0
Snapc4	9.84	6.05	1.63	0.22	Snapc4	7.18	5.61	1.32	0.07	Snapc4	NA	0	NA	0	P-4616-1,124,10;	1	NA	0	NA	0	NA	0
Sncb	0	0.06	0.14	0.42	Sncb	0	0	1	NA	Sncb	NA	0	NA	0	P-420-1,8056,32;	1	NA	0	NA	0	NA	0
Snn	24.83	23.41	1.06	0.7	Snn	22.76	22.78	0.98	0.84	Snn	NA	0	NA	0	P-2674-1,810,12;	1	NA	0	NA	0	NA	0
Snrnp200	51.03	41.44	1.23	0.14	Snrnp200	62.54	55.1	1.15	0	Snrnp200	NA	0	NA	0	P-1676-1,-200,15;	1	NA	0	NA	0	NA	0
Fbxo18	27.66	25.67	1.08	0.76	Fbxo18	24.97	12.56	2.09	0.04	Fbxo18	NA	0	NA	0	P-4885-1,-1101,10;	1	NA	0	NA	0	NA	0
Snrpc	97.66	79.7	1.23	0.2	Snrpc	67.93	71.89	0.91	0.33	Snrpc	NA	0	NA	0	P-1138-1,98,17;	1	NA	0	NA	0	NA	0
Snrpd2	197.32	168.48	1.17	0.41	Snrpd2	130.76	93.15	1.42	0.2	Snrpd2	NA	0	NA	0	P-5472-1,-2073,10;	1	NA	0	NA	0	NA	0
Snta1	4.43	9.64	0.46	0.01	Snta1	3.05	11.93	0.25	0.01	Snta1	NA	0	P-3796-1,-13555,48;	1	P-3531-1,-20148,11;	1	NA	0	NA	0	NA	0
Snx15	12.26	9.02	1.36	0.03	Snx15	8.55	5.12	1.76	0.01	Snx15	NA	0	NA	0	P-3352-1,2211,12;	1	NA	0	NA	0	NA	0
Snx27	13.01	14.6	0.89	0.09	Snx27	14.41	9.72	1.44	0.01	Snx27	NA	0	NA	0	P-1605-1,335,15;	1	NA	0	NA	0	NA	0
Snx3	65.3	86.44	0.76	0.07	Snx3	55.27	69.31	0.77	0.02	Snx3	NA	0	NA	0	P-4515-1,-20,10;P-1316-1,72779,16;	2	P-2381-1,77805,25;	1	NA	0	NA	0
Sod2	10.19	7.9	1.29	0.16	Sod2	14.74	12.09	1.12	0.13	Sod2	NA	0	NA	0	P-610-1,21,24;	1	NA	0	NA	0	NA	0
Sos2	7.39	6.84	1.08	0.54	Sos2	12.91	15.16	0.8	0.14	Sos2	NA	0	NA	0	P-2703-1,6789,12;	1	NA	0	NA	0	NA	0
Sox8	1.55	0.48	3.19	0	Sox8	1.81	1.87	1.02	0.93	Sox8	NA	0	P-1601-1,31021,88;	1	P-5767-1,14020,10;	1	NA	0	NA	0	NA	0
Sp110	0.03	0.58	0.06	0.13	Sp110	0.13	0.33	0.47	0.31	Sp110	NA	0	NA	0	P-4460-1,15876,10;P-5391-1,273492,10;P-3804-1,316988,11;P-2052-1,-23,14;P-2019-1,11439,14;	5	P-6983-1,1516,15;P-6492-1,136220,15;P-5335-1,290640,17;P-3400-1,61845,21;P-3401-1,318553,21;P-2501-1,12252,24;	6	NA	0	NA	0
Sp140	0.05	0.34	0.18	0.09	Sp140	0.07	0.11	0.44	0.11	Sp140	NA	0	NA	0	P-4585-1,23957,10;P-2052-1,-1863,14;	2	P-6983-1,-3402,15;	1	NA	0	NA	0
Sp6	0.58	0.28	2.03	0.07	Sp6	0.54	4.4	0.14	0	Sp6	NA	0	NA	0	P-2737-1,3186,12;	1	P-6603-1,-21190,15;	1	NA	0	NA	0
Spag1	1.87	1.19	1.56	0.2	Spag1	1.61	0.82	1.56	0.13	Spag1	NA	0	NA	0	P-4134-1,193,11;	1	NA	0	NA	0	NA	0
Spag5	24.33	22.44	1.08	0.48	Spag5	17.81	14.96	1.11	0.14	Spag5	NA	0	NA	0	P-2647-1,-178,13;	1	NA	0	NA	0	NA	0
Spata31d1b	0	0	1	0.42	Spata31d1b	0.02	0	2.85	0.42	Spata31d1b	NA	0	NA	0	P-1325-1,16346,16;	1	NA	0	NA	0	NA	0
Spata31d1d	0.02	0.01	1.31	0.46	Spata31d1d	0.03	0.05	0.54	0.14	Spata31d1d	NA	0	NA	0	P-1325-1,3122,16;	1	NA	0	NA	0	NA	0
Spc24	32.39	37.86	0.86	0.33	Spc24	19.92	20.14	0.99	0.87	Spc24	NA	0	P-4789-1,-32561,42;	1	P-3813-1,-32587,11;	1	P-1527-1,-321,31;	1	NA	0	NA	0
Spint2	11.82	9.16	1.29	0.26	Spint2	29.59	23.3	1.12	0.36	Spint2	NA	0	NA	0	P-3770-1,10811,11;	1	NA	0	NA	0	NA	0
Spryd3	5.01	5.41	0.93	0.18	Spryd3	4	4.88	0.85	0.36	Spryd3	NA	0	NA	0	P-3542-1,32239,11;	1	P-5614-1,161,16;P-3220-1,-132,21;P-1013-1,29634,38;	3	NA	0	NA	0
Srd5a1	4.74	3.53	1.34	0.01	Srd5a1	3.5	13.21	0.31	0	Srd5a1	NA	0	NA	0	P-1484-1,-367,16;	1	NA	0	NA	0	NA	0
Srek1ip1	10.95	10.17	1.08	0.78	Srek1ip1	15.05	13.09	1.28	0.04	Srek1ip1	NA	0	NA	0	P-198-1,15,72;	1	NA	0	NA	0	NA	0
Srrm2	138.95	83.91	1.66	0.23	Srrm2	158.06	147.83	1.14	0.31	Srrm2	NA	0	NA	0	P-5283-1,-349,10;	1	P-2640-1,-241,24;	1	NA	0	NA	0
Sstr5	0.02	0.01	1.9	0.37	Sstr5	0.06	0.03	6.51	0.36	Sstr5	NA	0	P-1601-1,-42377,88;	1	P-5767-1,-59378,10;P-3124-1,22704,12;	2	NA	0	NA	0	NA	0
Ssxb3	0	0	1	NA	Ssxb3	0	0	1	NA	Ssxb3	NA	0	NA	0	P-3370-1,-22643,11;	1	NA	0	NA	0	NA	0
Ssxb8	0	0	1	NA	Ssxb8	0	0	1	NA	Ssxb8	NA	0	NA	0	P-3370-1,76380,11;	1	NA	0	NA	0	NA	0
Pygo2	25.54	25.73	0.99	0.9	Pygo2	19.03	9.49	2.07	0.06	Pygo2	NA	0	NA	0	P-1467-1,-591,16;	1	NA	0	NA	0	NA	0
Stard7	46.6	32.66	1.43	0	Stard7	39.68	25.06	1.51	0.12	Stard7	NA	0	P-7785-1,39826,31;	1	P-4125-1,22808,11;	1	P-4481-1,17833,18;	1	NA	0	NA	0
Stat3	5.83	12.26	0.48	0.02	Stat3	8.6	5.89	1.63	0.09	Stat3	NA	0	NA	0	P-4049-1,-241,11;P-1704-1,45948,15;	2	NA	0	NA	0	NA	0
Stat5a	0.44	1.26	0.35	0.01	Stat5a	0.7	0.19	3.32	0.07	Stat5a	NA	0	NA	0	P-1704-1,33108,15;	1	NA	0	NA	0	NA	0
Steap3	0.47	1.88	0.26	0	Steap3	0.6	0.47	0.94	0.68	Steap3	NA	0	P-8200-1,94490,31;	1	P-3472-1,5832,11;	1	NA	0	NA	0	NA	0
Stk36	3.74	1.47	2.53	0.03	Stk36	3.32	2.03	1.64	0.03	Stk36	NA	0	NA	0	P-1302-1,-335,16;	1	NA	0	NA	0	NA	0
Stmn3	0.02	2.3	0.01	0.42	Stmn3	0.04	0.02	0.95	0.95	Stmn3	NA	0	NA	0	P-296-1,303,46;P-144-1,12251,96;	2	NA	0	NA	0	NA	0
Strbp	4.52	2.39	1.89	0.01	Strbp	6.78	7.2	0.96	0.39	Strbp	NA	0	NA	0	P-2779-1,-123443,12;	1	NA	0	NA	0	NA	0
Stx1a	8.61	9.06	0.95	0.81	Stx1a	4.65	3.36	1.79	0.04	Stx1a	NA	0	NA	0	P-5255-1,-7832,10;	1	NA	0	NA	0	NA	0
Stx4a	28.46	27.87	1.02	0.8	Stx4a	19.72	12.9	1.37	0.01	Stx4a	NA	0	NA	0	P-4252-1,743,11;	1	NA	0	NA	0	NA	0
Stx5a	36.78	34.72	1.06	0.57	Stx5a	25.04	20.82	1.36	0.1	Stx5a	NA	0	NA	0	P-2099-1,232,14;	1	NA	0	NA	0	NA	0
Sumo2	317.36	290.05	1.09	0.61	Sumo2	334.78	439	0.74	0.09	Sumo2	NA	0	NA	0	P-4508-1,-385,10;	1	NA	0	NA	0	NA	0
Sun3	0.01	0.14	0.11	0.41	Sun3	0	0.02	0.23	0	Sun3	NA	0	NA	0	P-4185-1,463,11;	1	NA	0	NA	0	NA	0
Suv420h2	27.73	17.41	1.59	0.16	Suv420h2	23.53	18.53	1.26	0.04	Suv420h2	NA	0	P-1446-2,-235,93;	1	P-1199-1,-36,17;	1	NA	0	NA	0	NA	0
Syf2	36.74	32.75	1.12	0.35	Syf2	29.77	37.13	0.69	0.03	Syf2	NA	0	NA	0	P-5660-1,136421,10;	1	NA	0	NA	0	NA	0
Syngap1	12.66	11.13	1.14	0.54	Syngap1	14.3	11.33	1.15	0.28	Syngap1	NA	0	NA	0	P-5765-1,7749,10;	1	NA	0	NA	0	NA	0
Syngr4	0.27	0.18	1.46	0.44	Syngr4	0.12	0.62	0.16	0	Syngr4	NA	0	NA	0	P-5813-1,97,10;	1	NA	0	NA	0	NA	0
Synpo	0.42	4.59	0.09	0.07	Synpo	1.18	1.92	0.46	0.01	Synpo	NA	0	P-513-1,17922,148;P-6519-1,-56705,35;P-6133-2,-37346,37;	3	P-4314-1,23891,11;P-2581-1,-39810,13;	2	NA	0	NA	0	NA	0
Tac4	0	0.01	0.57	0.42	Tac4	0	0	1	NA	Tac4	NA	0	P-8228-1,-99639,30;P-4484-1,-75137,44;	2	P-5948-1,-74515,10;	1	NA	0	NA	0	NA	0
Tacc3	35.89	39.52	0.91	0.48	Tacc3	25.52	28.17	0.82	0.01	Tacc3	NA	0	NA	0	P-4205-1,412,11;	1	NA	0	NA	0	NA	0
Taf1c	5.78	3.11	1.85	0.06	Taf1c	3.98	2.39	2.78	0.02	Taf1c	NA	0	NA	0	P-2954-1,-58,12;	1	NA	0	NA	0	NA	0
Taldo1	95.68	80.76	1.18	0.17	Taldo1	63.86	44.6	1.26	0.05	Taldo1	NA	0	NA	0	P-1631-1,-20,15;	1	NA	0	NA	0	NA	0
Tarbp2	21.25	17.67	1.2	0.22	Tarbp2	12.36	7.25	1.74	0.13	Tarbp2	NA	0	NA	0	P-3275-1,418,12;	1	P-2200-1,-1413,26;	1	NA	0	NA	0
Tbc1d20	16.92	23.14	0.73	0	Tbc1d20	16.17	11.93	1.59	0.05	Tbc1d20	NA	0	NA	0	P-2526-1,10160,13;	1	NA	0	NA	0	NA	0
Tbc1d24	4.01	4.8	0.84	0.25	Tbc1d24	4.8	3.41	1.42	0.06	Tbc1d24	NA	0	NA	0	P-1747-1,148,15;	1	NA	0	NA	0	NA	0
Tbc1d9b	14.95	20.9	0.72	0.03	Tbc1d9b	16.7	15.79	1.01	0.28	Tbc1d9b	NA	0	NA	0	P-901-1,-550,19;	1	NA	0	NA	0	NA	0
Tbcb	33.81	37.9	0.89	0.28	Tbcb	19.82	16.95	1.01	0.96	Tbcb	NA	0	NA	0	P-2521-1,416,13;	1	NA	0	NA	0	NA	0
Tbccd1	6.75	5.91	1.14	0.15	Tbccd1	7.25	7.56	0.86	0.02	Tbccd1	NA	0	NA	0	P-2464-1,12894,13;	1	NA	0	NA	0	NA	0
Tbl3	27.45	18.31	1.5	0.01	Tbl3	17.58	12.07	1.39	0.17	Tbl3	NA	0	NA	0	P-1567-1,-2,15;	1	NA	0	NA	0	NA	0
Tbr1	0.03	0.05	0.64	0.33	Tbr1	0.08	0.04	1.07	0.74	Tbr1	NA	0	NA	0	P-4725-1,1186,10;	1	NA	0	NA	0	NA	0
Tc2n	0	0.04	0.22	0.24	Tc2n	0.04	0.07	0.67	0.39	Tc2n	NA	0	NA	0	P-5702-1,-43526,10;	1	P-3057-1,265027,22;	1	NA	0	NA	0
Tceb2	204.32	204.36	1	1	Tceb2	160.73	152.81	1.05	0.43	Tceb2	NA	0	NA	0	P-2883-1,-135,12;	1	NA	0	NA	0	NA	0
Tcf3	117.5	73.42	1.6	0	Tcf3	103.98	89.84	1.15	0.01	Tcf3	NA	0	NA	0	P-2704-1,-12734,12;	1	NA	0	NA	0	NA	0
Csf2ra	14.85	7.15	2.08	0.04	Csf2ra	9.64	13.79	0.68	0	Csf2ra	NA	0	NA	0	P-2780-1,2425,12;	1	P-4246-1,1507,19;	1	NA	0	NA	0
Tdrd1	0.51	0.38	1.36	0.14	Tdrd1	0.59	0.43	1.05	0.88	Tdrd1	NA	0	NA	0	P-3156-1,-1785,12;	1	NA	0	NA	0	NA	0
Tecr	146.46	96.6	1.52	0.02	Tecr	119.68	175.12	0.63	0.02	Tecr	NA	0	NA	0	P-1048-1,123,18;	1	P-2583-1,-60,24;	1	NA	0	NA	0
Tekt4	0.06	0.01	3.04	0.31	Tekt4	0.07	0.1	0.37	0.19	Tekt4	NA	0	NA	0	P-3124-1,2994,12;	1	NA	0	NA	0	NA	0
Tesc	0.09	0.36	0.28	0.23	Tesc	0.83	0.28	4.35	0.14	Tesc	NA	0	NA	0	P-5745-1,-25573,10;	1	NA	0	NA	0	NA	0
Tet3	20.51	11.83	1.73	0.1	Tet3	33.29	28.07	1.29	0.03	Tet3	NA	0	NA	0	P-1673-1,-1893,15;	1	P-1021-1,-1839,37;P-757-2,-14908,43;	2	NA	0	NA	0
Tex101	0.04	0.07	0.66	0.67	Tex101	0.02	0	3.15	0.42	Tex101	NA	0	NA	0	P-154-1,-14933,90;	1	NA	0	NA	0	NA	0
Tex22	0	0.01	0.5	0.42	Tex22	0	0	1	NA	Tex22	NA	0	NA	0	P-2913-1,790,12;	1	NA	0	NA	0	NA	0
Tfrc	32.44	16.7	1.94	0.01	Tfrc	30.12	20.39	1.35	0.09	Tfrc	NA	0	P-2109-1,-84789,73;	1	P-2640-1,-109064,13;	1	P-1027-1,-92832,37;	1	NA	0	NA	0
Tgfb1	0.61	11.1	0.06	0	Tgfb1	1.51	1.56	0.84	0.22	Tgfb1	NA	0	NA	0	P-4598-1,20631,10;	1	P-2184-1,270,26;	1	NA	0	NA	0
Tgoln1	14.81	11.92	1.24	0.35	Tgoln1	14.88	18.93	0.84	0.05	Tgoln1	NA	0	NA	0	P-1206-1,289,17;	1	NA	0	NA	0	NA	0
Thbs3	5.53	13.36	0.41	0.05	Thbs3	3.38	3.42	0.84	0.09	Thbs3	NA	0	NA	0	P-5347-1,871,10;	1	NA	0	NA	0	NA	0
Ticrr	7.8	6.91	1.13	0.58	Ticrr	8.26	9.27	0.82	0.03	Ticrr	NA	0	NA	0	P-1123-1,-277,17;	1	NA	0	NA	0	NA	0
Timm17a	37.42	38.61	0.97	0.8	Timm17a	34.44	29.55	1.11	0.25	Timm17a	NA	0	NA	0	P-3548-1,-253,11;	1	NA	0	NA	0	NA	0
Timm8b	70.86	41.33	1.71	0.05	Timm8b	41.6	30.75	1.4	0.14	Timm8b	NA	0	NA	0	P-1341-1,53,16;	1	NA	0	NA	0	NA	0
Tktl2	0	0	1	NA	Tktl2	0.07	0	7.85	0.42	Tktl2	NA	0	NA	0	P-2386-1,75286,13;	1	NA	0	NA	0	NA	0
Tle6	3.71	0.8	4.56	0	Tle6	2.71	2.12	1.17	0.24	Tle6	NA	0	NA	0	P-1610-1,3707,15;P-1487-1,-249,16;	2	P-1085-1,3725,37;	1	NA	0	NA	0
Tll2	0	0	0.69	0.42	Tll2	0.01	0	2.21	0.25	Tll2	NA	0	NA	0	P-2233-1,14845,13;	1	P-7234-1,-48211,15;	1	NA	0	NA	0
Tlr12	0.07	1.64	0.05	0.05	Tlr12	0.19	0.01	8.55	0.2	Tlr12	NA	0	NA	0	P-5483-1,708,10;	1	NA	0	NA	0	NA	0
Tm2d2	37.2	40.13	0.93	0.5	Tm2d2	24.48	23.75	1.12	0.26	Tm2d2	NA	0	NA	0	P-2955-1,-14,12;	1	NA	0	NA	0	NA	0
Tmco4	1.36	0.96	1.41	0.11	Tmco4	1.54	2.35	0.69	0.04	Tmco4	NA	0	P-5715-1,35299,38;	1	P-548-1,86922,26;	1	NA	0	NA	0	NA	0
Tmed4	46.65	26.25	1.78	0	Tmed4	37.1	34.15	1.05	0.5	Tmed4	NA	0	NA	0	P-982-1,-5,19;	1	NA	0	NA	0	NA	0
Tmem104	2.35	2.78	0.85	0.17	Tmem104	2.7	1.95	1.23	0.13	Tmem104	NA	0	P-2973-1,26137,56;P-1828-1,49255,80;	2	P-2979-1,54188,12;P-621-1,49279,24;	2	NA	0	NA	0	NA	0
Tmem106a	0.18	1.26	0.15	0.02	Tmem106a	0.35	1.03	1.03	0.94	Tmem106a	NA	0	NA	0	P-1033-1,20423,18;	1	P-2102-1,22474,27;	1	NA	0	NA	0
Tmem109	25.63	43.27	0.59	0	Tmem109	17.73	19.73	0.9	0.47	Tmem109	NA	0	NA	0	P-3418-1,-140,11;	1	NA	0	NA	0	NA	0
Tmem121	2.68	6.61	0.41	0.06	Tmem121	1.52	1.49	1.21	0.27	Tmem121	NA	0	NA	0	P-3995-1,32141,11;	1	NA	0	NA	0	NA	0
Tmem129	9.14	10.88	0.84	0.09	Tmem129	7.53	7.39	1.06	0.54	Tmem129	NA	0	NA	0	P-4205-1,-563,11;	1	NA	0	NA	0	NA	0
Tmem143	4.36	4.72	0.92	0.56	Tmem143	3.6	3.47	1.43	0.18	Tmem143	NA	0	NA	0	P-5813-1,-324,10;P-5812-1,6446,10;	2	NA	0	NA	0	NA	0
Tmem145	0.48	0.27	1.71	0.07	Tmem145	0.33	0.64	0.67	0.02	Tmem145	NA	0	NA	0	P-310-1,400,43;	1	NA	0	NA	0	NA	0
Tmem147	42.44	36.76	1.15	0.26	Tmem147	27.26	21.08	1.5	0.1	Tmem147	NA	0	NA	0	P-4112-1,-447,11;	1	NA	0	NA	0	NA	0
Tmem151a	0.14	0.05	2.28	0.23	Tmem151a	0.13	0.51	0.39	0	Tmem151a	NA	0	NA	0	P-143-1,-2497,97;	1	P-2915-1,13349,22;P-1819-1,-2520,29;	2	NA	0	NA	0
Tmem171	0.56	0.49	1.13	0.73	Tmem171	1.01	1.35	0.42	0.04	Tmem171	NA	0	NA	0	P-4092-1,40645,11;	1	NA	0	NA	0	NA	0
Tmem173	5.12	8.84	0.58	0.02	Tmem173	4.04	1.86	2.49	0	Tmem173	NA	0	NA	0	P-1366-1,-11771,16;	1	NA	0	NA	0	NA	0
Tmem186	7.23	5.09	1.42	0	Tmem186	6.75	6.2	1.51	0.01	Tmem186	NA	0	NA	0	P-1422-1,377,16;	1	NA	0	NA	0	NA	0
Tmem198b	6.67	9.08	0.73	0.12	Tmem198b	5.64	5.38	1.05	0.37	Tmem198b	NA	0	NA	0	P-4050-1,-1244,11;	1	P-1302-1,-1178,34;	1	NA	0	NA	0
Tmem208	24.75	20.94	1.18	0.35	Tmem208	11.86	6.71	1.89	0.19	Tmem208	NA	0	NA	0	P-1227-1,9,17;	1	NA	0	NA	0	NA	0
Tmem233	0	0.02	0.32	0.42	Tmem233	0	0	1	NA	Tmem233	NA	0	NA	0	P-4351-1,-106878,11;	1	P-4937-1,-84420,17;	1	NA	0	NA	0
Tmem234	32.36	25.24	1.28	0.02	Tmem234	28.31	28.81	1.01	0.86	Tmem234	NA	0	NA	0	P-5913-1,8166,10;	1	NA	0	NA	0	NA	0
Tmem235	0.04	0.05	0.83	0.63	Tmem235	0.01	0.11	0.14	0.01	Tmem235	NA	0	P-192-1,-4664,203;	1	P-1731-1,10119,15;	1	NA	0	NA	0	NA	0
Tmem258	86.58	76.95	1.13	0.34	Tmem258	57.26	55.56	1.06	0.01	Tmem258	NA	0	NA	0	P-2637-1,150,13;	1	NA	0	NA	0	NA	0
Tmem30a	20.96	29.11	0.72	0.32	Tmem30a	26.68	30.45	0.83	0.06	Tmem30a	NA	0	P-2964-3,-126084,56;	1	P-1063-2,-169,18;	1	NA	0	NA	0	NA	0
Tmem38a	4.34	7.87	0.55	0.02	Tmem38a	4.43	2.66	1.67	0.01	Tmem38a	NA	0	NA	0	P-3073-1,16,12;	1	P-2847-1,240,23;	1	NA	0	NA	0
Tmem54	0.03	0.72	0.05	0.24	Tmem54	0.15	0.3	0.83	0.37	Tmem54	NA	0	P-7691-1,3228,32;	1	P-5750-1,-19258,10;P-4029-1,7668,11;	2	NA	0	NA	0	NA	0
Tmem55b	17.28	11.38	1.52	0	Tmem55b	11.8	9.75	1.14	0.06	Tmem55b	NA	0	NA	0	P-2169-1,-281,13;	1	NA	0	NA	0	NA	0
Tmem60	14.19	11.1	1.28	0.13	Tmem60	10.2	5.73	1.62	0.08	Tmem60	NA	0	NA	0	P-4484-1,562,10;	1	NA	0	NA	0	NA	0
Tmem63c	0.02	0.04	0.6	0.34	Tmem63c	0.03	1.08	0.04	0	Tmem63c	NA	0	NA	0	P-181-1,-31890,78;	1	P-4172-1,36837,19;	1	NA	0	NA	0
Tmem86b	2.45	1.06	2.3	0.17	Tmem86b	2.11	1.6	0.97	0.92	Tmem86b	NA	0	NA	0	P-738-1,10301,22;	1	NA	0	NA	0	NA	0
Tmod2	2.56	3.18	0.81	0.63	Tmod2	3.65	3.61	1.18	0.01	Tmod2	NA	0	NA	0	P-5043-1,-11736,10;	1	NA	0	NA	0	NA	0
Tmub2	15.09	12.69	1.19	0.01	Tmub2	11.42	10.38	1.14	0.3	Tmub2	NA	0	NA	0	P-1310-1,-8465,16;	1	NA	0	NA	0	NA	0
Tnfaip8l3	0.05	0.09	0.65	0.24	Tnfaip8l3	0.14	0.04	1.73	0.35	Tnfaip8l3	NA	0	NA	0	P-145-1,62903,95;	1	NA	0	NA	0	NA	0
Tnfrsf22	2.69	1.94	1.38	0.1	Tnfrsf22	4.83	7.64	0.72	0.05	Tnfrsf22	NA	0	NA	0	P-3074-1,-40,12;	1	NA	0	NA	0	NA	0
Tnfsf13b	0.1	11.48	0.01	0	Tnfsf13b	0.12	0.55	0.28	0	Tnfsf13b	NA	0	NA	0	P-1079-1,178576,18;	1	NA	0	NA	0	NA	0
Tnnc1	0.43	0.54	0.8	0.61	Tnnc1	0.43	0.03	6.14	0.21	Tnnc1	NA	0	NA	0	P-4845-1,-1357,10;	1	NA	0	NA	0	NA	0
Tom1l2	7.78	6.85	1.14	0.19	Tom1l2	9.79	7.35	1.36	0.02	Tom1l2	NA	0	NA	0	P-2151-1,-141,13;P-1440-1,120732,16;	2	P-4474-1,59338,18;	1	NA	0	NA	0
Fbxl6	27.5	15.19	1.81	0.05	Fbxl6	16.98	8.61	2.05	0.08	Fbxl6	NA	0	NA	0	P-5368-1,4577,10;	1	NA	0	NA	0	NA	0
Tomm7	45.42	34.87	1.3	0.35	Tomm7	31.31	17.17	1.66	0.16	Tomm7	NA	0	NA	0	P-2140-1,-185473,13;P-1046-1,39,18;	2	NA	0	NA	0	NA	0
Tomt	0.03	0.02	1.31	0.67	Tomt	0.06	0	7.06	0.22	Tomt	NA	0	NA	0	P-544-1,-1970,26;	1	NA	0	NA	0	NA	0
Top1mt	2.31	4.55	0.51	0	Top1mt	2.54	2.88	1.03	0.81	Top1mt	NA	0	NA	0	P-4133-1,-170,11;	1	P-5417-1,14,17;	1	NA	0	NA	0
Tor4a	0.32	3.59	0.09	0.06	Tor4a	0.99	0.74	1.3	0.21	Tor4a	NA	0	NA	0	P-4370-1,3212,11;	1	NA	0	NA	0	NA	0
Tpsg1	0	0.04	0.19	0.19	Tpsg1	0.08	0	9.37	0.42	Tpsg1	NA	0	NA	0	P-673-1,30063,23;	1	NA	0	NA	0	NA	0
Tradd	2.42	3.65	0.66	0.03	Tradd	2.83	1.43	2.43	0.06	Tradd	NA	0	NA	0	P-5321-1,-4075,10;	1	NA	0	NA	0	NA	0
Traf3ip1	6.68	5.19	1.29	0.08	Traf3ip1	6.71	7.12	0.82	0.17	Traf3ip1	NA	0	P-7867-2,-10632,31;	1	P-1819-1,29297,14;	1	NA	0	NA	0	NA	0
Traf3ip3	0.01	0.65	0.03	0.02	Traf3ip3	0.04	0.07	0.31	0.11	Traf3ip3	NA	0	NA	0	P-5798-1,-6852,10;	1	NA	0	NA	0	NA	0
Traip	6.55	6.69	0.98	0.79	Traip	4.91	4.39	1.13	0.27	Traip	NA	0	NA	0	P-2621-1,12933,13;	1	NA	0	NA	0	NA	0
Trank1	0.06	0.53	0.13	0.03	Trank1	0.13	0.9	0.13	0	Trank1	NA	0	NA	0	P-471-1,8391,29;	1	NA	0	NA	0	NA	0
Trap1a	0	0.01	0.56	0.42	Trap1a	0	0	1	NA	Trap1a	NA	0	P-2675-1,86442,61;	1	P-2917-1,-116492,12;	1	NA	0	NA	0	NA	0
Trappc11	16.43	12.64	1.3	0.02	Trappc11	14.32	13.26	1.02	0.71	Trappc11	NA	0	NA	0	P-1311-1,11,16;	1	NA	0	NA	0	NA	0
Trappc12	9.21	8.58	1.07	0.52	Trappc12	6.79	8.45	0.91	0.34	Trappc12	NA	0	NA	0	P-5608-1,50618,10;	1	NA	0	NA	0	NA	0
Trcg1	0.01	0	2.17	0.42	Trcg1	0.03	0	3.93	0.42	Trcg1	NA	0	P-2284-1,-23882,68;	1	P-4292-1,23387,11;	1	NA	0	NA	0	NA	0
Treh	0	0	1	NA	Treh	0.07	0	8.35	0.36	Treh	NA	0	NA	0	P-1571-1,60827,15;	1	NA	0	NA	0	NA	0
Trex1	6.53	7.33	0.89	0.59	Trex1	5.8	4	1.24	0.06	Trex1	NA	0	NA	0	P-4702-1,628,10;	1	NA	0	NA	0	NA	0
Trib3	0.3	0.25	1.22	0.55	Trib3	0.1	0.08	0.62	0.24	Trib3	NA	0	NA	0	P-4550-1,-48,10;	1	NA	0	NA	0	NA	0
Trim28	277.27	209.68	1.32	0.05	Trim28	212.44	160.02	1.26	0.08	Trim28	NA	0	NA	0	P-4813-1,-676,10;	1	NA	0	NA	0	NA	0
Trip10	10.11	14.48	0.7	0.02	Trip10	9.7	10.81	0.83	0.03	Trip10	NA	0	NA	0	P-3538-2,-1012,11;	1	NA	0	NA	0	NA	0
Trmt2a	14.13	10.83	1.3	0.1	Trmt2a	10.23	8.66	1.21	0.25	Trmt2a	NA	0	NA	0	P-462-1,215,29;	1	NA	0	NA	0	NA	0
Trmt6	12.66	9.93	1.27	0.04	Trmt6	10.76	12.24	0.9	0.12	Trmt6	NA	0	NA	0	P-3027-1,75,12;	1	NA	0	NA	0	NA	0
Trmt61a	5.28	3.9	1.35	0.12	Trmt61a	4.3	2.47	1.26	0.02	Trmt61a	NA	0	NA	0	P-3629-2,27252,11;	1	NA	0	NA	0	NA	0
Trpc6	0.03	0.18	0.19	0	Trpc6	0.05	0.02	6.12	0.1	Trpc6	NA	0	NA	0	P-5632-1,447,10;	1	NA	0	NA	0	NA	0
Trub2	8.06	6.4	1.26	0.02	Trub2	7.1	5.02	1.46	0.1	Trub2	NA	0	NA	0	P-4727-1,104,10;	1	NA	0	NA	0	NA	0
Tsks	0.01	0.01	1.26	0.59	Tsks	0.06	0	7.27	0.35	Tsks	NA	0	NA	0	P-1086-1,27257,18;	1	NA	0	NA	0	NA	0
Tsku	6.7	10.7	0.63	0	Tsku	5.78	5.62	1.22	0.01	Tsku	NA	0	NA	0	P-1694-1,-320,15;	1	NA	0	NA	0	NA	0
Tspan4	8.67	43	0.2	0	Tspan4	7.56	4.61	1.44	0.36	Tspan4	NA	0	P-1369-1,49692,96;	1	P-5637-1,50170,10;	1	NA	0	NA	0	NA	0
Ttbk1	0.12	0.15	0.8	0.69	Ttbk1	0.21	0.07	7.81	0.1	Ttbk1	NA	0	NA	0	P-5685-1,3827,10;	1	NA	0	NA	0	NA	0
Ttbk2	4.04	5.02	0.8	0.3	Ttbk2	7.61	7.72	1.05	0.39	Ttbk2	NA	0	NA	0	P-1239-1,120,17;	1	NA	0	NA	0	NA	0
Ttc14	7.74	6.64	1.17	0.36	Ttc14	9.1	7.17	1.41	0.19	Ttc14	NA	0	NA	0	P-2208-1,-657191,13;	1	NA	0	NA	0	NA	0
Ttll9	0.4	0.23	1.69	0.08	Ttll9	0.34	0.33	0.75	0.01	Ttll9	NA	0	NA	0	P-4724-1,-162,10;	1	NA	0	NA	0	NA	0
Tubb3	0.14	6.18	0.02	0.4	Tubb3	0.07	0	8.14	0.12	Tubb3	NA	0	NA	0	P-3515-1,-4434,11;	1	NA	0	NA	0	NA	0
Tusc2	9.7	7.36	1.32	0.01	Tusc2	10.05	10.05	1.01	0.86	Tusc2	NA	0	NA	0	P-1212-1,-20,17;	1	NA	0	NA	0	NA	0
Tut1	12.12	7.67	1.58	0	Tut1	10.83	7.96	1.39	0	Tut1	NA	0	P-1250-1,-51,100;	1	P-1052-1,-26,18;	1	NA	0	NA	0	NA	0
Txndc11	7.68	11.78	0.65	0	Txndc11	7.17	7.88	0.83	0.03	Txndc11	NA	0	NA	0	P-1187-1,-238,17;	1	NA	0	NA	0	NA	0
Tyms	24.28	25.66	0.95	0.63	Tyms	22.52	19.63	1.11	0.69	Tyms	NA	0	NA	0	P-1145-1,198,17;	1	NA	0	NA	0	NA	0
Tyrobp	0.31	10.79	0.03	0.02	Tyrobp	0.28	2.08	0.15	0	Tyrobp	NA	0	NA	0	P-2179-1,-40145,13;	1	NA	0	NA	0	NA	0
Uba1	98.69	102.34	0.96	0.15	Uba1	95.1	78.1	1.17	0.02	Uba1	NA	0	NA	0	P-2918-1,129,12;	1	NA	0	NA	0	NA	0
Uba7	0.2	1.59	0.13	0	Uba7	0.19	0.29	0.98	0.97	Uba7	NA	0	NA	0	P-2621-1,-11638,13;	1	NA	0	NA	0	NA	0
Ube2v1	99.69	81.96	1.22	0.09	Ube2v1	90.85	83.91	1.03	0.55	Ube2v1	NA	0	NA	0	P-3698-1,26724,11;P-2080-1,-145,14;	2	P-3301-1,-90,21;	1	NA	0	NA	0
Ubn1	18.46	17.98	1.03	0.78	Ubn1	22.09	21.5	1.03	0.29	Ubn1	NA	0	NA	0	P-2505-1,-233,13;	1	NA	0	NA	0	NA	0
Uggt1	16.76	17.47	0.96	0.76	Uggt1	15.27	21.14	0.67	0	Uggt1	NA	0	P-148-1,164472,219;P-7346-1,106059,33;	2	P-2341-1,264,13;	1	P-3238-1,164387,21;	1	NA	0	NA	0
Ugt1a1	0	0.08	0.11	0.17	Ugt1a1	0.07	0	8.43	0.42	Ugt1a1	NA	0	NA	0	P-3638-1,51,11;P-3947-1,2736,11;	2	NA	0	NA	0	NA	0
Unc119b	22.94	20.39	1.13	0.11	Unc119b	22.01	15.12	1.25	0.19	Unc119b	NA	0	P-3676-1,-16660,50;	1	P-2058-1,-16665,14;P-1928-1,9609,14;	2	NA	0	NA	0	NA	0
Unc13a	0.03	0.1	0.37	0.49	Unc13a	0.04	0.06	5.19	0.11	Unc13a	NA	0	NA	0	P-3141-1,10834,12;P-3142-1,42080,12;	2	NA	0	NA	0	NA	0
Ung	21.38	13.8	1.55	0.02	Ung	19.03	15.85	1.09	0.1	Ung	NA	0	NA	0	P-4480-1,1134,10;	1	P-1871-1,834,28;	1	NA	0	NA	0
Upk2	0.07	0.02	3.08	0.08	Upk2	0.51	0.8	0.37	0.07	Upk2	NA	0	NA	0	P-1449-1,441,16;	1	NA	0	NA	0	NA	0
Urb1	6.62	4.66	1.42	0.08	Urb1	6.54	3.43	2.05	0.01	Urb1	NA	0	NA	0	P-4839-1,115,10;	1	NA	0	NA	0	NA	0
Urod	29.8	24.34	1.22	0.25	Urod	26.15	14.92	1.66	0.03	Urod	NA	0	NA	0	P-5069-1,-90,10;P-5263-1,7416,10;	2	NA	0	NA	0	NA	0
Usmg5	123.69	97.48	1.27	0.35	Usmg5	91.19	81.83	1.22	0.07	Usmg5	NA	0	NA	0	P-3305-1,-162,12;	1	NA	0	NA	0	NA	0
Uso1	23.54	24.75	0.95	0.71	Uso1	20.3	26.47	0.75	0	Uso1	NA	0	NA	0	P-1116-1,-212,18;	1	P-6064-1,28,16;	1	NA	0	NA	0
Usp1	50.02	51.23	0.98	0.81	Usp1	53.09	84.29	0.61	0.02	Usp1	NA	0	P-6616-1,-69376,35;	1	P-5070-1,-20031,10;	1	P-3920-1,294,19;	1	NA	0	NA	0
Utp20	12.22	11.1	1.1	0.47	Utp20	14.17	11.8	1.2	0.02	Utp20	NA	0	NA	0	P-897-1,23,19;	1	NA	0	NA	0	NA	0
Vamp5	0.11	0.81	0.15	0	Vamp5	0.17	0.15	1.09	0.91	Vamp5	NA	0	NA	0	P-4348-1,91,11;	1	NA	0	NA	0	NA	0
Vasp	26.61	56.97	0.47	0	Vasp	22.18	13.52	1.94	0.04	Vasp	NA	0	NA	0	P-2985-1,1758,12;	1	NA	0	NA	0	NA	0
Vdac1	173.38	124.16	1.4	0.08	Vdac1	191.22	210.22	0.86	0.01	Vdac1	NA	0	NA	0	P-5240-1,-557,10;	1	P-1421-2,223,32;P-395-1,792,56;	2	NA	0	NA	0
Vipr1	0.04	0.07	0.61	0.67	Vipr1	0.02	0.02	0.7	0.44	Vipr1	NA	0	NA	0	P-3398-1,-626,11;	1	NA	0	NA	0	NA	0
Vmn1r2	0	0	1	NA	Vmn1r2	0.08	0	8.9	0.42	Vmn1r2	NA	0	P-5933-3,-107586,37;	1	P-5201-1,-113531,10;P-4304-1,-121236,11;P-2720-1,-116130,12;P-1897-3,-107829,14;P-1434-1,-105640,16;P-833-1,-109582,20;P-810-3,-104241,21;P-511-2,-121892,27;P-426-1,-119043,32;P-380-1,-106346,35;P-214-12,-89067,67;	11	NA	0	NA	0	NA	0
Vmn1r40	0	0	1	NA	Vmn1r40	0	0	1	NA	Vmn1r40	NA	0	NA	0	P-5817-1,-33808,10;	1	NA	0	NA	0	NA	0
Vmn2r-ps159	0.01	0.01	0.89	0.86	Vmn2r-ps159	0.05	0	6.04	0.42	Vmn2r-ps159	NA	0	NA	0	P-3221-1,11646,12;	1	NA	0	NA	0	NA	0
Vmn2r87	0.01	0.02	0.67	0.57	Vmn2r87	0.05	0.08	6.34	0.22	Vmn2r87	NA	0	NA	0	P-5241-1,-45117,10;	1	NA	0	NA	0	NA	0
Vps18	8.09	5.45	1.48	0.02	Vps18	6.97	5.69	1.45	0.01	Vps18	NA	0	NA	0	P-2527-1,-15,13;	1	NA	0	NA	0	NA	0
Vps37d	8.66	8.11	1.07	0.65	Vps37d	7.33	6	1.44	0.11	Vps37d	NA	0	NA	0	P-3904-1,895,11;	1	NA	0	NA	0	NA	0
Vwa1	0.99	3.51	0.28	0	Vwa1	1.04	0.54	3.65	0.02	Vwa1	NA	0	NA	0	P-5338-1,181,10;P-4207-1,3980,11;	2	NA	0	NA	0	NA	0
Wdr24	11.33	6.27	1.81	0.03	Wdr24	9.41	6.06	1.87	0.01	Wdr24	NA	0	NA	0	P-3926-1,-59,11;P-188-1,-9910,76;	2	NA	0	NA	0	NA	0
Wdr31	3.14	1.44	2.18	0.03	Wdr31	2.91	2.52	0.99	0.95	Wdr31	NA	0	NA	0	P-4823-1,101,10;	1	NA	0	NA	0	NA	0
Wdr41	11.59	8.88	1.3	0.03	Wdr41	12.3	10.76	1.11	0.03	Wdr41	NA	0	NA	0	P-3460-1,41829,11;	1	P-5153-1,300,17;	1	NA	0	NA	0
Emp3	12	55.41	0.22	0	Emp3	12.08	7	2.03	0.02	Emp3	NA	0	NA	0	P-5812-1,17462,10;	1	NA	0	NA	0	NA	0
Polr1c	55.53	35.76	1.55	0.07	Polr1c	36.61	19.98	2.02	0.05	Polr1c	NA	0	NA	0	P-2064-1,7,14;	1	NA	0	NA	0	NA	0
Wdtc1	15.85	8.5	1.86	0.01	Wdtc1	16.91	15.44	1.14	0	Wdtc1	NA	0	P-4340-1,27074,45;	1	P-3297-1,46153,12;P-1527-1,45644,15;	2	P-2189-2,46207,26;	1	NA	0	NA	0
Whsc1	21.39	17.15	1.25	0.13	Whsc1	23.39	24.33	0.93	0.14	Whsc1	NA	0	NA	0	P-4027-1,-1095,11;	1	NA	0	NA	0	NA	0
Wrnip1	21.5	21.5	1	1	Wrnip1	15.99	15.05	0.98	0.79	Wrnip1	NA	0	NA	0	P-3032-1,863,12;	1	NA	0	NA	0	NA	0
Xkr8	1.06	1.71	0.62	0.04	Xkr8	1.39	1.21	1.37	0.15	Xkr8	NA	0	NA	0	P-2300-1,129,13;	1	NA	0	NA	0	NA	0
Xrcc3	7.62	4.28	1.78	0.01	Xrcc3	5.46	6.23	0.78	0.01	Xrcc3	NA	0	NA	0	P-5234-1,-1761,10;P-2241-1,318,13;	2	P-1081-1,-2892,37;	1	NA	0	NA	0
Xrra1	0.04	0.05	0.94	0.82	Xrra1	0.14	0.2	0.65	0.05	Xrra1	NA	0	NA	0	P-2712-1,58226,12;	1	NA	0	NA	0	NA	0
Yeats4	44.38	34.3	1.29	0.11	Yeats4	39.89	33.63	1.11	0.05	Yeats4	NA	0	P-520-1,16335,147;	1	P-5307-1,-5545,10;	1	P-3604-2,9,20;	1	NA	0	NA	0
Yif1a	16.75	16.85	0.99	0.95	Yif1a	12.6	10.11	1.18	0.04	Yif1a	NA	0	NA	0	P-143-1,-510,97;	1	P-1819-1,-487,29;	1	NA	0	NA	0
Yif1b	31.95	28.66	1.11	0.18	Yif1b	26.83	19.64	1.53	0.04	Yif1b	NA	0	P-2569-1,952,63;	1	P-4149-1,-25,11;	1	NA	0	NA	0	NA	0
Yipf3	24.06	20.83	1.16	0.13	Yipf3	20.28	14.69	1.6	0.07	Yipf3	NA	0	NA	0	P-2064-1,-33,14;	1	NA	0	NA	0	NA	0
Zbtb4	1.04	2.42	0.43	0.01	Zbtb4	2.58	3.79	0.77	0.01	Zbtb4	NA	0	NA	0	P-2614-2,23829,13;	1	NA	0	NA	0	NA	0
Zbtb41	5.22	8.37	0.62	0.2	Zbtb41	9.48	10.42	1.01	0.62	Zbtb41	NA	0	NA	0	P-2109-1,318,14;	1	NA	0	NA	0	NA	0
Zbtb48	8.49	5.23	1.62	0.05	Zbtb48	5.31	3.29	1.61	0.04	Zbtb48	NA	0	NA	0	P-3526-1,-263,11;	1	P-2716-1,17846,23;	1	NA	0	NA	0
Zbtb9	6.66	4.62	1.44	0.07	Zbtb9	6.39	5.08	1.66	0.04	Zbtb9	NA	0	NA	0	P-5765-1,-23966,10;	1	NA	0	NA	0	NA	0
Zcchc10	8.79	7.08	1.24	0.08	Zcchc10	7.73	7.04	1.13	0.34	Zcchc10	NA	0	NA	0	P-5536-1,-15615,10;	1	NA	0	NA	0	NA	0
Zdhhc19	0	0	1	NA	Zdhhc19	0.03	0	4.46	0.42	Zdhhc19	NA	0	P-2109-1,27866,73;	1	P-2640-1,3591,13;	1	P-1027-1,19823,37;	1	NA	0	NA	0
Zdhhc22	0	0	1	NA	Zdhhc22	0	0	1	NA	Zdhhc22	NA	0	NA	0	P-181-1,-5726,78;	1	NA	0	NA	0	NA	0
Zdhhc7	7.93	10.61	0.75	0.03	Zdhhc7	6.71	4.53	1.59	0.06	Zdhhc7	NA	0	P-6731-3,96307,35;P-3747-1,33367,49;P-2087-2,64408,73;	3	P-5177-1,96335,10;	1	NA	0	NA	0	NA	0
Zfp128	1.59	1.44	1.1	0.66	Zfp128	2.2	1.27	2.25	0	Zfp128	NA	0	NA	0	P-4417-1,-128,10;	1	NA	0	NA	0	NA	0
Zfp13	8.5	5.81	1.46	0.07	Zfp13	7.83	9.28	0.95	0.55	Zfp13	NA	0	NA	0	P-3357-1,552,12;	1	NA	0	NA	0	NA	0
Zfp180	10.26	9.21	1.11	0.16	Zfp180	10	9.79	1.01	0.68	Zfp180	NA	0	NA	0	P-4416-1,478,10;	1	NA	0	NA	0	NA	0
Zfp28	3.15	2.38	1.33	0.08	Zfp28	2.83	2.67	0.9	0.02	Zfp28	NA	0	NA	0	P-4654-1,-46,10;	1	P-5181-2,31,17;	1	NA	0	NA	0
Zfp286	4.19	3.52	1.19	0.04	Zfp286	2.93	4.42	0.84	0.1	Zfp286	NA	0	P-4803-1,-19985,42;	1	P-4792-1,32557,10;	1	NA	0	NA	0	NA	0
Zfp3	2.84	1.29	2.2	0	Zfp3	3.79	3.78	0.8	0.02	Zfp3	NA	0	NA	0	P-5789-1,13218,10;P-1856-1,74,14;	2	P-4786-1,428,18;	1	NA	0	NA	0
Zfp324	2.99	3.53	0.85	0.28	Zfp324	3.94	2.99	1.41	0.03	Zfp324	NA	0	NA	0	P-4473-1,-69,10;	1	NA	0	NA	0	NA	0
Zfp329	4.9	3.59	1.36	0.1	Zfp329	6.82	6.11	1.31	0.07	Zfp329	NA	0	NA	0	P-2427-2,38113,13;	1	NA	0	NA	0	NA	0
Wdr90	15.23	9.54	1.6	0.15	Wdr90	10.37	5.9	2.01	0.07	Wdr90	NA	0	NA	0	P-397-1,-44,34;	1	NA	0	NA	0	NA	0
Zfp382	2.52	2.91	0.87	0.62	Zfp382	2.68	4.04	0.61	0.01	Zfp382	NA	0	NA	0	P-1522-1,21742,15;	1	P-3769-1,-6470,20;	1	NA	0	NA	0
Zfp518a	5.1	5.52	0.92	0.85	Zfp518a	5.86	8.61	0.74	0	Zfp518a	NA	0	NA	0	P-5581-1,-498,10;	1	NA	0	NA	0	NA	0
Zfp575	1.13	1.72	0.66	0.01	Zfp575	1.14	1.57	0.59	0.03	Zfp575	NA	0	NA	0	P-791-1,-13499,21;	1	NA	0	NA	0	NA	0
Apex1	123.36	59.45	2.07	0.01	Apex1	87.52	82.96	1	0.96	Apex1	NA	0	NA	0	P-1649-1,-43,15;	1	NA	0	NA	0	NA	0
Zfp62	16.51	13.23	1.25	0.25	Zfp62	18.03	18.37	1.24	0.16	Zfp62	NA	0	NA	0	P-1874-1,731,14;	1	NA	0	NA	0	NA	0
Zfp663	0.03	0.23	0.16	0.08	Zfp663	0.15	0.32	0.68	0.48	Zfp663	NA	0	NA	0	P-3348-1,7700,12;P-2834-1,30652,12;	2	NA	0	NA	0	NA	0
Zfp689	2.73	2.36	1.16	0.49	Zfp689	2.45	2.48	1.31	0.27	Zfp689	NA	0	NA	0	P-3644-1,-5904,11;	1	NA	0	NA	0	NA	0
Zfp593	11.74	5.71	2.06	0	Zfp593	7.6	4.8	1.72	0.15	Zfp593	NA	0	NA	0	P-5482-1,144,10;	1	NA	0	NA	0	NA	0
Zfp707	5.59	4.34	1.29	0.07	Zfp707	3.14	3.31	0.91	0.07	Zfp707	NA	0	NA	0	P-3240-1,-42,12;	1	NA	0	NA	0	NA	0
Zfp790	3.25	3.86	0.84	0.37	Zfp790	3.56	2.96	1.38	0.08	Zfp790	NA	0	P-7010-1,13959,34;	1	P-2249-1,-96,13;	1	NA	0	NA	0	NA	0
Zfp825	8.57	7.37	1.16	0.21	Zfp825	6.34	4.83	1.03	0.68	Zfp825	NA	0	NA	0	P-960-3,-46715,19;	1	NA	0	NA	0	NA	0
Zfp839	3.55	3.05	1.16	0.28	Zfp839	3.51	3.2	1.32	0.05	Zfp839	NA	0	NA	0	P-448-1,-4926,30;	1	P-3382-1,7166,21;	1	NA	0	NA	0
Zfp869	16.8	12.75	1.32	0.12	Zfp869	11.57	11.64	1.13	0.18	Zfp869	NA	0	NA	0	P-2591-1,-6298,13;	1	NA	0	NA	0	NA	0
Zfp938	4.41	3.21	1.37	0.28	Zfp938	3.85	5.29	0.91	0.29	Zfp938	NA	0	NA	0	P-1816-1,62638,14;	1	NA	0	NA	0	NA	0
Zfp939	1.52	1.61	0.94	0.66	Zfp939	1.37	1.5	1.01	0.98	Zfp939	NA	0	NA	0	P-137-1,6514,100;	1	NA	0	NA	0	NA	0
Zfp94	1.88	1.06	1.77	0.11	Zfp94	1.4	0.73	2.43	0.01	Zfp94	NA	0	NA	0	P-1944-1,-4,14;	1	P-3890-1,124,19;	1	NA	0	NA	0
Zfp945	3.43	3.02	1.14	0.67	Zfp945	5.02	5.89	0.85	0.1	Zfp945	NA	0	NA	0	P-4170-1,-215,11;	1	NA	0	NA	0	NA	0
Zfp948	8.5	14.75	0.58	0.13	Zfp948	6.25	8.17	0.58	0	Zfp948	NA	0	NA	0	P-5590-1,-93,10;	1	NA	0	NA	0	NA	0
Zfp953	0.67	0.62	1.09	0.76	Zfp953	1.08	1.14	1.22	0.16	Zfp953	NA	0	NA	0	P-3994-1,145,11;	1	NA	0	NA	0	NA	0
Zfp954	3.66	3.19	1.15	0.25	Zfp954	2.33	2.07	2.02	0.03	Zfp954	NA	0	NA	0	P-4599-1,40481,10;P-3771-1,119,11;	2	P-7395-1,107674,15;	1	NA	0	NA	0
Zfp963	2.99	2.96	1.01	0.95	Zfp963	2.74	2.33	1.19	0.38	Zfp963	NA	0	NA	0	P-2591-1,32940,13;	1	NA	0	NA	0	NA	0
Zfyve21	16.61	22.06	0.75	0.06	Zfyve21	13.2	7.49	1.87	0.05	Zfyve21	NA	0	NA	0	P-5234-1,1432,10;P-2241-1,-647,13;	2	P-1081-1,2563,37;	1	NA	0	NA	0
Zmym6	6.34	4.89	1.3	0.13	Zmym6	6.29	5.19	1.17	0.38	Zmym6	NA	0	NA	0	P-959-1,3,19;	1	NA	0	NA	0	NA	0
Znhit2	12.8	8.83	1.45	0.05	Znhit2	8.49	4.78	1.58	0.03	Znhit2	NA	0	NA	0	P-4127-1,666,11;	1	NA	0	NA	0	NA	0
Znhit3	11.44	9.16	1.25	0.32	Znhit3	7.23	3.39	2.34	0.02	Znhit3	NA	0	NA	0	P-5875-1,-48,10;P-170-1,-27757,82;	2	NA	0	NA	0	NA	0
Zscan10	0.01	0	1.68	0.19	Zscan10	0.03	0	4.13	0.18	Zscan10	NA	0	NA	0	P-3357-1,-1921,12;	1	NA	0	NA	0	NA	0
Zscan18	6.87	3.29	2.08	0.15	Zscan18	2.99	3.05	1.01	0.95	Zscan18	NA	0	NA	0	P-2427-2,-5087,13;	1	NA	0	NA	0	NA	0
Zscan20	2.59	1.68	1.54	0.06	Zscan20	2.79	1.98	1.18	0.04	Zscan20	NA	0	NA	0	P-2373-1,121,13;	1	P-6384-1,337059,15;	1	NA	0	NA	0
Zswim1	4.58	3.31	1.38	0.04	Zswim1	3.79	4.63	0.92	0.47	Zswim1	NA	0	NA	0	P-1725-1,438,15;	1	NA	0	NA	0	NA	0

## Sheet: Wt1 targets no Six2 bound
GeneSymbol	MeanTPM_E16.5Six2+	MeanTPM_E16.5Six2-	FoldChange	Pvalue	GeneSymbol	MeanTPM_E16.5Cited1+	MeanTPM_P2Six2+	FoldChange	Pvalue	GeneSymbol	Six2_PeakID	Six2_PeakCount	Hoxd11_PeakID	Hoxd11_PeakCount	Osr1_PeakID	Osr1_PeakCount	Wt1_PeakID	Wt1_PeakCount	Sall1_PeakID	Sall1_PeakCount	ß-catenin_PeakID	ß-catenin_PeakCount
0610009L18Rik	1.71515	2.3056	0.745013	0.14866	0610009L18Rik	1.44272	1.78855	18.1341	0.0654884	0610009L18Rik	NA	0	NA	0	P-3366-1,1011,12;	1	P-153-1,1735,89;	1	NA	0	NA	0
Tmem256	42.3032	55.3503	0.764323	0.195809	Tmem256	26.414	5.44688	4.85082	0.0672396	Tmem256	NA	0	NA	0	NA	0	P-622-1,-667,46;	1	NA	0	NA	0
1700006E09Rik	0	0	1	NA	1700006E09Rik	0	0	1	NA	1700006E09Rik	NA	0	NA	0	P-912-1,40264,19;	1	P-1207-4,40278,35;	1	NA	0	P-577-1,-832,50;	1
1700011L22Rik	0	0.00953205	0.511979	0.42265	1700011L22Rik	0	0	1	NA	1700011L22Rik	NA	0	NA	0	NA	0	P-1327-2,218559,33;	1	P-8995-1,217958,13;	1	P-3345-1,-9488,32;	1
1700011M02Rik	0	0	1	NA	1700011M02Rik	0	0	1	NA	1700011M02Rik	NA	0	NA	0	NA	0	P-6735-1,104220,15;	1	NA	0	NA	0
1700017D01Rik	0	0	1	NA	1700017D01Rik	0	0	1	NA	1700017D01Rik	NA	0	NA	0	NA	0	P-5710-1,9539,16;	1	NA	0	NA	0
1700019D03Rik	0.05871	0.378532	0.176845	0.0957529	1700019D03Rik	0.553143	0	56.3143	0.107647	1700019D03Rik	NA	0	NA	0	NA	0	P-2743-1,80288,23;	1	P-2460-2,-69281,19;	1	NA	0
1700021F05Rik	15.1398	14.5479	1.04066	0.788729	1700021F05Rik	19.4549	29.9104	0.54487	0.0456344	1700021F05Rik	NA	0	NA	0	NA	0	P-3393-2,-67,21;	1	NA	0	NA	0
1700023F06Rik	0.0335962	0.0592599	0.629458	0.628341	1700023F06Rik	0.158836	0	16.8836	0.14297	1700023F06Rik	NA	0	NA	0	NA	0	P-4609-1,15946,18;	1	NA	0	NA	0
1700029P11Rik	0	0	1	NA	1700029P11Rik	0.0994882	0	10.9488	0.42265	1700029P11Rik	NA	0	NA	0	NA	0	P-6594-1,5213,15;	1	NA	0	NA	0
1700060C20Rik	0.0179093	0	2.79093	0.42265	1700060C20Rik	0.0191857	0	2.91857	0.42265	1700060C20Rik	NA	0	P-5971-1,-5643,37;P-5641-1,16014,39;	2	NA	0	P-2761-1,-12887,23;	1	NA	0	P-3916-1,-5144,31;	1
1700069L16Rik	0	0	1	NA	1700069L16Rik	0.14471	0	15.471	0.42265	1700069L16Rik	NA	0	NA	0	NA	0	P-7229-1,55784,15;	1	NA	0	NA	0
1700086L19Rik	0.193431	0.244547	0.79919	0.713318	1700086L19Rik	0.0649306	0.471452	0.136396	0.0182203	1700086L19Rik	NA	0	NA	0	NA	0	P-5832-2,-4520,16;	1	NA	0	NA	0
1810032O08Rik	9.24731	4.92052	1.87755	0.158942	1810032O08Rik	4.96159	1.11758	3.98143	0.0600344	1810032O08Rik	NA	0	NA	0	NA	0	P-1803-1,11289,29;	1	P-5190-1,-58,15;	1	NA	0
1810037I17Rik	25.7369	25.1275	1.02424	0.891239	1810037I17Rik	17.2305	23.534	0.674052	0.0194133	1810037I17Rik	NA	0	NA	0	NA	0	P-1343-1,-65,33;	1	P-3482-2,470,17;	1	NA	0
2310007B03Rik	0.020404	0.0221964	0.944328	0.923977	2310007B03Rik	0.0947918	0	10.4792	0.201477	2310007B03Rik	NA	0	NA	0	P-3432-1,-13641,11;	1	P-5580-2,-15869,16;	1	NA	0	NA	0
2310022B05Rik	28.2351	75.1216	0.375942	3.42576e-06	2310022B05Rik	27.2942	21.1752	1.19114	0.182007	2310022B05Rik	NA	0	NA	0	P-1222-1,14,17;	1	P-3476-1,100,20;	1	NA	0	NA	0
2410016O06Rik	7.54188	5.83215	1.29265	0.0713775	2410016O06Rik	7.12488	3.95815	2.11294	0.0961312	2410016O06Rik	NA	0	NA	0	NA	0	P-3789-2,143,20;	1	NA	0	NA	0
2410089E03Rik	7.3664	7.11086	1.03589	0.811064	2410089E03Rik	9.84007	10.2028	1.03428	0.211257	2410089E03Rik	NA	0	NA	0	NA	0	P-4171-1,-79,19;P-2530-1,110576,24;	2	NA	0	NA	0
2410141K09Rik	0	0	1	NA	2410141K09Rik	0.465874	0	47.5874	0.42265	2410141K09Rik	NA	0	NA	0	NA	0	P-7471-1,-147072,15;P-3666-1,-2108,20;	2	NA	0	NA	0
Wnk4	30.1608	4.5101	6.6748	0.0247667	Wnk4	25.4555	15.5392	1.67867	0.0186934	Wnk4	NA	0	P-6407-1,-1301,36;	1	P-5786-1,-1221,10;	1	P-2458-1,-1165,25;	1	P-6937-1,-1128,14;	1	NA	0
3110079O15Rik	0.228712	0.0278532	6.30626	0.472962	3110079O15Rik	0	0	1	NA	3110079O15Rik	NA	0	NA	0	NA	0	P-2696-2,40210,23;	1	NA	0	NA	0
4430402I18Rik	0.0510384	0.0792657	0.683783	0.58514	4430402I18Rik	0.122598	0.171414	0.375814	0.00528226	4430402I18Rik	NA	0	NA	0	NA	0	P-6188-1,379,16;	1	NA	0	NA	0
4921524J17Rik	11.5419	13.5716	0.850555	0.281209	4921524J17Rik	12.394	12.5249	0.816458	0.145903	4921524J17Rik	NA	0	NA	0	NA	0	P-6366-1,21088,15;	1	P-1551-1,53554,22;	1	NA	0
4930412O13Rik	0.025904	0.594951	0.0593503	0.0358185	4930412O13Rik	0.380362	0	39.0362	0.00365834	4930412O13Rik	NA	0	NA	0	P-2934-1,-1548,12;	1	P-5549-1,-2626,17;	1	NA	0	NA	0
4930572O03Rik	0	0	1	NA	4930572O03Rik	0.0382604	0	4.82604	0.42265	4930572O03Rik	NA	0	NA	0	NA	0	P-5958-1,-54011,16;P-3859-1,-43867,19;P-2712-1,-55409,23;P-2296-1,-43190,25;P-2156-1,-40040,26;P-1022-3,14096,37;	6	P-5891-1,14289,14;	1	NA	0
4930578C19Rik	0	0.0240823	0.293408	0.18792	4930578C19Rik	0.0193773	0	2.93773	0.42265	4930578C19Rik	NA	0	NA	0	NA	0	P-3174-1,297122,21;	1	P-7136-2,224837,14;P-5396-1,297242,15;	2	NA	0
4930595D18Rik	0	0	1	NA	4930595D18Rik	0.0691906	0	7.91906	0.42265	4930595D18Rik	NA	0	NA	0	NA	0	P-6039-2,-9374,16;	1	NA	0	NA	0
4931409K22Rik	0.0479053	0.0440148	1.07203	0.883155	4931409K22Rik	0.163488	0.254866	0.472627	0.00398247	4931409K22Rik	NA	0	NA	0	NA	0	P-750-1,4407,43;	1	NA	0	NA	0
4932411N23Rik	0	0	1	NA	4932411N23Rik	0.00622981	0	1.62298	0.42265	4932411N23Rik	NA	0	NA	0	P-3254-1,56161,12;	1	P-6042-1,60859,16;P-5178-1,58090,17;P-3961-1,138387,19;P-2611-1,56827,24;	4	P-10120-5,831832,12;P-6253-1,43594,14;P-7179-2,960465,14;P-151-14,86038,50;	4	NA	0
4933421I07Rik	0	0	1	NA	4933421I07Rik	0.00824441	0	1.82444	0.42265	4933421I07Rik	NA	0	NA	0	NA	0	P-6370-1,-28722,15;	1	P-84-2,-14534,67;	1	NA	0
4933427D14Rik	8.05029	5.14469	1.56368	0.138398	4933427D14Rik	7.34299	6.05837	1.05609	0.563984	4933427D14Rik	NA	0	NA	0	NA	0	P-5377-1,-3491,17;	1	NA	0	NA	0
5430419D17Rik	0	0	1	NA	5430419D17Rik	0.0347938	0	4.47938	0.42265	5430419D17Rik	NA	0	P-805-1,26260,122;	1	NA	0	P-4646-1,144094,18;	1	NA	0	P-3676-1,60321,31;	1
5730455P16Rik	7.87167	7.13618	1.10292	0.409442	5730455P16Rik	9.33618	11.6555	0.759004	0.0150137	5730455P16Rik	NA	0	NA	0	NA	0	P-5392-1,31193,17;	1	NA	0	NA	0
6330409D20Rik	0	0.00833842	0.545303	0.42265	6330409D20Rik	0	0	1	NA	6330409D20Rik	NA	0	NA	0	NA	0	P-6034-1,13384,16;	1	NA	0	NA	0
6430503K07Rik	0	0	1	NA	6430503K07Rik	0.0821747	0	9.21747	0.42265	6430503K07Rik	NA	0	NA	0	P-1051-1,120528,18;	1	P-5900-1,7909,16;P-4691-1,7750,18;P-2399-1,6810,25;	3	NA	0	NA	0
6430571L13Rik	0.379645	0.124797	2.89061	0.0548564	6430571L13Rik	0.440473	0.351567	3.08452	0.178752	6430571L13Rik	NA	0	P-5860-1,37754,38;	1	P-549-1,41307,26;	1	P-2845-1,29442,23;P-2320-2,37743,25;	2	NA	0	NA	0
9030025P20Rik	1.3033	1.21741	1.06998	0.797642	9030025P20Rik	2.29233	0.546835	2.46602	0.169124	9030025P20Rik	NA	0	NA	0	NA	0	P-490-1,14508,52;	1	P-1155-2,106,25;	1	NA	0
9030624G23Rik	3.03181	1.94252	1.55789	0.0717782	9030624G23Rik	1.54154	1.49867	0.970806	0.785221	9030624G23Rik	NA	0	NA	0	NA	0	P-6355-1,-118333,16;	1	P-4583-1,-42460,16;	1	NA	0
9330159F19Rik	0.0644058	0.200545	0.353397	0.418568	9330159F19Rik	0.0340951	0	4.40951	0.42265	9330159F19Rik	NA	0	NA	0	NA	0	P-6655-1,47412,15;	1	NA	0	NA	0
9930012K11Rik	1.25377	3.38222	0.372549	0.0512096	9930012K11Rik	0.793373	0.65027	1.63706	0.0817173	9930012K11Rik	NA	0	NA	0	P-4501-1,-11235,10;P-2396-1,-253,13;	2	P-6926-1,-8552,15;P-1079-2,-11283,37;	2	NA	0	NA	0
9930021J03Rik	9.13424	8.11285	1.12574	0.522051	9930021J03Rik	18.294	21.2586	0.784534	0.237008	9930021J03Rik	NA	0	NA	0	NA	0	P-3813-2,-88,19;	1	NA	0	P-2285-1,-531,35;	1
A130010J15Rik	2.32807	2.29625	1.01379	0.92218	A130010J15Rik	2.4668	1.86994	1.26567	0.306013	A130010J15Rik	NA	0	NA	0	NA	0	P-3465-1,126,21;	1	P-4051-1,-499,16;	1	NA	0
A230046K03Rik	7.43952	8.71391	0.85392	0.40961	A230046K03Rik	9.27507	7.07703	1.4739	0.0132819	A230046K03Rik	NA	0	NA	0	P-5039-1,85373,10;	1	P-2419-1,10,25;	1	P-8066-1,-219,13;	1	NA	0
A4galt	0.18637	1.01325	0.191908	0.0595297	A4galt	1.165	0.511115	1.99613	0.0581384	A4galt	NA	0	P-2489-1,-49019,64;	1	NA	0	P-2128-1,69118,26;	1	P-10536-1,27746,12;P-5999-1,28345,14;	2	NA	0
A530032D15Rik	0	0.00900366	0.526214	0.42265	A530032D15Rik	0.249633	0	25.9633	0.42265	A530032D15Rik	NA	0	NA	0	P-5717-1,-76766,10;P-5959-1,12090,10;P-3549-1,-55797,11;P-850-1,-155669,20;	4	P-6984-1,16326,15;P-7743-1,78205,15;P-3114-1,-151666,22;P-3116-1,72931,22;P-2793-1,-71294,23;P-2030-1,25909,27;P-1544-1,13895,31;	7	NA	0	NA	0
AA792892	0.000281341	0	1.02813	0.42265	AA792892	0.226792	0	23.6792	0.42265	AA792892	NA	0	NA	0	NA	0	P-5729-1,-16593,16;P-5097-1,-13325,17;	2	NA	0	NA	0
AW554918	4.63428	4.3116	1.07467	0.480146	AW554918	5.23963	7.41424	0.763998	0.00386758	AW554918	NA	0	P-7603-1,408774,32;	1	P-2865-1,353134,12;P-83-1,331610,192;	2	P-5162-1,389283,17;	1	P-7611-1,240,13;P-1783-1,499257,21;	2	NA	0
AY761185	0	0	1	NA	AY761185	0	0	1	NA	AY761185	NA	0	NA	0	NA	0	P-6573-1,2212,15;	1	P-1552-1,-11281,22;	1	NA	0
Aamp	101.189	84.7276	1.19426	0.160593	Aamp	70.369	44.6208	1.65591	0.0359003	Aamp	NA	0	NA	0	NA	0	P-1807-1,-269,29;	1	NA	0	NA	0
Abca4	0.124839	0.168613	0.754926	0.201885	Abca4	0.174594	0.151045	0.943659	0.538281	Abca4	NA	0	P-2391-1,169268,66;	1	P-2062-1,77726,14;	1	P-6065-1,44209,16;P-2474-1,57860,24;	2	NA	0	NA	0
Abca6	0.0583216	0.178451	0.362543	0.246222	Abca6	0.0117863	0.302777	0.101385	0.00370487	Abca6	NA	0	NA	0	P-5533-1,-16906,10;	1	P-7220-1,45640,15;	1	P-5749-1,-32235,15;	1	NA	0
Abca9	0.00677115	1.03061	0.0161167	0.00835231	Abca9	0.0661412	0.218937	0.630414	0.160802	Abca9	NA	0	NA	0	NA	0	P-7220-1,-37940,15;	1	NA	0	NA	0
Abcd4	3.42906	5.09228	0.674025	0.0177795	Abcd4	2.73209	1.66133	1.28163	0.356786	Abcd4	NA	0	NA	0	NA	0	P-4830-1,27149,18;	1	P-4169-1,27218,16;	1	NA	0
Abi2	17.3951	14.4831	1.20092	0.319173	Abi2	27.8329	24.8795	1.06724	0.195559	Abi2	NA	0	NA	0	NA	0	P-233-2,43,71;	1	NA	0	NA	0
Acads	37.5971	21.5101	1.74753	0.0110592	Acads	30.1972	12.8777	2.34768	0.0613	Acads	NA	0	NA	0	P-1928-1,-6020,14;	1	P-1903-1,5705,28;	1	NA	0	P-4490-1,25583,30;	1
Acer2	0.437508	2.71527	0.164207	0.0720814	Acer2	1.06805	1.16228	0.747268	0.107834	Acer2	NA	0	P-7692-1,147353,32;	1	P-565-1,347390,25;	1	P-2220-1,247535,26;	1	P-1892-2,10593,21;	1	NA	0
Ache	0.114131	0.525107	0.231974	0.272385	Ache	0.449883	0.0294289	6.67873	0.00781024	Ache	NA	0	NA	0	NA	0	P-2186-1,-20,26;	1	NA	0	NA	0
Acp6	16.0969	8.77321	1.83383	0.0132574	Acp6	11.7072	12.3987	0.904098	0.139187	Acp6	NA	0	NA	0	P-4158-1,-124350,11;	1	P-909-2,-94,39;	1	NA	0	NA	0
Actg1	1604.3	1679.44	0.955258	0.557567	Actg1	1520.1	1111.98	1.50837	0.0783019	Actg1	NA	0	P-1981-2,105202,76;	1	P-3366-1,-1147,12;	1	P-5087-2,43464,17;P-4659-1,110403,18;P-153-1,-1871,89;	3	NA	0	P-4182-1,45122,30;	1
Actn2	0.0615952	0.420038	0.166486	0.213419	Actn2	0.0676151	0	7.76151	0.134756	Actn2	NA	0	NA	0	NA	0	P-5037-1,-374,17;	1	NA	0	NA	0
Adam29	0	0	1	NA	Adam29	0.0495386	0	5.95386	0.42265	Adam29	NA	0	NA	0	NA	0	P-3946-1,785957,19;	1	NA	0	NA	0
Adam6b	0	0	1	NA	Adam6b	0.0448596	0	5.48596	0.42265	Adam6b	NA	0	NA	0	NA	0	P-7674-1,-178888,15;P-6979-1,-177554,15;	2	NA	0	NA	0
Adamts4	1.37127	4.03692	0.341315	0.0883256	Adamts4	0.962991	4.65889	0.208561	0.000215731	Adamts4	NA	0	NA	0	NA	0	P-3331-1,12748,21;	1	P-475-2,-3441,34;	1	NA	0
Adamtsl2	0.0281247	0.212707	0.171188	0.0625179	Adamtsl2	0.038618	0.0650995	4.8618	0.091223	Adamtsl2	NA	0	NA	0	NA	0	P-5517-1,-69,17;	1	NA	0	P-4211-1,12113,30;	1
Adcy3	4.3035	10.4267	0.413303	0.0030078	Adcy3	3.78381	4.50482	1.03869	0.769282	Adcy3	NA	0	NA	0	P-5869-1,54949,10;	1	P-6601-1,-15709,15;	1	NA	0	NA	0
Adra1d	0.0138218	1.60668	0.014735	0.0938011	Adra1d	0.136344	0	14.6344	0.0933698	Adra1d	NA	0	NA	0	NA	0	P-3803-1,-245,20;	1	NA	0	NA	0
Aff2	0.265697	1.06833	0.25567	0.0134146	Aff2	1.06775	0.85957	1.28004	0.545252	Aff2	NA	0	NA	0	NA	0	P-4698-1,-431188,18;	1	NA	0	NA	0
Aff4	18.2332	22.2643	0.819025	0.2164	Aff4	31.8301	27.1129	1.24978	0.0193346	Aff4	NA	0	NA	0	NA	0	P-343-2,-162,60;	1	NA	0	NA	0
Afg3l1	16.1347	15.233	1.05915	0.313684	Afg3l1	14.5875	10.1674	1.3595	0.127158	Afg3l1	NA	0	P-1367-1,27136,96;	1	NA	0	P-4199-1,170,19;	1	NA	0	NA	0
Agap3	18.6462	17.1516	1.08709	0.368897	Agap3	16.7662	13.1014	1.22694	0.0480039	Agap3	NA	0	P-1178-1,47123,103;	1	NA	0	P-2624-1,924,24;	1	NA	0	NA	0
Agbl4	0.158322	0.00808895	9.30521	0.0553836	Agbl4	0.162505	0.363355	0.291274	0.014027	Agbl4	NA	0	P-1225-1,959584,101;	1	NA	0	P-5771-1,-46278,16;	1	P-1936-1,149619,21;	1	NA	0
Ago4	0.801781	1.35318	0.595507	0.182247	Ago4	1.07137	0.848353	1.38284	0.213568	Ago4	NA	0	NA	0	NA	0	P-6969-1,-376,15;	1	NA	0	NA	0
Agpat1	39.6671	31.4889	1.25963	0.0120421	Agpat1	35.9671	29.4566	1.15826	0.0386528	Agpat1	NA	0	NA	0	NA	0	P-4943-1,343,17;	1	P-4855-1,-1488,15;	1	NA	0
Agrn	47.3364	49.8286	0.949994	0.766228	Agrn	50.1899	68.5345	0.774221	0.103089	Agrn	NA	0	NA	0	NA	0	P-4438-1,4724,18;P-3639-3,-387,20;	2	NA	0	NA	0
Agtpbp1	4.13443	6.36536	0.650071	0.00926145	Agtpbp1	5.47865	3.78468	1.25236	0.104506	Agtpbp1	NA	0	P-6955-1,598986,34;P-2992-2,516785,56;	2	NA	0	P-3591-1,368273,20;	1	NA	0	NA	0
Ahcyl2	5.3286	5.31085	1.00333	0.955545	Ahcyl2	7.14701	5.88076	1.18529	0.00769	Ahcyl2	NA	0	NA	0	P-77-2,-20081,205;	1	P-249-1,-135,69;	1	P-10296-1,20146,12;P-8760-1,-21700,13;	2	NA	0
Aida	12.3534	22.4151	0.55132	0.000907488	Aida	12.6556	13.964	0.866006	0.130972	Aida	NA	0	NA	0	NA	0	P-2351-1,48510,25;	1	NA	0	NA	0
Aim1	0.0312771	0.267327	0.148839	0.0420474	Aim1	1.4718	0.223544	4.89697	0.00152114	Aim1	NA	0	NA	0	NA	0	P-2028-1,450,27;	1	P-1335-1,-109848,23;P-80-2,-104489,70;	2	P-2328-1,-144183,35;	1
Akap9	11.5562	6.99063	1.65216	0.169471	Akap9	19.0606	16.1863	1.17483	0.0484587	Akap9	NA	0	NA	0	NA	0	P-5980-1,137420,16;	1	P-1525-1,95462,22;	1	NA	0
Aldh3a2	5.98462	12.7578	0.469511	0.0124691	Aldh3a2	7.50891	7.61803	0.894087	0.11737	Aldh3a2	NA	0	P-7634-1,16890,32;	1	NA	0	P-5644-1,-50,16;	1	NA	0	NA	0
Aldh4a1	13.1879	8.11173	1.62502	0.000478614	Aldh4a1	16.9871	5.40479	2.928	0.0195127	Aldh4a1	NA	0	P-1375-1,17262,96;	1	NA	0	P-6170-1,15913,16;P-2630-1,1705,24;	2	NA	0	P-3419-1,17242,32;P-436-1,13713,55;	2
Alkbh2	5.28685	3.48058	1.51747	0.110423	Alkbh2	3.74961	3.54605	1.24267	0.0800558	Alkbh2	NA	0	NA	0	P-4480-1,-3344,10;	1	P-1871-1,-3044,28;	1	NA	0	NA	0
Alms1	6.13184	4.03587	1.51805	0.167276	Alms1	7.88753	6.82364	1.22407	0.0383605	Alms1	NA	0	NA	0	NA	0	P-6758-1,395,15;	1	NA	0	NA	0
Hoxb9	33.5181	5.28769	6.32882	0.0179445	Hoxb9	48.953	26.6208	1.81947	0.0111473	Hoxb9	NA	0	NA	0	NA	0	P-3918-2,-283,19;P-3599-1,-1430,20;	2	NA	0	NA	0
Amd1	27.7122	21.7723	1.27269	0.248345	Amd1	24.7216	16.8798	1.44665	0.0154679	Amd1	NA	0	P-7156-1,-37360,33;	1	NA	0	P-2607-1,-364,24;	1	NA	0	NA	0
Amn	0.136891	1.52833	0.0954874	0.0225293	Amn	1.1571	0.624098	1.29177	0.400126	Amn	NA	0	NA	0	NA	0	P-6039-2,-77246,16;	1	NA	0	NA	0
Ampd1	0.0315822	0.00398052	2.9743	0.474859	Ampd1	0	0	1	NA	Ampd1	NA	0	NA	0	NA	0	P-7574-1,28691,15;	1	NA	0	NA	0
Ang6	0	0	1	NA	Ang6	0	0	1	NA	Ang6	NA	0	NA	0	NA	0	P-7736-1,-24268,15;	1	NA	0	NA	0
Angptl2	15.1487	20.2837	0.746962	0.0440034	Angptl2	17.6184	30.6088	0.542489	0.00486181	Angptl2	NA	0	P-2108-1,-8729,73;	1	P-3734-1,-85165,11;P-3701-1,-61176,11;P-2552-1,-85800,13;P-1914-1,130,14;	4	P-6647-1,-85610,15;	1	NA	0	NA	0
Ankef1	0.118913	0.0742242	1.53059	0.406928	Ankef1	0.151603	0.234702	0.954112	0.773781	Ankef1	NA	0	P-8214-1,86116,30;	1	P-3026-1,-7,12;	1	P-6205-1,146415,16;	1	NA	0	NA	0
Ankle2	16.9299	15.1833	1.11496	0.495013	Ankle2	16.6713	16.9139	0.971765	0.421259	Ankle2	NA	0	NA	0	NA	0	P-5786-1,10,16;	1	NA	0	NA	0
Ankrd13b	16.2659	14.4949	1.1221	0.436864	Ankrd13b	12.7236	9.2136	1.27159	0.00661336	Ankrd13b	NA	0	NA	0	NA	0	P-3458-1,-3537,21;P-2493-2,-4222,24;	2	NA	0	NA	0
Ankrd17	19.6756	17.7695	1.10721	0.468423	Ankrd17	36.0967	43.6526	0.789612	0.118765	Ankrd17	NA	0	NA	0	NA	0	P-7053-1,707,15;P-2391-2,-389,25;	2	P-6645-1,37903,14;	1	NA	0
Anpep	3.91496	15.3473	0.255576	0.0209699	Anpep	12.7994	10.2005	1.10566	0.0541037	Anpep	NA	0	NA	0	P-4652-1,95,10;P-1260-1,2684,17;	2	P-4647-1,-1,18;	1	NA	0	NA	0
Aox3	0.104408	11.7529	0.00972617	0.027715	Aox3	0.217533	0.661608	1.14269	0.623455	Aox3	NA	0	P-7736-1,-40514,32;	1	NA	0	P-6415-1,51991,15;	1	NA	0	NA	0
Ap1b1	21.1485	16.1423	1.30994	0.0596075	Ap1b1	20.0626	13.6741	1.42646	0.0981614	Ap1b1	NA	0	P-294-1,63315,179;	1	NA	0	P-5018-1,63318,17;	1	NA	0	NA	0
Ap2a1	37.2055	42.9368	0.866548	0.250277	Ap2a1	32.6357	28.3587	1.14357	0.0663176	Ap2a1	NA	0	NA	0	NA	0	P-1198-2,-200,35;	1	NA	0	NA	0
Ap3b1	18.3955	21.3923	0.859977	0.0228173	Ap3b1	27.017	26.1163	0.977211	0.819768	Ap3b1	NA	0	P-78-1,218137,255;P-7047-1,215084,34;P-5877-2,216159,38;P-5407-2,280865,39;P-2595-1,326413,62;P-1436-1,249681,94;	6	NA	0	P-6147-2,249608,16;	1	NA	0	NA	0
Ap3m2	1.85451	2.22608	0.833831	0.199821	Ap3m2	1.68929	0.918848	1.94493	0.00364423	Ap3m2	NA	0	NA	0	NA	0	P-1624-1,-2474,30;	1	NA	0	NA	0
Apc	13.9462	10.2504	1.36019	0.289555	Apc	24.4976	26.8916	0.868367	0.315683	Apc	NA	0	P-5105-1,-60902,41;	1	NA	0	P-4928-1,-167942,17;	1	P-2255-1,-432,20;	1	NA	0
Aplp2	79.3209	78.9488	1.00471	0.971326	Aplp2	76.6888	118.307	0.62364	0.0112881	Aplp2	NA	0	NA	0	NA	0	P-6957-1,-69319,15;	1	P-5885-1,-68970,14;P-4623-1,-476,16;	2	P-1443-1,-256,39;	1
Apoa2	0.187145	0.0664935	2.57728	0.149852	Apoa2	0.0483742	0.354331	5.83742	0.42265	Apoa2	NA	0	NA	0	NA	0	P-3759-1,-2393,20;	1	NA	0	NA	0
Slc16a3	22.0764	11.827	1.86588	0.0386109	Slc16a3	14.3654	3.04167	4.112	0.0171376	Slc16a3	NA	0	NA	0	NA	0	P-1420-1,-18,32;	1	NA	0	NA	0
Aqp11	0.613418	0.754456	0.815505	0.561191	Aqp11	1.24255	0.580873	1.11226	0.788259	Aqp11	NA	0	NA	0	NA	0	P-2511-1,147,24;	1	NA	0	NA	0
Arap2	0.190702	0.413107	0.474352	0.217369	Arap2	0.344932	0.397811	0.755498	0.113592	Arap2	NA	0	NA	0	NA	0	P-5624-1,-91,16;	1	P-11354-1,716856,12;P-10003-1,765634,12;P-7516-3,672414,13;P-8339-1,822340,13;P-969-2,845326,26;	5	P-2454-1,59132,34;	1
Areg	0.0282334	0.49974	0.0750057	0.0209592	Areg	0.0455566	0.107155	0.247677	0.035344	Areg	NA	0	NA	0	NA	0	P-7497-1,-60628,15;	1	NA	0	NA	0
Arf3	49.3875	30.9543	1.59531	0.0407085	Arf3	59.6431	49.5046	1.16966	0.0160689	Arf3	NA	0	NA	0	NA	0	P-37-2,646,145;	1	NA	0	NA	0
Arf5	84.315	103.354	0.815805	0.145812	Arf5	66.2877	58.211	1.2735	0.162515	Arf5	NA	0	NA	0	NA	0	P-3629-1,280,20;	1	NA	0	NA	0
Arfip1	14.1541	17.3839	0.814312	0.346102	Arfip1	17.5283	23.7707	0.698876	0.0244962	Arfip1	NA	0	NA	0	P-2931-1,-354,12;	1	P-5608-2,-112,16;	1	NA	0	NA	0
Arid4a	6.75838	7.30007	0.925898	0.438049	Arid4a	11.3464	12.841	0.92433	0.685033	Arid4a	NA	0	NA	0	P-3751-1,-263,11;	1	P-1332-1,609,33;	1	P-10465-1,119,12;	1	NA	0
Arid4b	13.4563	11.1675	1.20477	0.392603	Arid4b	22.9898	24.8737	0.88917	0.297984	Arid4b	NA	0	P-8493-1,46904,30;	1	NA	0	P-6653-1,-640,15;P-6474-1,139118,15;	2	P-12240-1,73155,12;P-5354-1,445802,15;	2	P-4234-1,-456,30;	1
Arid5a	1.59944	1.1955	1.33508	0.243755	Arid5a	0.76885	0.457216	1.87916	0.0667557	Arid5a	NA	0	NA	0	NA	0	P-3117-1,-74,22;	1	NA	0	NA	0
Nbl1	16.8061	18.1109	0.927994	0.619121	Nbl1	22.6911	6.73656	3.94886	0.0245402	Nbl1	NA	0	NA	0	NA	0	P-1138-1,-19,36;	1	NA	0	NA	0
Arl6ip6	12.6409	12.7958	0.987903	0.931534	Arl6ip6	14.5707	15.3895	1.0877	0.314119	Arl6ip6	NA	0	NA	0	P-336-1,248408,40;	1	P-2048-1,190456,27;	1	P-6926-2,-653,14;P-4544-1,-998,16;	2	NA	0
Armc12	0	0	1	NA	Armc12	0	0	1	NA	Armc12	NA	0	NA	0	NA	0	P-1109-1,-7668,36;	1	P-7556-1,-7863,13;	1	NA	0
Arnt	17.0255	26.2716	0.648191	0.00386668	Arnt	19.7102	16.7043	1.16989	0.123155	Arnt	NA	0	NA	0	NA	0	P-1552-1,-6556,31;	1	NA	0	NA	0
Arpc2	78.5005	103.449	0.758859	0.0805629	Arpc2	78.8937	112.831	0.635029	0.0176861	Arpc2	NA	0	NA	0	P-4639-1,4145,10;	1	P-2659-1,4137,24;	1	NA	0	NA	0
Arpc5	33.2766	78.8398	0.422153	0.000980307	Arpc5	28.3152	34.8479	0.868607	0.10079	Arpc5	NA	0	P-6728-1,23945,35;	1	NA	0	P-5005-1,33670,17;P-545-2,65,49;	2	NA	0	NA	0
Arpc5l	36.9686	31.241	1.18328	0.197852	Arpc5l	24.3424	20.6638	1.14243	0.212833	Arpc5l	NA	0	NA	0	NA	0	P-2725-1,-79,23;	1	NA	0	NA	0
Arrb1	4.10994	13.3396	0.308619	0.00149568	Arrb1	5.68172	8.72974	0.659823	0.00110654	Arrb1	NA	0	NA	0	NA	0	P-6213-2,86363,16;P-1810-2,189,29;	2	NA	0	NA	0
Asb10	0.0201896	0.316581	0.0924414	0.000228621	Asb10	0.0482539	0.22979	0.335244	0.102924	Asb10	NA	0	NA	0	NA	0	P-750-1,-10605,43;	1	NA	0	NA	0
Ascc3	4.69301	5.95328	0.788662	0.125134	Ascc3	6.00759	4.43698	1.38287	0.0096917	Ascc3	NA	0	NA	0	NA	0	P-3392-1,242080,21;P-547-1,154,49;	2	NA	0	P-3652-1,-115,31;	1
Asl	15.142	8.48575	1.78348	0.00220316	Asl	11.8457	6.31976	1.87015	0.0430479	Asl	NA	0	NA	0	NA	0	P-4600-1,-4552,18;	1	NA	0	NA	0
Asmt	0	0.00782731	0.560937	0.42265	Asmt	0.085538	0	9.5538	0.42265	Asmt	NA	0	NA	0	P-3326-1,2405,12;P-2318-1,-684655,13;P-1520-1,-697993,15;P-747-2,-678366,22;P-708-1,-667331,22;	5	P-863-2,-681242,40;	1	P-1420-1,-662663,23;P-768-3,-654573,28;P-627-3,-651424,30;	3	NA	0
Asns	8.73786	7.97643	1.09534	0.355235	Asns	6.96837	6.3789	0.910168	0.14623	Asns	NA	0	NA	0	NA	0	P-6435-1,26965,15;	1	NA	0	NA	0
Aspg	0.150153	0.407811	0.383315	0.0636667	Aspg	0.289864	0.132849	2.47422	0.296318	Aspg	NA	0	NA	0	NA	0	P-4225-1,23759,19;	1	NA	0	NA	0
Asphd2	5.00733	4.47264	1.11928	0.25879	Asphd2	2.51752	2.46142	0.708991	0.152846	Asphd2	NA	0	NA	0	P-4352-1,-41102,11;	1	P-4232-1,-2934,19;	1	P-5111-1,-11073,15;	1	NA	0
Astl	0.0207341	0.018157	1.09153	0.930072	Astl	0.0317202	0	4.17202	0.42265	Astl	NA	0	NA	0	NA	0	P-414-1,-2647,55;	1	NA	0	NA	0
Astn2	0.193454	3.09137	0.0656012	0.0465536	Astn2	0.206165	0.432756	0.375324	0.0187963	Astn2	NA	0	P-1270-1,-74393,100;P-5362-1,633456,40;P-4256-1,761780,45;	3	NA	0	P-4565-1,373193,18;	1	NA	0	NA	0
Atp11c	8.52961	8.07768	1.05588	0.831919	Atp11c	13.6429	16.9679	0.810076	0.126268	Atp11c	NA	0	NA	0	P-3684-1,-823,11;	1	P-3995-1,-198,19;	1	NA	0	NA	0
Atp2c2	0.0122749	0.130037	0.159064	0.129947	Atp2c2	0.145732	0	15.5732	0.0378051	Atp2c2	NA	0	NA	0	NA	0	P-4317-2,-25564,18;	1	NA	0	P-1988-1,-23418,36;	1
Atp5d	186.695	152.767	1.22207	0.249103	Atp5d	166.587	126.639	1.27358	0.0360145	Atp5d	NA	0	NA	0	NA	0	P-6191-1,-2230,16;	1	NA	0	P-2890-1,85,33;	1
Atp5g1	98.0993	90.5992	1.08277	0.657007	Atp5g1	76.1225	43.6373	1.6494	0.0933121	Atp5g1	NA	0	NA	0	P-1570-1,9,15;	1	P-766-3,-296,43;	1	P-7622-1,-652,13;	1	NA	0
Atp6v1e2	0	0.00752174	0.57072	0.42265	Atp6v1e2	0	0	1	NA	Atp6v1e2	NA	0	P-4521-1,14709,44;	1	NA	0	P-6036-1,14757,16;	1	NA	0	NA	0
Atpaf1	10.2893	10.5904	0.971593	0.853185	Atpaf1	11.0291	7.8439	1.23081	0.126594	Atpaf1	NA	0	NA	0	NA	0	P-3893-1,263,19;	1	P-3590-1,296,17;	1	NA	0
Atpaf2	16.4785	12.7749	1.28969	0.144127	Atpaf2	13.5243	12.4697	1.32822	0.0071104	Atpaf2	NA	0	P-774-1,-38,125;	1	NA	0	P-4489-1,-507,18;	1	P-527-1,-300,33;	1	NA	0
Atrn	8.08631	9.29014	0.870557	0.430329	Atrn	9.98359	11.8257	0.844637	0.00617186	Atrn	NA	0	NA	0	P-4035-1,-301,11;	1	P-3213-3,281,21;	1	NA	0	NA	0
Atxn2	23.5616	20.7301	1.13652	0.395629	Atxn2	32.0953	36.0437	0.824193	0.369456	Atxn2	NA	0	P-7841-2,124110,31;	1	P-5335-1,-19932,10;P-3905-1,103627,11;	2	P-6887-1,1689,15;P-801-2,214,42;	2	P-1850-2,-260,21;	1	NA	0
Atxn7	4.9936	4.76677	1.04749	0.7721	Atxn7	6.58278	6.98943	0.959746	0.644573	Atxn7	NA	0	NA	0	NA	0	P-7258-2,261,15;	1	NA	0	NA	0
Atxn7l3	39.6987	33.3734	1.18947	0.0929347	Atxn7l3	33.163	19.5661	1.68779	0.0485772	Atxn7l3	NA	0	NA	0	P-2422-1,-968,13;	1	P-3843-1,-21377,19;P-551-1,-20223,49;	2	NA	0	NA	0
Aurkc	0.12416	0.0417019	2.59488	0.159203	Aurkc	0.133624	0.104834	14.3624	0.216322	Aurkc	NA	0	NA	0	P-4599-1,85521,10;	1	P-7395-1,18328,15;	1	NA	0	NA	0
Axin1	26.9145	20.8561	1.29035	0.0104113	Axin1	22.7796	22.0201	0.977157	0.493755	Axin1	NA	0	NA	0	NA	0	P-7217-1,-22,15;	1	NA	0	NA	0
Axl	22.4034	61.9219	0.361905	0.00086754	Axl	26.0955	24.6637	1.07225	0.137174	Axl	NA	0	NA	0	NA	0	P-2035-2,-55,27;	1	NA	0	NA	0
B130006D01Rik	0.0381085	0.0261835	1.32957	0.746274	B130006D01Rik	0.23953	0.209926	1.7076	0.285027	B130006D01Rik	NA	0	NA	0	NA	0	P-636-1,73288,46;	1	P-4036-1,-9613,16;	1	NA	0
B3galnt2	16.0628	13.2954	1.20799	0.0192813	B3galnt2	14.2695	13.095	1.08642	0.330835	B3galnt2	NA	0	NA	0	NA	0	P-2307-1,-74,25;	1	NA	0	NA	0
B3galt4	0.680524	0.800095	0.852399	0.512625	B3galt4	0.733527	0.466381	1.32681	0.673444	B3galt4	NA	0	NA	0	NA	0	P-6350-1,221,16;	1	P-1257-2,-4708,24;	1	NA	0
B4galnt1	0.746056	2.37298	0.317273	0.0176531	B4galnt1	1.92598	6.96318	0.343808	0.00229076	B4galnt1	NA	0	NA	0	NA	0	P-7617-1,-3366,15;P-4612-1,183,18;	2	NA	0	NA	0
B4galt3	20.1939	28.8934	0.699015	0.0199835	B4galt3	16.8782	15.9495	1.06734	0.322404	B4galt3	NA	0	NA	0	NA	0	P-3331-1,-7172,21;	1	NA	0	NA	0
B4galt6	5.56968	7.54428	0.738612	0.175685	B4galt6	8.11786	7.70654	1.00687	0.94945	B4galt6	NA	0	NA	0	NA	0	P-4372-1,-27,18;	1	NA	0	NA	0
B9d1	18.7827	16.5437	1.13526	0.436453	B9d1	14.6604	11.8922	1.56853	0.0397958	B9d1	NA	0	NA	0	NA	0	P-6356-1,5870,16;	1	NA	0	NA	0
Bad	11.4024	12.6835	0.899078	0.614614	Bad	9.42325	6.81268	1.27971	0.0976981	Bad	NA	0	NA	0	NA	0	P-6068-1,-422,16;	1	P-8233-1,8912,13;	1	NA	0
Bahd1	4.13716	4.75025	0.871207	0.243329	Bahd1	4.99664	3.96836	1.41108	0.0346282	Bahd1	NA	0	NA	0	NA	0	P-1177-2,-183,35;	1	NA	0	NA	0
Baiap2	5.04579	4.94868	1.01958	0.745473	Baiap2	4.64227	3.63022	1.15924	0.11924	Baiap2	NA	0	NA	0	P-5155-1,32,10;	1	P-456-4,153,53;	1	NA	0	P-2995-1,-17378,33;	1
Barx1	0.0237836	0.286849	0.113807	0.0476093	Barx1	0.0978409	0.186958	1.46178	0.576333	Barx1	NA	0	NA	0	NA	0	P-6597-1,43653,15;P-4984-1,36491,17;	2	NA	0	P-1598-1,137985,38;	1
Tnfrsf12a	15.3672	3.71654	4.1264	0.0287677	Tnfrsf12a	8.63481	5.41535	1.69778	0.135552	Tnfrsf12a	NA	0	NA	0	NA	0	P-718-1,-57,44;	1	NA	0	NA	0
Bcat1	0.444302	0.903362	0.497395	0.0520293	Bcat1	0.249785	1.00972	0.218597	0.00240843	Bcat1	NA	0	P-7742-1,650505,32;P-4663-1,675221,43;	2	P-3647-1,389242,11;	1	P-7155-1,266470,15;	1	P-10520-1,182499,12;P-6213-1,704996,14;	2	NA	0
Bcl3	0.166142	0.627902	0.276127	0.141062	Bcl3	0.21625	0.243098	0.620287	0.38075	Bcl3	NA	0	NA	0	NA	0	P-1184-1,5136,35;	1	NA	0	P-3118-1,-29442,32;P-3277-1,-26968,32;	2
Bcorl1	6.71629	6.16446	1.08937	0.582255	Bcorl1	10.936	8.86499	1.28695	0.212321	Bcorl1	NA	0	NA	0	P-1179-1,2421,17;	1	P-7493-1,746,15;P-4457-3,-55977,18;	2	NA	0	NA	0
Bcs1l	6.00731	4.96203	1.21023	0.250686	Bcs1l	5.1352	3.6267	1.27739	0.0485846	Bcs1l	NA	0	NA	0	P-3285-1,-52,12;	1	P-2317-1,35,25;	1	NA	0	NA	0
Bdp1	6.80799	5.99919	1.13459	0.373949	Bdp1	12.7291	12.4857	0.998952	0.993217	Bdp1	NA	0	NA	0	NA	0	P-4529-1,60,18;	1	NA	0	NA	0
Bend7	1.59473	0.6264	2.52158	0.0180953	Bend7	2.47087	3.03995	0.746362	0.0110379	Bend7	NA	0	NA	0	P-1790-1,146284,14;	1	P-6453-1,-45494,15;P-7137-1,-281,15;P-5082-1,10705,17;	3	NA	0	NA	0
Bhlhe41	0.235972	0.274304	0.865174	0.658744	Bhlhe41	0.258923	0.0811224	3.64499	0.219481	Bhlhe41	NA	0	NA	0	NA	0	P-7101-1,1772,15;	1	NA	0	P-2957-1,35228,33;	1
Bin1	23.0876	24.0061	0.961755	0.625472	Bin1	15.4229	12.2725	1.17728	0.0917114	Bin1	NA	0	NA	0	P-2783-1,107893,12;P-1965-1,224,14;	2	P-6093-1,-3,16;P-6159-1,37352,16;	2	NA	0	NA	0
Blk	0	0.00305428	0.766032	0.42265	Blk	0	0	1	NA	Blk	NA	0	NA	0	NA	0	P-7487-1,159640,15;	1	NA	0	NA	0
Bmi1	27.5053	22.2351	1.23692	0.279686	Bmi1	30.6403	43.6526	0.688293	0.0430538	Bmi1	NA	0	NA	0	NA	0	P-68-3,128,118;P-1041-2,4016,37;	2	NA	0	NA	0
Bmp1	42.4754	53.7561	0.79019	0.283467	Bmp1	29.5013	33.6747	0.871091	0.139149	Bmp1	NA	0	NA	0	NA	0	P-745-2,24,43;	1	NA	0	NA	0
Bms1	29.1124	23.8834	1.21885	0.012381	Bms1	31.2079	32.506	0.903235	0.248514	Bms1	NA	0	NA	0	NA	0	P-7102-1,122693,15;	1	NA	0	P-1263-1,-391,40;	1
Bnc1	0.0682629	0.0382027	1.62362	0.403236	Bnc1	0.243856	0.0232671	4.49031	0.0728035	Bnc1	NA	0	NA	0	NA	0	P-2254-1,-434,26;	1	P-7272-1,-119376,14;	1	NA	0
Bnip3	16.6293	18.9637	0.876966	0.280718	Bnip3	16.9878	10.8954	1.86186	0.008972	Bnip3	NA	0	NA	0	NA	0	P-21-2,-112,173;	1	P-4794-1,5020,15;	1	NA	0
Bnipl	0.519962	0.0722913	6.44007	0.00158587	Bnipl	0.768258	0.267758	7.26752	0.0184239	Bnipl	NA	0	NA	0	NA	0	P-5792-1,-2764,16;	1	NA	0	NA	0
Braf	5.23765	6.63206	0.790064	0.222068	Braf	9.60464	10.9112	0.853125	0.185999	Braf	NA	0	NA	0	NA	0	P-5046-1,-83069,17;	1	NA	0	NA	0
Brdt	0.544266	0.87249	0.628071	0.108167	Brdt	0.616595	0.830961	0.787266	0.034882	Brdt	NA	0	NA	0	NA	0	P-1533-1,28586,31;	1	NA	0	NA	0
Bri3bp	13.9531	11.0602	1.26133	0.00357785	Bri3bp	20.3701	16.2348	1.27462	0.00675668	Bri3bp	NA	0	NA	0	NA	0	P-6027-1,24178,16;P-3802-2,129,20;	2	NA	0	P-539-1,24394,51;	1
Bsg	197.516	184.322	1.07157	0.391465	Bsg	140.925	159.624	0.885006	0.159775	Bsg	NA	0	NA	0	P-2849-1,-9057,12;	1	P-2993-1,-90,22;	1	NA	0	NA	0
Btaf1	8.6522	8.2623	1.04713	0.741313	Btaf1	10.8186	11.303	0.839874	0.0357788	Btaf1	NA	0	NA	0	P-3454-1,248537,11;	1	P-59-2,248319,131;	1	P-5949-1,76217,14;P-4409-1,-126,16;	2	NA	0
Btbd8	0.628899	0.660698	0.952589	0.919428	Btbd8	0.567149	1.57793	0.39416	0.0252041	Btbd8	NA	0	NA	0	P-1056-1,-108,18;	1	P-5130-1,-65,17;	1	NA	0	NA	0
Btf3	364.39	293.877	1.23993	0.316201	Btf3	307.729	275.115	1.13001	0.176086	Btf3	NA	0	NA	0	NA	0	P-6927-1,292,15;	1	NA	0	NA	0
Egr2	9.98987	10.1637	0.982917	0.924766	Egr2	27.148	11.3004	3.69113	0.150993	Egr2	NA	0	NA	0	NA	0	P-7740-1,-197956,15;P-615-2,-2377,47;	2	NA	0	NA	0
C130026I21Rik	2.62648e-36	0.0177007	0.361002	0.189597	C130026I21Rik	0.112789	0	12.2789	0.42265	C130026I21Rik	NA	0	NA	0	P-4460-1,-312398,10;P-5391-1,-54782,10;P-5717-1,83924,10;P-3804-1,-11286,11;P-3549-1,104893,11;P-2019-1,-316835,14;P-850-1,5021,20;	7	P-6492-1,-192054,15;P-5335-1,-37634,17;P-3400-1,-266429,21;P-3401-1,-9721,21;P-3114-1,9024,22;P-2793-1,89396,23;P-2501-1,-316022,24;P-1664-1,-4875,30;	8	NA	0	NA	0
C1qtnf4	4.5376	3.93002	1.15421	0.583537	C1qtnf4	3.54268	2.46366	1.52416	0.133563	C1qtnf4	NA	0	NA	0	NA	0	P-7061-1,-14792,15;	1	NA	0	NA	0
C330007P06Rik	11.9373	11.8073	1.011	0.92131	C330007P06Rik	13.266	15.4826	0.833313	0.0916406	C330007P06Rik	NA	0	NA	0	NA	0	P-3846-2,56850,19;	1	NA	0	NA	0
C330013J21Rik	0.0276977	0.00856098	2.03102	0.357239	C330013J21Rik	1.50178	0.949083	2.0232	0.607705	C330013J21Rik	NA	0	NA	0	NA	0	P-7399-1,17340,15;	1	NA	0	NA	0
C6	0	0.00860295	0.537549	0.205539	C6	0	0	1	NA	C6	NA	0	NA	0	NA	0	P-7013-1,63277,15;	1	P-9737-1,92687,12;	1	NA	0
C87414	0	0	1	NA	C87414	0.0983006	0	10.8301	0.42265	C87414	NA	0	NA	0	NA	0	P-7024-1,-348831,15;	1	NA	0	NA	0
Cabp1	0.349057	0.542124	0.650319	0.138887	Cabp1	0.387427	0.526098	0.55605	0.098281	Cabp1	NA	0	NA	0	P-2347-1,-28722,13;	1	P-2901-1,17255,22;	1	P-1687-2,-24191,22;	1	NA	0
Cacna1a	1.63839	0.719382	2.25998	0.0445055	Cacna1a	1.318	1.69999	0.795968	0.126068	Cacna1a	NA	0	NA	0	P-5807-1,-51434,10;P-5465-1,244718,10;P-3600-1,-57414,11;P-270-1,56114,52;P-182-1,39392,77;	5	P-316-1,-43,62;	1	P-1968-1,224488,21;	1	NA	0
Cacnb3	25.7303	22.008	1.16906	0.155523	Cacnb3	23.6099	19.3846	1.14777	0.171339	Cacnb3	NA	0	NA	0	NA	0	P-5112-1,505,17;P-1689-2,-67,30;	2	NA	0	NA	0
Cacng2	0	0.0226035	0.306715	0.42265	Cacng2	0.0392088	0	4.92088	0.42265	Cacng2	NA	0	NA	0	NA	0	P-626-1,260,46;	1	NA	0	NA	0
Cacng6	0.00524	0	1.524	0.42265	Cacng6	0.0599712	0	6.99712	0.42265	Cacng6	NA	0	NA	0	NA	0	P-3482-1,-2366,20;	1	NA	0	P-1806-1,24754,37;	1
Cactin	19.304	17.3447	1.1129	0.438664	Cactin	15.3538	13.209	1.04864	0.503515	Cactin	NA	0	NA	0	NA	0	P-4476-1,-16832,18;	1	NA	0	NA	0
Calb2	0.0402141	0.00651457	3.04059	0.235412	Calb2	0.0102566	0	2.02566	0.42265	Calb2	NA	0	NA	0	NA	0	P-6755-1,37395,15;	1	NA	0	P-4242-1,-89,30;	1
Camk2d	1.01163	3.08976	0.329584	0.000318852	Camk2d	1.7942	3.10621	0.575878	0.00938205	Camk2d	NA	0	NA	0	NA	0	P-6970-1,-94531,15;P-3818-3,-146,19;	2	P-4674-1,116595,16;	1	NA	0
Camk2n2	1.91733	3.20693	0.599123	0.0716242	Camk2n2	1.35925	2.35324	0.629104	0.174083	Camk2n2	NA	0	NA	0	P-3574-1,-8757,11;	1	P-2643-1,-80,24;	1	NA	0	NA	0
Cap1	45.3523	63.8242	0.710626	0.00483239	Cap1	47.2175	46.4346	1.02576	0.191078	Cap1	NA	0	NA	0	NA	0	P-4416-1,-69361,18;P-3876-1,-5903,19;	2	P-11360-1,-1299,12;	1	NA	0
Capn1	5.01105	6.28046	0.798201	0.0574106	Capn1	7.66229	6.53349	1.10025	0.0773201	Capn1	NA	0	NA	0	NA	0	P-7698-1,-49,15;P-2404-1,-377,25;	2	NA	0	NA	0
Car15	0.780809	0.568398	1.36724	0.222886	Car15	4.6169	0.520487	8.26472	0.0647362	Car15	NA	0	P-5552-1,12255,39;	1	P-4841-1,31249,10;	1	P-828-2,30851,41;	1	NA	0	NA	0
Car6	0.0120852	0.0123314	0.988977	0.978825	Car6	0.0520636	0	6.20636	0.296208	Car6	NA	0	NA	0	NA	0	P-7208-1,-11311,15;	1	NA	0	NA	0
Carkd	25.708	21.4376	1.19911	0.0845323	Carkd	20.4202	19.1741	1.08287	0.00301375	Carkd	NA	0	NA	0	NA	0	P-2897-1,41,22;	1	NA	0	NA	0
Carm1	56.2705	59.8806	0.939721	0.438785	Carm1	59.7835	53.7893	1.08701	0.45458	Carm1	NA	0	NA	0	NA	0	P-5525-1,-643,17;	1	NA	0	NA	0
Carns1	0.876611	0.454453	1.90894	0.0466372	Carns1	0.741813	0.931948	0.724237	0.127357	Carns1	NA	0	NA	0	NA	0	P-6262-1,6024,16;	1	NA	0	P-4429-1,2738,30;P-4299-1,5864,30;	2
Casp2	26.9207	22.3479	1.20453	0.0617547	Casp2	28.3479	38.7527	0.738433	0.00319886	Casp2	NA	0	NA	0	P-2409-1,-261,13;	1	P-92-2,72,106;	1	NA	0	NA	0
Casp6	23.1565	22.1394	1.04592	0.75678	Casp6	17.6423	27.4765	0.562637	0.00617126	Casp6	NA	0	P-4868-1,-5752,42;	1	NA	0	P-5573-1,-4673,16;	1	NA	0	NA	0
Casp7	7.22603	9.88732	0.73111	0.0109955	Casp7	8.1432	9.19906	0.933905	0.110519	Casp7	NA	0	NA	0	NA	0	P-5888-1,280,16;	1	P-9231-1,322,13;P-2755-1,25859,18;	2	NA	0
Casp9	8.82508	8.61912	1.02387	0.84919	Casp9	10.4273	8.65598	1.28297	0.144848	Casp9	NA	0	NA	0	NA	0	P-6515-1,-3150,15;P-3251-1,172,21;	2	NA	0	P-366-2,-2803,58;	1
Catsper2	0.602589	0.334425	1.77859	0.343047	Catsper2	0.348725	0.492603	0.700423	0.151644	Catsper2	NA	0	NA	0	NA	0	P-2263-1,152,26;	1	NA	0	NA	0
Catsperb	0	0	1	NA	Catsperb	0.00913853	0	1.91385	0.42265	Catsperb	NA	0	NA	0	NA	0	P-3057-1,48823,22;	1	NA	0	NA	0
Cblc	0.0199093	0.134116	0.207537	0.0874023	Cblc	0.482523	0.0652799	3.50401	0.134418	Cblc	NA	0	NA	0	NA	0	P-1184-1,-20825,35;	1	NA	0	P-3596-1,6619,31;	1
Cbln3	0.254771	0.352104	0.731202	0.517788	Cbln3	0.281988	0.324505	1.37633	0.302241	Cbln3	NA	0	NA	0	P-5520-1,10203,10;	1	P-1616-2,-807,30;	1	NA	0	NA	0
Cbx3	167.549	168.459	0.994599	0.980016	Cbx3	178.29	210.907	0.841065	0.0283254	Cbx3	NA	0	NA	0	NA	0	P-6201-1,456,16;	1	P-3467-1,670,17;	1	NA	0
Cbx6	14.6999	25.0581	0.586799	0.0129569	Cbx6	20.4211	13.7176	1.55936	0.0188656	Cbx6	NA	0	NA	0	P-1568-1,104,15;	1	P-99-2,233,105;	1	P-5953-1,133,14;	1	NA	0
Cbx8	12.2297	11.677	1.0473	0.742044	Cbx8	6.66827	5.91376	1.22969	0.550923	Cbx8	NA	0	NA	0	P-5946-1,-16060,10;P-4233-1,-11122,11;	2	P-2135-2,-117,26;	1	NA	0	NA	0
Ccdc102a	4.92329	20.4661	0.240929	3.72628e-05	Ccdc102a	6.81541	4.295	1.61386	0.00806391	Ccdc102a	NA	0	P-6096-1,18882,37;	1	NA	0	P-3414-1,597,21;	1	NA	0	P-2435-1,3013,34;	1
Ccdc124	44.1497	40.4232	1.09217	0.532113	Ccdc124	26.8065	39.842	0.611073	0.0213838	Ccdc124	NA	0	NA	0	P-2271-1,3776,13;	1	P-130-1,7817,93;	1	NA	0	P-734-1,3813,47;	1
Ccdc146	0.0329946	0.00669165	2.57581	0.100103	Ccdc146	0.00668018	0	1.66802	0.42265	Ccdc146	NA	0	P-7690-1,42513,32;	1	NA	0	P-2711-1,40816,23;	1	NA	0	P-3532-1,29041,31;	1
Ccdc149	0.801305	0.298747	2.62774	0.0194297	Ccdc149	1.26453	1.8266	0.646139	0.000683199	Ccdc149	NA	0	P-5906-1,-81056,37;	1	NA	0	P-3350-1,132,21;	1	NA	0	NA	0
Ccdc28a	4.35724	1.68654	2.57421	0.0232749	Ccdc28a	3.82526	3.59325	0.822589	0.0316608	Ccdc28a	NA	0	NA	0	NA	0	P-738-1,-83626,43;	1	P-1045-1,-55105,26;	1	NA	0
Ccdc30	1.03213	0.668775	1.53531	0.151112	Ccdc30	0.929346	0.581109	1.3955	0.00323939	Ccdc30	NA	0	NA	0	NA	0	P-3497-1,-11,20;	1	NA	0	NA	0
Ccdc58	19.5694	13.2335	1.47841	0.0846268	Ccdc58	14.8586	11.6913	1.21202	0.103023	Ccdc58	NA	0	NA	0	NA	0	P-4828-1,-42,18;	1	NA	0	NA	0
Ccdc60	0.091657	0.198833	0.486787	0.316362	Ccdc60	0.242051	0.0934169	25.2051	0.17352	Ccdc60	NA	0	P-6919-1,-53738,34;P-3722-1,-78252,49;	2	P-4351-1,98863,11;	1	P-4937-1,121321,17;	1	NA	0	NA	0
Ccdc61	10.0709	8.2799	1.21604	0.236562	Ccdc61	7.72394	4.06799	2.51435	0.0062879	Ccdc61	NA	0	NA	0	NA	0	P-6913-1,-1095,15;	1	NA	0	NA	0
Ccdc63	0.00709019	0.0100374	0.852916	0.758954	Ccdc63	0	0	1	NA	Ccdc63	NA	0	NA	0	NA	0	P-5394-1,-7842,17;	1	NA	0	NA	0
Ccdc64	0.360487	0.684854	0.533187	0.0615316	Ccdc64	1.76621	0.90304	1.14171	0.081982	Ccdc64	NA	0	NA	0	P-1946-1,78641,14;	1	P-1703-1,-1145,30;	1	NA	0	P-3106-1,78429,32;	1
Ccdc84	5.49444	3.89028	1.41129	0.0976516	Ccdc84	3.14286	3.08512	0.921789	0.566467	Ccdc84	NA	0	NA	0	NA	0	P-1951-1,-160,28;	1	P-9088-1,157,13;	1	NA	0
Ccdc92	4.13876	1.41876	2.90375	0.0110784	Ccdc92	4.85812	3.33828	1.46687	0.00403103	Ccdc92	NA	0	NA	0	NA	0	P-1982-2,-217,27;	1	NA	0	NA	0
Cchcr1	10.0857	8.23807	1.22401	0.335753	Cchcr1	6.92383	7.12068	0.951243	0.67524	Cchcr1	NA	0	NA	0	NA	0	P-3820-1,-339,19;	1	NA	0	NA	0
Ccl19	0.270663	0.506818	0.543059	0.281567	Ccl19	0.256615	0.135618	0.948008	0.89808	Ccl19	NA	0	NA	0	NA	0	P-2520-1,9942,24;	1	NA	0	NA	0
Ccl21b	0.0374075	0.0658828	0.624747	0.601158	Ccl21b	0.0421951	2.06517e-05	5.21951	0.42258	Ccl21b	NA	0	NA	0	NA	0	P-28-1,38526,162;P-5282-1,-40842,17;	2	NA	0	NA	0
Ccl27a	5.71012	1.60642	3.53876	0.0231056	Ccl27a	5.90928	3.2945	1.73819	0.290158	Ccl27a	NA	0	NA	0	NA	0	P-5731-1,-91600,16;P-2221-1,-9655,26;	2	NA	0	NA	0
Ccl27b	0.205929	0.0778934	2.45671	0.000573357	Ccl27b	0.142106	0.0840022	2.43098	0.0493171	Ccl27b	NA	0	NA	0	NA	0	P-104-1,-4184,102;	1	NA	0	NA	0
Ccne1	24.543	39.3187	0.624301	0.00500771	Ccne1	16.3075	12.6406	1.24137	0.0911211	Ccne1	NA	0	NA	0	P-2595-1,-66803,13;P-2055-1,22675,14;	2	P-5511-1,-66875,17;	1	NA	0	NA	0
Ccng2	40.5248	33.0313	1.22679	0.139483	Ccng2	29.2283	18.3952	1.57245	0.0299397	Ccng2	NA	0	NA	0	P-1575-1,-259,15;	1	P-3133-1,962,22;	1	P-6561-1,985,14;	1	NA	0
Ccnk	21.0833	18.8796	1.11666	0.203451	Ccnk	25.5115	28.9731	0.784662	0.0994772	Ccnk	NA	0	NA	0	P-2939-1,-1267,12;	1	P-2488-1,43818,24;	1	NA	0	P-4319-1,69974,30;	1
Cct7	170.831	125.448	1.36174	0.0552193	Cct7	116.418	81.0778	1.48173	0.0840924	Cct7	NA	0	NA	0	P-538-1,-111,26;	1	P-52-1,-87,135;P-5956-1,29267,16;	2	P-2062-3,616,20;	1	P-1869-1,446,37;	1
Cct8l1	0	0	1	NA	Cct8l1	0.034634	0	4.4634	0.42265	Cct8l1	NA	0	NA	0	NA	0	P-4873-1,13761,17;	1	P-5991-1,-9402,14;	1	NA	0
Cd248	0.695888	53.8634	0.0131027	0.0131478	Cd248	2.45632	1.41139	1.5557	0.0959371	Cd248	NA	0	NA	0	P-1716-1,-15753,15;	1	P-6771-1,-70,15;P-2915-1,4104,22;	2	NA	0	NA	0
Cd40	0.405224	2.72825	0.151638	0.0173105	Cd40	0.440284	0.169004	45.0284	0.0172555	Cd40	NA	0	NA	0	P-5669-1,19513,10;	1	P-6946-1,4584,15;	1	NA	0	NA	0
Cd63	77.4568	124.591	0.621717	0.0107147	Cd63	59.4803	56.1034	1.1415	0.180085	Cd63	NA	0	NA	0	NA	0	P-2204-2,876,26;	1	NA	0	NA	0
Cd72	0.121119	0.0724214	1.59083	0.399394	Cd72	0.276808	0.0288742	4.23343	0.150719	Cd72	NA	0	NA	0	NA	0	P-3565-1,11596,20;	1	NA	0	NA	0
Cd8a	0	0.00241513	0.805469	0.42265	Cd8a	0.0570095	0.124422	0.412324	0.109763	Cd8a	NA	0	NA	0	NA	0	P-7458-1,-9052,15;	1	NA	0	NA	0
Cd8b1	0	0	1	NA	Cd8b1	0	0	1	NA	Cd8b1	NA	0	NA	0	NA	0	P-7458-1,41539,15;	1	NA	0	NA	0
Cdan1	4.88168	5.48095	0.890861	0.459131	Cdan1	3.88007	2.68183	1.54882	0.0419918	Cdan1	NA	0	NA	0	NA	0	P-4605-1,-547,18;	1	NA	0	NA	0
Cdca7l	18.782	13.7818	1.36255	0.0564848	Cdca7l	19.1748	18.8759	0.981826	0.310084	Cdca7l	NA	0	P-7631-1,-127472,32;P-6883-1,37046,34;P-1917-1,20134,78;P-1521-1,-73146,91;	4	NA	0	P-3745-1,-158420,20;P-3593-1,-81583,20;	2	NA	0	NA	0
Cdca8	49.9019	48.4684	1.02957	0.841901	Cdca8	34.0197	40.8461	0.850353	0.00232649	Cdca8	NA	0	P-1423-3,-13795,94;	1	NA	0	P-3297-1,-42234,21;	1	NA	0	NA	0
Cdh19	0	0.0459536	0.178719	0.258605	Cdh19	0.0518906	0	6.18906	0.42265	Cdh19	NA	0	P-5221-1,14122,40;	1	NA	0	P-6291-1,686122,16;P-3069-1,-402508,22;	2	P-9114-1,-127710,13;	1	NA	0
Cdh3	1.74374	8.87134	0.197464	0.0661101	Cdh3	11.4271	10.917	1.11064	0.0476305	Cdh3	NA	0	P-1218-1,1728,101;P-4854-1,5793,42;	2	NA	0	P-3122-1,-474,22;	1	NA	0	NA	0
Cdh7	0	0.00186521	0.8428	0.42265	Cdh7	0.00226482	0	1.22648	0.42265	Cdh7	NA	0	P-5221-1,980540,40;	1	NA	0	P-6291-1,308540,16;P-4455-1,-517,18;	2	P-9247-1,-269218,13;	1	NA	0
Cdh8	0.0296964	0.192285	0.196239	0.0763278	Cdh8	0.0497841	0.0686145	5.97841	0.392285	Cdh8	NA	0	NA	0	NA	0	P-3008-1,756915,22;	1	P-3570-1,530226,17;	1	NA	0
Cdk14	6.32825	8.66073	0.730994	0.0694288	Cdk14	7.67037	9.17703	0.849453	0.0251696	Cdk14	NA	0	NA	0	NA	0	P-7419-1,201964,15;	1	P-8283-1,25314,13;P-6902-2,-52140,14;P-1316-1,393341,23;	3	P-3324-1,558200,32;P-2011-1,418070,36;	2
Cdk5	19.2941	14.4511	1.3349	0.166515	Cdk5	10.9727	6.93168	1.6405	0.0313371	Cdk5	NA	0	NA	0	NA	0	P-6438-1,-2071,15;	1	NA	0	NA	0
Cdk5r1	1.6536	1.36925	1.20617	0.151249	Cdk5r1	1.99829	2.28261	0.919949	0.444743	Cdk5r1	NA	0	NA	0	NA	0	P-6726-1,-483,15;	1	NA	0	NA	0
Cdk9	29.512	22.2703	1.32502	0.0795698	Cdk9	20.756	17.7001	1.20677	0.142579	Cdk9	NA	0	NA	0	NA	0	P-1990-5,-585,27;	1	NA	0	P-952-1,-841,44;	1
Cdkn2c	1.94021	6.04342	0.322166	0.00975971	Cdkn2c	1.33478	4.11819	0.323935	0.000905694	Cdkn2c	NA	0	NA	0	NA	0	P-1408-1,441,32;	1	NA	0	P-3749-1,68407,31;	1
Cep95	9.10543	6.84916	1.32894	0.251248	Cep95	8.74524	9.10672	1.00461	0.970546	Cep95	NA	0	NA	0	NA	0	P-5156-1,-775,17;	1	P-243-2,-1487,43;	1	NA	0
Chd4	133.195	85.3765	1.56003	0.0394893	Chd4	161.807	135.597	1.15764	0.0637211	Chd4	NA	0	NA	0	P-5559-1,-13865,10;	1	P-2750-4,-6147,23;P-2667-2,-470,23;P-2216-1,1113,26;	3	NA	0	NA	0
Chek2	5.93618	5.20213	1.14084	0.379626	Chek2	6.50197	7.04434	0.799891	0.0117634	Chek2	NA	0	NA	0	NA	0	P-2623-1,-292,24;	1	NA	0	NA	0
Chit1	0.0292936	0.0182406	1.39139	0.355665	Chit1	0.0280895	0.21891	0.669513	0.321442	Chit1	NA	0	P-4711-1,38290,43;	1	P-2362-1,22275,13;	1	P-1290-1,-18031,34;	1	NA	0	NA	0
Chn1	5.68143	4.74478	1.19699	0.114561	Chn1	5.28981	5.97309	0.751174	0.0617388	Chn1	NA	0	P-3571-1,-23597,50;	1	NA	0	P-6221-1,147704,16;	1	NA	0	NA	0
Chp1	25.3616	24.7798	1.02347	0.831199	Chp1	23.4473	24.4093	0.956025	0.460868	Chp1	NA	0	NA	0	NA	0	P-1053-1,49,37;	1	P-3488-2,46781,17;	1	NA	0
Chrac1	25.1499	19.8539	1.26661	0.0384681	Chrac1	19.8563	16.3128	1.3378	0.104134	Chrac1	NA	0	P-2244-1,80324,69;	1	P-3577-1,-22904,11;	1	P-2880-1,321,23;	1	NA	0	NA	0
Chrd	1.15636	8.65389	0.134623	0.0236363	Chrd	0.65147	0.645307	1.21914	0.399423	Chrd	NA	0	NA	0	NA	0	P-7638-1,-184,15;	1	NA	0	NA	0
Chrdl2	0.667774	0.050053	11.2863	0.000741652	Chrdl2	0.236022	2.69584	0.097234	0.00138923	Chrdl2	NA	0	P-8237-1,28938,30;	1	NA	0	P-2465-1,-324,24;	1	NA	0	NA	0
Chrna1	0	0.0179066	0.358338	0.349616	Chrna1	0.0733675	0	8.33675	0.42265	Chrna1	NA	0	NA	0	NA	0	P-6221-1,-47304,16;	1	NA	0	NA	0
Chtf8	84.7344	68.5709	1.23568	0.00340962	Chtf8	75.3974	61.9093	1.20693	0.0632479	Chtf8	NA	0	NA	0	NA	0	P-5700-2,293,16;P-5351-1,1093,17;	2	NA	0	NA	0
Cib2	9.57496	5.65637	1.69155	0.172083	Cib2	5.76121	5.83534	0.896549	0.658909	Cib2	NA	0	NA	0	NA	0	P-2321-1,-73,25;	1	NA	0	P-1394-1,-11070,39;	1
Cinp	10.6494	11.6591	0.913472	0.430973	Cinp	9.6793	8.449	1.06106	0.396868	Cinp	NA	0	NA	0	NA	0	P-3382-1,31700,21;	1	NA	0	NA	0
Cirh1a	25.4552	17.6789	1.43962	0.0132517	Cirh1a	26.1086	20.9656	1.1847	0.00920806	Cirh1a	NA	0	NA	0	NA	0	P-5700-2,-340,16;P-5351-1,-1140,17;	2	NA	0	NA	0
Sh2b3	8.49971	10.9337	0.777589	0.0653228	Sh2b3	15.2444	4.25688	3.21252	0.000225122	Sh2b3	NA	0	P-7841-2,1140,31;	1	P-3905-1,21623,11;	1	P-6887-1,123561,15;	1	NA	0	NA	0
Cish	2.18054	3.56374	0.612954	0.0626809	Cish	4.45249	3.62357	1.10021	0.48989	Cish	NA	0	NA	0	NA	0	P-1736-1,12008,29;	1	NA	0	NA	0
Ciz1	23.4356	17.2364	1.35945	0.0726927	Ciz1	24.269	35.6015	0.630932	0.0708361	Ciz1	NA	0	NA	0	NA	0	P-574-1,-34051,48;	1	NA	0	NA	0
Ckb	60.9368	31.4362	1.93813	0.023543	Ckb	24.9418	7.79223	2.70338	0.0194251	Ckb	NA	0	NA	0	P-3630-1,39,11;	1	P-7709-1,96818,15;	1	NA	0	NA	0
Cks2	83.3941	97.1083	0.858789	0.476822	Cks2	62.5326	46.8795	1.24064	0.0235268	Cks2	NA	0	NA	0	NA	0	P-3943-1,-71180,19;	1	NA	0	P-3813-1,-395,31;P-2395-1,-36196,35;	2
Clcc1	9.8672	11.0026	0.896901	0.423638	Clcc1	7.588	8.02864	0.93676	0.244045	Clcc1	NA	0	NA	0	NA	0	P-563-1,-124,48;	1	NA	0	NA	0
Clcf1	1.65856	3.50599	0.474564	0.125542	Clcf1	2.506	5.47527	0.604973	0.0925058	Clcf1	NA	0	NA	0	P-2100-1,8169,14;	1	P-6003-1,404,16;P-6050-1,614,16;	2	NA	0	NA	0
Cldn20	0	0.182265	0.0520116	0.16822	Cldn20	0.085754	0.131509	0.350725	0.174669	Cldn20	NA	0	NA	0	NA	0	P-6399-1,-99431,15;	1	NA	0	NA	0
Erbb2	19.5844	18.1307	1.08013	0.708549	Erbb2	29.9109	11.8015	2.69811	0.0114604	Erbb2	NA	0	NA	0	NA	0	P-1082-1,-27,37;	1	NA	0	NA	0
Clec2l	1.9354	2.36649	0.818604	0.138077	Clec2l	1.3523	0.490228	2.58854	0.0657263	Clec2l	NA	0	NA	0	P-4713-1,32462,10;	1	P-1701-1,-64,30;	1	NA	0	NA	0
Clip2	6.50368	24.3823	0.267038	0.00121245	Clip2	5.80594	3.39175	1.83934	0.00769816	Clip2	NA	0	NA	0	NA	0	P-3425-1,-7,21;	1	NA	0	P-3530-1,858,31;P-3338-1,62595,32;	2
Clip3	47.5974	34.6204	1.37473	0.0129813	Clip3	61.4483	84.881	0.74776	0.140042	Clip3	NA	0	NA	0	NA	0	P-1867-1,-22,28;	1	NA	0	NA	0
Cln6	12.3423	16.8733	0.731627	0.00844469	Cln6	16.5427	15.3048	0.997811	0.968753	Cln6	NA	0	P-6255-1,-2888,36;	1	NA	0	P-3474-1,33,20;	1	P-8793-1,-9810,13;	1	NA	0
Clptm1	29.5836	26.2977	1.12491	0.108667	Clptm1	23.5989	25.7063	0.906191	0.0419772	Clptm1	NA	0	NA	0	NA	0	P-6258-1,26,16;	1	NA	0	P-1805-1,-4068,37;	1
Cml2	0.00786226	0.0622366	0.247275	0.102549	Cml2	0.101339	0.174336	0.611738	0.309262	Cml2	NA	0	NA	0	NA	0	P-6506-1,14216,15;	1	NA	0	NA	0
Cmtm3	50.409	75.846	0.664666	0.0163386	Cmtm3	46.0177	43.8064	1.05318	0.0419715	Cmtm3	NA	0	NA	0	P-3516-1,3568,11;	1	P-371-1,-105,58;	1	P-11132-1,21362,12;	1	NA	0
Cnih4	11.3709	8.58922	1.32347	0.0709944	Cnih4	11.2542	12.8063	0.928296	0.309841	Cnih4	NA	0	NA	0	NA	0	P-6192-1,59229,16;	1	P-4052-1,112,16;	1	NA	0
Cnot4	4.31466	3.94995	1.0921	0.533579	Cnot4	7.32519	11.0695	0.654366	0.105473	Cnot4	NA	0	NA	0	NA	0	P-3291-1,-30,21;	1	NA	0	NA	0
Cnppd1	12.8021	10.3104	1.24144	0.0440677	Cnppd1	11.49	9.24088	1.23259	0.0742087	Cnppd1	NA	0	NA	0	NA	0	P-3234-1,-1483,21;	1	P-7088-1,-1064,14;	1	NA	0
Cobll1	0.914765	5.91805	0.155998	0.00607483	Cobll1	3.90268	2.70285	1.44782	0.142123	Cobll1	NA	0	NA	0	NA	0	P-813-4,-258,41;	1	NA	0	NA	0
Coch	0.0766972	0.406568	0.208122	0.0198782	Coch	0.181739	0.230114	1.23244	0.805046	Coch	NA	0	P-966-2,-31721,113;	1	NA	0	P-4169-1,-221,19;	1	NA	0	NA	0
Col11a1	4.05994	14.1082	0.288276	0.00680442	Col11a1	3.06935	2.72175	1.29931	0.0431113	Col11a1	NA	0	NA	0	NA	0	P-3086-1,1,22;	1	P-10839-1,-169326,12;P-9457-1,619124,12;P-3284-2,138849,17;	3	NA	0
Col15a1	0.328819	28.6965	0.0118029	0.0860812	Col15a1	2.46328	3.99034	0.580465	0.00751736	Col15a1	NA	0	NA	0	NA	0	P-6280-1,17993,16;P-3713-1,19885,20;	2	NA	0	NA	0
Col28a1	0	0.0771982	0.114681	0.183817	Col28a1	0.0692818	0	7.92818	0.330945	Col28a1	NA	0	NA	0	NA	0	P-4824-1,145980,18;	1	NA	0	NA	0
Col4a3bp	6.50437	7.36254	0.883599	0.58709	Col4a3bp	10.1754	7.8858	1.28934	0.0193918	Col4a3bp	NA	0	NA	0	P-1855-1,-330,14;	1	P-5114-1,-35,17;	1	P-11111-1,127,12;	1	NA	0
Col4a5	18.5408	22.19	0.835621	0.218046	Col4a5	15.5239	17.5047	0.888671	0.358649	Col4a5	NA	0	NA	0	NA	0	P-3686-1,637,20;	1	NA	0	NA	0
Col4a6	7.33422	4.59622	1.59441	0.184625	Col4a6	3.52127	7.82891	0.457834	0.00879941	Col4a6	NA	0	P-5244-1,181275,40;	1	NA	0	P-3686-1,-1946,20;	1	NA	0	NA	0
Col6a3	0.318637	56.1031	0.00585668	0.00490344	Col6a3	1.92583	1.22013	1.80779	0.0217008	Col6a3	NA	0	NA	0	NA	0	P-2792-2,152986,23;	1	NA	0	NA	0
Copb1	52.4627	61.3628	0.854983	0.242399	Copb1	46.8518	47.9806	0.940573	0.207018	Copb1	NA	0	P-2053-1,122191,74;	1	NA	0	P-4048-1,-44,19;	1	P-5802-1,1057,15;	1	NA	0
Coro1b	52.4472	49.4996	1.05954	0.547014	Coro1b	44.7095	39.1714	1.13957	0.077301	Coro1b	NA	0	NA	0	NA	0	P-5325-1,-58,17;	1	NA	0	NA	0
Coro1c	27.8931	36.3396	0.767634	0.0236848	Coro1c	28.8477	35.4635	0.748426	0.0555131	Coro1c	NA	0	NA	0	NA	0	P-4436-1,-23,18;	1	NA	0	P-4423-1,-45928,30;	1
Cotl1	60.0798	70.1359	0.85664	0.270816	Cotl1	50.4605	34.5305	1.42101	0.0298646	Cotl1	NA	0	P-3447-1,44079,52;	1	P-4251-1,8808,11;	1	P-7716-1,-187,15;	1	P-10671-1,15649,12;	1	NA	0
Cox4i2	1.04279	4.6276	0.227012	0.00411218	Cox4i2	0.656567	4.62539	0.113748	0.000598801	Cox4i2	NA	0	P-4087-1,9361,46;	1	NA	0	P-3571-1,-15567,20;	1	NA	0	P-1575-1,-15954,38;	1
Cox5a	131.659	101.093	1.30233	0.169744	Cox5a	96.9905	70.8935	1.33435	0.2871	Cox5a	NA	0	NA	0	NA	0	P-3618-4,14,20;	1	NA	0	NA	0
Cp	0.00475105	0.113345	0.119592	0.188093	Cp	0.0563751	0.133	0.712757	0.151433	Cp	NA	0	NA	0	NA	0	P-3720-1,-20663,20;	1	NA	0	NA	0
Cpeb3	0.180797	0.319788	0.578545	0.0132299	Cpeb3	0.603995	0.571063	2.36892	0.0688568	Cpeb3	NA	0	NA	0	P-3454-1,32846,11;	1	P-59-2,33064,131;	1	P-5949-1,205166,14;	1	NA	0
Cpne7	0.07822	0.396096	0.217239	0.0135453	Cpne7	0.105186	0.0721794	0.74622	0.460758	Cpne7	NA	0	NA	0	NA	0	P-1304-2,4892,34;	1	NA	0	P-3220-1,39339,32;	1
Crcp	12.8107	12.2315	1.04732	0.588413	Crcp	10.0495	7.48845	1.09797	0.195803	Crcp	NA	0	NA	0	NA	0	P-4600-1,281,18;	1	NA	0	NA	0
Crip1	11.9544	18.2746	0.654342	0.233448	Crip1	11.7678	13.4006	0.802841	0.234295	Crip1	NA	0	NA	0	NA	0	P-4117-1,-9266,19;	1	NA	0	NA	0
Crip2	22.5643	17.5953	1.28225	0.163345	Crip2	26.353	42.6104	0.526493	0.00061156	Crip2	NA	0	NA	0	NA	0	P-3870-1,-43,19;P-4117-1,2510,19;	2	NA	0	NA	0
Crlf2	7.9323	8.1823	0.969484	0.874255	Crlf2	5.44629	3.17774	1.78426	0.0351851	Crlf2	NA	0	NA	0	P-2077-1,107,14;	1	P-5851-1,104,16;	1	P-11812-1,-86192,12;P-5112-1,1392,15;	2	NA	0
Crtc1	9.61531	7.51249	1.27954	0.253298	Crtc1	10.4007	8.98156	1.05653	0.174236	Crtc1	NA	0	P-2879-1,-3752,57;	1	NA	0	P-800-3,41,42;	1	NA	0	NA	0
Cry2	6.6635	7.18516	0.927499	0.457088	Cry2	6.39626	4.3804	1.59229	2.59534e-05	Cry2	NA	0	NA	0	NA	0	P-640-1,-276,46;	1	P-10263-1,2750,12;	1	NA	0
Crygn	0.256507	0.102236	2.37453	0.238398	Crygn	0.153423	0.0718508	1.06325	0.918935	Crygn	NA	0	NA	0	NA	0	P-4665-1,7139,18;	1	NA	0	NA	0
Cryzl1	14.2105	13.847	1.02623	0.764055	Cryzl1	12.115	8.9618	1.39691	0.0242118	Cryzl1	NA	0	NA	0	P-3053-1,235,12;	1	P-7011-1,308,15;	1	NA	0	NA	0
Cisd3	15.9776	4.58541	3.47903	0.111866	Cisd3	20.9308	4.48664	4.63954	0.00248947	Cisd3	NA	0	NA	0	NA	0	P-6536-1,-16501,15;	1	NA	0	NA	0
Csgalnact2	5.40827	10.7711	0.50257	0.0453709	Csgalnact2	6.21824	8.69265	0.748611	0.0462752	Csgalnact2	NA	0	NA	0	NA	0	P-5279-1,-35016,17;	1	P-6750-3,34396,14;	1	P-443-1,-40643,54;	1
Csnk1d	73.1328	60.0674	1.21748	0.00328973	Csnk1d	61.1091	44.2922	1.34936	0.0404186	Csnk1d	NA	0	NA	0	NA	0	P-6602-1,930,15;	1	P-9951-1,155,12;	1	NA	0
Csnk2a2	13.2327	10.9668	1.20643	0.0511035	Csnk2a2	11.9128	12.0009	1.00269	0.919449	Csnk2a2	NA	0	NA	0	NA	0	P-2005-1,-100,27;	1	NA	0	NA	0
Csrnp1	2.62164	9.57773	0.27448	7.79535e-06	Csrnp1	3.40882	2.24111	1.1124	0.392421	Csrnp1	NA	0	NA	0	NA	0	P-7019-1,-5728,15;P-4221-1,-6643,19;	2	NA	0	NA	0
Csrnp2	14.4571	10.618	1.36122	0.040993	Csrnp2	12.8801	11.6619	1.12129	0.283804	Csrnp2	NA	0	P-7477-1,25020,32;	1	NA	0	P-4429-1,8564,18;	1	NA	0	NA	0
Cst3	78.3123	124.706	0.628004	0.0160618	Cst3	58.0926	65.8595	0.817776	0.0623399	Cst3	NA	0	NA	0	NA	0	P-7059-1,-30312,15;	1	NA	0	NA	0
Ctag2	0	0	1	NA	Ctag2	0.0528334	0	6.28334	0.42265	Ctag2	NA	0	NA	0	NA	0	P-7289-1,775227,15;P-7652-1,840655,15;	2	NA	0	NA	0
Ctcfl	0	0	1	NA	Ctcfl	0.0387054	0	4.87054	0.42265	Ctcfl	NA	0	NA	0	NA	0	P-5530-1,-13028,17;	1	NA	0	P-2972-1,97643,33;	1
Ctdnep1	63.6934	53.7085	1.18587	0.099001	Ctdnep1	58.3719	39.6252	1.40592	0.0518806	Ctdnep1	NA	0	NA	0	NA	0	P-1334-2,-188,33;	1	NA	0	NA	0
Ctnnd1	40.365	57.6252	0.700526	0.0113025	Ctnnd1	51.2031	44.7231	1.20491	0.0372406	Ctnnd1	NA	0	NA	0	NA	0	P-7232-1,-7581,15;P-3031-1,22,22;	2	P-533-2,-84,32;	1	NA	0
Ctr9	25.6513	31.4328	0.816126	0.0675205	Ctr9	25.18	23.6263	0.995576	0.953024	Ctr9	NA	0	P-5181-1,-55997,40;	1	NA	0	P-6101-1,17057,16;	1	NA	0	P-3165-1,1,32;	1
Ctsb	25.3828	46.1596	0.54999	0.00350055	Ctsb	22.6276	32.185	0.696124	0.00849498	Ctsb	NA	0	NA	0	NA	0	P-1727-1,41927,29;	1	P-8887-1,569,13;	1	NA	0
Cul5	12.9632	12.5103	1.03617	0.784092	Cul5	17.6459	15.0258	1.27733	0.00145808	Cul5	NA	0	NA	0	NA	0	P-5020-1,-14,17;	1	P-3353-1,528,17;	1	NA	0
Cux2	8.06522	3.66912	2.19488	0.0488574	Cux2	7.2552	7.33621	1.25678	0.0788992	Cux2	NA	0	NA	0	P-3216-1,177477,12;	1	P-1478-1,-94,32;	1	NA	0	NA	0
Cuzd1	0.0428475	0	5.28475	0.0815933	Cuzd1	0.0439729	0	5.39729	0.186587	Cuzd1	NA	0	P-805-1,121630,122;	1	NA	0	P-4646-1,3796,18;	1	NA	0	P-3676-1,87569,31;	1
Cyb561d1	2.62895	0.968093	2.69806	0.0290501	Cyb561d1	2.10549	0.769327	2.96228	0.137346	Cyb561d1	NA	0	P-1593-1,3480,88;	1	P-722-1,3437,22;	1	P-4328-1,264,18;P-302-1,3432,63;	2	NA	0	NA	0
Cyb5r3	58.7099	44.6375	1.31519	0.00697986	Cyb5r3	56.9934	59.6423	0.866014	0.076009	Cyb5r3	NA	0	P-4625-1,3456,43;	1	NA	0	P-2128-1,-10021,26;	1	P-10536-1,-51393,12;P-5999-1,-50794,14;	2	NA	0
Cycs	32.4299	30.7487	1.05466	0.767657	Cycs	28.5548	31.4298	0.822253	0.040643	Cycs	NA	0	P-7776-1,154293,31;	1	NA	0	P-4414-1,154261,18;	1	NA	0	NA	0
Cyp1a1	0.0216005	0.00668988	1.89339	0.156912	Cyp1a1	0.057883	0.0389289	0.772647	0.448447	Cyp1a1	NA	0	NA	0	NA	0	P-3908-1,-1549,19;	1	NA	0	NA	0
Cyp26a1	0.0947196	0.0967897	0.980615	0.964277	Cyp26a1	0.0527312	0.0121836	1.82532	0.560542	Cyp26a1	NA	0	P-2968-1,93014,56;	1	NA	0	P-4853-1,333134,18;	1	NA	0	P-4314-1,66341,30;	1
Cyp2b19	0	0	1	NA	Cyp2b19	0	0	1	NA	Cyp2b19	NA	0	NA	0	NA	0	P-5129-1,32850,17;	1	NA	0	NA	0
Cyp2c39	0	0	1	NA	Cyp2c39	0.0121913	0	2.21913	0.42265	Cyp2c39	NA	0	NA	0	NA	0	P-6558-1,118579,15;	1	NA	0	NA	0
Cyp2c67	0	0	1	NA	Cyp2c67	0.0911624	0	10.1162	0.42265	Cyp2c67	NA	0	NA	0	NA	0	P-6558-1,19610,15;	1	NA	0	NA	0
Cyp2g1	0	0	1	NA	Cyp2g1	0.00610878	0	1.61088	0.42265	Cyp2g1	NA	0	NA	0	NA	0	P-5129-1,-18914,17;	1	NA	0	NA	0
Cyp46a1	1.09847	3.94681	0.280143	0.0569093	Cyp46a1	1.04798	0.757054	0.853621	0.193217	Cyp46a1	NA	0	NA	0	P-5301-1,59453,10;P-3314-1,-5939,12;P-1721-1,-1187,15;	3	P-2777-1,-26,23;	1	NA	0	P-3375-1,29614,32;	1
Cyp4f15	0	0	1	NA	Cyp4f15	0	0	1	NA	Cyp4f15	NA	0	NA	0	NA	0	P-4082-1,68264,19;	1	NA	0	NA	0
Cyp4f17	4.4816	2.50178	1.78822	0.171763	Cyp4f17	4.23652	3.23553	1.31071	0.0358619	Cyp4f17	NA	0	P-165-1,-11695,213;	1	NA	0	P-3731-2,55,20;	1	NA	0	NA	0
[truncated: 1,216 more rows]

## Sheet: Sall1 targets no other TF
GeneSymbol	MeanTPM_E16.5Six2+	MeanTPM_E16.5Six2-	FoldChange	Pvalue	GeneSymbol	MeanTPM_E16.5Cited1+	MeanTPM_P2Six2+	FoldChange	Pvalue	GeneSymbol	Six2_PeakID	Six2_PeakCount	Hoxd11_PeakID	Hoxd11_PeakCount	Osr1_PeakID	Osr1_PeakCount	Wt1_PeakID	Wt1_PeakCount	Sall1_PeakID	Sall1_PeakCount	ß-catenin_PeakID	ß-catenin_PeakCount
[truncated: 1,228 more rows]
