# Supplementary material for: Transcriptional regulatory control of mammalian nephron progenitors revealed by multi-factor cistromic analysis and genetic studies
Source: PLoS Genet. 2018 Jan 29;14(1):e1007181. doi: 10.1371/journal.pgen.1007181 (PMC5805373; doi:10.1371/journal.pgen.1007181)
Supplement: S7 Table — (XLSX) [file pgen.1007181.s012.xlsx]

## Sheet: ChIP-seq
Sample name	Sample type	Species	Sample description	control sample	ChIP Ab	Mapped reads	ChIP threshold	control threshold	ef threshold	number of peaks	source
Six2-ab-1	ChIP-seq	Mouse	E16.5 whole kidney	kidney-input	SIX2 (Proteintech,11562-1-AP )	16512938	60	10	5	12488	O'Brien et al., 2016 Development
Six2-ab-2	ChIP-seq	Mouse	E16.5 whole kidney	kidney-input	SIX2 (Proteintech,11562-1-AP )	32046961	60	10	5	4590	this study
Six2-BF-1	ChIP-seq	Mouse	E16.5 whole kidney	kidney-FLAG	FLAG (Sigma, F1804)	18617263	60	10	5	6808	this study
Hoxd11-BF-1	ChIP-seq	Mouse	E16.5 whole kidney	kidney-FLAG	FLAG (Sigma, F1804)	29164626	30	10	5	7776	this study
Osr1-BF-1	ChIP-seq	Mouse	E16.5 whole kidney	kidney-FLAG	FLAG (Sigma, F1804)	64907201	10	10	3	5032	this study
Osr1-BF-2	ChIP-seq	Mouse	E16.5 whole kidney	kidney-FLAG	FLAG (Sigma, F1804)	36067470	10	10	5	468	this study
Wt1-NP-1	ChIP-seq	Mouse	E16.5 nephron progenitor	NP-input-1	WT1 (ProteinTech, 12609-1-AP)	35696172	15	10	5	4335	this study
Wt1-NP-2	ChIP-seq	Mouse	E16.5 nephron progenitor	NP-input-2	WT1 (ProteinTech, 12609-1-AP)	32591136	15	10	5	5425	this study
Wt1-kidney-1	ChIP-seq	Mouse	E16.5 nephron progenitor	kidney-input	WT1 (ProteinTech, 12609-1-AP)	44749286	15	10	5	5252	this study
Wt1-kidney-2	ChIP-seq	Mouse	E16.5 nephron progenitor	kidney-input	WT1 (ProteinTech, 12609-1-AP)	9493429	15	10	5	10807	this study
Wt1-Motamedi-1	ChIP-seq	Mouse	E18.5 whole kidney	kidney-IgG-Motamedi-1	WT1 (sc-192)	25794150	15	10	5	107	Motamedi et al., 2014, Nat. Commun.
Wt1-Motamedi-2	ChIP-seq	Mouse	E18.5 whole kidney	kidney-IgG-Motamedi-2	WT1 (sc-192)	31727726	15	10	5	217	Motamedi et al., 2014, Nat. Commun.
CTCF-NP-1	ChIP-seq	Mouse	E16.5 nephron progenitor	NP-input-1	CTCF (Cell Signaling, 3418)	36038182	30	10	5	1891	this study
CTCF-NP-2	ChIP-seq	Mouse	E16.5 nephron progenitor	NP-input-2	CTCF (Cell Signaling, 3418)	38943246	30	10	5	14481	this study
Six2-FACS-1	ChIP-seq	Mouse	GFP+ cells from E16.5 Six2TGC kidneys	Six2-FACS-IgG	SIX2 (Proteintech,11562-1-AP )	34044282	60	10	5	418	Park et al., 2012 Dev Cell
Six2-FACS-2	ChIP-seq	Mouse	GFP+ cells from E16.5 Six2TGC kidneys	Six2-FACS-IgG	SIX2 (Proteintech,11562-1-AP )	34522049	60	10	5	512	Park et al., 2012 Dev Cell
Sall1-Ab-1	ChIP-seq	Mouse	E16.5 whole kidney	kidney-IgG-Kenda	SALL1 (Abcam)	17033829	12	10	5	5502	Kanda et al., 2014, JASN
ß-catenin-1	ChIP-seq	Mouse	E16.5 Six2TGC+ treated with BIO	Six2-FACS-IgG	ß-catenin (Invitrogen, 71-2700)	8485184	30	10	5	2291	Park et al., 2012 Dev Cell
ß-catenin-2	ChIP-seq	Mouse	E16.5 Six2TGC+ treated with BIO	Six2-FACS-IgG	ß-catenin (Invitrogen, 71-2700)	11949316	30	10	5	3420	Park et al., 2012 Dev Cell
Control samples
Sample name	Sample type	Species	Sample description	Mapped reads	source
kidney-FLAG	ChIP-seq	Mouse	E16.5 whole kidney	29023124	this study
kidney-input	ChIP-seq	Mouse	E16.5 whole kidney	45897214	O'Brien et al., 2016 Development
NP-input-1	ChIP-seq	Mouse	E16.5 nephron progenitor	34326483	this study
NP-input-2	ChIP-seq	Mouse	E16.5 nephron progenitor	29278734	this study
kidney-IgG-Motamedi-1	ChIP-seq	Mouse	E18.5 whole kidney	14239665	Motamedi et al., 2014, Nat. Commun.
kidney-IgG-Motamedi-2	ChIP-seq	Mouse	E18.5 whole kidney	19988637	Motamedi et al., 2014
kidney-IgG-Kanda	ChIP-seq	Mouse	E16.5 whole kidney	17450119	Kanda et al., 2014, JASN
kidney-input-Kanda	ChIP-seq	Mouse	E16.5 whole kidney	22798272	Kanda et al., 2014, JASN
Six2-FACS-IgG-1	ChIP-seq	Mouse	GFP+ cells from E16.5 Six2TGC kidneys	12293913	Park et al., 2012 Dev Cell
Six2-FACS-IgG-2	ChIP-seq	Mouse	GFP+ cells from E16.5 Six2TGC kidneys	13949334	Park et al., 2012 Dev Cell

## Sheet: RNA-seq
Sample name	finish date	Sample type	Species	Sample description	Mapped reads	source
Six2+_RNA_1	20151110	mRNA-seq	Mouse	Six2+ cells from E16.5 kidney cortex	4.50013e+07	this study
Six2+_RNA_2	20151207	mRNA-seq	Mouse	Six2+ cells from E16.5 kidney cortex	4.55528e+07	this study
Six2+_RNA_3	20160211	mRNA-seq	Mouse	Six2+ cells from E16.5 kidney cortexs	4.99228e+07	this study
Six2-_RNA_1	20151110	mRNA-seq	Mouse	Six2- cells from E16.5 kidney cortex	3.50549e+07	this study
Six2-_RNA_2	20151207	mRNA-seq	Mouse	Six2- cells from E16.5 kidney cortex	5.17574e+07	this study
Six2-_RNA_3	20160211	mRNA-seq	Mouse	Six2- cells from E16.5 kidney cortex	4.12096e+07	this study
Cited1+_E16.5_RNA_1	20160324	mRNA-seq	Mouse	Cited1+ cells from E16.5 kidneys	29202690	this study
Cited1+_E16.5_RNA_2	20160324	mRNA-seq	Mouse	Cited1+ cells from E16.5 kidneys	29129628	this study
Cited1+_E16.5_RNA_3	20160324	mRNA-seq	Mouse	Cited1+ cells from E16.5 kidneys	60402924	this study
Six2+_P2_RNA_1	20160324	mRNA-seq	Mouse	Six2+ cells from P2 kidneys	26338964	this study
Six2+_P2_RNA_2	20160324	mRNA-seq	Mouse	Six2+ cells from P2 kidneys	19796491	this study
